# Supplementary material for: Identification of Multiple Stress Responsive Genes by Sequencing a Normalized cDNA Library from Sea-Land Cotton (Gossypium barbadense L.)
Source: PLoS One. 2016 Mar 31;11(3):e0152927. doi: 10.1371/journal.pone.0152927 (PMC4816313; doi:10.1371/journal.pone.0152927)
Supplement: S1 Table — Hai-7124 treated with different stress factors. (XLSX) [file pone.0152927.s003.xlsx]

## Sheet: Table S1
Treatments	Titer (cfu/ml)	Recombinant Number (per ml)	Average length of inserts (kb)
Low temperature stress	6.0×105	3.6×106	1.38
High temperature stress	5.4×105	3.2×106	1.25
potassium & phosphorus deficit	1.0×106	6.0×106	1.12
High salt	5.0×105	3.0×106	1.24
Drought stress	3.0×105	1.8×106	1.02
Verticillium dahliae infection	1.0×106	6.0×106	1.14
Normalized libraries	1.5×106	9.0×106	1.15
