# Supplementary material for: Identification of Multiple Stress Responsive Genes by Sequencing a Normalized cDNA Library from Sea-Land Cotton (Gossypium barbadense L.)
Source: PLoS One. 2016 Mar 31;11(3):e0152927. doi: 10.1371/journal.pone.0152927 (PMC4816313; doi:10.1371/journal.pone.0152927)
Supplement: S2 Table — (XLSX) [file pone.0152927.s004.xlsx]

## Sheet: Table S2
Insert Length (kb)	Number of clones	Frequency (%)
> 1.0	394	5.6
0.9-1.0	971	13.9
0.8-0.9	2191	31.4
0.7-0.8	1738	24.9
0.6-0.7	864	12.4
0.5-0.6	339	4.9
< 0.5	481	6.9
