# Supplementary material for: Identification of Multiple Stress Responsive Genes by Sequencing a Normalized cDNA Library from Sea-Land Cotton (Gossypium barbadense L.)
Source: PLoS One. 2016 Mar 31;11(3):e0152927. doi: 10.1371/journal.pone.0152927 (PMC4816313; doi:10.1371/journal.pone.0152927)
Supplement: S3 Table — (XLSX) [file pone.0152927.s005.xlsx]

## Sheet: Sheet1
Contig ID	Contig length	No. ESTs	Putative function	TM-1_ID	cacaoID	cacaoDesc	Arabidopsis ID	Arab_Desc	Swissprot_id	SwissProt_desc	Trembl_id	Trembl_desc	KEGG_id	KEGG_desc	Pfam_ids	InterProt_ids	GO_ids
CO000018	966	874	Phosphate transporter 1;7	Gh_A07G1937	Thecc1EG004051t1	phosphate transporter 1;4	AT3G54700	phosphate transporter 1;7	Q494P0	PHT17_ARATH Probable inorganic phosphate transporter 1-7 OS=Arabidopsis thaliana GN=PHT1-7 PE=2 SV=2	K9MW71	K9MW71_PONTR Phosphate transporter OS=Poncirus trifoliata GN=PT2 PE=2 SV=1	ath:AT3G54700	carbohydrate transmembrane transporter/ phosphate transmembrane transporter/ sugar:hydrogen ion symporter ; K08176 MFS transporter, PHS family, inorganic phosphate transporter	PF00083.19|Sugar_tr	IPR005828|General substrate transporter; IPR020846|Major facilitator superfamily domain	GO:0055085|transmembrane transport ; GO:0016021|integral to membrane ; GO:0022857|transmembrane transporter activity
CO000012	141	432	unknown protein	Gh_D05G3915	Thecc1EG041556t1		AT2G27900		Q8CI71	CC132_MOUSE Coiled-coil domain-containing protein 132 OS=Mus musculus GN=Ccdc132 PE=1 SV=2	B9SCM8	B9SCM8_RICCO Putative uncharacterized protein OS=Ricinus communis GN=RCOM_0476140 PE=4 SV=1			PF10474.4|DUF2451; PF10475.4|DUF2450	IPR019514|Protein of unknown function DUF2451, C-terminal; IPR019515|Vacuolar protein sorting-associated protein 54
CO000008	386	58	No pollen germination related 2	Gh_A08G1698	Thecc1EG003961t1	no pollen germination related 2	AT4G28600	no pollen germination related 2	Q9ULT0	TTC7A_HUMAN Tetratricopeptide repeat protein 7A OS=Homo sapiens GN=TTC7A PE=1 SV=3	B9SKQ6	B9SKQ6_RICCO Calmodulin binding protein, putative OS=Ricinus communis GN=RCOM_0543410 PE=4 SV=1			PF00515.23|TPR_1; PF13181.1|TPR_8	IPR001440|Tetratricopeptide TPR-1; IPR013026|Tetratricopeptide repeat-containing domain; IPR019734|Tetratricopeptide repeat	GO:0005515|protein binding
CO000002	938	35	Chlorophyll A/B binding protein 1	Gh_A10G0361	Thecc1EG029532t1	chlorophyll A/B binding protein 1	AT2G34430	light-harvesting chlorophyll-protein complex II subunit B1	P27493	CB22_TOBAC Chlorophyll a-b binding protein 21, chloroplastic OS=Nicotiana tabacum GN=CAB21 PE=2 SV=1	C1K5D0	C1K5D0_GOSHI Chloroplast chlorophyll A-B binding protein OS=Gossypium hirsutum GN=CBP2 PE=2 SV=1	ath:AT2G34430	LHB1B1; LHB1B1 (Photosystem II light harvesting complex gene 1.4); chlorophyll binding ; K08912 light-harvesting complex II chlorophyll a/b binding protein 1	PF00504.16|Chloroa_b-bind; PB005180|Pfam-B_5180	IPR001344|Chlorophyll A-B binding protein, plant; IPR022796|Chlorophyll A-B binding protein	GO:0016020|membrane ; GO:0009765|photosynthesis, light harvesting
CO000028	360	34	unknown protein	Gh_A02G1501	Thecc1EG011016t1		AT1G23230		F4I4P3	MED23_ARATH Mediator of RNA polymerase II transcription subunit 23 OS=Arabidopsis thaliana GN=MED23 PE=1 SV=1	M5XL69	M5XL69_PRUPE Uncharacterized protein OS=Prunus persica GN=PRUPE_ppa000154mg PE=4 SV=1	vvi:100241092	GSVIVT00018240001; hypothetical protein LOC100241092 ; K02138 F-type H+-transporting ATPase subunit d [EC:3.6.3.14]
CO000105	793	30	MLP-like protein 28	Gh_Sca005880G01	Thecc1EG010932t1	MLP-like protein 28	AT1G70830	MLP-like protein 28	Q941R6	MLP31_ARATH MLP-like protein 31 OS=Arabidopsis thaliana GN=MLP31 PE=2 SV=2	G8DRV9	G8DRV9_GOSBA MLP OS=Gossypium barbadense PE=2 SV=1			PF00407.14|Bet_v_1	IPR000916|Bet v I domain; IPR024948|Major latex protein domain	GO:0006952|defense response ; GO:0009607|response to biotic stimulus
CO000007	1365	22	Peroxidase	Gh_D05G1626	Thecc1EG030222t1	Peroxidase superfamily protein	AT4G21960	Peroxidase superfamily protein	Q9SB81	PER42_ARATH Peroxidase 42 OS=Arabidopsis thaliana GN=PER42 PE=1 SV=2	Q08671	Q08671_GOSHI Peroxidase (Precursor) OS=Gossypium hirsutum PE=2 SV=1	ath:AT4G21960	PRXR1; PRXR1 (peroxidase 42); peroxidase ; K00430 peroxidase [EC:1.11.1.7]	PF00141.18|peroxidase	IPR000823|Plant peroxidase; IPR002016|Haem peroxidase, plant/fungal/bacterial	GO:0006979|response to oxidative stress ; GO:0020037|heme binding ; GO:0004601|peroxidase activity ; GO:0055114|oxidation-reduction process
CO000085	773	22	Ribulose bisphosphate carboxylase	Gh_D11G1671	Thecc1EG019454t1	Ribulose bisphosphate carboxylase (small chain) family protein	AT5G38430	Ribulose bisphosphate carboxylase (small chain) family protein	P31333	RBS_GOSHI Ribulose bisphosphate carboxylase small chain, chloroplastic OS=Gossypium hirsutum GN=RBCS PE=3 SV=2	K4HMN7	K4HMN7_GOSHI Ribulose bisphosphate carboxylase small chain OS=Gossypium hirsutum PE=3 SV=1	ath:AT5G38430	ribulose bisphosphate carboxylase small chain 1B / RuBisCO small subunit 1B (RBCS-1B) (ATS1B) ; K01602 ribulose-bisphosphate carboxylase small chain [EC:4.1.1.39]	PF12338.3|RbcS; PF00101.15|RuBisCO_small	IPR000894|Ribulose bisphosphate carboxylase small chain, domain; IPR024680|Ribulose-1,5-bisphosphate carboxylase small subunit, N-terminal; IPR024681|Ribulose bisphosphate carboxylase, small chain
CO000019	1167	21	Polyubiquitin 10	Gh_A10G0147	Thecc1EG040526t1	ubiquitin 4	AT4G05320	polyubiquitin 10	Q3E7T8	UBQ14_ARATH Polyubiquitin 14 OS=Arabidopsis thaliana GN=UBQ14 PE=1 SV=2	Q9S7H2	Q9S7H2_SOYBN Ubiquitin OS=Glycine max GN=SUBI-2 PE=4 SV=1	ath:AT4G05320	UBQ10; UBQ10 (POLYUBIQUITIN 10); protein binding ; K08770 ubiquitin C	PF00240.18|ubiquitin	IPR000626|Ubiquitin domain; IPR019954|Ubiquitin conserved site; IPR019955|Ubiquitin supergroup; IPR019956|Ubiquitin	GO:0005515|protein binding
CO000348	873	19	GroES-like zinc-binding dehydrogenase	Gh_D06G0296	Thecc1EG034862t1	GroES-like zinc-binding dehydrogenase family protein	AT1G22430	GroES-like zinc-binding dehydrogenase family protein	Q9SK86	ADHL1_ARATH Alcohol dehydrogenase-like 1 OS=Arabidopsis thaliana GN=At1g22430 PE=2 SV=1	E0CRP3	E0CRP3_VITVI Putative uncharacterized protein OS=Vitis vinifera GN=VIT_18s0001g06360 PE=3 SV=1	vvi:100245520	GSVIVT00015186001; hypothetical protein LOC100245520 ; K00001 alcohol dehydrogenase [EC:1.1.1.1]; K00121 S-(hydroxymethyl)glutathione dehydrogenase [EC:1.1.1.284]	PF00107.21|ADH_zinc_N; PF08240.7|ADH_N; PB004256|Pfam-B_4256	IPR002085|Alcohol dehydrogenase superfamily, zinc-type; IPR002328|Alcohol dehydrogenase, zinc-type, conserved site; IPR013149|Alcohol dehydrogenase, C-terminal; IPR013154|Alcohol dehydrogenase GroES-like	GO:0008270|zinc ion binding ; GO:0055114|oxidation-reduction process ; GO:0016491|oxidoreductase activity
CO000025	748	18	photosystem II subunit R	Gh_A04G0428	Thecc1EG032486t1	photosystem II subunit R	AT1G79040	photosystem II subunit R	P06183	PSBR_SOLTU Photosystem II 10 kDa polypeptide, chloroplastic OS=Solanum tuberosum GN=PSBR PE=2 SV=1	K7WNX1	K7WNX1_SOLTU Light inducible tissue-specific ST-LS1 OS=Solanum tuberosum PE=2 SV=1	ath:AT1G79040	PSBR; PSBR (photosystem II subunit R) ; K03541 photosystem II 10kDa protein	PF04725.7|PsbR	IPR006814|Photosystem II PsbR	GO:0009523|photosystem II ; GO:0042651|thylakoid membrane ; GO:0015979|photosynthesis ; GO:0009654|oxygen evolving complex
CO000083	777	18	MLP-like protein 423	Gh_D10G1758	Thecc1EG021284t1	MLP-like protein 423			P17642	PRS2_SOLTU Pathogenesis-related protein STH-2 OS=Solanum tuberosum GN=STH-2 PE=2 SV=1	Q9FUI6	Q9FUI6_GOSHI PR protein class 10 OS=Gossypium hirsutum PE=2 SV=1			PF00407.14|Bet_v_1	IPR000916|Bet v I domain; IPR024949|Bet v I type allergen	GO:0006952|defense response ; GO:0009607|response to biotic stimulus
CO000026	826	16	Ribulose bisphosphate carboxylase	Gh_D07G1759	Thecc1EG019454t1	Ribulose bisphosphate carboxylase (small chain) family protein	AT5G38430	Ribulose bisphosphate carboxylase (small chain) family protein	P31333	RBS_GOSHI Ribulose bisphosphate carboxylase small chain, chloroplastic OS=Gossypium hirsutum GN=RBCS PE=3 SV=2	K4HMF5	K4HMF5_GOSTO Ribulose bisphosphate carboxylase small chain OS=Gossypium tomentosum PE=3 SV=1	ath:AT5G38430	ribulose bisphosphate carboxylase small chain 1B / RuBisCO small subunit 1B (RBCS-1B) (ATS1B) ; K01602 ribulose-bisphosphate carboxylase small chain [EC:4.1.1.39]	PF12338.3|RbcS; PF00101.15|RuBisCO_small	IPR000894|Ribulose bisphosphate carboxylase small chain, domain; IPR024680|Ribulose-1,5-bisphosphate carboxylase small subunit, N-terminal; IPR024681|Ribulose bisphosphate carboxylase, small chain
CO000160	931	16	ubiquiting-conjugating enzyme 2	Gh_A12G1527	Thecc1EG013869t1	ubiquiting-conjugating enzyme 2	AT2G02760	ubiquiting-conjugating enzyme 2	P35130	UBC2_MEDSA Ubiquitin-conjugating enzyme E2 2 OS=Medicago sativa GN=UBC2 PE=2 SV=1	D7TND2	D7TND2_VITVI Putative uncharacterized protein OS=Vitis vinifera GN=VIT_01s0026g01770 PE=3 SV=1	vvi:100265550	GSVIVT00029008001; similar to ubiquitin carrier protein ; K10573 ubiquitin-conjugating enzyme E2 A [EC:6.3.2.19]	PF00179.21|UQ_con	IPR000608|Ubiquitin-conjugating enzyme, E2; IPR023313|Ubiquitin-conjugating enzyme, active site	GO:0016881|acid-amino acid ligase activity
CO000006	1013	15	photosystem II light harvesting complex gene 2.1	Gh_A07G2182	Thecc1EG002333t1	photosystem II light harvesting complex gene 2.1	AT2G05100	photosystem II light harvesting complex gene 2.1	P27518	CB21_GOSHI Chlorophyll a-b binding protein 151, chloroplastic OS=Gossypium hirsutum GN=CAB-151 PE=2 SV=2	B9T0C1	B9T0C1_RICCO Chlorophyll A/B binding protein, putative OS=Ricinus communis GN=RCOM_0483250 PE=3 SV=1	ath:AT2G05100	LHCB2.1 (Photosystem II light harvesting complex gene 2.1); chlorophyll binding ; K08913 light-harvesting complex II chlorophyll a/b binding protein 2	PF00504.16|Chloroa_b-bind; PB005180|Pfam-B_5180	IPR001344|Chlorophyll A-B binding protein, plant; IPR022796|Chlorophyll A-B binding protein	GO:0016020|membrane ; GO:0009765|photosynthesis, light harvesting
CO000013	1138	15	MLP-like protein 423	Gh_A04G0895	Thecc1EG021294t1	MLP-like protein 423			P17642	PRS2_SOLTU Pathogenesis-related protein STH-2 OS=Solanum tuberosum GN=STH-2 PE=2 SV=1	Q9FE19	Q9FE19_GOSHI PR protein class 10 OS=Gossypium hirsutum PE=2 SV=1			PF00407.14|Bet_v_1	IPR000916|Bet v I domain; IPR024949|Bet v I type allergen	GO:0006952|defense response ; GO:0009607|response to biotic stimulus
CO000109	951	15	glutathione S-transferase TAU 8	Gh_D09G1520	Thecc1EG021818t1	glutathione S-transferase TAU 8	AT3G09270	glutathione S-transferase TAU 8	Q9SR36	GSTU8_ARATH Glutathione S-transferase U8 OS=Arabidopsis thaliana GN=GSTU8 PE=2 SV=1	B4XRA3	B4XRA3_GOSHI Glutathione S-transferase OS=Gossypium hirsutum GN=GST PE=2 SV=1	ath:AT2G29460	ATGSTU4 (GLUTATHIONE S-TRANSFERASE 22); glutathione transferase ; K00799 glutathione S-transferase [EC:2.5.1.18]	PF13417.1|GST_N_3; PF00043.20|GST_C	IPR004045|Glutathione S-transferase, N-terminal; IPR004046|Glutathione S-transferase, C-terminal; IPR017933|Glutathione S-transferase/chloride channel, C-terminal	GO:0005515|protein binding
CO000265	1324	15	glyceraldehyde-3-phosphate dehydrogenase C2	Gh_D04G0765	Thecc1EG010757t1	glyceraldehyde-3-phosphate dehydrogenase C2	AT3G04120	glyceraldehyde-3-phosphate dehydrogenase C subunit 1	Q7FAH2	G3PC2_ORYSJ Glyceraldehyde-3-phosphate dehydrogenase 2, cytosolic OS=Oryza sativa subsp. japonica GN=GAPC2 PE=1 SV=1	D2D332	D2D332_GOSHI Glyceraldehyde-3-phosphate dehydrogenase C subunit OS=Gossypium hirsutum PE=2 SV=1	osa:4336216	Os04g0486600; hypothetical protein ; K00134 glyceraldehyde 3-phosphate dehydrogenase [EC:1.2.1.12]	PF02800.15|Gp_dh_C; PF00044.19|Gp_dh_N	IPR020828|Glyceraldehyde 3-phosphate dehydrogenase, NAD(P) binding domain; IPR020829|Glyceraldehyde 3-phosphate dehydrogenase, catalytic domain; IPR020830|Glyceraldehyde 3-phosphate dehydrogenase, active site; IPR020831|Glyceraldehyde/Erythrose phosphate dehydrogenase family	GO:0016620|oxidoreductase activity, acting on the aldehyde or oxo group of donors, NAD or NADP as acceptor ; GO:0055114|oxidation-reduction process
CO000334	936	14	chlorophyll A/B binding protein 1	Gh_A05G1261	Thecc1EG029531t1	chlorophyll A/B binding protein 1	AT1G29930	chlorophyll A/B binding protein 1	P27493	CB22_TOBAC Chlorophyll a-b binding protein 21, chloroplastic OS=Nicotiana tabacum GN=CAB21 PE=2 SV=1	C1K5D0	C1K5D0_GOSHI Chloroplast chlorophyll A-B binding protein OS=Gossypium hirsutum GN=CBP2 PE=2 SV=1	ath:AT1G29930	CAB1; CAB1 (CHLOROPHYLL A/B BINDING PROTEIN 1); chlorophyll binding ; K08912 light-harvesting complex II chlorophyll a/b binding protein 1	PF00504.16|Chloroa_b-bind; PB005180|Pfam-B_5180	IPR001344|Chlorophyll A-B binding protein, plant; IPR022796|Chlorophyll A-B binding protein	GO:0016020|membrane ; GO:0009765|photosynthesis, light harvesting
CO000084	1266	13	plasma membrane intrinsic protein 1;4	Gh_D10G2359	Thecc1EG042573t1	plasma membrane intrinsic protein 1;4	AT4G00430	plasma membrane intrinsic protein 1;4	P25794	PIP2_PEA Probable aquaporin PIP-type 7a OS=Pisum sativum GN=TRG-31 PE=2 SV=2	G8XV51	G8XV51_GOSHI PIP protein OS=Gossypium hirsutum GN=PIP1;4 PE=2 SV=1	ath:AT4G00430	TMP-C; TMP-C (PLASMA MEMBRANE INTRINSIC PROTEIN 1;4); water channel ; K09872 aquaporin PIP	PF00230.15|MIP	IPR000425|Major intrinsic protein; IPR022357|Major intrinsic protein, conserved site	GO:0016020|membrane ; GO:0006810|transport ; GO:0005215|transporter activity
CO000128	1619	13	rubisco activase	Gh_D10G2299	Thecc1EG042729t2	rubisco activase	AT2G39730	rubisco activase	Q7X999	RCA2_LARTR Ribulose bisphosphate carboxylase/oxygenase activase 2, chloroplastic OS=Larrea tridentata GN=RCA2 PE=2 SV=1	Q9AXG1	Q9AXG1_GOSHI Ribulose-1,5-bisphosphate carboxylase/oxygenase activase 1 OS=Gossypium hirsutum PE=2 SV=1	yli:YALI0E21868g	YALI0E21868p ; K03064 26S proteasome regulatory subunit T4	PF00004.24|AAA	IPR003959|ATPase, AAA-type, core	GO:0005524|ATP binding
CO000113	1232	12	photosystem II subunit O-2	Gh_D11G1897	Thecc1EG000498t1	photosystem II subunit O-2	AT3G50820	photosystem II subunit O-2	Q40459	PSBO_TOBAC Oxygen-evolving enhancer protein 1, chloroplastic OS=Nicotiana tabacum GN=PSBO PE=2 SV=1	A9PJ90	A9PJ90_9ROSI Putative uncharacterized protein OS=Populus trichocarpa x Populus deltoides PE=2 SV=1	pop:POPTR_813989	hypothetical protein ; K02716 photosystem II PsbO protein	PF01716.13|MSP	IPR002628|Photosystem II PsbO, manganese-stabilising	GO:0042549|photosystem II stabilization ; GO:0009523|photosystem II ; GO:0019898|extrinsic to membrane ; GO:0005509|calcium ion binding ; GO:0015979|photosynthesis ; GO:0009654|oxygen evolving complex
CO000159	916	12	nitrate transmembrane transporters	Gh_D07G0563	Thecc1EG014488t1	nitrate transmembrane transporters	AT5G50200	nitrate transmembrane transporters	Q9SB67	NRT32_ARATH High-affinity nitrate transporter 3.2 OS=Arabidopsis thaliana GN=NRT3.2 PE=2 SV=1	D7SHH0	D7SHH0_VITVI Putative uncharacterized protein OS=Vitis vinifera GN=VIT_17s0000g09470 PE=2 SV=1
CO000269	769	12	Disease resistance-responsive (dirigent-like protein) family protein	Gh_D05G3654	Thecc1EG006680t1	Disease resistance-responsive (dirigent-like protein) family protein	AT2G21110	Disease resistance-responsive (dirigent-like protein) family protein	Q9SKQ2	DIR4_ARATH Dirigent protein 4 OS=Arabidopsis thaliana GN=DIR4 PE=2 SV=1	Q4U1X1	Q4U1X1_GOSBA Dirigent-like protein OS=Gossypium barbadense GN=Gbd2 PE=2 SV=1			PF03018.9|Dirigent	IPR004265|Plant disease resistance response protein
CO000532	667	12	RPM1-interacting protein 4 (RIN4) family protein	Gh_D11G2847	Thecc1EG002435t1	RPM1-interacting protein 4 (RIN4) family protein	AT5G55850	RPM1-interacting protein 4 (RIN4) family protein	Q8GYN5	RIN4_ARATH RPM1-interacting protein 4 OS=Arabidopsis thaliana GN=RIN4 PE=1 SV=1	D7UAI8	D7UAI8_VITVI Putative uncharacterized protein OS=Vitis vinifera GN=VIT_19s0015g00690 PE=4 SV=1			PF05627.6|AvrRpt-cleavage	IPR008700|Pathogenic type III effector avirulence factor Avr cleavage site
CO000042	979	10	ascorbate peroxidase 2	Gh_D08G2095	Thecc1EG042003t1	ascorbate peroxidase 1	AT3G09640	ascorbate peroxidase 2	Q9FE01	APX2_ORYSJ L-ascorbate peroxidase 2, cytosolic OS=Oryza sativa subsp. japonica GN=APX2 PE=1 SV=1	C6ZDA9	C6ZDA9_GOSHI Ascorbate peroxidase OS=Gossypium hirsutum GN=cAPX2 PE=2 SV=1	vvi:100233013	ascorbate peroxidase ; K00428 cytochrome c peroxidase [EC:1.11.1.5]	PF00141.18|peroxidase	IPR002016|Haem peroxidase, plant/fungal/bacterial; IPR002207|Plant ascorbate peroxidase; IPR019793|Peroxidases heam-ligand binding site; IPR019794|Peroxidase, active site	GO:0006979|response to oxidative stress ; GO:0020037|heme binding ; GO:0004601|peroxidase activity ; GO:0055114|oxidation-reduction process
CO000053	784	10	rotamase CYP 3	Gh_A01G1361	Thecc1EG006687t1	Cyclophilin-like peptidyl-prolyl cis-trans isomerase family protein	AT2G16600	rotamase CYP 3	Q39613	CYPH_CATRO Peptidyl-prolyl cis-trans isomerase OS=Catharanthus roseus GN=PCKR1 PE=2 SV=1	G8XQW2	G8XQW2_GOSHI Peptidyl-prolyl cis-trans isomerase OS=Gossypium hirsutum PE=2 SV=1	ath:AT2G21130	peptidyl-prolyl cis-trans isomerase / cyclophilin (CYP2) / rotamase ; K01802 peptidylprolyl isomerase [EC:5.2.1.8]	PF00160.16|Pro_isomerase	IPR002130|Cyclophilin-like peptidyl-prolyl cis-trans isomerase domain; IPR020892|Cyclophilin-type peptidyl-prolyl cis-trans isomerase, conserved site	GO:0006457|protein folding ; GO:0003755|peptidyl-prolyl cis-trans isomerase activity
CO000117	1046	10	expansin-like B1	Gh_D08G1777	Thecc1EG015863t1	expansin-like B1	AT4G17030	expansin-like B1	O23547	EXLB1_ARATH Expansin-like B1 OS=Arabidopsis thaliana GN=EXLB1 PE=2 SV=2	B9SZ01	B9SZ01_RICCO Major pollen allergen Ory s 1, putative OS=Ricinus communis GN=RCOM_0120910 PE=3 SV=1			PF03330.13|DPBB_1; PF01357.16|Pollen_allerg_1	IPR005795|Major pollen allergen Lol pI; IPR007112|Expansin/pollen allergen, DPBB domain; IPR007117|Expansin, cellulose-binding-like domain; IPR007118|Expansin/Lol pI; IPR009009|RlpA-like double-psi beta-barrel domain	GO:0019953|sexual reproduction; GO:0005576|extracellular region
CO000170	499	10	regulatory particle triple-A 1A	Gh_A06G1951	Thecc1EG029263t1	regulatory particle triple-A 1A	AT1G53750	regulatory particle triple-A 1A	O64982	PRS7_PRUPE 26S protease regulatory subunit 7 OS=Prunus persica GN=RPT1 PE=1 SV=1	I1JS66	I1JS66_SOYBN Uncharacterized protein OS=Glycine max PE=4 SV=1	vvi:100233125	GSVIVT00033984001; 26S proteasome regulatory subunit ; K03061 26S proteasome regulatory subunit T1	PF00004.24|AAA	IPR003593|AAA+ ATPase domain; IPR003959|ATPase, AAA-type, core; IPR003960|ATPase, AAA-type, conserved site	GO:0005524|ATP binding ; GO:0000166|nucleotide binding ; GO:0017111|nucleoside-triphosphatase activity
CO000267	2106	10	hydroxy methylglutaryl CoA reductase 1	Gh_D02G1965	Thecc1EG007601t2	hydroxy methylglutaryl CoA reductase 1	AT1G76490	hydroxy methylglutaryl CoA reductase 1	O64966	HMDH1_GOSHI 3-hydroxy-3-methylglutaryl-coenzyme A reductase 1 OS=Gossypium hirsutum GN=HMG1 PE=3 SV=1	Q4PLI3	Q4PLI3_9ROSI 3-hydroxy-methylglutaryl coenzyme A reductase OS=Tilia miqueliana GN=HMGr PE=2 SV=1	ath:AT1G76490	HMG1; HMG1 (3-HYDROXY-3-METHYLGLUTARYL COA REDUCTASE) ; K00021 3-hydroxy-3-methylglutaryl-CoA reductase [EC:1.1.1.34]	PF00368.13|HMG-CoA_red	IPR002202|Hydroxymethylglutaryl-CoA reductase, class I/II; IPR023076|Hydroxymethylglutaryl-CoA reductase, class I/II, conserved site	GO:0015936|coenzyme A metabolic process ; GO:0004420|hydroxymethylglutaryl-CoA reductase (NADPH) activity ; GO:0055114|oxidation-reduction process ; GO:0050662|coenzyme binding
