# Supplementary material for: Identification of Multiple Stress Responsive Genes by Sequencing a Normalized cDNA Library from Sea-Land Cotton (Gossypium barbadense L.)
Source: PLoS One. 2016 Mar 31;11(3):e0152927. doi: 10.1371/journal.pone.0152927 (PMC4816313; doi:10.1371/journal.pone.0152927)
Supplement: S4 Table — S4-1: G. hirsutum; S4-2: G. arboreum; S4-3: G. raimondii; and S4-4: G. barbadense. (XLSX) [file pone.0152927.s006.xlsx]

## Sheet: S4-1 G. hirsutum
Query id	Query id	% identity	alignment length	mismatches	gap openings	q. start	q. end	s. start	s. start	e-value	bit score
CO000138	gi|78333310|gb|DT553584.1|DT553584	99.24	660	5	0	46	705	59	718	0	1269
CO000311	gi|109839541|gb|DW238102.1|DW238102	96.8	531	15	2	304	833	787	258	0	902
CO000275	gi|164241889|gb|ES817500.1|ES817500	96.55	667	21	2	1	665	47	713	0	1076
CO000167	gi|164365365|gb|EX167540.1|EX167540	99.6	750	3	0	43	792	122	871	0	1463
CO000061	gi|164294492|gb|ES799406.1|ES799406	97.83	1060	14	9	1	1060	35	1085	0	1848
CO000620	gi|164277107|gb|ES809472.1|ES809472	99.38	320	2	0	144	463	9	328	4e-176	618
CO000578	gi|84149312|gb|DN780612.1|DN780612	99.74	778	2	0	55	832	7	784	0	1528
CO000450	gi|31407192|gb|CD486227.1|CD486227	96.95	622	1	2	2	606	17	637	0	1033
CO000239	gi|164316803|gb|ES816744.1|ES816744	99.73	739	2	0	8	746	9	747	0	1449
CO000628	gi|827816122|gb|JZ377503.1|JZ377503	97.09	516	12	1	1	516	48	560	0	900
CO000369	gi|164296877|gb|ES811200.1|ES811200	99.75	795	1	1	1	795	81	874	0	1552
CO000051	gi|109848693|gb|DW477673.1|DW477673	98.57	770	8	1	11	780	21	787	0	1435
CO000163	gi|164282658|gb|ES841355.1|ES841355	94.55	825	43	1	7	829	1	825	0	1273
CO000382	gi|164272849|gb|ES842120.1|ES842120	97.56	818	12	8	1	811	51	867	0	1400
CO000297	gi|78325926|gb|DT546200.1|DT546200	99.44	716	4	0	5	720	1	716	0	1346
CO000189	gi|78334519|gb|DT554793.1|DT554793	98.5	935	13	1	5	939	1	934	0	1735
CO000156	gi|109886872|gb|DW515841.1|DW515841	97.4	732	18	1	1	731	732	1	0	1292
CO000451	gi|78345798|gb|DT566072.1|DT566072	98.74	950	12	0	21	970	1	950	0	1788
CO000388	gi|164327500|gb|ES828302.1|ES828302	99.8	1022	1	1	387	1408	9	1029	0	2002
CO000105	gi|109880906|gb|DW509876.1|DW509876	98.94	752	8	0	27	778	17	768	0	1427
CO000376	gi|109882567|gb|DW511537.1|DW511537	99.74	383	1	0	1	383	173	555	0	644
CO000064	gi|164354415|gb|ES817381.1|ES817381	99.86	713	1	0	17	729	9	721	0	1405
CO000389	gi|109876619|gb|DW505593.1|DW505593	100	569	0	0	6	574	8	576	0	1128
CO000524	gi|78324518|gb|DT544792.1|DT544792	98.76	643	6	2	407	1048	170	811	0	1195
CO000356	gi|164283175|gb|ES834635.1|ES834635	97.17	813	10	2	29	829	39	850	0	1435
CO000201	gi|78328376|gb|DT548650.1|DT548650	99.76	822	1	1	11	832	1	821	0	1570
CO000527	gi|164334968|gb|EV493093.1|EV493093	99.82	548	1	0	1	548	16	563	0	1078
CO000146	gi|78335140|gb|DT555414.1|DT555414	99.69	650	2	0	1	650	234	883	0	1273
CO000120	gi|164354820|gb|ES808221.1|ES808221	99.3	995	6	1	54	1048	9	1002	0	1911
CO000638	gi|923085982|gb|JK700509.1|JK700509	85.71	560	80	0	175	734	813	254	1e-132	476
CO000466	gi|164306347|gb|ES807596.1|ES807596	98.55	620	8	1	1	620	129	747	0	1072
CO000040	gi|663070384|gb|JZ117514.1|JZ117514	99.57	693	2	1	1	692	693	1	0	1271
CO000321	gi|78334958|gb|DT555232.1|DT555232	99.3	856	6	0	1	856	38	893	0	1566
CO000481	gi|109871684|gb|DW500660.1|DW500660	99.57	698	2	1	16	713	1	697	0	1352
CO000231	gi|164363556|gb|ES828354.1|ES828354	98.66	967	10	3	1	967	34	997	0	1792
CO000110	gi|109879988|gb|DW508958.1|DW508958	96.37	854	31	0	121	974	1	854	0	1447
CO000409	gi|164249213|gb|ES806657.1|ES806657	99.26	807	6	0	24	830	23	829	0	1552
CO000221	gi|109829263|gb|DW227851.1|DW227851	99.65	564	2	0	39	602	33	596	0	1049
CO000292	gi|197701111|gb|FL684433.1|FL684433	98.68	606	7	1	47	651	16	621	0	1130
CO000308	gi|109861173|gb|DW490150.1|DW490150	99.08	437	4	0	79	515	197	633	0	835
CO000032	gi|3326634|gb|AI055520.1|AI055520	97.87	611	12	1	8	618	1	610	0	1114
CO000443	gi|164340457|gb|ES840156.1|ES840156	99.55	448	2	0	27	474	1	448	0	872
CO000075	gi|923088440|gb|JK698329.1|JK698329	99.56	226	1	0	1	226	271	46	1e-88	327
CO000441	gi|164319182|gb|ES792287.1|ES792287	98.54	824	9	2	21	843	18	839	0	1459
CO000194	gi|164250790|gb|ES847991.1|ES847991	98.72	703	9	0	23	725	1	703	0	1322
CO000395	gi|109875026|gb|DW504000.1|DW504000	98.05	819	9	2	41	859	1	812	0	1491
CO000022	gi|164361194|gb|ES844999.1|ES844999	99.05	841	3	5	37	872	20	860	0	1564
CO000272	gi|109828172|gb|DW226803.1|DW226803	99.21	756	6	0	3	758	3	758	0	1451
CO000005	gi|193218041|gb|EY197203.1|EY197203	99.69	648	2	0	2	649	60	707	0	1269
CO000341	gi|164368973|gb|ES802689.1|ES802689	99.21	1017	7	1	12	1027	9	1025	0	1945
CO000473	gi|164291937|gb|ES807238.1|ES807238	99.44	708	4	0	3	710	9	716	0	1372
CO000566	gi|325467022|gb|JG451568.1|JG451568	98.83	599	7	0	1	599	1	599	0	1132
CO000494	gi|325468164|gb|JG452327.1|JG452327	99.82	567	1	0	40	606	4	570	0	1116
CO000136	gi|164341020|gb|ES801628.1|ES801628	98.42	697	9	2	133	828	9	704	0	1279
CO000066	gi|84170846|gb|DR459494.1|DR459494	96.12	593	15	3	186	770	8	600	0	979
CO000461	gi|366457346|gb|HO094916.1|HO094916	100	593	0	0	49	641	606	14	0	1134
CO000142	gi|366407035|gb|HO091891.1|HO091891	99.28	554	4	0	14	567	554	1	0	1066
CO000565	gi|164260603|gb|ES838744.1|ES838744	99.84	628	0	1	1	628	26	652	0	1229
CO000463	gi|663062412|gb|JZ118081.1|JZ118081	98.35	668	11	0	35	702	772	105	0	1237
CO000505	gi|164355999|gb|ES790659.1|ES790659	99.86	727	1	0	1	727	31	757	0	1386
CO000445	gi|164358678|gb|ES812891.1|ES812891	97.61	1087	23	3	79	1162	8	1094	0	1925
CO000533	gi|164322986|gb|ES791816.1|ES791816	97.82	643	11	3	1	643	190	829	0	1142
CO000455	gi|827803865|gb|JZ369004.1|JZ369004	98.36	304	5	0	18	321	1	304	7e-159	563
CO000209	gi|109876746|gb|DW505720.1|DW505720	99.43	530	3	0	195	724	4	533	0	1027
CO000003	gi|164265380|gb|ES830373.1|ES830373	97.51	762	11	5	6	767	37	790	0	1249
CO000462	gi|78340721|gb|DT560995.1|DT560995	99.52	834	2	2	17	848	1	834	0	1606
CO000544	gi|78336864|gb|DT557138.1|DT557138	100	453	0	0	1	453	10	462	0	898
CO000433	gi|78353721|gb|DT573995.1|DT573995	99.75	812	2	0	1	812	2	813	0	1594
CO000432	gi|164240433|gb|ES791302.1|ES791302	99.11	672	5	1	1	672	26	696	0	1279
CO000112	gi|164295626|gb|ES817221.1|ES817221	99.05	1054	8	2	136	1189	5	1056	0	1994
CO000577	gi|109870258|gb|DW499234.1|DW499234	99.87	761	1	0	1	761	13	773	0	1501
CO000529	gi|827817722|gb|JZ385124.1|JZ385124	100	382	0	0	6	387	14	395	0	757
CO000460	gi|827809961|gb|JZ380578.1|JZ380578	100	564	0	0	29	592	566	3	0	1118
CO000217	gi|164298320|gb|ES834371.1|ES834371	98.9	727	8	0	43	769	9	735	0	1378
CO000626	gi|164327463|gb|ES826231.1|ES826231	99.03	722	6	1	39	759	44	765	0	1372
CO000149	gi|164245223|gb|ES830788.1|ES830788	99.73	740	2	0	11	750	9	748	0	1451
CO000541	gi|164267719|gb|EV483061.1|EV483061	97.6	458	8	3	24	481	1	455	0	797
CO000190	gi|164312204|gb|ES850093.1|ES850093	98.2	1057	15	4	180	1233	1093	38	0	1913
CO000083	gi|31406687|gb|CD485722.1|CD485722	99.45	732	4	0	17	748	12	743	0	1271
CO000358	gi|164358124|gb|ES850266.1|ES850266	99.84	610	0	1	21	629	8	617	0	1193
CO000335	gi|109871972|gb|DW500948.1|DW500948	97.58	785	16	2	27	811	30	811	0	1394
CO000406	gi|164280993|gb|ES828035.1|ES828035	99.64	830	3	0	3	832	9	838	0	1622
CO000489	gi|109868210|gb|DW497186.1|DW497186	99.17	601	5	0	1	601	323	923	0	1154
CO000283	gi|164273359|gb|ES810357.1|ES810357	98.42	1079	14	3	208	1284	11	1088	0	1982
CO000181	gi|72280012|gb|DT052321.1|DT052321	99.47	380	2	0	1	380	464	85	0	737
CO000320	gi|164328480|gb|ES824237.1|ES824237	98.94	941	5	5	1	936	109	1049	0	1746
CO000434	gi|78328993|gb|DT549267.1|DT549267	99.74	760	2	0	1	760	31	790	0	1491
CO000261	gi|164266232|gb|ES809149.1|ES809149	99.13	1036	9	0	1	1036	24	1059	0	1982
CO000387	gi|164253254|gb|ES800808.1|ES800808	99.75	812	2	0	1	812	19	830	0	1594
CO000238	gi|109846915|gb|DW245473.1|DW245473	99.24	789	3	3	12	800	1	786	0	1495
CO000487	gi|164316798|gb|ES816739.1|ES816739	99.17	960	6	2	233	1191	9	967	0	1824
CO000133	gi|73861175|gb|DT463914.1|DT463914	98.6	641	8	1	180	819	176	816	0	1191
CO000454	gi|78327785|gb|DT548059.1|DT548059	99.58	719	1	2	1	719	1	717	0	1386
CO000220	gi|109890651|gb|DW519615.1|DW519615	98.55	689	10	0	1	689	15	703	0	1168
CO000140	gi|164340855|gb|ES851774.1|ES851774	99.37	797	4	1	1	796	25	821	0	1532
CO000421	gi|62296160|gb|DN779405.1|DN779405	99.51	611	3	0	134	744	82	692	0	1189
CO000130	gi|663061059|gb|JZ111744.1|JZ111744	99.64	558	1	1	1	557	573	16	0	1041
CO000427	gi|109844751|gb|DW243309.1|DW243309	99.19	491	3	1	381	871	149	638	0	934
CO000636	gi|78334171|gb|DT554445.1|DT554445	98.99	894	7	2	566	1457	1	894	0	1685
CO000367	gi|189098410|gb|FG551562.1|FG551562	97.81	548	10	2	326	872	621	75	0	975
CO000200	gi|109856970|gb|DW485949.1|DW485949	99.05	839	8	0	12	850	858	20	0	1600
CO000050	gi|366445752|gb|HO104076.1|HO104076	98.96	579	6	0	11	589	586	8	0	1100
CO000118	gi|164323111|gb|ES829846.1|ES829846	98.49	1059	10	6	4	1056	18	1076	0	1925
CO000377	gi|109848213|gb|DW477193.1|DW477193	99.53	850	4	0	201	1050	867	18	0	1655
CO000362	gi|31406639|gb|CD485674.1|CD485674	98.81	756	6	3	217	972	20	772	0	1403
CO000338	gi|164316761|gb|ES807703.1|ES807703	99.12	114	1	0	2	115	478	591	2e-55	218
CO000250	gi|164252260|gb|ES801866.1|ES801866	99.02	819	8	0	161	979	8	826	0	1560
CO000195	gi|923086208|gb|JK700643.1|JK700643	98.75	642	8	0	706	1347	782	141	0	1209
CO000246	gi|164276247|gb|ES796917.1|ES796917	98.89	900	8	2	38	937	79	976	0	1689
CO000608	gi|78333845|gb|DT554119.1|DT554119	98.87	798	9	0	1	798	53	850	0	1511
CO000364	gi|109834681|gb|DW233246.1|DW233246	96.03	378	12	1	1	378	34	408	5e-164	579
CO000355	gi|164306478|gb|EV490261.1|EV490261	100	323	0	0	1	323	137	459	0	640
CO000260	gi|366408494|gb|HO111598.1|HO111598	96.5	543	19	0	1	543	544	2	0	926
CO000571	gi|109877601|gb|DW506574.1|DW506574	99.38	801	5	0	1	801	9	809	0	1548
CO000058	gi|164298285|gb|ES818623.1|ES818623	97.79	860	19	0	52	911	9	868	0	1507
CO000304	gi|109888889|gb|DW517858.1|DW517858	98.09	888	17	0	1	888	2	889	0	1626
CO000581	gi|923088783|gb|JK694900.1|JK694900	99.74	763	2	0	1	763	763	1	0	1497
CO000398	gi|164249056|gb|EX166231.1|EX166231	98.77	488	3	1	13	500	77	561	0	876
CO000084	gi|164243846|gb|EX164868.1|EX164868	98.15	755	12	2	212	965	57	810	0	1380
CO000456	gi|164264209|gb|ES806411.1|ES806411	99.84	616	0	1	223	838	230	844	0	1205
CO000245	gi|164305974|gb|ES819373.1|ES819373	98.23	1018	14	4	1	1014	28	1045	0	1844
CO000219	gi|164251455|gb|ES823442.1|ES823442	99.45	541	2	1	11	551	16	555	0	1041
CO000381	gi|78353964|gb|DT574238.1|DT574238	98.86	792	9	0	1	792	32	823	0	1499
CO000447	gi|164344803|gb|ES807908.1|ES807908	99.86	738	1	0	9	746	9	746	0	1455
CO000147	gi|109834823|gb|DW233388.1|DW233388	98.83	854	10	0	5	858	29	882	0	1572
CO000504	gi|78345543|gb|DT565817.1|DT565817	99.63	806	3	0	22	827	21	826	0	1574
CO000009	gi|73859909|gb|DT462648.1|DT462648	93.55	248	12	1	1	248	244	1	8e-87	321
CO000328	gi|164333262|gb|EV482860.1|EV482860	99.13	575	4	1	10	584	6	579	0	1092
CO000230	gi|109843072|gb|DW241630.1|DW241630	97.33	711	13	6	80	788	5	711	0	1213
CO000070	gi|109879210|gb|DW508180.1|DW508180	97.97	790	14	2	28	816	107	895	0	1425
CO000351	gi|109827912|gb|DW226566.1|DW226566	98.82	764	3	1	3	760	5	768	0	1445
CO000428	gi|78323064|gb|DT543338.1|DT543338	99.4	838	3	2	1	837	3	839	0	1606
CO000501	gi|109853802|gb|DW482781.1|DW482781	99.16	594	5	0	1	594	594	1	0	1138
CO000117	gi|31406616|gb|CD485651.1|CD485651	97.75	711	9	6	20	723	55	765	0	1181
CO000202	gi|164240664|gb|EX164823.1|EX164823	99.67	607	2	0	1	607	137	743	0	1187
CO000249	gi|164331096|gb|ES846273.1|ES846273	99.37	630	4	0	2	631	1	630	0	1176
CO000446	gi|78351486|gb|DT571760.1|DT571760	99.68	949	3	0	16	964	12	960	0	1857
CO000548	gi|164357112|gb|ES850231.1|ES850231	99.4	670	4	0	5	674	1	670	0	1296
CO000530	gi|164344281|gb|ES799506.1|ES799506	98.09	733	13	1	28	759	17	749	0	1334
CO000390	gi|109878346|gb|DW507317.1|DW507317	99.31	583	4	0	1	583	90	672	0	1124
CO000374	gi|164312737|gb|ES848783.1|ES848783	98.98	688	6	1	59	746	9	695	0	1300
CO000345	gi|109826128|gb|DW224849.1|DW224849	99.87	768	0	1	6	773	767	1	0	1364
CO000493	gi|78353702|gb|DT573976.1|DT573976	97.99	797	16	0	1	797	42	838	0	1453
CO000044	gi|109879249|gb|DW508219.1|DW508219	82.03	128	17	1	95	216	10	137	6e-12	73.8
CO000214	gi|109855128|gb|DW484107.1|DW484107	98.74	396	5	0	1	396	550	155	0	745
CO000592	gi|164353533|gb|ES824694.1|ES824694	100	663	0	0	1	663	57	719	0	1314
CO000467	gi|73852146|gb|DT461166.1|DT461166	99.35	464	3	0	4	467	53	516	0	896
CO000340	gi|109847571|gb|DW476551.1|DW476551	98.81	754	9	0	87	840	39	792	0	1423
CO000610	gi|109870373|gb|DW499349.1|DW499349	92.95	553	6	2	4	556	14	533	0	833
CO000497	gi|164269358|gb|ES823602.1|ES823602	98.8	664	8	0	190	853	69	732	0	1213
CO000193	gi|78324595|gb|DT544869.1|DT544869	100	635	0	0	26	660	1	635	0	1259
CO000211	gi|54115415|gb|CO490924.1|CO490924	98	450	9	0	44	493	187	636	0	821
CO000137	gi|164255315|gb|ES793864.1|ES793864	99.86	710	1	0	1	710	3	712	0	1400
CO000536	gi|84174546|gb|DR463194.1|DR463194	95.42	589	26	1	1	589	117	704	0	946
CO000042	gi|78344014|gb|DT564288.1|DT564288	99.66	887	3	0	92	978	4	890	0	1735
CO000457	gi|663067784|gb|JZ119687.1|JZ119687	100	703	0	0	29	731	737	35	0	1245
CO000119	gi|827806769|gb|JZ383234.1|JZ383234	98.42	568	9	0	189	756	3	570	0	1055
CO000420	gi|164319797|gb|EX170632.1|EX170632	99.37	794	2	3	64	854	61	854	0	1513
CO000237	gi|62296042|gb|DN779368.1|DN779368	98.58	772	8	3	2	773	1	769	0	1419
CO000148	gi|84149625|gb|DN780925.1|DN780925	99.39	819	5	0	17	835	8	826	0	1586
CO000012	gi|109829285|gb|DW227873.1|DW227873	97.98	99	2	0	34	132	348	446	9e-45	180
CO000408	gi|109835776|gb|DW234339.1|DW234339	99.87	781	1	0	130	910	805	25	0	1540
CO000093	gi|164273315|gb|ES806803.1|ES806803	99.46	744	4	0	1	744	17	760	0	1396
CO000546	gi|325467922|gb|JG452085.1|JG452085	99.39	823	4	1	1	822	11	833	0	1584
CO000458	gi|78331684|gb|DT551958.1|DT551958	91.22	467	41	0	1	467	389	855	2e-170	601
CO000266	gi|109834570|gb|DW233135.1|DW233135	99.28	829	6	0	189	1017	829	1	0	1596
CO000519	gi|366424893|gb|HO098989.1|HO098989	96.62	591	10	2	14	594	605	15	0	1013
CO000322	gi|109888629|gb|DW517598.1|DW517598	99.31	726	3	1	87	810	33	758	0	1394
CO000103	gi|164313513|gb|ES803368.1|ES803368	99.42	685	4	0	1	685	16	700	0	1326
CO000281	gi|73848969|gb|DT457989.1|DT457989	97.74	795	16	1	34	826	14	808	0	1427
CO000267	gi|164291468|gb|ES818168.1|ES818168	97.99	1092	17	5	3	1092	9	1097	0	1951
CO000572	gi|325466006|gb|JG453894.1|JG453894	98.11	848	13	1	12	859	1	845	0	1550
CO000418	gi|78336582|gb|DT556856.1|DT556856	98.32	776	13	0	1	776	185	960	0	1435
CO000082	gi|73864625|gb|DT467364.1|DT467364	99.66	590	2	0	1	590	591	2	0	1154
CO000623	gi|923090580|gb|JK698564.1|JK698564	99.32	884	6	0	25	908	884	1	0	1705
CO000425	gi|78353043|gb|DT573317.1|DT573317	98.17	872	16	0	1	872	4	875	0	1602
CO000049	gi|84149668|gb|DN780968.1|DN780968	99.6	752	3	0	10	761	8	759	0	1469
CO000422	gi|164357278|gb|ES811277.1|ES811277	97.14	735	18	3	1	732	163	897	0	1269
CO000411	gi|78351156|gb|DT571430.1|DT571430	99.5	796	4	0	1	796	3	798	0	1546
CO000086	gi|164245907|gb|ES799638.1|ES799638	99.57	464	1	1	72	534	9	472	0	854
CO000602	gi|366430528|gb|HO093955.1|HO093955	99.2	500	3	1	108	607	521	23	0	910
CO000478	gi|164259311|gb|ES804359.1|ES804359	99.58	720	3	0	1	720	104	823	0	1403
CO000472	gi|164357655|gb|ES812845.1|ES812845	99.57	927	3	1	13	939	9	934	0	1800
CO000269	gi|164288862|gb|ES844863.1|ES844863	97.02	637	19	0	36	672	13	649	0	1112
CO000397	gi|923086442|gb|JK703821.1|JK703821	99.1	891	8	0	435	1325	895	5	0	1703
CO000126	gi|109838417|gb|DW236978.1|DW236978	99.72	724	2	0	59	782	1	724	0	1419
CO000186	gi|164333960|gb|ES799797.1|ES799797	96.99	1030	28	3	299	1327	8	1035	0	1772
CO000368	gi|164242664|gb|ES795929.1|ES795929	99.17	725	5	1	29	752	20	744	0	1382
CO000004	gi|164332902|gb|ES835932.1|ES835932	98.71	619	8	0	2	620	1	619	0	1116
CO000327	gi|164256680|gb|ES829059.1|ES829059	98.88	717	6	2	1	715	253	969	0	1342
CO000256	gi|164312736|gb|ES848782.1|ES848782	98.78	328	4	0	311	638	271	598	6e-176	618
CO000553	gi|366441136|gb|HO090347.1|HO090347	99.82	551	1	0	27	577	552	2	0	1084
CO000062	gi|923088245|gb|JK698226.1|JK698226	100	630	0	0	216	845	754	125	0	1249
CO000315	gi|366409784|gb|HO112144.1|HO112144	97.03	505	13	2	1	504	510	7	0	866
CO000512	gi|78339188|gb|DT559462.1|DT559462	99.34	603	4	0	1	603	4	606	0	1122
CO000047	gi|164258264|gb|ES798650.1|ES798650	97.69	607	13	1	17	622	9	615	0	1084
CO000306	gi|164253380|gb|ES803186.1|ES803186	99.86	690	1	0	1	690	11	700	0	1306
CO000503	gi|663068252|gb|JZ113958.1|JZ113958	99.51	617	2	1	27	642	617	1	0	1051
CO000224	gi|109877081|gb|DW506055.1|DW506055	98.17	656	11	1	48	703	55	709	0	1197
CO000090	gi|164364393|gb|EX167521.1|EX167521	98.87	887	10	0	27	913	67	953	0	1679
CO000496	gi|31407505|gb|CD486540.1|CD486540	99.44	718	3	1	5	722	18	734	0	1386
CO000276	gi|84149368|gb|DN780668.1|DN780668	98.16	815	14	1	1	815	37	850	0	1489
CO000091	gi|164259484|gb|ES819796.1|ES819796	99.39	982	4	2	231	1210	8	989	0	1883
CO000282	gi|164248084|gb|EX168072.1|EX168072	94.54	366	13	3	284	646	15	376	1e-121	438
CO000228	gi|164297331|gb|ES811216.1|ES811216	98.77	1057	10	3	86	1140	9	1064	0	1970
CO000065	gi|164316304|gb|ES828182.1|ES828182	98.73	711	7	2	16	725	17	726	0	1281
CO000026	gi|82756622|gb|DV850184.1|DV850184	100	666	0	0	27	692	1	666	0	1320
CO000258	gi|73847881|gb|DT456901.1|DT456901	100	786	0	0	1	786	19	804	0	1558
CO000060	gi|164314296|gb|ES845834.1|ES845834	99.39	817	5	0	1	817	3	819	0	1580
CO000550	gi|78348071|gb|DT568345.1|DT568345	98.47	914	11	3	6	918	1	912	0	1677
CO000500	gi|164259593|gb|ES835054.1|ES835054	89.8	255	25	1	26	279	87	341	7e-65	250
CO000274	gi|164258299|gb|ES799705.1|ES799705	99.03	721	6	1	98	817	82	802	0	1366
CO000233	gi|109828205|gb|DW226833.1|DW226833	78.48	409	87	1	291	699	77	484	2e-21	105
CO000554	gi|109886301|gb|DW515271.1|DW515271	99.72	352	1	0	347	698	179	530	0	690
CO000394	gi|164292008|gb|ES820584.1|ES820584	99.14	697	6	0	3	699	9	705	0	1334
CO000615	gi|164326364|gb|EV483826.1|EV483826	99.83	578	1	0	3	580	1	578	0	1138
CO000096	gi|109836470|gb|DW235031.1|DW235031	99.47	761	4	0	1	761	8	768	0	1477
CO000177	gi|197701116|gb|FL684438.1|FL684438	98.74	715	5	4	1	713	46	758	0	1314
CO000469	gi|31407495|gb|CD486530.1|CD486530	99.2	753	1	4	38	787	17	767	0	1332
CO000516	gi|164281011|gb|ES828518.1|ES828518	98.94	189	1	1	722	909	347	535	1e-82	309
CO000129	gi|73864164|gb|DT466903.1|DT466903	98.2	499	9	0	1	499	36	534	0	918
CO000586	gi|109851042|gb|DW480021.1|DW480021	99.38	641	4	0	95	735	1	641	0	1239
CO000063	gi|109889839|gb|DW518807.1|DW518807	99.37	479	3	0	1	479	19	497	0	926
CO000125	gi|164266898|gb|ES792861.1|ES792861	97.58	867	16	3	1	865	82	945	0	1499
CO000174	gi|164278781|gb|ES829201.1|ES829201	98.71	929	10	2	30	957	73	1000	0	1733
CO000517	gi|78327839|gb|DT548113.1|DT548113	99.51	814	4	0	1	814	27	840	0	1582
CO000631	gi|109889398|gb|DW518366.1|DW518366	98.85	608	7	0	200	807	1	608	0	1150
CO000558	gi|164351964|gb|ES796626.1|ES796626	99.87	765	1	0	6	770	32	796	0	1509
CO000444	gi|73864404|gb|DT467143.1|DT467143	96.8	782	24	1	3	783	796	15	0	1344
CO000072	gi|31407640|gb|CD486675.1|CD486675	98.66	744	9	1	2	745	18	760	0	1334
CO000440	gi|109845233|gb|DW243791.1|DW243791	99.02	714	7	0	7	720	714	1	0	1360
CO000299	gi|109891119|gb|DW520082.1|DW520082	94.67	657	16	2	1	657	70	707	0	965
CO000268	gi|164351197|gb|EX166079.1|EX166079	100	692	0	0	8	699	783	92	0	1372
CO000164	gi|78334028|gb|DT554302.1|DT554302	99.41	849	5	0	6	854	1	849	0	1643
CO000491	gi|923088699|gb|JK701348.1|JK701348	98.6	785	5	1	14	798	808	30	0	1429
CO000337	gi|78347358|gb|DT567632.1|DT567632	96.4	805	20	1	5	809	34	829	0	1374
CO000459	gi|78336796|gb|DT557070.1|DT557070	99.6	749	3	0	8	756	7	755	0	1461
CO000407	gi|164275768|gb|ES823719.1|ES823719	99.86	740	1	0	9	748	9	748	0	1459
CO000160	gi|109838426|gb|DW236987.1|DW236987	99.82	549	1	0	382	930	247	795	0	1080
CO000115	gi|109862627|gb|DW491604.1|DW491604	99.85	664	1	0	6	669	686	23	0	1308
CO000185	gi|325466931|gb|JG451477.1|JG451477	98.73	788	8	2	78	865	60	845	0	1467
CO000580	gi|109844349|gb|DW242907.1|DW242907	92.55	188	12	1	164	349	537	724	7e-67	256
CO000569	gi|164336055|gb|ES814084.1|ES814084	98.72	862	11	0	18	879	9	870	0	1622
CO000240	gi|78344102|gb|DT564376.1|DT564376	98.96	961	8	2	15	973	1	961	0	1810
CO000419	gi|164239575|gb|ES799901.1|ES799901	99.88	801	1	0	1	801	9	809	0	1580
CO000622	gi|109838027|gb|DW236588.1|DW236588	100	415	0	0	27	441	423	9	0	781
CO000576	gi|325466647|gb|JG454535.1|JG454535	100	569	0	0	216	784	1	569	0	1128
CO000024	gi|164240530|gb|ES795888.1|ES795888	98.18	439	8	0	13	451	181	619	0	807
CO000635	gi|84170230|gb|DR458878.1|DR458878	99.52	415	1	1	58	472	1	414	0	799
CO000386	gi|164256943|gb|ES846404.1|ES846404	97.44	741	16	3	153	890	43	783	0	1294
CO000027	gi|109875959|gb|DW504933.1|DW504933	98.97	776	6	2	1	776	22	795	0	1459
CO000634	gi|164311546|gb|ES798583.1|ES798583	98.37	673	7	4	6	678	326	994	0	1215
CO000435	gi|164285060|gb|ES810730.1|ES810730	99.64	831	3	0	25	855	8	838	0	1624
CO000310	gi|78343197|gb|DT563471.1|DT563471	99.15	825	7	0	18	842	62	886	0	1580
CO000618	gi|78340704|gb|DT560978.1|DT560978	99.56	683	3	0	1	683	22	704	0	1330
CO000184	gi|54118985|gb|CO494494.1|CO494494	99.08	763	4	3	407	1167	849	88	0	1392
CO000087	gi|164343353|gb|ES790498.1|ES790498	99.73	741	0	2	17	756	36	775	0	1437
CO000359	gi|164286117|gb|ES818853.1|ES818853	99.18	244	2	0	229	472	372	615	4e-118	426
CO000534	gi|164316872|gb|ES828679.1|ES828679	98.03	915	15	3	376	1287	7	921	0	1647
CO000545	gi|84173516|gb|DR462164.1|DR462164	92.9	324	22	1	25	348	57	379	1e-113	412
CO000300	gi|62295807|gb|DN779299.1|DN779299	98.64	664	8	1	55	717	9	672	0	1237
CO000207	gi|78330735|gb|DT551009.1|DT551009	96.83	788	25	0	140	927	2	789	0	1294
CO000490	gi|164334732|gb|ES797456.1|ES797456	98.17	766	13	1	1	765	107	872	0	1400
CO000612	gi|923081804|gb|JK696239.1|JK696239	99.62	799	3	0	1	799	843	45	0	1560
CO000560	gi|164250362|gb|ES814516.1|ES814516	99.67	613	2	0	1	613	14	626	0	1199
CO000305	gi|73863594|gb|DT466333.1|DT466333	99.88	802	1	0	1	802	16	817	0	1584
CO000488	gi|923090720|gb|JK698704.1|JK698704	98.83	853	9	1	67	918	885	33	0	1604
CO000071	gi|109890494|gb|DW519458.1|DW519458	99.46	740	2	2	1	738	26	765	0	1372
CO000552	gi|164321275|gb|ES826499.1|ES826499	99.55	671	3	0	19	689	9	679	0	1267
CO000106	gi|78329131|gb|DT549405.1|DT549405	99.41	842	5	0	29	870	1	842	0	1629
CO000053	gi|164248444|gb|ES834169.1|ES834169	99.74	760	2	0	25	784	8	767	0	1491
CO000041	gi|164367575|gb|ES844727.1|ES844727	99.26	677	5	0	190	866	89	765	0	1302
CO000173	gi|663063316|gb|JZ112371.1|JZ112371	99.39	657	2	2	36	691	656	1	0	1213
CO000378	gi|109823588|gb|DW008441.1|DW008441	100	41	0	0	4	44	50	90	2e-14	81.8
CO000485	gi|84149606|gb|DN780906.1|DN780906	99.36	467	3	0	1	467	499	33	0	902
CO000633	gi|78347592|gb|DT567866.1|DT567866	98.5	266	3	1	403	668	468	732	6e-122	440
CO000020	gi|73859412|gb|DT462151.1|DT462151	100	263	0	0	49	311	7	269	9e-147	521
CO000477	gi|73851969|gb|DT460989.1|DT460989	99.39	494	3	0	208	701	297	790	0	955
CO000324	gi|109884510|gb|DW513480.1|DW513480	99.06	641	5	1	1	641	9	648	0	1215
CO000216	gi|109828392|gb|DW227015.1|DW227015	98.98	684	2	3	1	681	13	694	0	1239
CO000241	gi|164271816|gb|ES809357.1|ES809357	99.64	822	3	0	1	822	66	887	0	1606
CO000286	gi|164242973|gb|ES821101.1|ES821101	100	627	0	0	269	895	187	813	0	1201
CO000113	gi|164340280|gb|ES792726.1|ES792726	98.63	1024	11	3	112	1134	9	1030	0	1895
CO000101	gi|164239744|gb|ES814112.1|ES814112	99.22	1030	5	3	492	1520	8	1035	0	1955
CO000206	gi|73860077|gb|DT462816.1|DT462816	98.45	647	9	1	57	703	669	24	0	1195
CO000453	gi|5047450|gb|AI728598.1|AI728598	99.23	652	5	0	1	652	13	664	0	1253
CO000077	gi|109891625|gb|DW520588.1|DW520588	99.64	562	2	0	1	562	18	579	0	1057
CO000614	gi|109870198|gb|DW499174.1|DW499174	97.86	608	12	1	1	608	3	609	0	1094
CO000169	gi|164345941|gb|ES801218.1|ES801218	96.03	1033	21	14	44	1062	9	1035	0	1511
CO000055	gi|366411404|gb|HO103149.1|HO103149	99.65	568	2	0	2	569	577	10	0	1110
CO000262	gi|78339430|gb|DT559704.1|DT559704	97.69	780	11	4	94	870	92	867	0	1330
CO000442	gi|109837993|gb|DW236554.1|DW236554	99.62	790	2	1	34	822	813	24	0	1487
CO000007	gi|164300024|gb|ES807496.1|ES807496	97.9	1094	19	4	116	1208	7	1097	0	1955
CO000141	gi|827816276|gb|JZ377657.1|JZ377657	100	564	0	0	1	564	14	577	0	1118
CO000218	gi|164293667|gb|ES841788.1|ES841788	98.81	838	10	0	1	838	47	884	0	1469
CO000360	gi|78341796|gb|DT562070.1|DT562070	99.04	417	4	0	613	1029	618	202	0	795
CO000121	gi|109829285|gb|DW227873.1|DW227873	96.97	99	3	0	3	101	348	446	1e-41	172
CO000506	gi|109880032|gb|DW509002.1|DW509002	99.73	744	2	0	1	744	16	759	0	1417
CO000557	gi|109873071|gb|DW502046.1|DW502046	98.19	553	7	1	242	794	4	553	0	1013
CO000046	gi|109880829|gb|DW509799.1|DW509799	99.38	647	4	0	52	698	51	697	0	1251
CO000416	gi|78334508|gb|DT554782.1|DT554782	99.01	609	2	2	233	840	191	796	0	1148
CO000531	gi|73849477|gb|DT458497.1|DT458497	98.5	665	10	0	9	673	665	1	0	1197
CO000188	gi|109828979|gb|DW227580.1|DW227580	99.73	369	1	0	6	374	11	379	0	724
CO000540	gi|109854729|gb|DW483708.1|DW483708	98.2	555	7	1	1	555	575	24	0	928
CO000289	gi|78343225|gb|DT563499.1|DT563499	99.69	961	3	0	3	963	1	961	0	1881
CO000331	gi|78334369|gb|DT554643.1|DT554643	98.87	883	6	4	6	884	2	884	0	1639
CO000543	gi|164251409|gb|ES814291.1|ES814291	100	701	0	0	11	711	9	709	0	1390
CO000404	gi|31406522|gb|CD485557.1|CD485557	97.92	578	12	0	34	611	89	666	0	1051
CO000264	gi|78353504|gb|DT573778.1|DT573778	99.87	742	1	0	1	742	68	809	0	1463
CO000596	gi|164254415|gb|ES802844.1|ES802844	97.48	954	17	5	85	1034	39	989	0	1614
CO000470	gi|164344383|gb|ES815134.1|ES815134	99.04	1038	7	2	1	1035	44	1081	0	1965
CO000313	gi|109881510|gb|DW510480.1|DW510480	99.59	736	2	1	1	736	29	763	0	1427
CO000183	gi|164281811|gb|ES832347.1|ES832347	97.28	1067	23	6	39	1102	16	1079	0	1840
CO000410	gi|78325967|gb|DT546241.1|DT546241	99.43	883	5	0	1	883	2	884	0	1711
CO000573	gi|109851007|gb|DW479986.1|DW479986	99.56	225	1	0	493	717	274	50	1e-121	438
CO000197	gi|109826736|gb|DW225446.1|DW225446	99.84	615	1	0	1	615	615	1	0	1211
CO000234	gi|31074011|gb|CA994290.1|CA994290	99.7	1014	3	0	22	1035	1025	12	0	1986
CO000352	gi|164252324|gb|EX168125.1|EX168125	98.7	384	5	0	186	569	250	633	0	722
CO000253	gi|109828362|gb|DW226985.1|DW226985	98.23	790	14	0	243	1032	790	1	0	1455
CO000523	gi|164350617|gb|ES815754.1|ES815754	96.86	1020	22	9	6	1015	11	1030	0	1699
CO000223	gi|109866304|gb|DW495280.1|DW495280	99.5	806	3	1	10	815	887	83	0	1558
CO000590	gi|164247107|gb|ES809704.1|ES809704	100	711	0	0	1	711	17	727	0	1409
CO000010	gi|164274186|gb|ES819305.1|ES819305	97.43	857	12	1	21	867	7	863	0	1493
CO000098	gi|109825165|gb|DW223900.1|DW223900	95.1	796	38	1	64	859	6	800	0	1263
CO000002	gi|164290959|gb|ES826100.1|ES826100	99.46	919	5	0	16	934	9	927	0	1782
CO000225	gi|164325799|gb|ES827003.1|ES827003	99.72	722	2	0	58	779	33	754	0	1374
CO000600	gi|164252627|gb|ES829604.1|ES829604	99.04	623	6	0	1	623	154	776	0	1187
CO000333	gi|109890384|gb|DW519348.1|DW519348	98.26	634	9	2	1	634	43	674	0	1112
CO000537	gi|164365398|gb|ES810635.1|ES810635	100	495	0	0	3	497	9	503	0	981
CO000023	gi|31072400|gb|CA992679.1|CA992679	98	701	14	0	52	752	26	726	0	1279
CO000001	gi|109827172|gb|DW225871.1|DW225871	95.48	597	27	0	49	645	63	659	0	969
CO000332	gi|3325865|gb|AI054751.1|AI054751	99.42	514	3	0	80	593	538	25	0	997
CO000273	gi|164258698|gb|ES838715.1|ES838715	98.82	679	6	1	3	679	1	679	0	1277
CO000357	gi|31072749|gb|CA993028.1|CA993028	98.16	1302	23	1	55	1355	1325	24	0	2383
CO000564	gi|73851409|gb|DT460429.1|DT460429	96.07	484	13	1	268	751	482	5	0	811
CO000513	gi|109874927|gb|DW503901.1|DW503901	98.36	794	13	0	6	799	4	797	0	1471
CO000109	gi|164242815|gb|ES802433.1|ES802433	99.3	853	6	0	20	872	38	890	0	1643
CO000127	gi|109867420|gb|DW496396.1|DW496396	95.64	987	25	3	99	1085	1	969	0	1626
CO000413	gi|325466770|gb|JG451316.1|JG451316	99.86	714	1	0	1	714	57	770	0	1271
CO000532	gi|663061578|gb|JZ112263.1|JZ112263	99.39	659	3	1	9	666	681	23	0	1267
CO000288	gi|84163747|gb|DR452395.1|DR452395	98.77	243	3	0	6	248	133	375	1e-127	458
CO000302	gi|164265114|gb|ES801937.1|ES801937	99.46	934	5	0	17	950	14	947	0	1758
CO000606	gi|78330469|gb|DT550743.1|DT550743	98.7	538	6	1	1	538	145	681	0	957
CO000172	gi|366443912|gb|HO092971.1|HO092971	99.81	531	1	0	4	534	531	1	0	1045
CO000017	gi|109838841|gb|DW237402.1|DW237402	99.15	819	7	0	13	831	2	820	0	1570
CO000277	gi|109890622|gb|DW519586.1|DW519586	99.04	415	4	0	208	622	226	640	0	791
CO000031	gi|164253263|gb|ES800817.1|ES800817	97.12	1042	22	7	7	1040	9	1050	0	1774
CO000034	gi|109868878|gb|DW497854.1|DW497854	100	145	0	0	9	153	145	1	6e-77	287
CO000018	gi|109843032|gb|DW241590.1|DW241590	98.97	585	6	0	334	918	4	588	0	1112
CO000430	gi|109890296|gb|DW519260.1|DW519260	97.6	749	17	1	36	784	11	758	0	1334
CO000334	gi|109828801|gb|DW227420.1|DW227420	99.89	876	1	0	21	896	1	876	0	1731
CO000236	gi|164297249|gb|EX168237.1|EX168237	99.22	771	6	0	19	789	64	834	0	1485
CO000637	gi|109880465|gb|DW509435.1|DW509435	97.33	824	18	3	6	829	18	837	0	1219
CO000251	gi|109835203|gb|DW233767.1|DW233767	99.62	780	3	0	1	780	12	791	0	1483
CO000598	gi|663066308|gb|JZ116075.1|JZ116075	99.67	607	2	0	1	607	640	34	0	1187
CO000380	gi|84149279|gb|DN780579.1|DN780579	99.1	884	6	2	1	882	8	891	0	1673
CO000095	gi|164241587|gb|ES795905.1|ES795905	99.72	726	2	0	1	726	17	742	0	1423
CO000350	gi|73852359|gb|DT461379.1|DT461379	94.59	37	2	0	615	651	20	56	5e-07	58
CO000449	gi|164267335|gb|ES822262.1|ES822262	99.2	499	4	0	6	504	48	546	0	957
CO000483	gi|164271870|gb|ES815921.1|ES815921	99.36	943	4	2	1	943	11	951	0	1806
CO000182	gi|109884681|gb|DW513651.1|DW513651	98.4	750	12	0	1	750	19	768	0	1320
CO000436	gi|164354063|gb|ES848674.1|ES848674	99.05	632	5	1	1	632	51	681	0	1156
CO000135	gi|164328799|gb|ES808927.1|ES808927	96.97	760	23	0	40	799	21	780	0	1326
CO000165	gi|164321781|gb|ES838941.1|ES838941	98.98	782	5	3	723	1504	1	779	0	1465
CO000439	gi|109875182|gb|DW504156.1|DW504156	99.72	715	2	0	9	723	39	753	0	1360
CO000265	gi|164306412|gb|ES832635.1|ES832635	98.24	1081	17	2	11	1090	9	1088	0	1976
CO000073	gi|109879721|gb|DW508691.1|DW508691	100	627	0	0	1	627	21	647	0	1243
CO000379	gi|109826122|gb|DW224843.1|DW224843	99.8	497	1	0	1	497	7	503	0	977
CO000151	gi|325467829|gb|JG451992.1|JG451992	98.91	640	7	0	26	665	1	640	0	1166
CO000555	gi|164356899|gb|EX167334.1|EX167334	99.3	572	4	0	1	572	57	628	0	1104
CO000159	gi|78352940|gb|DT573214.1|DT573214	99.87	749	1	0	10	758	1	749	0	1477
CO000168	gi|78332321|gb|DT552595.1|DT552595	99.66	879	1	2	23	900	6	883	0	1661
CO000604	gi|164265294|gb|ES813667.1|ES813667	99.73	372	1	0	264	635	244	615	0	729
CO000424	gi|78334458|gb|DT554732.1|DT554732	99.52	839	4	0	1	839	3	841	0	1631
CO000498	gi|164304724|gb|ES822980.1|ES822980	98.87	355	2	1	1	355	83	435	6e-178	624
CO000344	gi|78352911|gb|DT573185.1|DT573185	97.92	913	18	1	12	923	1	913	0	1610
CO000270	gi|164288232|gb|ES826026.1|ES826026	98.04	918	13	3	7	919	9	926	0	1657
CO000588	gi|109825415|gb|DW224148.1|DW224148	97.85	511	11	0	4	514	2	512	0	878
CO000244	gi|109867479|gb|DW496455.1|DW496455	98.54	752	11	0	1	752	11	762	0	1362
CO000619	gi|109857875|gb|DW486854.1|DW486854	99.36	628	4	0	1	628	649	22	0	1213
CO000252	gi|109871646|gb|DW500622.1|DW500622	98.25	685	12	0	53	737	16	700	0	1263
CO000502	gi|164275161|gb|ES843474.1|ES843474	97.6	416	6	1	283	698	128	539	0	642
CO000383	gi|164349556|gb|ES805153.1|ES805153	98.28	758	13	0	28	785	33	790	0	1400
CO000068	gi|109890718|gb|DW519682.1|DW519682	99.28	966	5	2	173	1138	1	964	0	1844
CO000033	gi|82756573|gb|DV850135.1|DV850135	99.64	559	2	0	103	661	34	592	0	1094
CO000205	gi|109841848|gb|DW240408.1|DW240408	98.18	771	14	0	41	811	1	771	0	1417
CO000366	gi|164367357|gb|ES802640.1|ES802640	99.38	813	1	2	6	814	16	828	0	1489
CO000405	gi|109827232|gb|DW225929.1|DW225929	99.11	790	7	0	1	790	25	814	0	1511
CO000330	gi|164263964|gb|ES794124.1|ES794124	98.79	829	7	1	5	830	26	854	0	1409
CO000616	gi|78328992|gb|DT549266.1|DT549266	99.23	653	5	0	1	653	44	696	0	1114
CO000259	gi|109881154|gb|DW510124.1|DW510124	99.06	958	9	0	66	1023	1	958	0	1794
CO000567	gi|164358763|gb|ES835319.1|ES835319	96.83	630	19	1	1	630	334	962	0	1082
CO000438	gi|663061095|gb|JZ111780.1|JZ111780	98.17	164	3	0	214	377	232	69	1e-80	301
CO000298	gi|164256571|gb|ES817580.1|ES817580	98.13	1072	16	4	21	1090	9	1078	0	1935
CO000499	gi|164246981|gb|ES802738.1|ES802738	99.08	874	8	0	1	874	28	901	0	1669
CO000296	gi|164280257|gb|ES828511.1|ES828511	98.47	1043	13	3	1	1040	27	1069	0	1917
CO000617	gi|164347727|gb|EX164653.1|EX164653	98.05	718	13	1	5	721	11	728	0	1308
CO000585	gi|109838211|gb|DW236772.1|DW236772	99.73	752	2	0	1	752	897	146	0	1475
CO000114	gi|31407506|gb|CD486541.1|CD486541	96.15	753	14	2	16	767	20	758	0	1277
CO000029	gi|164323180|gb|ES846586.1|ES846586	97.45	706	17	1	1	706	21	725	0	1249
CO000191	gi|164249639|gb|ES843314.1|ES843314	99.7	662	2	0	176	837	1	662	0	1296
CO000271	gi|164263939|gb|ES792822.1|ES792822	96.8	781	20	5	2	777	970	190	0	1310
CO000373	gi|164323996|gb|ES826585.1|ES826585	99.88	838	0	1	1	837	11	848	0	1574
CO000170	gi|663069056|gb|JZ116898.1|JZ116898	99.39	494	3	0	1	494	494	1	0	955
CO000176	gi|164262291|gb|ES818028.1|ES818028	99.2	996	5	3	10	1003	8	1002	0	1804
CO000336	gi|164245106|gb|ES821476.1|ES821476	99.84	636	1	0	1	636	19	654	0	1253
CO000528	gi|78331779|gb|DT552053.1|DT552053	98.19	883	5	1	7	889	1	872	0	1635
CO000099	gi|164249291|gb|ES814492.1|ES814492	97.67	1073	22	3	106	1178	9	1078	0	1863
CO000076	gi|109827496|gb|DW226176.1|DW226176	98.93	751	6	2	1	750	75	824	0	1409
CO000153	gi|164303846|gb|ES808562.1|ES808562	98.2	612	9	1	47	658	7	616	0	1080
CO000426	gi|78348204|gb|DT568478.1|DT568478	99.73	734	2	0	1	734	92	825	0	1439
CO000316	gi|164284101|gb|ES816655.1|ES816655	97.85	975	11	10	1	966	70	1043	0	1689
CO000480	gi|164344250|gb|ES793473.1|ES793473	99.53	430	2	0	4	433	9	438	0	837
CO000535	gi|164283071|gb|ES811514.1|ES811514	98.45	776	7	5	1	775	228	999	0	1403
CO000515	gi|164299577|gb|ES813068.1|ES813068	98.41	1071	13	4	6	1075	9	1076	0	1957
CO000204	gi|164365516|gb|ES831865.1|ES831865	99.65	857	2	1	221	1076	9	865	0	1667
CO000203	gi|31407031|gb|CD486066.1|CD486066	97.86	608	11	2	303	908	30	637	0	1086
CO000057	gi|84172330|gb|DR460978.1|DR460978	98.34	841	13	1	2	842	1	840	0	1469
CO000583	gi|164283183|gb|ES834643.1|ES834643	99.2	750	4	2	6	755	59	806	0	1423
CO000471	gi|109877478|gb|DW506451.1|DW506451	88.39	491	54	1	1	488	149	639	1e-145	517
CO000584	gi|109852952|gb|DW481931.1|DW481931	98.83	686	8	0	1	686	3	688	0	1257
CO000522	gi|109825382|gb|DW224115.1|DW224115	84.83	290	44	0	70	359	58	347	7e-58	226
CO000318	gi|164349141|gb|ES790964.1|ES790964	92.89	633	45	0	1	633	18	650	0	898
CO000301	gi|78332976|gb|DT553250.1|DT553250	99.65	861	2	1	57	916	1	861	0	1675
CO000295	gi|164301816|gb|ES815039.1|ES815039	99.41	848	5	0	7	854	19	866	0	1641
CO000486	gi|84149943|gb|DN781243.1|DN781243	99.82	551	1	0	8	558	8	558	0	1084
CO000593	gi|82755692|gb|DV849254.1|DV849254	99.1	554	3	1	391	944	1	552	0	936
CO000054	gi|164369657|gb|ES827330.1|ES827330	97.04	911	17	10	23	924	87	996	0	1473
CO000484	gi|109884321|gb|DW513291.1|DW513291	99.44	714	4	0	29	742	1	714	0	1384
CO000423	gi|164279468|gb|ES828002.1|ES828002	98.34	721	8	1	1	721	18	734	0	1243
CO000284	gi|78331295|gb|DT551569.1|DT551569	100	776	0	0	1	776	3	778	0	1538
CO000035	gi|78339461|gb|DT559735.1|DT559735	99.13	803	7	0	1	803	6	808	0	1536
CO000030	gi|164287511|gb|ES794834.1|ES794834	99.43	176	1	0	552	727	9	184	3e-92	341
CO000080	gi|78325974|gb|DT546248.1|DT546248	98.31	946	5	9	3	937	1	946	0	1592
CO000187	gi|164241877|gb|ES817488.1|ES817488	99.04	831	8	0	13	843	9	839	0	1584
CO000594	gi|164291482|gb|ES820567.1|ES820567	98.64	885	10	2	9	891	9	893	0	1645
CO000361	gi|164268524|gb|ES850826.1|ES850826	99.01	809	7	1	2	809	9	817	0	1532
CO000476	gi|78343790|gb|DT564064.1|DT564064	99.68	951	3	0	7	957	1	951	0	1731
CO000006	gi|164294588|gb|ES809681.1|ES809681	98.68	986	13	0	7	992	9	994	0	1852
CO000025	gi|109879841|gb|DW508811.1|DW508811	99.38	640	4	0	61	700	1	640	0	1237
CO000392	gi|78342284|gb|DT562558.1|DT562558	99.88	833	1	0	1	833	6	838	0	1643
CO000097	gi|164267342|gb|ES822269.1|ES822269	99.53	857	4	0	1	857	15	871	0	1584
CO000312	gi|31072859|gb|CA993138.1|CA993138	99.69	645	1	1	27	671	669	26	0	1213
CO000625	gi|84148676|gb|DN779976.1|DN779976	99.85	657	0	1	20	675	8	664	0	1209
CO000290	gi|109887638|gb|DW516607.1|DW516607	93.91	591	36	0	3	593	19	609	0	886
CO000474	gi|109831615|gb|DW230174.1|DW230174	98.25	802	12	1	210	1011	1	800	0	1473
CO000116	gi|164308425|gb|ES841579.1|ES841579	99.38	807	5	0	1	807	1	807	0	1560
CO000152	gi|31406641|gb|CD485676.1|CD485676	99.82	565	1	0	62	626	30	594	0	1070
CO000591	gi|84171909|gb|DR460557.1|DR460557	100	643	0	0	1	643	28	670	0	1233
CO000343	gi|109827885|gb|DW226541.1|DW226541	99.16	592	5	0	39	630	46	637	0	1134
CO000039	gi|31407371|gb|CD486406.1|CD486406	98.3	646	10	1	14	659	90	734	0	1144
CO000329	gi|78333897|gb|DT554171.1|DT554171	97.01	970	26	3	1	970	2	968	0	1669
CO000507	gi|109847219|gb|DW476199.1|DW476199	99.14	812	7	0	1	812	22	833	0	1554
CO000021	gi|109891246|gb|DW520209.1|DW520209	99.67	613	2	0	1	613	9	621	0	1199
CO000293	gi|164283213|gb|ES850872.1|ES850872	99.77	426	1	0	1	426	308	733	0	837
CO000613	gi|164252457|gb|ES814292.1|ES814292	99.44	711	4	0	1	711	62	772	0	1378
CO000015	gi|109831019|gb|DW229578.1|DW229578	82.98	282	48	0	69	350	665	384	2e-43	178
CO000162	gi|923084336|gb|JK703187.1|JK703187	98.7	847	11	0	418	1264	847	1	0	1592
CO000403	gi|164300547|gb|ES834805.1|ES834805	99.49	790	3	1	66	854	1	790	0	1526
CO000568	gi|164327014|gb|ES806609.1|ES806609	100	694	0	0	1	694	76	769	0	1376
CO000089	gi|164256482|gb|ES810917.1|ES810917	98.74	953	9	3	1	950	16	968	0	1774
CO000067	gi|73848521|gb|DT457541.1|DT457541	90.63	363	11	2	182	544	45	384	7e-133	476
CO000317	gi|164324930|gb|ES818667.1|ES818667	98.39	869	14	0	1	869	35	903	0	1570
CO000605	gi|73863801|gb|DT466540.1|DT466540	98.93	839	9	0	81	919	840	2	0	1592
CO000254	gi|164341730|gb|ES805668.1|ES805668	100	735	0	0	105	839	15	749	0	1457
CO000255	gi|78324724|gb|DT544998.1|DT544998	98.89	897	10	0	32	928	26	922	0	1699
CO000429	gi|109862499|gb|DW491476.1|DW491476	99.4	833	5	0	1	833	2	834	0	1612
CO000570	gi|82756451|gb|DV850013.1|DV850013	99.48	582	3	0	44	625	54	635	0	1132
CO000132	gi|164320381|gb|ES818387.1|ES818387	98.2	1058	15	4	93	1147	9	1065	0	1915
CO000589	gi|78323825|gb|DT544099.1|DT544099	99.67	916	1	2	1	914	3	918	0	1776
CO000104	gi|164357725|gb|ES832768.1|ES832768	97.79	1088	15	9	3	1083	9	1094	0	1895
CO000059	gi|164278663|gb|ES815208.1|ES815208	99.65	568	2	0	1	568	34	601	0	1041
CO000468	gi|82755721|gb|DV849283.1|DV849283	99.77	439	1	0	1	439	5	443	0	862
CO000243	gi|164339675|gb|ES815313.1|ES815313	98.67	978	11	2	30	1005	9	986	0	1820
CO000627	gi|164344412|gb|ES825363.1|ES825363	99.3	716	4	1	19	734	9	723	0	1372
CO000079	gi|109838161|gb|DW236722.1|DW236722	99.47	565	3	0	1	565	565	1	0	1096
CO000229	gi|109870199|gb|DW499175.1|DW499175	99.62	797	2	1	97	893	79	874	0	1429
CO000144	gi|109853578|gb|DW482557.1|DW482557	97.98	940	19	0	323	1262	1	940	0	1715
CO000213	gi|827810650|gb|JZ387408.1|JZ387408	98.81	504	6	0	25	528	47	550	0	952
CO000549	gi|164276248|gb|ES796918.1|ES796918	99.53	849	4	0	2	850	9	857	0	1651
CO000102	gi|366397805|gb|HO093711.1|HO093711	98.75	319	3	1	1	319	519	202	3e-168	593
CO000371	gi|109828551|gb|DW227173.1|DW227173	97.96	783	2	3	39	820	14	783	0	1425
CO000414	gi|164356021|gb|ES794086.1|ES794086	99.58	480	1	1	9	488	342	820	0	886
CO000171	gi|78349386|gb|DT569660.1|DT569660	99.21	883	3	3	2	884	1	879	0	1673
CO000475	gi|164299999|gb|ES806901.1|ES806901	100	848	0	0	1	848	52	899	0	1681
CO000482	gi|164350943|gb|ES812801.1|ES812801	99.6	754	3	0	27	780	77	830	0	1471
CO000511	gi|164239665|gb|ES805693.1|ES805693	98.34	662	11	0	41	702	76	737	0	1225
CO000542	gi|164324600|gb|ES841857.1|ES841857	96.72	458	1	1	1	444	403	860	0	807
CO000013	gi|164241960|gb|ES823901.1|ES823901	99.85	676	1	0	26	701	8	683	0	1332
CO000607	gi|164363923|gb|EX167505.1|EX167505	97.78	406	7	2	1	404	283	688	0	722
CO000353	gi|73848856|gb|DT457876.1|DT457876	99.6	753	3	0	29	781	753	1	0	1469
CO000599	gi|109884051|gb|DW513021.1|DW513021	97.97	640	4	1	44	674	27	666	0	1174
CO000226	gi|164365512|gb|ES831861.1|ES831861	99.51	811	3	1	1	811	114	923	0	1526
CO000108	gi|164268235|gb|ES811457.1|ES811457	97.46	986	20	5	46	1029	59	1041	0	1717
CO000601	gi|164336501|gb|ES816971.1|ES816971	93.52	664	41	2	1	663	292	954	0	961
CO000052	gi|164324904|gb|EX169729.1|EX169729	98.61	577	8	0	33	609	22	598	0	1084
CO000248	gi|78350681|gb|DT570955.1|DT570955	99.73	731	2	0	1	731	26	756	0	1433
CO000107	gi|109850078|gb|DW479057.1|DW479057	97.44	742	12	3	1	741	771	36	0	1304
CO000242	gi|78333360|gb|DT553634.1|DT553634	99.4	831	4	1	18	847	44	874	0	1600
CO000208	gi|366436946|gb|HO106717.1|HO106717	98.32	535	7	1	32	564	565	31	0	888
CO000139	gi|164329486|gb|ES808956.1|ES808956	98.64	808	8	3	1	807	136	941	0	1491
CO000179	gi|109867697|gb|DW496673.1|DW496673	98.96	769	6	1	1	767	30	798	0	1457
CO000563	gi|84149513|gb|DN780813.1|DN780813	99.2	502	4	0	199	700	170	671	0	963
CO000325	gi|109888857|gb|DW517826.1|DW517826	97.9	429	0	2	412	840	138	557	0	777
CO000349	gi|78325887|gb|DT546161.1|DT546161	99.56	916	3	1	12	926	1	916	0	1776
CO000314	gi|109889257|gb|DW518225.1|DW518225	98.19	662	8	1	141	802	110	767	0	1215
CO000556	gi|109881008|gb|DW509978.1|DW509978	99.19	621	5	0	1	621	18	638	0	1191
CO000525	gi|164283440|gb|ES796364.1|ES796364	100	356	0	0	314	669	340	695	0	706
CO000291	gi|84149276|gb|DN780576.1|DN780576	99.64	845	2	1	6	849	8	852	0	1643
CO000319	gi|78342083|gb|DT562357.1|DT562357	97.83	877	19	0	8	884	1	877	0	1588
CO000448	gi|73850226|gb|DT459246.1|DT459246	98.95	287	3	0	1	287	319	605	4e-154	545
CO000579	gi|109864422|gb|DW493398.1|DW493398	99.56	675	3	0	1	675	7	681	0	1314
CO000339	gi|109862079|gb|DW491056.1|DW491056	98.92	832	7	2	1	831	881	51	0	1562
CO000621	gi|827801651|gb|JZ371870.1|JZ371870	99.82	542	1	0	1	542	13	554	0	1066
CO000561	gi|109891671|gb|DW520634.1|DW520634	99.84	608	1	0	13	620	22	629	0	1197
CO000547	gi|78341649|gb|DT561923.1|DT561923	97.47	671	9	1	1	671	86	748	0	1201
CO000180	gi|78354286|gb|DT574560.1|DT574560	98.34	722	12	0	76	797	72	793	0	1294
CO000069	gi|78342643|gb|DT562917.1|DT562917	98.32	892	14	1	71	962	53	943	0	1641
CO000212	gi|109841381|gb|DW239941.1|DW239941	98.92	93	0	1	1	93	96	5	9e-41	168
CO000043	gi|164283562|gb|ES811518.1|ES811518	96.82	1005	30	2	60	1062	26	1030	0	1723
CO000128	gi|164363445|gb|EX167481.1|EX167481	98.41	880	14	0	446	1325	64	943	0	1633
CO000402	gi|164366925|gb|ES805350.1|ES805350	99.85	646	1	0	6	651	5	650	0	1273
CO000158	gi|164283523|gb|ES803724.1|ES803724	97.47	990	18	6	467	1449	1	990	0	1719
CO000495	gi|78329193|gb|DT549467.1|DT549467	98.62	942	13	0	10	951	1	942	0	1723
CO000538	gi|663065809|gb|JZ113440.1|JZ113440	96.89	707	20	2	73	777	707	1	0	1211
CO000111	gi|164283930|gb|ES796367.1|ES796367	98.97	780	4	3	1	778	80	857	0	1463
CO000196	gi|84149359|gb|DN780659.1|DN780659	99.72	716	0	2	26	741	12	725	0	1388
CO000178	gi|78349009|gb|DT569283.1|DT569283	99.79	484	1	0	1	484	5	488	0	952
CO000508	gi|164323730|gb|EV497020.1|EV497020	99.69	640	2	0	1	640	4	643	0	1253
CO000465	gi|923083232|gb|JK699875.1|JK699875	97.32	747	20	0	300	1046	747	1	0	1322
CO000014	gi|164258408|gb|ES810961.1|ES810961	99.55	668	3	0	34	701	9	676	0	1300
CO000609	gi|164252932|gb|ES848384.1|ES848384	98.79	746	9	0	8	753	9	754	0	1407
CO000134	gi|164344857|gb|ES825377.1|ES825377	98.08	1092	15	6	193	1280	9	1098	0	1909
CO000016	gi|164271011|gb|ES804419.1|ES804419	97.78	1034	17	4	151	1181	1	1031	0	1840
CO000303	gi|78343196|gb|DT563470.1|DT563470	99.73	753	0	1	1	751	3	755	0	1471
CO000452	gi|164293526|gb|ES809644.1|ES809644	98.75	961	9	3	379	1337	9	968	0	1786
CO000415	gi|164292548|gb|ES822351.1|ES822351	99.84	621	1	0	1	621	112	732	0	1223
CO000036	gi|73852219|gb|DT461239.1|DT461239	98.86	612	6	1	8	619	12	622	0	1108
CO000393	gi|78348774|gb|DT569048.1|DT569048	98.4	752	12	0	102	853	1	752	0	1396
CO000417	gi|325469229|gb|JG453392.1|JG453392	99.45	727	4	0	128	854	1	727	0	1409
CO000354	gi|827824145|gb|JZ383014.1|JZ383014	99.49	586	2	1	3	588	1	585	0	1029
CO000401	gi|54119064|gb|CO494573.1|CO494573	99.28	554	4	0	36	589	68	621	0	1066
CO000551	gi|164283117|gb|ES818775.1|ES818775	99.4	667	3	1	1	666	333	999	0	1283
CO000199	gi|78343968|gb|DT564242.1|DT564242	99.2	995	5	3	998	1992	1	992	0	1844
CO000562	gi|164271768|gb|ES804434.1|ES804434	98.76	808	3	5	101	901	7	814	0	1487
CO000166	gi|109869862|gb|DW498838.1|DW498838	97.53	687	15	2	119	804	1	686	0	1211
CO000363	gi|109882884|gb|DW511854.1|DW511854	98.29	877	10	1	1	877	63	934	0	1624
CO000038	gi|109869176|gb|DW498152.1|DW498152	99.82	551	1	0	1	551	21	571	0	1043
CO000385	gi|164276515|gb|ES823137.1|ES823137	99.8	506	1	0	1	506	303	808	0	995
CO000287	gi|78325688|gb|DT545962.1|DT545962	98.57	767	10	1	1	767	3	768	0	1425
CO000307	gi|78347385|gb|DT567659.1|DT567659	99.61	765	3	0	29	793	26	790	0	1493
CO000326	gi|109828286|gb|DW226911.1|DW226911	100	686	0	0	65	750	52	737	0	1360
CO000574	gi|164264124|gb|EX166344.1|EX166344	95.35	387	13	2	1	386	77	459	3e-175	617
CO000431	gi|164317270|gb|ES807717.1|ES807717	99.75	395	1	0	1	395	118	512	0	775
CO000437	gi|164299140|gb|ES814945.1|ES814945	99.46	925	4	1	1	924	21	945	0	1786
CO000278	gi|109828377|gb|DW227000.1|DW227000	99.01	608	6	0	19	626	2	609	0	1158
CO000520	gi|164272097|gb|ES842112.1|ES842112	99.35	614	2	2	33	646	5	616	0	1116
CO000396	gi|84152811|gb|DN802166.1|DN802166	96.15	130	4	1	158	286	130	259	2e-53	212
CO000092	gi|164369072|gb|ES827267.1|ES827267	98.62	1012	12	2	84	1095	9	1018	0	1879
CO000582	gi|109829861|gb|DW228420.1|DW228420	99.87	775	1	0	2	776	813	39	0	1528
CO000048	gi|663062393|gb|JZ118062.1|JZ118062	99.36	627	4	0	1	627	627	1	0	1211
CO000342	gi|164240732|gb|ES807003.1|ES807003	99.87	755	0	1	43	796	59	813	0	1433
CO000215	gi|164262219|gb|ES811956.1|ES811956	99.01	1014	5	2	19	1028	36	1048	0	1921
CO000348	gi|164333291|gb|ES839621.1|ES839621	98.94	851	7	2	22	870	1	851	0	1600
CO000630	gi|663067309|gb|JZ110757.1|JZ110757	99.85	670	1	0	252	921	721	52	0	1320
CO000309	gi|84164567|gb|DR453215.1|DR453215	99.78	455	1	0	27	481	214	668	0	894
CO000384	gi|31406579|gb|CD485614.1|CD485614	97.84	695	15	0	35	729	16	710	0	1187
CO000143	gi|164362909|gb|ES795417.1|ES795417	99.35	616	2	2	26	641	9	622	0	1176
CO000085	gi|109867753|gb|DW496729.1|DW496729	99.61	772	3	0	1	772	18	789	0	1509
CO000629	gi|164355874|gb|ES849425.1|ES849425	99.65	579	2	0	1	579	10	588	0	1132
CO000122	gi|164300531|gb|ES833604.1|ES833604	97.88	944	20	0	11	954	9	952	0	1713
CO000279	gi|109836576|gb|DW235137.1|DW235137	99.56	681	3	0	1	681	683	3	0	1326
CO000526	gi|164251652|gb|ES835421.1|ES835421	99.86	739	1	0	11	749	1	739	0	1457
CO000285	gi|164323554|gb|ES829857.1|ES829857	96.63	1040	31	4	1	1036	26	1065	0	1752
CO000247	gi|78336163|gb|DT556437.1|DT556437	99.23	651	5	0	85	735	109	759	0	1251
CO000372	gi|164365930|gb|ES812558.1|ES812558	96.04	657	13	4	1	648	33	685	0	1011
CO000603	gi|164273465|gb|ES822013.1|ES822013	99.37	951	6	0	24	974	23	973	0	1796
CO000347	gi|109829226|gb|DW227814.1|DW227814	100	618	0	0	270	887	68	685	0	1225
CO000559	gi|164346321|gb|EX169168.1|EX169168	99.77	865	2	0	1	865	66	930	0	1701
CO000479	gi|164283038|gb|ES805916.1|ES805916	99.53	847	3	1	1	846	7	853	0	1639
CO000514	gi|84152100|gb|DN801455.1|DN801455	99.56	458	2	0	4	461	3	460	0	894
CO000263	gi|109878545|gb|DW507515.1|DW507515	99.55	665	3	0	1	665	4	668	0	1294
CO000175	gi|164347440|gb|ES810862.1|ES810862	99.25	799	6	0	28	826	11	809	0	1477
CO000161	gi|164294631|gb|ES818259.1|ES818259	97.5	599	9	1	190	782	19	617	0	1070
CO000464	gi|164320410|gb|ES820321.1|ES820321	99.31	724	5	0	1	724	12	735	0	1396
CO000624	gi|164296372|gb|EX168212.1|EX168212	98.18	716	6	6	307	1015	62	777	0	1275
CO000391	gi|325466249|gb|JG454137.1|JG454137	98.68	531	7	0	18	548	1	531	0	997
CO000123	gi|78333616|gb|DT553890.1|DT553890	98.79	660	8	0	1	660	1	660	0	1245
CO000323	gi|109872627|gb|DW501602.1|DW501602	99.57	690	3	0	1	690	9	698	0	1344
CO000157	gi|164278750|gb|ES828000.1|ES828000	99.43	879	3	2	29	906	9	886	0	1689
CO000365	gi|84170942|gb|DR459590.1|DR459590	96.05	380	15	0	1	380	207	586	0	634
CO000370	gi|164258212|gb|ES794501.1|ES794501	98.82	676	7	1	6	681	10	684	0	1273
CO000081	gi|109879323|gb|DW508293.1|DW508293	99.57	704	3	0	1	704	12	715	0	1372
CO000100	gi|164257451|gb|ES810940.1|ES810940	99.72	720	2	0	399	1118	9	728	0	1413
CO000294	gi|164242924|gb|ES813342.1|ES813342	97.7	1000	15	7	50	1049	15	1006	0	1647
CO000597	gi|164280201|gb|ES825110.1|ES825110	98.29	879	13	2	1	878	2	879	0	1612
CO000094	gi|164334008|gb|ES806162.1|ES806162	97.98	892	18	0	86	977	15	906	0	1626
CO000257	gi|109874948|gb|DW503922.1|DW503922	99.68	618	2	0	10	627	1	618	0	1209
CO000399	gi|325467337|gb|JG454681.1|JG454681	99.49	792	4	0	1	792	28	819	0	1449
CO000155	gi|366408401|gb|HO111401.1|HO111401	98.87	530	6	0	213	742	536	7	0	1003
CO000222	gi|109869998|gb|DW498974.1|DW498974	98.68	834	11	0	17	850	3	836	0	1542
CO000078	gi|109858340|gb|DW487319.1|DW487319	98.31	885	13	2	250	1133	906	23	0	1622
CO000280	gi|164364594|gb|ES840356.1|ES840356	98.68	681	6	3	112	789	82	762	0	1255
CO000131	gi|78334794|gb|DT555068.1|DT555068	99.69	652	2	0	6	657	1	652	0	1277
CO000400	gi|78329364|gb|DT549638.1|DT549638	99.88	832	1	0	1	832	1	832	0	1641
CO000074	gi|109855995|gb|DW484974.1|DW484974	99.54	646	2	1	110	754	669	24	0	1130
CO000412	gi|109827796|gb|DW226459.1|DW226459	99.08	650	6	0	298	947	119	768	0	1241
CO000510	gi|164341437|gb|ES823360.1|ES823360	99.46	734	4	0	1	734	11	744	0	1423
CO000232	gi|164310133|gb|ES851017.1|ES851017	98.06	721	11	1	54	774	18	735	0	1314
CO000154	gi|164360700|gb|ES804821.1|ES804821	98.02	807	15	1	1	807	134	939	0	1431
CO000210	gi|164352560|gb|EX171439.1|EX171439	98.83	513	3	3	1	511	148	659	0	906
CO000150	gi|366447194|gb|HO089431.1|HO089431	99.66	584	1	1	43	626	590	8	0	1134
CO000346	gi|109868376|gb|DW497352.1|DW497352	99.47	571	3	0	37	607	1	571	0	1108
CO000632	gi|109828385|gb|DW227008.1|DW227008	98.64	515	7	0	1	515	519	5	0	965
CO000492	gi|164314021|gb|EX167856.1|EX167856	98.89	451	5	0	1	451	320	770	0	854
CO000235	gi|164363458|gb|EX167494.1|EX167494	98.36	914	14	1	501	1414	65	977	0	1685
CO000509	gi|78352978|gb|DT573252.1|DT573252	97.8	682	15	0	206	887	249	930	0	1233
CO000521	gi|827803263|gb|JZ368632.1|JZ368632	99.8	490	1	0	1	490	40	529	0	963
CO000539	gi|78339172|gb|DT559446.1|DT559446	98.47	917	9	5	6	917	6	922	0	1626
CO000587	gi|663062001|gb|JZ114822.1|JZ114822	99.82	554	1	0	1	554	557	4	0	1090
CO000037	gi|164270251|gb|ES811487.1|ES811487	99.14	1049	5	4	9	1057	16	1060	0	1976
CO000518	gi|78322893|gb|DT543167.1|DT543167	99.05	735	7	0	328	1062	100	834	0	1402
CO000019	gi|78334471|gb|DT554745.1|DT554745	99.37	956	4	2	32	985	1	956	0	1832
CO000045	gi|193218046|gb|EY197208.1|EY197208	99.33	894	5	1	66	958	64	957	0	1717
CO000192	gi|164243899|gb|ES805743.1|ES805743	99.09	875	7	1	229	1102	8	882	0	1663
CO000011	gi|164241532|gb|ES794376.1|ES794376	99.44	892	4	1	9	900	1	891	0	1721
CO000088	gi|164322741|gb|ES849089.1|ES849089	99.04	622	6	0	181	802	37	658	0	1185
CO000227	gi|164283995|gb|ES800154.1|ES800154	97.99	946	7	11	23	956	15	960	0	1639
CO000124	gi|31407242|gb|CD486277.1|CD486277	99.46	742	0	2	25	766	36	773	0	1427
CO000198	gi|164343118|gb|ES827109.1|ES827109	98.95	861	6	3	2	859	65	925	0	1552
SRS0001	gi|109888899|gb|DW517868.1|DW517868	100	96	0	0	1	96	62	157	7e-48	190
SRS0002	gi|663061082|gb|JZ111767.1|JZ111767	100	26	0	0	6	31	416	391	4e-06	52
SRS0003	gi|366421490|gb|HO108806.1|HO108806	98.04	102	2	0	1	102	107	6	1e-46	186
SRS0004	gi|109829285|gb|DW227873.1|DW227873	89.9	99	10	0	3	101	348	446	8e-26	117
SRS0005	gi|366441052|gb|HO105524.1|HO105524	100	102	0	0	1	102	108	7	2e-51	202
SRS0006	gi|109829285|gb|DW227873.1|DW227873	91.21	91	5	3	15	105	359	446	1e-18	93.7
SRS0007	gi|366403400|gb|HO109974.1|HO109974	100	107	0	0	2	108	1	107	2e-54	212
SRS0009	gi|366398497|gb|HO095969.1|HO095969	93.4	106	4	1	5	110	109	7	6e-36	151
SRS0010	gi|164258797|gb|ES844392.1|ES844392	100	101	0	0	1	101	156	256	8e-51	200
SRS0011	gi|663061160|gb|JZ111845.1|JZ111845	97.37	114	0	1	2	112	1	114	3e-50	198
SRS0012	gi|827814155|gb|JZ381392.1|JZ381392	100	119	0	0	1	119	56	174	2e-45	182
SRS0014	gi|73859625|gb|DT462364.1|DT462364	100	121	0	0	1	121	8	128	1e-46	186
SRS0015	gi|78331877|gb|DT552151.1|DT552151	100	130	0	0	1	130	27	156	5e-68	258
SRS0018	gi|827806664|gb|JZ373145.1|JZ373145	100	138	0	0	1	138	15	152	4e-44	178
SRS0019	gi|78329650|gb|DT549924.1|DT549924	89.29	140	14	1	4	143	580	718	9e-36	151
SRS0021	gi|366416168|gb|HO093097.1|HO093097	100	144	0	0	1	144	146	3	2e-76	285
SRS0022	gi|164278140|gb|ES841267.1|ES841267	100	144	0	0	1	144	321	464	2e-76	285
SRS0023	gi|5049754|gb|AI730902.1|AI730902	100	144	0	0	2	145	155	12	2e-76	285
SRS0024	gi|109870673|gb|DW499649.1|DW499649	99.31	144	1	0	1	144	586	729	6e-74	278
SRS0025	gi|78327063|gb|DT547337.1|DT547337	100	146	0	0	1	146	766	911	2e-77	289
SRS0026	gi|73865887|gb|DT468625.1|DT468625	100	149	0	0	1	149	453	305	2e-79	295
SRS0028	gi|109885350|gb|DW514320.1|DW514320	97.96	147	2	1	6	152	14	159	1e-68	260
SRS0030	gi|164334312|gb|ES797085.1|ES797085	94.68	94	5	0	1	94	325	418	1e-34	147
SRS0031	gi|923085723|gb|JK697490.1|JK697490	98.73	158	2	0	1	158	227	70	7e-80	297
SRS0032	gi|54119448|gb|CO494957.1|CO494957	100	158	0	0	1	158	209	52	1e-84	313
SRS0033	gi|73865608|gb|DT468346.1|DT468346	100	149	0	0	1	149	543	691	3e-79	295
SRS0035	gi|109826304|gb|DW225025.1|DW225025	99.38	162	1	0	1	162	301	462	1e-84	313
SRS0037	gi|366412127|gb|HO104906.1|HO104906	93.6	172	3	8	1	164	173	2	1e-47	190
SRS0044	gi|164264444|gb|ES832974.1|ES832974	99.26	135	1	0	37	171	536	402	6e-56	218
SRS0045	gi|164360027|gb|ES816397.1|ES816397	100	95	0	0	84	178	37	131	5e-47	188
SRS0046	gi|72283242|gb|DT053887.1|DT053887	98.31	178	2	1	1	177	211	34	5e-87	321
SRS0049	gi|109836376|gb|DW234937.1|DW234937	96.72	183	3	1	1	183	147	326	5e-84	311
SRS0050	gi|73847579|gb|DT456599.1|DT456599	99.43	174	0	1	5	177	257	84	2e-89	329
SRS0051	gi|827817622|gb|JZ374312.1|JZ374312	86.63	187	25	0	1	187	57	243	3e-42	172
SRS0052	gi|78323251|gb|DT543525.1|DT543525	98.94	189	2	0	1	189	312	500	3e-98	359
SRS0053	gi|366460168|gb|HO099950.1|HO099950	96.84	190	1	1	1	190	232	48	2e-89	329
SRS0056	gi|73849548|gb|DT458568.1|DT458568	98.38	185	0	1	1	185	209	28	7e-71	268
SRS0057	gi|109823414|gb|DW008274.1|DW008274	100	74	0	0	120	193	74	1	2e-34	147
SRS0058	gi|827802128|gb|JZ372347.1|JZ372347	100	138	0	0	1	138	11	148	1e-72	274
SRS0059	gi|109858654|gb|DW487633.1|DW487633	91.87	209	3	1	1	195	484	692	8e-80	297
SRS0064	gi|84150582|gb|DN799937.1|DN799937	100	200	0	0	1	200	314	115	1e-109	396
SRS0066	gi|366419872|gb|HO091699.1|HO091699	97.79	181	2	2	23	202	289	110	6e-84	311
SRS0067	gi|923085392|gb|JK697343.1|JK697343	99.22	128	0	1	2	129	127	1	7e-62	238
SRS0068	gi|923088376|gb|JK701209.1|JK701209	100	112	0	0	92	203	112	1	4e-57	222
SRS0069	gi|164345645|gb|ES808650.1|ES808650	100	171	0	0	27	197	256	86	9e-80	297
SRS0070	gi|78341176|gb|DT561450.1|DT561450	100	29	0	0	161	189	1	29	1e-07	58
SRS0071	gi|73848785|gb|DT457805.1|DT457805	100	181	0	0	27	207	222	402	3e-98	359
SRS0072	gi|109828397|gb|DW227020.1|DW227020	99.5	201	1	0	1	201	209	9	8e-108	391
SRS0073	gi|109826800|gb|DW225509.1|DW225509	89.16	83	9	0	1	83	120	38	3e-18	93.7
SRS0075	gi|54119535|gb|CO495044.1|CO495044	98.68	76	0	1	136	210	220	295	8e-31	135
SRS0076	gi|84158582|gb|DN827629.1|DN827629	100	214	0	0	1	214	390	177	6e-118	424
SRS0077	gi|366408014|gb|HO099237.1|HO099237	100	216	0	0	1	216	387	172	4e-119	428
SRS0079	gi|109843916|gb|DW242474.1|DW242474	100	217	0	0	1	217	341	125	3e-98	359
SRS0083	gi|109864488|gb|DW493464.1|DW493464	100	52	0	0	100	151	94	145	3e-21	103
SRS0085	gi|164247078|gb|EX171908.1|EX171908	96.3	135	0	1	92	221	315	449	7e-59	228
SRS0086	gi|84166124|gb|DR454772.1|DR454772	98.67	75	1	0	38	112	130	204	1e-32	141
SRS0094	gi|84148938|gb|DN780238.1|DN780238	99.13	229	2	0	1	229	387	615	1e-109	396
SRS0095	gi|109889253|gb|DW518221.1|DW518221	96.7	212	4	2	8	216	586	797	8e-96	351
SRS0096	gi|72277178|gb|DT051007.1|DT051007	100	224	0	0	1	224	273	50	7e-124	444
SRS0097	gi|73862433|gb|DT465172.1|DT465172	98.71	232	3	0	1	232	442	211	2e-121	436
SRS0099	gi|366441154|gb|HO090365.1|HO090365	100	235	0	0	1	235	428	194	2e-130	466
SRS0100	gi|84173572|gb|DR462220.1|DR462220	99.31	144	0	1	1	143	443	586	2e-71	270
SRS0101	gi|73847902|gb|DT456922.1|DT456922	97.33	75	2	0	1	75	616	690	3e-30	133
SRS0103	gi|663061042|gb|JZ111727.1|JZ111727	100	222	0	0	17	238	323	102	1e-122	440
SRS0104	gi|164277259|gb|ES825419.1|ES825419	97.72	219	5	0	25	243	16	234	6e-109	394
SRS0105	gi|109860504|gb|DW489483.1|DW489483	98.78	245	3	0	1	245	867	623	3e-129	462
SRS0106	gi|78329561|gb|DT549835.1|DT549835	98.39	62	1	0	181	242	1	62	9e-25	115
SRS0109	gi|164294025|gb|EX169538.1|EX169538	99.48	192	1	0	1	192	102	293	5e-88	325
SRS0111	gi|109825315|gb|DW224048.1|DW224048	99.59	242	0	1	1	242	244	4	5e-94	345
SRS0114	gi|73859909|gb|DT462648.1|DT462648	90.09	222	18	1	20	241	225	8	5e-57	222
SRS0115	gi|84151894|gb|DN801249.1|DN801249	99.21	253	2	0	1	253	132	384	2e-136	486
SRS0117	gi|164243856|gb|ES801380.1|ES801380	98.78	246	3	0	1	246	101	346	8e-130	464
SRS0118	gi|366434002|gb|HO103893.1|HO103893	92.82	195	12	1	37	229	195	1	3e-71	270
SRS0119	gi|663070043|gb|JZ111566.1|JZ111566	100	34	0	0	1	34	623	590	2e-10	67.9
SRS0120	gi|109838309|gb|DW236870.1|DW236870	98.39	248	4	0	7	254	254	7	1e-128	460
SRS0121	gi|827802048|gb|JZ372267.1|JZ372267	99.22	255	2	0	3	257	72	326	1e-137	490
SRS0123	gi|109829342|gb|DW227928.1|DW227928	99.1	223	2	0	1	223	225	3	2e-118	426
SRS0125	gi|78330904|gb|DT551178.1|DT551178	99.62	261	0	1	1	261	281	540	4e-141	502
SRS0127	gi|366412904|gb|HO102354.1|HO102354	99.06	213	2	0	1	213	215	3	2e-112	406
SRS0129	gi|31072679|gb|CA992958.1|CA992958	98.12	266	3	1	1	264	354	89	2e-96	353
SRS0130	gi|109846451|gb|DW245009.1|DW245009	100	256	0	0	1	256	33	288	2e-130	466
SRS0132	gi|109838102|gb|DW236663.1|DW236663	99.63	267	1	0	1	267	303	37	4e-147	521
SRS0136	gi|325465464|gb|JG450544.1|JG450544	98.85	260	2	1	1	260	245	503	9e-93	341
SRS0137	gi|73865437|gb|DT468175.1|DT468175	100	114	0	0	157	270	114	1	4e-58	226
SRS0138	gi|109858475|gb|DW487454.1|DW487454	99.63	270	1	0	1	270	77	346	7e-149	527
SRS0140	gi|366432973|gb|HO102086.1|HO102086	100	247	0	0	4	250	247	1	2e-137	490
SRS0141	gi|109855058|gb|DW484037.1|DW484037	92.5	80	6	0	44	123	352	273	1e-23	111
SRS0144	gi|84144053|gb|DN758295.1|DN758295	99.28	277	2	0	1	277	429	705	1e-150	533
SRS0146	gi|164270122|gb|ES802958.1|ES802958	99.26	272	2	0	6	277	382	653	1e-147	523
SRS0150	gi|109825556|gb|DW224282.1|DW224282	100	146	0	0	138	283	235	90	3e-77	289
SRS0152	gi|366427541|gb|HO103301.1|HO103301	99.5	201	1	0	80	280	332	532	1e-107	391
SRS0153	gi|73864280|gb|DT467019.1|DT467019	100	261	0	0	1	261	389	129	7e-146	517
SRS0155	gi|827811414|gb|JZ388172.1|JZ388172	100	176	0	0	24	199	1	176	1e-82	307
SRS0156	gi|663068259|gb|JZ113965.1|JZ113965	99.65	287	1	0	1	287	355	69	5e-159	561
SRS0157	gi|73860644|gb|DT463383.1|DT463383	99.65	287	1	0	1	287	601	315	5e-159	561
SRS0158	gi|923085136|gb|JK697179.1|JK697179	99.65	289	0	1	1	288	328	40	3e-145	515
SRS0160	gi|72271181|gb|DT048027.1|DT048027	100	275	0	0	1	275	298	24	3e-154	545
SRS0162	gi|164366602|gb|ES849738.1|ES849738	99.31	290	2	0	6	295	303	592	2e-158	559
SRS0163	gi|109837737|gb|DW236298.1|DW236298	98.99	297	2	1	1	296	182	478	3e-145	515
SRS0164	gi|366425061|gb|HO096719.1|HO096719	94.07	236	7	3	1	234	240	10	1e-92	341
SRS0166	gi|109847183|gb|DW476163.1|DW476163	97.41	193	5	0	1	193	323	515	3e-93	343
SRS0168	gi|73860584|gb|DT463323.1|DT463323	100	301	0	0	1	301	356	56	1e-169	597
SRS0170	gi|78348172|gb|DT568446.1|DT568446	88.89	171	19	0	79	249	138	308	9e-47	188
SRS0171	gi|84169535|gb|DR458183.1|DR458183	99.32	293	2	0	11	303	117	409	5e-144	511
SRS0172	gi|663068170|gb|JZ113876.1|JZ113876	96.37	303	6	1	2	304	15	312	1e-144	513
SRS0173	gi|72281414|gb|DT052964.1|DT052964	94.65	243	5	3	1	236	279	38	7e-100	365
SRS0175	gi|923082026|gb|JK702349.1|JK702349	100	306	0	0	1	306	508	203	1e-172	607
SRS0176	gi|72270994|gb|DT047933.1|DT047933	100	124	0	0	88	211	310	187	4e-64	246
SRS0177	gi|663068620|gb|JZ114326.1|JZ114326	99.34	305	2	0	1	305	305	1	3e-167	589
SRS0179	gi|84163834|gb|DR452482.1|DR452482	99.02	306	2	1	4	309	26	330	4e-163	575
SRS0180	gi|109826286|gb|DW225007.1|DW225007	98.03	305	1	1	1	305	307	8	9e-158	557
SRS0182	gi|164356143|gb|EX172589.1|EX172589	99.28	278	1	1	1	278	201	477	3e-136	486
SRS0184	gi|366459841|gb|HO101719.1|HO101719	99.68	316	1	0	1	316	322	7	3e-176	618
SRS0185	gi|109839541|gb|DW238102.1|DW238102	95.21	313	15	0	1	313	315	3	5e-141	502
SRS0186	gi|663064262|gb|JZ115453.1|JZ115453	99.02	306	3	0	1	306	306	1	6e-153	541
SRS0187	gi|73859457|gb|DT462196.1|DT462196	99.38	161	1	0	1	161	324	164	9e-84	311
SRS0188	gi|164298653|gb|ES811257.1|ES811257	99.68	315	0	1	3	317	394	707	2e-155	549
SRS0189	gi|109833093|gb|DW231658.1|DW231658	99.37	317	2	0	1	317	317	1	2e-149	529
SRS0190	gi|84172863|gb|DR461511.1|DR461511	99.68	317	0	1	5	320	278	594	2e-174	613
SRS0191	gi|366451665|gb|HO090969.1|HO090969	98.47	196	3	0	4	199	318	123	7e-100	365
SRS0193	gi|109856702|gb|DW485681.1|DW485681	99.34	151	1	0	1	151	612	462	9e-78	291
SRS0194	gi|366398034|gb|HO095227.1|HO095227	98.77	326	4	0	1	326	348	23	5e-175	615
SRS0195	gi|164314280|gb|ES842968.1|ES842968	98.96	289	2	1	38	326	12	299	6e-153	541
SRS0196	gi|164248084|gb|EX168072.1|EX168072	99.35	154	1	0	177	330	222	375	1e-79	297
SRS0197	gi|84145754|gb|DN759996.1|DN759996	99.49	195	1	0	137	331	107	301	5e-104	379
SRS0198	gi|366426052|gb|HO108958.1|HO108958	88.89	90	10	0	1	90	297	208	7e-20	99.6
SRS0199	gi|84164340|gb|DR452988.1|DR452988	99.09	329	2	1	3	331	17	344	3e-164	579
SRS0200	gi|923087739|gb|JK697996.1|JK697996	94.87	39	2	0	295	333	107	145	2e-08	61.9
SRS0201	gi|31072743|gb|CA993022.1|CA993022	99.7	330	1	0	1	330	777	448	0	646
SRS0203	gi|366448347|gb|HO097621.1|HO097621	96.76	339	6	3	1	335	338	1	4e-160	565
SRS0204	gi|109848166|gb|DW477146.1|DW477146	99.09	331	3	0	6	336	163	493	7e-168	591
SRS0206	gi|73943772|gb|DT527080.1|DT527080	98.19	332	6	0	5	336	1	332	8e-174	611
SRS0208	gi|82755534|gb|DV849096.1|DV849096	95.11	225	11	0	27	251	335	559	5e-98	359
SRS0210	gi|73852392|gb|DT461412.1|DT461412	99.71	342	1	0	1	342	306	647	0	670
SRS0212	gi|109874048|gb|DW503023.1|DW503023	100	340	0	0	6	345	2	341	1e-178	626
SRS0216	gi|366398437|gb|HO095892.1|HO095892	98.18	330	5	1	19	348	329	1	1e-110	400
SRS0217	gi|164320334|gb|ES807811.1|ES807811	100	352	0	0	1	352	42	393	0	698
SRS0218	gi|109877346|gb|DW506319.1|DW506319	98.86	352	4	0	1	352	441	792	0	666
SRS0219	gi|663065003|gb|JZ119042.1|JZ119042	99.44	355	1	1	1	354	375	21	0	680
SRS0220	gi|109879030|gb|DW508000.1|DW508000	100	175	0	0	175	349	395	569	2e-94	347
SRS0223	gi|164251578|gb|ES830172.1|ES830172	99.58	236	1	0	1	236	207	442	2e-128	460
SRS0224	gi|31406732|gb|CD485767.1|CD485767	99.51	206	1	0	1	206	354	149	2e-110	400
SRS0225	gi|84165943|gb|DR454591.1|DR454591	100	359	0	0	1	359	118	476	0	712
SRS0226	gi|164244125|gb|ES827801.1|ES827801	88.8	241	19	2	77	317	523	755	2e-69	264
SRS0227	gi|109885980|gb|DW514950.1|DW514950	99.44	358	1	1	2	359	357	1	2e-180	632
SRS0228	gi|164269156|gb|EX170393.1|EX170393	99.72	355	1	0	1	355	541	187	0	696
SRS0229	gi|164246892|gb|ES800727.1|ES800727	98.87	355	4	0	8	362	6	360	0	672
SRS0231	gi|164258123|gb|ES791661.1|ES791661	99.72	356	1	0	1	356	232	587	0	698
SRS0232	gi|109840090|gb|DW238651.1|DW238651	99.68	309	1	0	6	314	3	311	2e-159	563
SRS0233	gi|164347026|gb|EX168470.1|EX168470	95.35	344	13	3	1	343	543	884	4e-157	555
SRS0234	gi|109828713|gb|DW227332.1|DW227332	99.72	361	1	0	3	363	409	49	0	666
SRS0236	gi|109867887|gb|DW496863.1|DW496863	99.73	368	1	0	1	368	177	544	0	722
SRS0237	gi|73865033|gb|DT467772.1|DT467772	98.64	368	3	1	1	368	402	37	9e-180	630
SRS0238	gi|164349255|gb|ES812727.1|ES812727	99.72	353	1	0	1	353	166	518	0	638
SRS0239	gi|366429446|gb|HO099337.1|HO099337	99.46	367	1	1	1	366	367	1	0	650
SRS0240	gi|342340803|gb|GW691191.1|GW691191	95.91	171	7	0	1	171	52	222	3e-75	283
SRS0241	gi|164276174|gb|ES792546.1|ES792546	99.54	217	1	0	148	364	208	424	4e-117	422
SRS0242	gi|366457450|gb|HO098313.1|HO098313	100	371	0	0	1	371	427	57	0	658
SRS0243	gi|164335610|gb|ES801043.1|ES801043	98.86	176	1	1	177	351	147	322	7e-88	325
SRS0244	gi|109859187|gb|DW488166.1|DW488166	80.39	153	30	0	74	226	264	416	1e-09	65.9
SRS0245	gi|54117755|gb|CO493264.1|CO493264	100	53	0	0	1	53	69	121	4e-09	63.9
SRS0247	gi|366454178|gb|HO107462.1|HO107462	91.47	211	16	2	1	209	227	17	4e-68	260
SRS0248	gi|366457050|gb|HO097964.1|HO097964	99.18	364	3	0	1	364	460	97	0	698
SRS0249	gi|73852000|gb|DT461020.1|DT461020	89.47	304	16	3	1	288	486	183	1e-95	351
SRS0250	gi|54120301|gb|CO495810.1|CO495810	99.51	205	1	0	1	205	361	157	6e-110	398
SRS0251	gi|164281647|gb|ES812661.1|ES812661	98.23	339	6	0	1	339	357	695	6e-178	624
SRS0252	gi|109844887|gb|DW243445.1|DW243445	96.46	367	13	0	6	372	382	16	6e-178	624
SRS0253	gi|164289998|gb|EV495326.1|EV495326	99.26	269	2	0	1	269	251	519	1e-145	517
SRS0254	gi|82755078|gb|DV848640.1|DV848640	100	378	0	0	6	383	107	484	0	749
SRS0256	gi|73847092|gb|DT456112.1|DT456112	100	364	0	0	1	364	114	477	0	722
SRS0257	gi|164275786|gb|ES824067.1|ES824067	99.48	387	2	0	1	387	9	395	0	751
SRS0258	gi|366419536|gb|HO098579.1|HO098579	96.26	294	11	0	1	294	500	207	4e-139	496
SRS0259	gi|109868278|gb|DW497254.1|DW497254	100	312	0	0	1	312	21	332	4e-176	618
SRS0260	gi|73866076|gb|DT468814.1|DT468814	99.39	326	2	0	1	326	384	59	1e-179	630
SRS0261	gi|109883640|gb|DW512610.1|DW512610	99.19	370	2	1	1	369	243	612	0	660
SRS0263	gi|32479427|gb|CD809334.1|CD809334	99.66	296	1	0	94	389	87	382	3e-164	579
SRS0264	gi|54120688|gb|CO496197.1|CO496197	100	137	0	0	221	357	237	101	1e-71	272
SRS0265	gi|663065729|gb|JZ113360.1|JZ113360	100	32	0	0	1	32	663	632	5e-09	63.9
SRS0266	gi|3326650|gb|AI055536.1|AI055536	94.29	35	2	0	89	123	45	79	4e-06	54
SRS0267	gi|164315252|gb|ES828166.1|ES828166	82.97	323	54	1	68	390	311	632	5e-49	196
SRS0268	gi|366413186|gb|HO102564.1|HO102564	99.22	385	3	0	5	389	434	50	0	739
SRS0269	gi|109876062|gb|DW505036.1|DW505036	100	128	0	0	207	334	432	305	2e-66	254
SRS0270	gi|827801815|gb|JZ372034.1|JZ372034	98.94	188	2	0	1	188	320	507	2e-97	357
SRS0271	gi|164353072|gb|ES800343.1|ES800343	99.24	394	2	1	1	394	24	416	0	749
SRS0272	gi|73864750|gb|DT467489.1|DT467489	99.46	371	2	0	1	371	371	1	0	720
SRS0273	gi|923089622|gb|JK701535.1|JK701535	82.76	87	15	0	12	98	480	394	5e-06	54
SRS0274	gi|366421619|gb|HO096280.1|HO096280	96.98	364	9	1	30	391	375	12	4e-179	628
SRS0275	gi|109845086|gb|DW243644.1|DW243644	95.83	48	2	0	1	48	103	56	8e-14	79.8
SRS0276	gi|78328112|gb|DT548386.1|DT548386	88.78	98	11	0	32	129	1	98	3e-22	107
SRS0277	gi|84167345|gb|DR455993.1|DR455993	98.83	341	3	1	1	341	150	489	5e-160	565
SRS0278	gi|366438067|gb|HO107046.1|HO107046	96.15	338	7	4	6	342	333	1	1e-139	498
SRS0279	gi|164247582|gb|ES847098.1|ES847098	100	387	0	0	1	387	213	599	0	767
SRS0280	gi|62295650|gb|DN779269.1|DN779269	99.64	279	1	0	5	283	1	279	5e-154	545
SRS0281	gi|73850038|gb|DT459058.1|DT459058	99.13	230	2	0	1	230	340	111	2e-122	440
SRS0282	gi|31407623|gb|CD486658.1|CD486658	99.5	401	2	0	1	401	1	401	0	779
SRS0283	gi|73864683|gb|DT467422.1|DT467422	97.32	149	4	0	11	159	15	163	3e-69	264
SRS0284	gi|84174568|gb|DR463216.1|DR463216	99.75	402	1	0	1	402	13	414	0	712
SRS0286	gi|923085077|gb|JK700064.1|JK700064	95.28	360	17	0	12	371	360	1	3e-164	579
SRS0288	gi|109883331|gb|DW512301.1|DW512301	100	372	0	0	28	399	309	680	0	737
SRS0290	gi|78328091|gb|DT548365.1|DT548365	96.18	131	5	0	10	140	16	146	3e-56	220
SRS0291	gi|164271994|gb|ES823995.1|ES823995	99.16	357	3	0	50	406	454	810	0	684
SRS0292	gi|923085903|gb|JK697578.1|JK697578	100	164	0	0	214	377	164	1	8e-88	325
SRS0293	gi|366442253|gb|HO090784.1|HO090784	99.01	404	3	1	1	404	403	1	0	708
SRS0294	gi|366403879|gb|HO110057.1|HO110057	100	380	0	0	27	406	556	177	0	712
SRS0295	gi|84145461|gb|DN759703.1|DN759703	99.26	408	3	0	1	408	59	466	0	785
SRS0296	gi|109833352|gb|DW231917.1|DW231917	97.79	408	5	2	1	405	176	582	0	692
SRS0297	gi|84155730|gb|DN816956.1|DN816956	96.98	265	6	2	4	268	12	274	1e-111	404
SRS0298	gi|78323318|gb|DT543592.1|DT543592	100	407	0	0	1	407	1	407	0	735
SRS0299	gi|366422829|gb|HO096984.1|HO096984	98.76	403	5	0	1	403	407	5	0	718
SRS0300	gi|109877767|gb|DW506740.1|DW506740	99.75	408	0	1	1	408	321	727	0	793
SRS0301	gi|663065756|gb|JZ113387.1|JZ113387	99.65	287	1	0	1	287	410	124	3e-146	519
SRS0302	gi|164252816|gb|ES843350.1|ES843350	99.68	314	1	0	1	314	322	635	6e-175	615
SRS0303	gi|164272883|gb|ES843428.1|ES843428	99.76	413	0	1	1	413	230	641	0	755
SRS0304	gi|109829616|gb|DW228197.1|DW228197	99	400	4	0	14	413	637	238	0	761
SRS0305	gi|31072402|gb|CA992681.1|CA992681	99.76	409	1	0	1	409	409	1	0	755
SRS0306	gi|109889449|gb|DW518417.1|DW518417	99.71	346	1	0	1	346	167	512	0	678
SRS0307	gi|164290295|gb|ES800573.1|ES800573	99.47	377	2	0	1	377	285	661	0	731
SRS0308	gi|84169834|gb|DR458482.1|DR458482	99.51	412	2	0	4	415	1	412	0	801
SRS0309	gi|164260542|gb|ES835068.1|ES835068	96.36	412	14	1	1	412	411	1	0	690
SRS0310	gi|923089000|gb|JK695117.1|JK695117	99.62	265	1	0	151	415	324	60	1e-145	517
SRS0311	gi|663065589|gb|JZ113220.1|JZ113220	100	360	0	0	56	415	698	339	0	714
SRS0313	gi|164364406|gb|ES810611.1|ES810611	92.16	204	9	7	7	210	822	1018	6e-58	226
SRS0314	gi|109852605|gb|DW481584.1|DW481584	100	229	0	0	189	417	336	564	1e-126	454
SRS0315	gi|164257254|gb|ES794479.1|ES794479	99.52	418	2	0	1	418	249	666	0	813
SRS0316	gi|73849497|gb|DT458517.1|DT458517	97.44	430	0	1	1	419	450	21	0	729
SRS0317	gi|109876190|gb|DW505164.1|DW505164	98.81	419	5	0	1	419	29	447	0	791
SRS0318	gi|73849936|gb|DT458956.1|DT458956	100	419	0	0	1	419	21	439	0	789
SRS0319	gi|84154544|gb|DN803899.1|DN803899	98.81	252	3	0	1	252	270	521	9e-134	478
SRS0320	gi|164242752|gb|ES799938.1|ES799938	98.96	384	4	0	36	419	1	384	0	729
SRS0321	gi|109882575|gb|DW511545.1|DW511545	100	420	0	0	1	420	111	530	0	833
SRS0322	gi|164304267|gb|ES808579.1|ES808579	99.74	390	1	0	31	420	9	398	0	724
SRS0323	gi|109875037|gb|DW504011.1|DW504011	99.76	420	1	0	1	420	420	1	0	825
SRS0324	gi|109828044|gb|DW226687.1|DW226687	98.51	134	2	0	1	134	134	1	4e-65	250
SRS0325	gi|6461100|gb|AW186652.1|AW186652	99.61	255	1	0	169	423	1	255	1e-139	498
SRS0326	gi|663067234|gb|JZ110682.1|JZ110682	97.92	336	7	0	1	336	336	1	1e-173	611
SRS0327	gi|366403636|gb|HO097305.1|HO097305	96.67	180	6	0	51	230	361	182	5e-83	309
SRS0328	gi|109841006|gb|DW239566.1|DW239566	93.05	417	17	2	1	405	31	447	1e-170	601
SRS0330	gi|109848234|gb|DW477214.1|DW477214	99.73	375	1	0	38	412	364	738	0	688
SRS0331	gi|109836896|gb|DW235457.1|DW235457	100	426	0	0	1	426	16	441	0	844
SRS0332	gi|84169067|gb|DR457715.1|DR457715	98.77	407	3	1	21	427	75	479	0	672
SRS0333	gi|73848184|gb|DT457204.1|DT457204	99.27	413	3	0	15	427	553	141	0	795
SRS0334	gi|109830690|gb|DW229249.1|DW229249	100	319	0	0	1	319	298	616	3e-180	632
SRS0335	gi|366410279|gb|HO104342.1|HO104342	99.52	416	2	0	1	416	419	4	0	809
SRS0336	gi|109871479|gb|DW500455.1|DW500455	98.84	346	4	0	1	346	323	668	0	654
SRS0337	gi|164357379|gb|ES835251.1|ES835251	100	428	0	0	1	428	53	480	0	848
SRS0338	gi|366421662|gb|HO099661.1|HO099661	92.24	232	1	1	156	387	252	38	1e-92	341
SRS0339	gi|109868587|gb|DW497563.1|DW497563	99.41	338	2	0	1	338	48	385	0	654
SRS0340	gi|663061215|gb|JZ111900.1|JZ111900	100	432	0	0	1	432	557	126	0	856
SRS0341	gi|366415766|gb|HO091380.1|HO091380	99.56	225	1	0	1	225	420	196	8e-122	438
SRS0342	gi|164341152|gb|ES840191.1|ES840191	99.73	372	1	0	1	372	259	630	0	729
SRS0343	gi|164350915|gb|ES805213.1|ES805213	96.96	428	7	2	1	422	80	507	0	737
SRS0344	gi|109886967|gb|DW515936.1|DW515936	92.89	436	3	2	1	436	217	624	0	654
SRS0345	gi|366416525|gb|HO107733.1|HO107733	99.53	424	2	0	1	424	514	91	0	825
SRS0346	gi|78352464|gb|DT572738.1|DT572738	94.69	113	6	0	35	147	12	124	5e-43	176
SRS0347	gi|366416026|gb|HO092991.1|HO092991	100	437	0	0	3	439	454	18	0	866
SRS0348	gi|366431168|gb|HO094288.1|HO094288	100	391	0	0	6	396	391	1	0	775
SRS0349	gi|84169614|gb|DR458262.1|DR458262	99.32	441	3	0	1	441	561	121	0	850
SRS0350	gi|73862004|gb|DT464743.1|DT464743	99.55	441	2	0	1	441	567	127	0	858
SRS0351	gi|366451713|gb|HO091017.1|HO091017	99.32	442	3	0	1	442	456	15	0	852
SRS0352	gi|109890196|gb|DW519160.1|DW519160	99.55	443	2	0	1	443	22	464	0	862
SRS0353	gi|164365158|gb|ES850424.1|ES850424	97.71	437	10	0	6	442	766	330	0	787
SRS0354	gi|366420151|gb|HO090612.1|HO090612	100	432	0	0	12	443	596	165	0	856
SRS0355	gi|164341402|gb|ES815390.1|ES815390	99.77	430	1	0	6	435	9	438	0	844
SRS0356	gi|109879708|gb|DW508678.1|DW508678	97.64	297	7	0	1	297	325	621	3e-134	480
SRS0357	gi|164337767|gb|ES829936.1|ES829936	99.78	446	0	1	1	446	37	481	0	815
SRS0358	gi|164267164|gb|EX170374.1|EX170374	99.53	424	2	0	1	424	248	671	0	829
SRS0359	gi|84152722|gb|DN802077.1|DN802077	95.13	390	13	3	61	447	15	401	4e-173	609
SRS0360	gi|663061627|gb|JZ112312.1|JZ112312	99.78	448	1	0	1	448	577	130	0	880
SRS0361	gi|663067327|gb|JZ110775.1|JZ110775	99.47	378	2	0	1	378	393	16	0	733
SRS0363	gi|164259693|gb|ES842504.1|ES842504	99.55	448	2	0	1	448	7	454	0	872
SRS0364	gi|164304046|gb|ES852341.1|ES852341	99.46	370	2	0	1	370	71	440	0	718
SRS0365	gi|164257407|gb|ES804326.1|ES804326	100	423	0	0	27	449	20	442	0	797
SRS0366	gi|109839694|gb|DW238255.1|DW238255	100	225	0	0	1	225	310	86	1e-111	404
SRS0367	gi|164309293|gb|ES849991.1|ES849991	100	426	0	0	24	449	9	434	0	844
SRS0368	gi|109838016|gb|DW236577.1|DW236577	98.93	374	4	0	1	374	435	62	0	710
SRS0369	gi|164253590|gb|ES823483.1|ES823483	95.22	335	2	1	124	444	165	499	5e-157	555
SRS0370	gi|923090336|gb|JK704457.1|JK704457	100	43	0	0	1	43	21	63	1e-15	85.7
SRS0371	gi|109880719|gb|DW509689.1|DW509689	100	448	0	0	6	453	535	88	0	888
SRS0372	gi|109872673|gb|DW501648.1|DW501648	98.68	303	3	1	153	454	1	303	3e-146	519
SRS0374	gi|164325841|gb|ES828254.1|ES828254	100	440	0	0	11	450	89	528	0	872
SRS0375	gi|827816683|gb|JZ378064.1|JZ378064	100	205	0	0	161	365	1	205	3e-112	406
SRS0376	gi|109827127|gb|DW225828.1|DW225828	100	429	0	0	1	429	180	608	0	809
SRS0377	gi|663066701|gb|JZ116468.1|JZ116468	100	29	0	0	1	29	405	377	3e-07	58
SRS0378	gi|109839805|gb|DW238366.1|DW238366	99.78	455	1	0	1	455	455	1	0	852
SRS0381	gi|164284664|gb|ES833118.1|ES833118	97.62	252	2	1	214	461	244	495	1e-108	394
SRS0382	gi|73850518|gb|DT459538.1|DT459538	99.48	385	2	0	1	385	277	661	0	747
SRS0383	gi|366442742|gb|HO109774.1|HO109774	99.73	377	1	0	57	433	380	4	0	640
SRS0384	gi|78337173|gb|DT557447.1|DT557447	85.95	242	34	0	124	365	137	378	4e-53	210
SRS0385	gi|109888100|gb|DW517069.1|DW517069	99.3	431	3	0	1	431	407	837	0	789
SRS0386	gi|109860050|gb|DW489029.1|DW489029	98.32	298	5	0	164	461	703	406	2e-156	553
SRS0387	gi|84168751|gb|DR457399.1|DR457399	99.09	441	4	0	12	452	10	450	0	842
SRS0388	gi|73860610|gb|DT463349.1|DT463349	100	422	0	0	1	422	503	82	0	837
SRS0389	gi|164277871|gb|ES811038.1|ES811038	99.35	462	3	0	1	462	209	670	0	892
SRS0391	gi|109883103|gb|DW512073.1|DW512073	100	264	0	0	1	264	78	341	2e-147	523
SRS0392	gi|84157150|gb|DN826197.1|DN826197	100	69	0	0	397	465	18	86	5e-31	137
SRS0393	gi|109884338|gb|DW513308.1|DW513308	99.35	459	3	0	1	459	138	596	0	886
SRS0394	gi|54116967|gb|CO492476.1|CO492476	98.8	333	2	1	1	331	365	33	3e-152	539
SRS0395	gi|109888683|gb|DW517652.1|DW517652	99.78	462	1	0	3	464	34	495	0	908
SRS0396	gi|663066082|gb|JZ113713.1|JZ113713	99.57	462	0	1	6	467	465	6	0	829
SRS0397	gi|164286564|gb|ES810771.1|ES810771	99.7	328	1	0	89	416	305	632	3e-149	529
SRS0398	gi|366437553|gb|HO110818.1|HO110818	100	468	0	0	1	468	471	4	0	886
SRS0400	gi|663068574|gb|JZ114280.1|JZ114280	99.78	460	1	0	10	469	510	51	0	862
SRS0401	gi|109885674|gb|DW514644.1|DW514644	97.88	283	5	1	1	282	201	483	5e-142	505
SRS0402	gi|164287263|gb|ES845906.1|ES845906	99.79	469	0	1	1	469	9	476	0	872
SRS0403	gi|164273450|gb|ES821548.1|ES821548	98.9	365	4	0	6	370	569	205	0	692
SRS0404	gi|78354339|gb|DT574613.1|DT574613	99.56	456	2	0	15	470	2	457	0	888
SRS0405	gi|54122730|gb|CO498239.1|CO498239	99.58	472	2	0	1	472	63	534	0	920
SRS0406	gi|164261730|gb|ES849718.1|ES849718	98.11	371	7	0	102	472	200	570	0	680
SRS0407	gi|923086703|gb|JK704044.1|JK704044	100	471	0	0	1	471	472	2	0	934
SRS0408	gi|109836265|gb|DW234826.1|DW234826	99.78	464	1	0	1	464	17	480	0	912
SRS0409	gi|84170470|gb|DR459118.1|DR459118	99.15	473	3	1	1	473	21	492	0	850
SRS0410	gi|73862286|gb|DT465025.1|DT465025	100	304	0	0	1	304	409	106	3e-171	603
SRS0411	gi|109886007|gb|DW514977.1|DW514977	99.58	238	1	0	35	272	92	329	2e-129	464
SRS0412	gi|366442693|gb|HO097018.1|HO097018	100	30	0	0	27	56	30	1	9e-08	60
SRS0413	gi|73861142|gb|DT463881.1|DT463881	99.52	417	2	0	56	472	439	23	0	811
SRS0414	gi|164313221|gb|ES845795.1|ES845795	100	461	0	0	1	461	46	506	0	854
SRS0415	gi|923083309|gb|JK696272.1|JK696272	99.58	479	0	1	1	479	586	110	0	856
SRS0416	gi|109843381|gb|DW241939.1|DW241939	99.79	479	1	0	1	479	103	581	0	900
SRS0417	gi|109876933|gb|DW505907.1|DW505907	99.38	480	3	0	1	480	19	498	0	928
SRS0418	gi|164287999|gb|ES791418.1|ES791418	99.79	480	1	0	1	480	263	742	0	944
SRS0420	gi|109852323|gb|DW481302.1|DW481302	96.06	406	12	2	1	406	125	526	1e-179	630
SRS0421	gi|164284511|gb|EX166486.1|EX166486	95.33	257	11	1	225	481	90	345	1e-99	365
SRS0422	gi|109837012|gb|DW235573.1|DW235573	100	142	0	0	1	142	144	3	1e-74	281
SRS0423	gi|164329092|gb|EX163912.1|EX163912	93.68	190	7	2	294	481	124	310	7e-58	226
SRS0424	gi|164245798|gb|ES795261.1|ES795261	100	482	0	0	1	482	10	491	0	955
SRS0425	gi|109868523|gb|DW497499.1|DW497499	97.72	483	10	1	1	483	93	574	0	862
SRS0426	gi|109882730|gb|DW511700.1|DW511700	99.52	418	2	0	1	418	201	618	0	813
SRS0428	gi|109829422|gb|DW228007.1|DW228007	99.38	486	3	0	1	486	24	509	0	940
SRS0429	gi|164339473|gb|ES851712.1|ES851712	96.53	173	2	1	126	298	480	648	3e-78	293
SRS0430	gi|164280988|gb|ES825495.1|ES825495	93.98	498	14	3	6	487	9	506	0	751
SRS0431	gi|109841830|gb|DW240390.1|DW240390	81.25	208	39	0	1	208	369	576	7e-21	103
SRS0432	gi|342341151|gb|GW691443.1|GW691443	97.81	457	10	0	1	457	209	665	0	827
SRS0433	gi|164316029|gb|EV499063.1|EV499063	99.76	419	1	0	6	424	46	464	0	823
SRS0434	gi|31407314|gb|CD486349.1|CD486349	99.8	488	1	0	1	488	21	508	0	926
SRS0435	gi|73865472|gb|DT468210.1|DT468210	99.8	488	1	0	1	488	488	1	0	959
SRS0436	gi|109827865|gb|DW226523.1|DW226523	99.59	485	2	0	4	488	7	491	0	946
SRS0437	gi|164254478|gb|EX168755.1|EX168755	93.22	487	16	4	1	486	326	796	0	698
SRS0438	gi|164354039|gb|ES835975.1|ES835975	99.79	486	1	0	1	486	7	492	0	819
SRS0439	gi|663067373|gb|JZ110821.1|JZ110821	96.91	486	14	1	5	490	622	138	0	837
SRS0440	gi|109878468|gb|DW507438.1|DW507438	96.29	485	1	1	5	489	152	619	0	842
SRS0441	gi|109836064|gb|DW234625.1|DW234625	99.79	483	1	0	6	488	485	3	0	950
SRS0442	gi|109868290|gb|DW497266.1|DW497266	99.59	484	2	0	1	484	194	677	0	944
SRS0443	gi|164367092|gb|ES849756.1|ES849756	100	466	0	0	25	490	18	483	0	924
SRS0444	gi|164353115|gb|EX171544.1|EX171544	98.93	466	4	1	1	465	110	575	0	837
SRS0445	gi|109825171|gb|DW223906.1|DW223906	99.59	484	2	0	1	484	567	84	0	944
SRS0446	gi|164248196|gb|ES810211.1|ES810211	99.8	492	1	0	1	492	57	548	0	967
SRS0448	gi|82755824|gb|DV849386.1|DV849386	99.6	494	2	0	1	494	85	578	0	922
SRS0449	gi|164302656|gb|ES824454.1|ES824454	99.6	494	2	0	1	494	359	852	0	963
SRS0450	gi|164266247|gb|ES811429.1|ES811429	97.46	473	8	1	6	478	187	655	0	841
SRS0451	gi|73865012|gb|DT467751.1|DT467751	100	372	0	0	1	372	74	445	0	737
SRS0452	gi|164290954|gb|ES825645.1|ES825645	99.8	497	1	0	1	497	542	46	0	977
SRS0453	gi|109891121|gb|DW520084.1|DW520084	99.17	242	2	0	16	257	30	271	2e-129	464
SRS0454	gi|164325646|gb|ES791099.1|ES791099	90.87	482	22	1	40	499	14	495	0	640
SRS0456	gi|109890249|gb|DW519213.1|DW519213	99.13	458	2	1	1	456	187	644	0	870
SRS0457	gi|109871074|gb|DW500050.1|DW500050	96.14	518	3	1	1	501	27	544	0	892
SRS0458	gi|164285097|gb|ES816677.1|ES816677	99.8	498	1	0	4	501	9	506	0	979
SRS0459	gi|164353067|gb|ES796693.1|ES796693	97.84	464	10	0	38	501	39	502	0	841
SRS0460	gi|109868022|gb|DW496998.1|DW496998	100	496	0	0	6	501	93	588	0	942
SRS0461	gi|109827690|gb|DW226357.1|DW226357	100	276	0	0	1	276	437	162	5e-142	505
SRS0462	gi|109884928|gb|DW513898.1|DW513898	99.8	502	1	0	1	502	53	554	0	987
SRS0463	gi|109876818|gb|DW505792.1|DW505792	83.87	93	15	0	206	298	230	322	2e-09	65.9
SRS0464	gi|109867276|gb|DW496252.1|DW496252	98.68	302	4	0	1	302	313	12	6e-120	432
SRS0465	gi|164333516|gb|ES793046.1|ES793046	88.28	290	33	1	38	326	698	987	2e-79	297
SRS0466	gi|109858906|gb|DW487885.1|DW487885	98.68	379	5	0	24	402	402	24	0	712
SRS0467	gi|164341166|gb|ES841210.1|ES841210	100	142	0	0	27	168	312	453	1e-74	281
SRS0468	gi|84150091|gb|DN781391.1|DN781391	99.79	468	1	0	36	503	102	569	0	920
SRS0469	gi|164272375|gb|ES792467.1|ES792467	99.32	441	2	1	1	441	429	868	0	842
SRS0470	gi|366453337|gb|HO107273.1|HO107273	100	504	0	0	1	504	613	110	0	999
SRS0471	gi|73866006|gb|DT468744.1|DT468744	99.36	472	1	1	35	504	743	272	0	906
SRS0472	gi|827813699|gb|JZ380946.1|JZ380946	100	227	0	0	1	227	36	262	3e-125	450
SRS0473	gi|663062907|gb|JZ118576.1|JZ118576	99.8	505	1	0	1	505	544	40	0	993
SRS0474	gi|164314593|gb|EX168960.1|EX168960	100	503	0	0	1	503	22	524	0	997
SRS0475	gi|31072859|gb|CA993138.1|CA993138	93.08	506	34	1	1	506	578	74	0	676
SRS0477	gi|109826673|gb|DW225383.1|DW225383	100	361	0	0	144	504	169	529	0	716
SRS0478	gi|164240817|gb|ES814138.1|ES814138	99	502	1	2	8	507	9	508	0	848
SRS0479	gi|109873920|gb|DW502895.1|DW502895	99.35	461	3	0	48	508	1	461	0	890
SRS0480	gi|109885488|gb|DW514458.1|DW514458	99.29	420	2	1	1	419	511	92	0	801
SRS0481	gi|109869272|gb|DW498248.1|DW498248	97.64	509	1	2	1	509	587	90	0	876
SRS0482	gi|923086708|gb|JK704049.1|JK704049	99.8	488	1	0	1	488	591	104	0	959
SRS0483	gi|827807093|gb|JZ383554.1|JZ383554	99.57	231	1	0	1	231	27	257	3e-125	450
SRS0484	gi|164363970|gb|ES815834.1|ES815834	99.54	435	2	0	1	435	316	750	0	846
SRS0485	gi|366436540|gb|HO101974.1|HO101974	99.61	510	1	1	1	510	529	21	0	934
SRS0486	gi|164361881|gb|ES840744.1|ES840744	100	435	0	0	76	510	59	493	0	862
SRS0487	gi|78330077|gb|DT550351.1|DT550351	97.25	510	14	0	1	510	330	839	0	900
SRS0488	gi|164335130|gb|ES797115.1|ES797115	99.8	509	0	1	1	509	90	597	0	916
SRS0489	gi|164265374|gb|ES827877.1|ES827877	100	511	0	0	1	511	215	725	0	1013
SRS0490	gi|109872052|gb|DW501028.1|DW501028	93.98	332	0	1	200	511	3	334	4e-149	529
SRS0491	gi|109838454|gb|DW237015.1|DW237015	99.8	510	1	0	1	510	511	2	0	1003
SRS0492	gi|923090456|gb|JK704577.1|JK704577	99.79	468	1	0	45	512	867	400	0	920
SRS0493	gi|164302550|gb|ES797645.1|ES797645	100	510	0	0	3	512	9	518	0	1011
SRS0494	gi|73849245|gb|DT458265.1|DT458265	98.35	485	8	0	1	485	520	36	0	856
SRS0496	gi|164276470|gb|ES819357.1|ES819357	99.81	514	1	0	1	514	10	523	0	1011
SRS0498	gi|109877688|gb|DW506661.1|DW506661	98.56	485	6	1	1	484	71	555	0	898
SRS0499	gi|5045731|gb|AI726879.1|AI726879	85.67	363	50	2	1	362	36	397	1e-77	291
SRS0500	gi|109827742|gb|DW226407.1|DW226407	99.61	512	2	0	1	512	514	3	0	999
SRS0501	gi|164354908|gb|ES834559.1|ES834559	99.61	512	2	0	4	515	9	520	0	999
SRS0502	gi|366425982|gb|HO102965.1|HO102965	98.79	494	2	1	1	494	503	14	0	930
SRS0503	gi|109888185|gb|DW517154.1|DW517154	90	60	6	0	158	217	417	476	3e-11	71.9
SRS0504	gi|109854253|gb|DW483232.1|DW483232	99.81	516	1	0	1	516	604	89	0	1015
SRS0505	gi|923083321|gb|JK696284.1|JK696284	96.68	422	10	1	1	418	422	1	0	676
SRS0506	gi|164280486|gb|ES852232.1|ES852232	99.61	517	2	0	1	517	220	736	0	1009
SRS0507	gi|109872241|gb|DW501216.1|DW501216	99.8	501	1	0	1	501	13	513	0	985
SRS0508	gi|164261255|gb|ES810997.1|ES810997	100	367	0	0	1	367	637	271	0	728
SRS0509	gi|827815307|gb|JZ370695.1|JZ370695	98.69	383	5	0	136	518	167	549	0	720
SRS0510	gi|109834743|gb|DW233308.1|DW233308	99.61	518	2	0	1	518	619	102	0	1011
SRS0511	gi|109867499|gb|DW496475.1|DW496475	85.88	85	10	1	230	312	464	548	4e-10	67.9
SRS0513	gi|164361774|gb|ES807428.1|ES807428	98.64	514	7	0	1	514	398	911	0	963
SRS0514	gi|78352077|gb|DT572351.1|DT572351	99.23	521	4	0	1	521	130	650	0	1001
SRS0515	gi|73860976|gb|DT463715.1|DT463715	99.61	509	1	1	1	509	508	1	0	938
SRS0516	gi|84175045|gb|DR463693.1|DR463693	99.03	516	4	1	2	516	585	70	0	934
SRS0517	gi|109866360|gb|DW495336.1|DW495336	99.54	437	1	1	1	437	30	465	0	789
SRS0518	gi|109871486|gb|DW500462.1|DW500462	89	100	11	0	154	253	178	277	3e-23	111
SRS0519	gi|73860689|gb|DT463428.1|DT463428	99.43	351	2	0	109	459	358	8	0	680
SRS0520	gi|164314234|gb|ES837297.1|ES837297	89.24	381	41	0	146	526	12	392	3e-119	430
SRS0521	gi|73849990|gb|DT459010.1|DT459010	97.44	195	5	0	121	315	348	154	3e-94	347
SRS0522	gi|164254264|gb|ES796087.1|ES796087	94.42	430	18	2	1	424	95	524	0	654
SRS0523	gi|366441351|gb|HO111317.1|HO111317	99.42	518	3	0	1	518	518	1	0	961
SRS0524	gi|164353556|gb|ES831647.1|ES831647	100	483	0	0	45	527	37	519	0	957
SRS0526	gi|663067940|gb|JZ119843.1|JZ119843	98.86	528	6	0	1	528	603	76	0	868
SRS0527	gi|31072474|gb|CA992753.1|CA992753	99.78	449	1	0	80	528	510	62	0	882
SRS0529	gi|109840017|gb|DW238578.1|DW238578	100	450	0	0	73	522	452	3	0	892
SRS0530	gi|164315767|gb|EV482717.1|EV482717	100	528	0	0	3	530	2	529	0	1047
SRS0531	gi|366416545|gb|HO107753.1|HO107753	100	382	0	0	149	530	621	240	0	757
SRS0532	gi|366426319|gb|HO095172.1|HO095172	99.81	530	1	0	1	530	530	1	0	1043
SRS0533	gi|84172478|gb|DR461126.1|DR461126	100	98	0	0	1	98	428	525	3e-48	194
SRS0534	gi|663070186|gb|JZ117316.1|JZ117316	100	532	0	0	1	532	532	1	0	1055
SRS0535	gi|164361419|gb|ES816452.1|ES816452	99.25	531	4	0	1	531	265	795	0	1023
SRS0536	gi|24977537|gb|AJ514054.1|AJ514054	100	436	0	0	1	436	489	54	0	864
SRS0537	gi|164239685|gb|ES808293.1|ES808293	100	533	0	0	1	533	257	789	0	1057
SRS0538	gi|82755163|gb|DV848725.1|DV848725	99.63	534	2	0	1	534	3	536	0	995
SRS0539	gi|164248225|gb|ES814473.1|ES814473	99.81	525	1	0	1	525	1	525	0	1033
SRS0541	gi|827807743|gb|JZ376612.1|JZ376612	99.81	516	1	0	19	534	1	516	0	1015
SRS0542	gi|109881309|gb|DW510279.1|DW510279	99.17	480	3	1	1	480	498	20	0	912
SRS0543	gi|164314651|gb|ES820390.1|ES820390	96.89	386	8	4	1	384	235	618	0	638
SRS0544	gi|109825336|gb|DW224069.1|DW224069	99.81	532	1	0	1	532	32	563	0	1047
SRS0545	gi|73851785|gb|DT460805.1|DT460805	99.58	472	2	0	6	477	655	184	0	920
SRS0546	gi|109839709|gb|DW238270.1|DW238270	99.81	529	1	0	1	529	530	2	0	999
SRS0547	gi|164279699|gb|ES848112.1|ES848112	99.25	531	2	2	1	529	230	760	0	1005
SRS0548	gi|164309966|gb|ES816052.1|ES816052	98.87	533	6	0	6	538	9	541	0	1009
SRS0550	gi|109869987|gb|DW498963.1|DW498963	98.95	475	2	1	1	472	322	796	0	898
SRS0551	gi|164363560|gb|ES828358.1|ES828358	99.81	539	1	0	1	539	56	594	0	1001
SRS0552	gi|164300495|gb|ES814990.1|ES814990	100	539	0	0	1	539	259	797	0	1068
SRS0554	gi|78328007|gb|DT548281.1|DT548281	98.14	539	6	1	1	539	42	576	0	987
SRS0556	gi|663061584|gb|JZ112269.1|JZ112269	100	439	0	0	98	536	460	22	0	829
SRS0557	gi|73862749|gb|DT465488.1|DT465488	99.81	540	1	0	1	540	561	22	0	1063
SRS0558	gi|923089955|gb|JK701868.1|JK701868	100	357	0	0	1	357	533	177	0	708
SRS0559	gi|923081191|gb|JK695626.1|JK695626	99.08	541	5	0	1	541	551	11	0	1033
SRS0560	gi|109874657|gb|DW503631.1|DW503631	99.63	541	2	0	1	541	12	552	0	1057
SRS0561	gi|109875883|gb|DW504857.1|DW504857	98.52	541	8	0	1	541	242	782	0	1009
SRS0562	gi|31407214|gb|CD486249.1|CD486249	98.34	541	9	0	1	541	57	597	0	1001
SRS0563	gi|109873835|gb|DW502810.1|DW502810	99.81	532	1	0	1	532	89	620	0	1047
SRS0564	gi|164319298|gb|EX170628.1|EX170628	92.8	250	10	1	184	425	394	145	1e-87	325
SRS0565	gi|164264569|gb|ES851127.1|ES851127	82.24	456	81	0	75	530	43	498	1e-68	262
SRS0566	gi|109879635|gb|DW508605.1|DW508605	100	252	0	0	280	531	381	632	3e-140	500
SRS0567	gi|325466743|gb|JG451289.1|JG451289	99.05	524	4	1	8	531	1	523	0	991
SRS0568	gi|109875786|gb|DW504760.1|DW504760	100	540	0	0	1	540	37	576	0	1023
SRS0569	gi|84149112|gb|DN780412.1|DN780412	99.55	223	1	0	53	275	17	239	2e-120	434
SRS0570	gi|109879584|gb|DW508554.1|DW508554	99.43	528	3	0	1	528	273	800	0	1023
SRS0571	gi|366457529|gb|HO098390.1|HO098390	99.46	367	2	0	174	540	406	40	0	712
SRS0572	gi|78323895|gb|DT544169.1|DT544169	99.63	544	0	2	3	544	177	720	0	1047
SRS0573	gi|73864569|gb|DT467308.1|DT467308	99.82	545	0	1	1	544	569	25	0	1065
SRS0574	gi|73849208|gb|DT458228.1|DT458228	96.31	488	11	1	1	481	1	488	0	829
SRS0575	gi|109889427|gb|DW518395.1|DW518395	99.45	545	3	0	1	545	15	559	0	1015
SRS0576	gi|5045910|gb|AI727058.1|AI727058	99.08	545	5	0	1	545	35	579	0	1041
SRS0577	gi|663062202|gb|JZ115023.1|JZ115023	97.21	537	14	1	1	537	544	9	0	938
SRS0578	gi|73864161|gb|DT466900.1|DT466900	99.63	538	2	0	1	538	625	88	0	1051
SRS0579	gi|164324921|gb|ES818658.1|ES818658	99.82	546	1	0	1	546	141	686	0	1074
SRS0580	gi|164367108|gb|ES850642.1|ES850642	95.23	524	20	3	22	540	1	524	0	821
SRS0581	gi|164246200|gb|ES823963.1|ES823963	97.11	450	12	1	100	548	10	459	0	781
SRS0582	gi|164306064|gb|ES839397.1|ES839397	99.64	548	2	0	1	548	301	848	0	1070
SRS0583	gi|109857710|gb|DW486689.1|DW486689	98.18	550	9	1	1	549	601	52	0	1003
SRS0584	gi|109874158|gb|DW503132.1|DW503132	97.26	548	15	0	1	548	30	577	0	967
SRS0586	gi|84158832|gb|DN827896.1|DN827896	99.51	406	2	0	1	406	104	509	0	789
SRS0587	gi|164271974|gb|ES823645.1|ES823645	99.79	485	1	0	1	485	181	665	0	954
SRS0588	gi|78346336|gb|DT566610.1|DT566610	91.63	502	42	0	49	550	317	818	0	662
SRS0589	gi|78334132|gb|DT554406.1|DT554406	98.9	456	5	0	95	550	355	810	0	864
SRS0590	gi|109886673|gb|DW515642.1|DW515642	85.39	89	13	0	48	136	62	150	7e-12	73.8
SRS0591	gi|366404736|gb|HO098598.1|HO098598	99.64	550	2	0	1	550	557	8	0	1074
SRS0592	gi|827823363|gb|JZ382648.1|JZ382648	100	547	0	0	1	547	18	564	0	1084
SRS0593	gi|164308812|gb|ES841592.1|ES841592	99.42	515	2	1	1	514	321	835	0	989
SRS0594	gi|109889145|gb|DW518113.1|DW518113	99.41	507	3	0	1	507	126	632	0	981
SRS0595	gi|84143912|gb|DN758154.1|DN758154	97.76	312	4	1	1	309	87	398	4e-158	559
SRS0596	gi|109881752|gb|DW510722.1|DW510722	95.33	364	15	1	3	366	183	544	1e-155	551
SRS0597	gi|164261078|gb|ES794781.1|ES794781	99.82	551	1	0	1	551	577	27	0	977
SRS0598	gi|78352860|gb|DT573134.1|DT573134	100	551	0	0	1	551	38	588	0	1092
SRS0599	gi|109882704|gb|DW511674.1|DW511674	97.09	447	13	0	13	459	62	508	0	783
SRS0601	gi|164316643|gb|ES792223.1|ES792223	99.46	552	3	0	1	552	127	678	0	1070
SRS0602	gi|109885785|gb|DW514755.1|DW514755	96.92	552	12	3	1	552	48	594	0	940
SRS0603	gi|73865736|gb|DT468474.1|DT468474	100	432	0	0	121	552	508	77	0	856
SRS0604	gi|109829285|gb|DW227873.1|DW227873	97.98	99	2	0	3	101	348	446	4e-44	180
SRS0605	gi|164256479|gb|ES807119.1|ES807119	98.38	556	3	5	1	551	340	894	0	946
SRS0606	gi|73859974|gb|DT462713.1|DT462713	98.54	549	8	0	1	549	578	30	0	1025
SRS0607	gi|109888143|gb|DW517112.1|DW517112	99.78	447	1	0	1	447	59	505	0	759
SRS0608	gi|109891548|gb|DW520511.1|DW520511	99.77	438	1	0	117	554	767	330	0	860
SRS0609	gi|78326686|gb|DT546960.1|DT546960	98.92	554	6	0	1	554	30	583	0	1051
SRS0610	gi|109825933|gb|DW224654.1|DW224654	100	538	0	0	1	538	39	576	0	1066
SRS0611	gi|109826476|gb|DW225189.1|DW225189	99.82	553	1	0	1	553	560	8	0	1088
SRS0612	gi|109885298|gb|DW514268.1|DW514268	98.41	63	1	0	5	67	504	442	5e-25	117
SRS0613	gi|109884909|gb|DW513879.1|DW513879	99.82	548	1	0	1	548	49	596	0	1078
SRS0614	gi|31073506|gb|CA993785.1|CA993785	99.64	556	2	0	1	556	568	13	0	1086
SRS0615	gi|164252837|gb|ES843821.1|ES843821	100	554	0	0	1	554	588	35	0	1098
SRS0616	gi|164368141|gb|ES849785.1|ES849785	100	556	0	0	1	556	582	27	0	1102
SRS0617	gi|923084859|gb|JK699938.1|JK699938	100	556	0	0	1	556	602	47	0	1102
SRS0618	gi|827820978|gb|JZ378286.1|JZ378286	100	501	0	0	1	501	19	519	0	993
SRS0619	gi|109873569|gb|DW502544.1|DW502544	97.83	554	12	0	1	554	7	560	0	1003
SRS0620	gi|325467748|gb|JG451911.1|JG451911	98.96	483	0	1	1	478	294	776	0	918
SRS0621	gi|366407967|gb|HO106863.1|HO106863	99.82	556	1	0	1	556	557	2	0	1094
SRS0622	gi|109865518|gb|DW494494.1|DW494494	96.53	288	10	0	1	288	55	342	8e-138	492
SRS0623	gi|109871712|gb|DW500688.1|DW500688	99.82	542	1	0	1	542	35	576	0	1066
SRS0624	gi|84169913|gb|DR458561.1|DR458561	98.95	380	4	0	50	429	1	380	0	722
SRS0625	gi|31407449|gb|CD486484.1|CD486484	100	559	0	0	1	559	49	607	0	1108
SRS0626	gi|164247601|gb|ES847942.1|ES847942	100	542	0	0	18	559	1	542	0	1074
SRS0627	gi|827808404|gb|JZ380068.1|JZ380068	100	277	0	0	1	277	436	160	4e-155	549
SRS0628	gi|84163668|gb|DR452316.1|DR452316	88.75	80	9	0	217	296	265	186	5e-16	87.7
SRS0629	gi|923082176|gb|JK702499.1|JK702499	99.64	559	2	0	1	559	738	180	0	1092
SRS0630	gi|73860220|gb|DT462959.1|DT462959	99.06	532	5	0	28	559	626	95	0	1015
SRS0631	gi|109884268|gb|DW513238.1|DW513238	99.2	251	2	0	6	256	239	489	8e-135	482
SRS0632	gi|164300339|gb|ES790727.1|ES790727	99.42	346	2	0	215	560	9	354	0	670
SRS0633	gi|109890462|gb|DW519426.1|DW519426	99.28	558	4	0	1	558	115	672	0	1074
SRS0634	gi|193218675|gb|EY196017.1|EY196017	97.77	403	9	0	145	547	417	15	0	728
SRS0635	gi|663062901|gb|JZ118570.1|JZ118570	98.59	497	7	0	1	497	549	53	0	930
SRS0636	gi|109827799|gb|DW226462.1|DW226462	79.28	502	104	0	1	502	707	206	4e-41	170
SRS0637	gi|84172772|gb|DR461420.1|DR461420	96.08	153	6	0	1	153	166	14	9e-67	256
SRS0638	gi|325467901|gb|JG452064.1|JG452064	98.4	375	3	2	1	374	177	549	0	682
SRS0639	gi|109869034|gb|DW498010.1|DW498010	99.82	557	1	0	1	557	584	28	0	1096
SRS0640	gi|72273962|gb|DT049418.1|DT049418	86.36	88	11	1	315	401	374	287	3e-11	71.9
SRS0641	gi|366430730|gb|HO094055.1|HO094055	99.23	520	4	0	44	563	520	1	0	957
SRS0642	gi|164312186|gb|ES848530.1|ES848530	99.8	491	1	0	4	494	9	499	0	965
SRS0643	gi|109858736|gb|DW487715.1|DW487715	99.82	565	1	0	1	565	64	628	0	1112
SRS0644	gi|72269693|gb|DT047283.1|DT047283	97.08	171	0	4	250	415	450	280	6e-71	270
SRS0646	gi|164304699|gb|ES808600.1|ES808600	99.25	530	2	1	1	528	105	634	0	1013
SRS0647	gi|109869055|gb|DW498031.1|DW498031	99.65	566	1	1	1	566	24	588	0	1057
SRS0648	gi|78329599|gb|DT549873.1|DT549873	98.52	473	5	2	1	473	409	879	0	866
SRS0649	gi|84169387|gb|DR458035.1|DR458035	99.2	499	4	0	45	543	40	538	0	856
SRS0650	gi|663062902|gb|JZ118571.1|JZ118571	100	455	0	0	27	481	455	1	0	825
SRS0651	gi|366424891|gb|HO098987.1|HO098987	99.6	251	1	0	318	568	275	25	3e-137	490
SRS0652	gi|73851811|gb|DT460831.1|DT460831	100	568	0	0	1	568	132	699	0	1084
SRS0653	gi|109825870|gb|DW224592.1|DW224592	99.81	534	0	1	1	534	533	1	0	989
SRS0654	gi|109875642|gb|DW504616.1|DW504616	96.97	363	11	0	1	363	291	653	2e-172	607
SRS0655	gi|109826692|gb|DW225402.1|DW225402	99.47	569	3	0	1	569	600	32	0	1104
SRS0656	gi|164251579|gb|ES830173.1|ES830173	94.9	98	5	0	198	295	690	787	2e-36	155
SRS0658	gi|164346392|gb|ES823776.1|ES823776	97.73	573	10	3	1	570	226	798	0	1009
SRS0659	gi|827802809|gb|JZ379673.1|JZ379673	80	265	53	0	303	567	248	512	2e-21	105
SRS0660	gi|164355655|gb|EX170024.1|EX170024	99.12	570	4	1	1	570	70	638	0	1041
SRS0661	gi|923085891|gb|JK697566.1|JK697566	100	449	0	0	120	568	798	350	0	848
SRS0662	gi|109858061|gb|DW487040.1|DW487040	97.47	237	6	0	335	571	1	237	7e-117	422
SRS0663	gi|109884057|gb|DW513027.1|DW513027	99.05	525	5	0	1	525	11	535	0	959
SRS0664	gi|109884876|gb|DW513846.1|DW513846	96.41	334	12	0	1	334	120	453	2e-160	567
SRS0665	gi|78354813|gb|DT575087.1|DT575087	100	482	0	0	91	572	341	822	0	955
SRS0666	gi|73862842|gb|DT465581.1|DT465581	98.95	570	6	0	1	570	571	2	0	1041
SRS0668	gi|164248255|gb|ES821163.1|ES821163	100	572	0	0	1	572	613	42	0	1134
SRS0669	gi|109834676|gb|DW233241.1|DW233241	99.67	299	1	0	1	299	474	176	8e-166	585
SRS0670	gi|84169928|gb|DR458576.1|DR458576	100	358	0	0	1	358	167	524	0	710
SRS0672	gi|109877340|gb|DW506313.1|DW506313	99.82	563	1	0	1	563	109	671	0	1108
SRS0673	gi|164362525|gb|ES810556.1|ES810556	99.3	575	2	2	1	573	354	928	0	1092
SRS0674	gi|164293131|gb|ES833484.1|ES833484	84.59	558	83	1	19	573	124	681	3e-116	420
SRS0675	gi|164305570|gb|ES823017.1|ES823017	100	573	0	0	1	573	149	721	0	1136
SRS0676	gi|73943893|gb|DT527201.1|DT527201	93.56	326	21	0	249	574	79	404	5e-124	446
SRS0677	gi|164326106|gb|EX165205.1|EX165205	99.47	565	3	0	10	574	86	650	0	1096
SRS0678	gi|73859253|gb|DT461992.1|DT461992	96.72	396	13	0	179	574	402	7	0	682
SRS0679	gi|164316710|gb|EX167095.1|EX167095	97.21	574	14	2	1	574	231	802	0	1001
SRS0680	gi|109881181|gb|DW510151.1|DW510151	99.82	558	1	0	17	574	41	598	0	1098
SRS0681	gi|164347412|gb|EX169212.1|EX169212	98.53	136	1	1	440	574	1	136	9e-64	246
SRS0682	gi|164356733|gb|ES848764.1|ES848764	100	548	0	0	1	548	168	715	0	1086
SRS0684	gi|109836434|gb|DW234995.1|DW234995	99.83	575	1	0	1	575	52	626	0	1132
SRS0685	gi|109868797|gb|DW497773.1|DW497773	99.82	558	1	0	5	562	1	558	0	1057
SRS0686	gi|109884340|gb|DW513310.1|DW513310	97.09	446	13	0	1	446	140	585	0	781
SRS0687	gi|73848038|gb|DT457058.1|DT457058	99.65	576	2	0	1	576	664	89	0	1126
SRS0688	gi|164349139|gb|ES790962.1|ES790962	79.83	238	48	0	340	577	398	635	3e-17	91.7
SRS0689	gi|366400828|gb|HO092369.1|HO092369	99.65	573	2	0	1	573	575	3	0	1120
SRS0690	gi|164354898|gb|ES831699.1|ES831699	98.09	577	8	1	1	577	75	648	0	1055
SRS0691	gi|78341905|gb|DT562179.1|DT562179	100	577	0	0	1	577	73	649	0	1144
SRS0692	gi|164359825|gb|ES851342.1|ES851342	98.91	552	3	1	27	575	44	595	0	1001
SRS0693	gi|164250561|gb|ES833967.1|ES833967	99.59	241	1	0	338	578	9	249	3e-131	470
SRS0694	gi|663064171|gb|JZ115362.1|JZ115362	99.7	337	1	0	242	578	355	19	0	660
SRS0695	gi|164277285|gb|ES828445.1|ES828445	100	517	0	0	63	579	39	555	0	1025
SRS0696	gi|109848166|gb|DW477146.1|DW477146	97.3	555	15	0	16	570	2	556	0	906
SRS0697	gi|827813413|gb|JZ384820.1|JZ384820	100	504	0	0	76	579	47	550	0	999
SRS0698	gi|72281911|gb|DT053215.1|DT053215	97.64	552	11	2	25	576	550	1	0	934
SRS0699	gi|78342996|gb|DT563270.1|DT563270	100	356	0	0	1	356	497	852	0	706
SRS0700	gi|827811946|gb|JZ373514.1|JZ373514	99.57	466	2	0	5	470	1	466	0	908
SRS0701	gi|109835231|gb|DW233795.1|DW233795	99.66	583	0	1	1	581	85	667	0	1134
SRS0702	gi|366431614|gb|HO112067.1|HO112067	99.83	580	1	0	1	580	584	5	0	1142
SRS0703	gi|5044688|gb|AI725836.1|AI725836	97.89	570	12	0	12	581	2	571	0	1037
SRS0704	gi|164250803|gb|ES848349.1|ES848349	99.44	538	3	0	1	538	86	623	0	995
SRS0705	gi|84165436|gb|DR454084.1|DR454084	100	570	0	0	12	581	1	570	0	1130
SRS0706	gi|164275112|gb|ES839946.1|ES839946	99.48	582	3	0	1	582	642	61	0	1130
SRS0707	gi|109843851|gb|DW242409.1|DW242409	100	112	0	0	1	112	541	652	1e-56	222
SRS0708	gi|164281056|gb|ES832335.1|ES832335	100	582	0	0	1	582	66	647	0	1154
SRS0709	gi|164248704|gb|EV495977.1|EV495977	100	481	0	0	102	582	1	481	0	954
SRS0710	gi|366447524|gb|HO104389.1|HO104389	96.2	527	12	2	22	540	527	1	0	882
SRS0711	gi|73865376|gb|DT468114.1|DT468114	99.47	568	3	0	15	582	633	66	0	1043
SRS0712	gi|663064141|gb|JZ115332.1|JZ115332	99.79	473	1	0	6	478	577	105	0	930
SRS0713	gi|109885510|gb|DW514480.1|DW514480	100	583	0	0	1	583	128	710	0	1156
SRS0714	gi|366429435|gb|HO099326.1|HO099326	99.48	575	2	1	10	583	575	1	0	1108
SRS0715	gi|164352611|gb|ES826679.1|ES826679	98.8	585	5	2	1	583	21	605	0	1047
SRS0716	gi|84166390|gb|DR455038.1|DR455038	98.33	420	7	0	136	555	112	531	0	777
SRS0717	gi|109840941|gb|DW239501.1|DW239501	100	84	0	0	1	84	206	123	7e-40	167
SRS0718	gi|73848662|gb|DT457682.1|DT457682	97.3	556	14	1	1	556	404	958	0	975
SRS0719	gi|164256812|gb|ES839765.1|ES839765	100	524	0	0	1	524	559	36	0	1039
SRS0720	gi|164279526|gb|ES832297.1|ES832297	99.75	407	1	0	179	585	24	430	0	799
SRS0721	gi|72269475|gb|DT047174.1|DT047174	98.16	435	3	5	151	585	550	121	0	761
SRS0722	gi|109869714|gb|DW498690.1|DW498690	99.49	585	3	0	1	585	51	635	0	1136
SRS0723	gi|109875625|gb|DW504599.1|DW504599	99.15	585	3	1	1	585	54	636	0	1114
SRS0724	gi|78333895|gb|DT554169.1|DT554169	99.83	585	1	0	1	585	6	590	0	1152
SRS0725	gi|189098628|gb|FG551780.1|FG551780	90.83	469	43	0	118	586	25	493	5e-167	589
SRS0727	gi|827815881|gb|JZ388637.1|JZ388637	99.45	181	0	1	271	451	381	560	5e-93	343
SRS0728	gi|366454775|gb|HO099865.1|HO099865	99.44	532	3	0	17	548	534	3	0	1031
SRS0729	gi|164296375|gb|EX170450.1|EX170450	99.66	581	1	1	7	587	63	642	0	1076
SRS0730	gi|164306729|gb|ES807603.1|ES807603	98.64	587	8	0	1	587	118	704	0	1059
SRS0731	gi|164305593|gb|ES824555.1|ES824555	100	587	0	0	1	587	18	604	0	1164
SRS0732	gi|31406585|gb|CD485620.1|CD485620	100	579	0	0	1	579	40	618	0	1148
SRS0733	gi|366457116|gb|HO094690.1|HO094690	99.82	547	1	0	1	547	557	11	0	1029
SRS0734	gi|164291987|gb|ES818178.1|ES818178	99.82	556	1	0	33	588	9	564	0	1094
SRS0735	gi|366437922|gb|HO110915.1|HO110915	99.48	577	2	1	10	586	577	2	0	1059
SRS0736	gi|109825243|gb|DW223977.1|DW223977	96.42	531	19	0	1	531	194	724	0	904
SRS0737	gi|109879620|gb|DW508590.1|DW508590	99.49	585	3	0	1	585	123	707	0	1136
SRS0738	gi|78335315|gb|DT555589.1|DT555589	81.53	314	49	3	116	426	498	805	4e-35	151
SRS0739	gi|54123848|gb|CO499357.1|CO499357	99.82	561	1	0	28	588	52	612	0	1104
SRS0740	gi|84170852|gb|DR459500.1|DR459500	100	536	0	0	53	588	56	591	0	1063
SRS0741	gi|663061337|gb|JZ112022.1|JZ112022	98.82	592	1	1	1	586	592	1	0	1120
SRS0742	gi|164306543|gb|EV498022.1|EV498022	99.63	541	2	0	1	541	81	621	0	1057
SRS0743	gi|164342541|gb|EX167230.1|EX167230	100	556	0	0	30	585	66	621	0	1102
SRS0744	gi|109869687|gb|DW498663.1|DW498663	97.38	534	6	1	49	582	1	526	0	954
SRS0745	gi|923090801|gb|JK698785.1|JK698785	89.15	544	56	2	38	579	34	576	2e-169	597
SRS0746	gi|164275581|gb|ES806837.1|ES806837	97.97	590	9	1	1	590	21	607	0	957
SRS0747	gi|164305171|gb|ES824538.1|ES824538	96.03	554	20	1	36	587	9	562	0	918
SRS0749	gi|366419184|gb|HO098369.1|HO098369	99.32	586	3	1	3	588	590	6	0	1074
SRS0750	gi|78331190|gb|DT551464.1|DT551464	99.79	468	1	0	124	591	1	468	0	920
SRS0751	gi|366430185|gb|HO111451.1|HO111451	99.81	527	1	0	62	588	531	5	0	888
SRS0752	gi|109890505|gb|DW519469.1|DW519469	99.15	588	5	0	1	588	2	589	0	1128
SRS0753	gi|164347806|gb|ES810879.1|ES810879	99.14	584	5	0	1	584	615	32	0	1118
SRS0754	gi|366464320|gb|HO103425.1|HO103425	99.15	591	4	1	1	590	605	15	0	1082
SRS0755	gi|164280994|gb|ES828036.1|ES828036	100	585	0	0	1	585	126	710	0	1160
SRS0756	gi|325465672|gb|JG450752.1|JG450752	99.66	585	2	0	1	585	36	620	0	1102
SRS0757	gi|366459821|gb|HO101699.1|HO101699	100	552	0	0	30	581	552	1	0	1094
SRS0758	gi|109884548|gb|DW513518.1|DW513518	98.79	496	6	0	87	582	132	627	0	936
SRS0759	gi|663065198|gb|JZ119237.1|JZ119237	99.66	592	2	0	1	592	624	33	0	1158
SRS0760	gi|78323430|gb|DT543704.1|DT543704	99.83	590	1	0	1	590	19	608	0	1037
SRS0761	gi|78350653|gb|DT570927.1|DT570927	99.32	292	2	0	302	593	330	621	3e-159	563
SRS0762	gi|109891327|gb|DW520290.1|DW520290	98.82	593	7	0	1	593	36	628	0	1120
SRS0763	gi|3326583|gb|AI055469.1|AI055469	98.52	540	4	4	47	586	1	536	0	981
SRS0764	gi|109879073|gb|DW508043.1|DW508043	98.85	262	3	0	1	262	31	292	6e-139	496
SRS0765	gi|213050539|gb|FF403703.1|FF403703	98.87	355	4	0	240	594	375	21	0	672
SRS0766	gi|164295973|gb|EX171017.1|EX171017	97.91	575	12	0	20	594	145	719	0	1051
SRS0767	gi|109871645|gb|DW500621.1|DW500621	99.83	594	1	0	1	594	39	632	0	1170
SRS0768	gi|109876480|gb|DW505454.1|DW505454	98.46	519	6	1	78	594	62	580	0	884
SRS0769	gi|164285508|gb|ES800206.1|ES800206	100	303	0	0	178	480	360	58	1e-170	601
SRS0770	gi|109874642|gb|DW503616.1|DW503616	96.08	586	1	1	1	586	221	784	0	1013
SRS0771	gi|78350422|gb|DT570696.1|DT570696	100	594	0	0	1	594	16	609	0	1178
SRS0772	gi|827818969|gb|JZ381686.1|JZ381686	84.19	234	37	0	250	483	198	431	4e-41	170
SRS0773	gi|109872305|gb|DW501280.1|DW501280	99.66	585	2	0	1	585	120	704	0	1090
SRS0774	gi|109883284|gb|DW512254.1|DW512254	99.68	316	1	0	1	316	105	420	6e-176	618
SRS0775	gi|73860036|gb|DT462775.1|DT462775	99.1	554	5	0	6	559	582	29	0	1059
SRS0776	gi|164255606|gb|ES817111.1|ES817111	87.18	78	9	1	40	116	1009	1086	5e-10	67.9
SRS0777	gi|109825988|gb|DW224709.1|DW224709	98.26	460	6	2	1	460	564	107	0	833
SRS0778	gi|109881300|gb|DW510270.1|DW510270	98.82	592	6	1	6	596	17	608	0	1110
SRS0779	gi|366425733|gb|HO094859.1|HO094859	95.19	541	24	2	11	550	544	5	0	735
SRS0780	gi|109829748|gb|DW228310.1|DW228310	99.82	566	1	0	32	597	624	59	0	1114
SRS0781	gi|164259161|gb|ES794515.1|ES794515	99.5	599	2	1	1	598	24	622	0	1156
SRS0782	gi|164325720|gb|ES802189.1|ES802189	99.01	404	3	1	26	428	224	627	5e-167	589
SRS0783	gi|366400639|gb|HO108415.1|HO108415	98.81	588	7	0	11	598	592	5	0	1110
SRS0784	gi|109828482|gb|DW227105.1|DW227105	100	488	0	0	1	488	515	28	0	967
SRS0785	gi|164260501|gb|ES830303.1|ES830303	99.83	599	1	0	1	599	9	607	0	1179
SRS0786	gi|109847200|gb|DW476180.1|DW476180	99.83	599	1	0	1	599	10	608	0	1179
SRS0787	gi|78325564|gb|DT545838.1|DT545838	99.5	599	3	0	1	599	3	601	0	1122
SRS0788	gi|109849250|gb|DW478229.1|DW478229	99.51	408	2	0	192	599	223	630	0	793
SRS0789	gi|109851606|gb|DW480585.1|DW480585	100	588	0	0	12	599	644	57	0	1166
SRS0790	gi|164297725|gb|EX171076.1|EX171076	98.81	589	6	1	1	588	137	725	0	1110
SRS0791	gi|164317871|gb|ES821307.1|ES821307	98.99	597	6	0	4	600	8	604	0	1136
SRS0792	gi|109828595|gb|DW227216.1|DW227216	99.67	600	2	0	1	600	635	36	0	1174
SRS0793	gi|366442739|gb|HO109771.1|HO109771	98.47	458	7	0	143	600	117	574	0	805
SRS0794	gi|109886720|gb|DW515689.1|DW515689	100	118	0	0	1	118	241	124	3e-60	234
SRS0795	gi|73862675|gb|DT465414.1|DT465414	100	601	0	0	1	601	617	17	0	1191
SRS0796	gi|73865332|gb|DT468070.1|DT468070	99.5	601	3	0	1	601	737	137	0	1168
SRS0797	gi|325466919|gb|JG451465.1|JG451465	97.76	447	10	0	156	602	2	448	0	807
SRS0798	gi|923086747|gb|JK694612.1|JK694612	99.57	465	2	0	138	602	783	319	0	906
SRS0799	gi|78324584|gb|DT544858.1|DT544858	99.83	602	1	0	1	602	9	610	0	1185
SRS0800	gi|109829201|gb|DW227793.1|DW227793	97.75	534	12	0	70	603	87	620	0	963
SRS0801	gi|109847666|gb|DW476646.1|DW476646	99.34	452	3	0	1	452	476	25	0	872
SRS0802	gi|78325498|gb|DT545772.1|DT545772	100	382	0	0	222	603	149	530	0	757
SRS0803	gi|73861335|gb|DT464074.1|DT464074	100	599	0	0	6	604	752	154	0	1187
SRS0804	gi|164247407|gb|ES835363.1|ES835363	99.67	604	2	0	1	604	114	717	0	1181
SRS0807	gi|84148917|gb|DN780217.1|DN780217	100	604	0	0	1	604	20	623	0	1150
SRS0808	gi|366400886|gb|HO105148.1|HO105148	99.44	178	1	0	1	178	335	158	1e-93	345
SRS0809	gi|109853277|gb|DW482256.1|DW482256	99.32	587	3	1	1	587	161	746	0	1124
SRS0810	gi|78333528|gb|DT553802.1|DT553802	87.66	559	69	0	36	594	77	635	1e-158	561
SRS0811	gi|164284962|gb|ES796995.1|ES796995	98.66	149	2	0	458	606	9	157	7e-74	280
SRS0812	gi|73847627|gb|DT456647.1|DT456647	98.98	586	6	0	21	606	23	608	0	1114
SRS0813	gi|73861936|gb|DT464675.1|DT464675	98.55	344	5	0	161	504	271	614	9e-169	595
SRS0814	gi|73859970|gb|DT462709.1|DT462709	99.3	427	3	0	181	607	609	183	0	823
SRS0815	gi|78340625|gb|DT560899.1|DT560899	99.67	607	1	1	1	607	97	702	0	1179
SRS0816	gi|84149757|gb|DN781057.1|DN781057	100	345	0	0	263	607	28	372	0	684
SRS0817	gi|109876549|gb|DW505523.1|DW505523	95.87	460	3	1	135	594	138	581	0	783
SRS0818	gi|164339352|gb|ES821740.1|ES821740	98.39	248	2	2	1	247	604	850	5e-124	446
SRS0819	gi|164349952|gb|ES831349.1|ES831349	99.17	601	5	0	7	607	63	663	0	1152
SRS0820	gi|109881061|gb|DW510031.1|DW510031	98.85	607	7	0	1	607	656	50	0	1148
SRS0821	gi|78325561|gb|DT545835.1|DT545835	99.17	602	5	0	7	608	3	604	0	1154
SRS0822	gi|164343039|gb|ES810463.1|ES810463	96.21	581	17	5	32	608	978	399	0	938
SRS0823	gi|78338601|gb|DT558875.1|DT558875	99.51	608	3	0	1	608	202	809	0	1181
SRS0824	gi|109873690|gb|DW502665.1|DW502665	96.44	506	1	2	104	608	6	495	0	874
SRS0825	gi|78343298|gb|DT563572.1|DT563572	98.36	608	10	0	1	608	172	779	0	1126
SRS0826	gi|366421542|gb|HO091805.1|HO091805	99.48	382	2	0	227	608	382	1	0	741
SRS0827	gi|109831092|gb|DW229651.1|DW229651	99.65	572	2	0	38	609	36	607	0	1070
SRS0828	gi|84166851|gb|DR455499.1|DR455499	100	285	0	0	1	285	182	466	8e-160	565
SRS0829	gi|84149921|gb|DN781221.1|DN781221	99.67	609	2	0	1	609	32	640	0	1191
SRS0830	gi|164286977|gb|ES795640.1|ES795640	99.67	610	1	1	1	610	94	702	0	1185
SRS0831	gi|164292001|gb|ES820577.1|ES820577	100	504	0	0	1	504	182	685	0	999
SRS0832	gi|164259751|gb|ES844405.1|ES844405	100	472	0	0	3	474	1	472	0	936
SRS0833	gi|78346739|gb|DT567013.1|DT567013	99.63	545	2	0	66	610	1	545	0	1065
SRS0834	gi|923090688|gb|JK698672.1|JK698672	99.84	610	1	0	1	610	637	28	0	1201
SRS0835	gi|164276580|gb|ES826944.1|ES826944	100	379	0	0	232	610	311	689	0	751
SRS0836	gi|109876719|gb|DW505693.1|DW505693	99.84	610	1	0	1	610	19	628	0	1201
SRS0837	gi|164262386|gb|ES829148.1|ES829148	99.51	610	3	0	1	610	39	648	0	1185
SRS0838	gi|73849644|gb|DT458664.1|DT458664	97.71	568	12	1	3	570	148	714	0	1015
SRS0839	gi|109872381|gb|DW501356.1|DW501356	98.53	612	6	2	1	611	25	634	0	1128
SRS0840	gi|109838392|gb|DW236953.1|DW236953	97.81	548	12	0	1	548	307	854	0	993
SRS0841	gi|78346000|gb|DT566274.1|DT566274	98.59	569	7	1	1	569	389	956	0	1057
SRS0842	gi|109826103|gb|DW224824.1|DW224824	100	611	0	0	1	611	102	712	0	1211
SRS0843	gi|54124063|gb|CO499572.1|CO499572	96.88	448	3	2	9	445	126	573	0	779
SRS0844	gi|78333612|gb|DT553886.1|DT553886	100	611	0	0	1	611	7	617	0	1211
SRS0845	gi|923089217|gb|JK695334.1|JK695334	97.39	613	15	1	1	612	723	111	0	1039
SRS0846	gi|366458261|gb|HO101504.1|HO101504	91.67	84	7	0	356	439	573	490	3e-23	111
SRS0847	gi|109841457|gb|DW240017.1|DW240017	99.6	505	2	0	109	613	1	505	0	944
SRS0848	gi|78331087|gb|DT551361.1|DT551361	99.43	530	3	0	84	613	56	585	0	1027
SRS0849	gi|109866564|gb|DW495540.1|DW495540	99.74	387	1	0	1	387	387	1	0	759
SRS0850	gi|109878423|gb|DW507393.1|DW507393	99.8	500	1	0	115	614	198	697	0	983
SRS0851	gi|109848794|gb|DW477774.1|DW477774	95.66	599	26	0	1	599	622	24	0	948
SRS0853	gi|109852686|gb|DW481665.1|DW481665	99.67	598	2	0	17	614	173	770	0	1170
SRS0854	gi|73864967|gb|DT467706.1|DT467706	97.96	588	10	2	5	591	587	1	0	1021
SRS0855	gi|164282424|gb|ES814926.1|ES814926	100	615	0	0	1	615	87	701	0	1178
SRS0856	gi|31072433|gb|CA992712.1|CA992712	97.91	621	6	2	1	615	641	22	0	1009
SRS0857	gi|663066385|gb|JZ116152.1|JZ116152	100	611	0	0	3	613	611	1	0	1170
SRS0858	gi|164320373|gb|ES816849.1|ES816849	100	609	0	0	1	609	33	641	0	1207
SRS0859	gi|164310432|gb|ES834447.1|ES834447	92.38	512	39	0	1	512	236	747	0	706
SRS0860	gi|164275797|gb|ES825968.1|ES825968	99.83	578	1	0	39	616	43	620	0	1138
SRS0861	gi|78341047|gb|DT561321.1|DT561321	100	531	0	0	86	616	1	531	0	1053
SRS0862	gi|164349269|gb|ES815696.1|ES815696	100	616	0	0	1	616	266	881	0	1221
SRS0863	gi|109886388|gb|DW515358.1|DW515358	99.84	613	1	0	1	613	20	632	0	1207
SRS0864	gi|164300459|gb|ES807499.1|ES807499	99.67	615	2	0	1	615	622	8	0	1162
SRS0865	gi|54117148|gb|CO492657.1|CO492657	99.58	477	2	0	1	477	521	45	0	930
SRS0866	gi|366448074|gb|HO110284.1|HO110284	97.27	549	13	1	9	557	552	6	0	922
SRS0867	gi|164291546|gb|ES833437.1|ES833437	98.68	604	4	1	14	617	1	600	0	1132
SRS0868	gi|31407476|gb|CD486511.1|CD486511	100	615	0	0	3	617	36	650	0	1219
SRS0869	gi|78348227|gb|DT568501.1|DT568501	99.84	617	1	0	1	617	1	617	0	1215
SRS0870	gi|366422969|gb|HO098902.1|HO098902	99.42	343	2	0	275	617	595	253	0	664
SRS0871	gi|366443880|gb|HO092939.1|HO092939	98.2	501	6	1	121	618	585	85	0	918
SRS0872	gi|78333087|gb|DT553361.1|DT553361	97.35	603	14	1	1	603	282	882	0	1003
SRS0873	gi|923087687|gb|JK697944.1|JK697944	98.22	618	10	1	1	617	634	17	0	1130
SRS0874	gi|827810514|gb|JZ380616.1|JZ380616	95.1	571	28	0	38	608	2	572	0	864
SRS0875	gi|827807105|gb|JZ383566.1|JZ383566	99.58	236	1	0	1	236	210	445	3e-128	460
SRS0876	gi|164266277|gb|ES813559.1|ES813559	99.82	541	1	0	79	619	846	306	0	1065
SRS0877	gi|109875175|gb|DW504149.1|DW504149	99.19	620	4	1	1	619	6	625	0	1181
SRS0878	gi|109844965|gb|DW243523.1|DW243523	98.98	587	6	0	1	587	8	594	0	1116
SRS0879	gi|78338571|gb|DT558845.1|DT558845	99.02	512	4	1	1	512	456	966	0	967
SRS0880	gi|78346795|gb|DT567069.1|DT567069	100	572	0	0	48	619	1	572	0	1134
SRS0881	gi|109828019|gb|DW226663.1|DW226663	97.54	569	2	1	1	569	629	73	0	1031
SRS0882	gi|164245231|gb|ES832926.1|ES832926	99.68	618	1	1	3	620	20	636	0	1201
SRS0883	gi|31406772|gb|CD485807.1|CD485807	99.67	611	2	0	10	620	30	640	0	1195
SRS0884	gi|164340704|gb|ES805632.1|ES805632	97.24	617	15	2	5	620	395	1010	0	1072
SRS0885	gi|109877608|gb|DW506581.1|DW506581	99.35	620	4	0	1	620	36	655	0	1197
SRS0886	gi|84145313|gb|DN759555.1|DN759555	97.88	614	13	0	7	620	1	614	0	1114
SRS0887	gi|366416031|gb|HO092996.1|HO092996	97.1	483	14	0	116	598	542	60	0	846
SRS0888	gi|109877524|gb|DW506497.1|DW506497	99.78	446	1	0	1	446	16	461	0	876
SRS0889	gi|164346653|gb|ES801248.1|ES801248	99.84	621	1	0	1	621	13	633	0	1223
SRS0890	gi|164275093|gb|ES831250.1|ES831250	100	531	0	0	91	621	179	709	0	1053
SRS0891	gi|923088299|gb|JK701132.1|JK701132	99.79	466	1	0	1	466	751	286	0	916
SRS0893	gi|663064445|gb|JZ115636.1|JZ115636	100	579	0	0	1	579	579	1	0	1148
SRS0894	gi|109848505|gb|DW477485.1|DW477485	100	621	0	0	1	621	42	662	0	1231
SRS0895	gi|164275099|gb|ES831256.1|ES831256	99.84	622	1	0	1	622	116	737	0	1225
SRS0896	gi|164242961|gb|ES821089.1|ES821089	99.52	622	3	0	1	622	15	636	0	1066
SRS0897	gi|73848667|gb|DT457687.1|DT457687	100	620	0	0	3	622	1	620	0	1229
SRS0898	gi|366407640|gb|HO106771.1|HO106771	99.31	578	4	0	31	608	587	10	0	1114
SRS0899	gi|164286587|gb|ES811619.1|ES811619	98.39	623	10	0	1	623	123	745	0	1156
SRS0900	gi|923082342|gb|JK702665.1|JK702665	99.84	623	1	0	1	623	623	1	0	1227
SRS0901	gi|109834508|gb|DW233073.1|DW233073	99.2	623	5	0	1	623	752	130	0	1195
SRS0902	gi|164323500|gb|ES822169.1|ES822169	98.85	607	6	1	1	606	179	785	0	1140
SRS0903	gi|78354124|gb|DT574398.1|DT574398	99.84	623	1	0	1	623	2	624	0	1227
SRS0904	gi|164337108|gb|ES814357.1|ES814357	99.68	312	0	1	313	624	316	626	5e-155	549
SRS0905	gi|109872057|gb|DW501033.1|DW501033	97.57	535	3	1	79	613	3	527	0	926
SRS0906	gi|109889551|gb|DW518519.1|DW518519	99.51	616	3	0	1	616	616	1	0	1197
SRS0907	gi|78337461|gb|DT557735.1|DT557735	99.58	475	0	1	150	624	3	475	0	866
SRS0908	gi|109852599|gb|DW481578.1|DW481578	98.95	574	6	0	52	625	47	620	0	1090
SRS0909	gi|5050702|gb|AI731850.1|AI731850	100	211	0	0	1	211	70	280	1e-115	418
SRS0910	gi|109886596|gb|DW515566.1|DW515566	99.12	569	4	1	1	569	36	603	0	1080
SRS0911	gi|164336785|gb|ES811623.1|ES811623	99.52	625	3	0	1	625	37	661	0	1132
SRS0912	gi|78352256|gb|DT572530.1|DT572530	99.36	625	4	0	1	625	1	625	0	1207
SRS0913	gi|164268981|gb|ES797252.1|ES797252	100	621	0	0	5	625	61	681	0	1231
SRS0914	gi|663065813|gb|JZ113444.1|JZ113444	99.84	626	1	0	1	626	638	13	0	1233
SRS0915	gi|164307234|gb|ES839436.1|ES839436	95.68	625	26	1	1	624	224	848	0	1017
SRS0916	gi|325467044|gb|JG451590.1|JG451590	96.94	621	18	1	1	621	181	800	0	1072
SRS0917	gi|164267334|gb|ES822261.1|ES822261	99.52	620	3	0	7	626	9	628	0	1207
SRS0918	gi|164281716|gb|ES820905.1|ES820905	97.76	626	14	0	1	626	78	703	0	1130
SRS0919	gi|109881399|gb|DW510369.1|DW510369	99.64	551	2	0	76	626	1	551	0	1076
SRS0920	gi|164346789|gb|ES829442.1|ES829442	94.26	488	22	6	1	488	601	1082	0	702
SRS0921	gi|109826519|gb|DW225232.1|DW225232	100	626	0	0	1	626	730	105	0	1241
SRS0922	gi|73848788|gb|DT457808.1|DT457808	100	466	0	0	1	466	80	545	0	924
SRS0923	gi|84164732|gb|DR453380.1|DR453380	98.57	419	5	1	159	576	55	473	0	775
SRS0924	gi|164274055|gb|ES805854.1|ES805854	99.52	627	3	0	1	627	58	684	0	1219
SRS0925	gi|827815278|gb|JZ370666.1|JZ370666	100	523	0	0	105	627	1	523	0	1037
SRS0926	gi|109832662|gb|DW231221.1|DW231221	97.14	560	16	0	1	560	45	604	0	983
SRS0927	gi|923090478|gb|JK698462.1|JK698462	92.44	622	23	5	6	626	599	1	0	858
SRS0928	gi|78326050|gb|DT546324.1|DT546324	99.19	621	5	0	4	624	4	624	0	1191
SRS0929	gi|109883571|gb|DW512541.1|DW512541	100	347	0	0	273	619	286	632	0	688
SRS0930	gi|164283039|gb|ES805917.1|ES805917	86.96	606	77	1	23	626	682	77	3e-153	543
SRS0931	gi|109854813|gb|DW483792.1|DW483792	97.77	628	14	0	1	628	14	641	0	1134
SRS0932	gi|78353597|gb|DT573871.1|DT573871	99.34	610	4	0	6	615	1	610	0	1136
SRS0933	gi|62295660|gb|DN779273.1|DN779273	97.06	613	18	0	3	615	3	615	0	1074
SRS0934	gi|78345965|gb|DT566239.1|DT566239	98.41	628	10	0	1	628	340	967	0	1166
SRS0935	gi|109858329|gb|DW487308.1|DW487308	99.67	609	2	0	21	629	1	609	0	1191
SRS0936	gi|109828465|gb|DW227088.1|DW227088	99.81	539	1	0	1	539	215	753	0	1061
SRS0937	gi|164301840|gb|ES828661.1|ES828661	98.1	630	6	6	1	629	83	707	0	1106
SRS0938	gi|54118634|gb|CO494143.1|CO494143	98.92	372	4	0	157	528	396	25	0	706
SRS0939	gi|73864435|gb|DT467174.1|DT467174	99.57	466	1	1	5	470	479	15	0	858
SRS0940	gi|164305547|gb|ES815644.1|ES815644	99.68	629	2	0	1	629	27	655	0	1183
SRS0941	gi|164260363|gb|ES817175.1|ES817175	99.68	630	2	0	1	630	87	716	0	1233
SRS0942	gi|109879657|gb|DW508627.1|DW508627	87.5	352	44	0	8	359	12	363	9e-95	349
SRS0943	gi|366412142|gb|HO108245.1|HO108245	98.92	553	2	2	1	553	552	4	0	977
SRS0944	gi|73865391|gb|DT468129.1|DT468129	99.68	630	2	0	1	630	208	837	0	1233
SRS0945	gi|109864926|gb|DW493902.1|DW493902	100	599	0	0	32	630	57	655	0	1187
SRS0946	gi|827815305|gb|JZ370693.1|JZ370693	98.74	475	5	1	1	475	87	560	0	886
SRS0947	gi|164255351|gb|ES794695.1|ES794695	100	522	0	0	109	630	279	800	0	1035
SRS0948	gi|54123237|gb|CO498746.1|CO498746	99.71	340	0	1	1	340	375	713	0	658
SRS0949	gi|78328209|gb|DT548483.1|DT548483	99.68	631	2	0	1	631	1	631	0	1235
SRS0950	gi|84165800|gb|DR454448.1|DR454448	99.84	621	1	0	11	631	1	621	0	1223
SRS0951	gi|923089030|gb|JK695147.1|JK695147	99.04	312	3	0	320	631	807	496	9e-169	595
SRS0952	gi|78323296|gb|DT543570.1|DT543570	99.05	632	6	0	1	632	147	778	0	1205
SRS0953	gi|164271630|gb|ES792466.1|ES792466	99.83	586	0	1	48	632	9	594	0	1146
SRS0954	gi|78327992|gb|DT548266.1|DT548266	97.58	621	15	0	1	621	3	623	0	1112
SRS0955	gi|78344832|gb|DT565106.1|DT565106	100	485	0	0	1	485	221	705	0	961
SRS0956	gi|164239755|gb|ES814123.1|ES814123	97.53	608	10	5	1	606	421	1025	0	1021
SRS0957	gi|73852301|gb|DT461321.1|DT461321	99.53	633	3	0	1	633	36	668	0	1231
SRS0958	gi|73864204|gb|DT466943.1|DT466943	99.66	293	1	0	5	297	14	306	3e-162	573
SRS0959	gi|827821222|gb|JZ378530.1|JZ378530	97.45	432	11	0	134	565	1	432	0	769
SRS0960	gi|109860303|gb|DW489282.1|DW489282	99.37	634	3	1	1	634	13	645	0	1170
SRS0961	gi|164287470|gb|ES791414.1|ES791414	99.84	635	1	0	1	635	127	761	0	1251
SRS0962	gi|164239743|gb|ES813301.1|ES813301	99.69	635	2	0	1	635	102	736	0	1243
SRS0963	gi|164279259|gb|ES797339.1|ES797339	99.52	626	3	0	3	628	9	634	0	1217
SRS0964	gi|923086418|gb|JK703797.1|JK703797	98.77	243	3	0	393	635	890	648	1e-127	458
SRS0965	gi|164249133|gb|ES803127.1|ES803127	97.54	447	11	0	190	636	9	455	0	799
SRS0966	gi|109874380|gb|DW503354.1|DW503354	97.38	573	3	1	1	573	45	605	0	1031
SRS0967	gi|109827186|gb|DW225884.1|DW225884	97.44	626	15	1	10	635	625	1	0	1106
SRS0968	gi|164366881|gb|ES802636.1|ES802636	97.63	634	13	2	5	636	266	899	0	1122
SRS0969	gi|78338481|gb|DT558755.1|DT558755	99.37	638	3	1	1	638	13	649	0	1225
SRS0971	gi|164265956|gb|ES796263.1|ES796263	99.83	572	0	1	68	638	8	579	0	1118
SRS0972	gi|164349245|gb|ES812717.1|ES812717	97.72	615	13	1	3	617	9	622	0	1102
SRS0973	gi|663063579|gb|JZ112634.1|JZ112634	99.84	636	0	1	1	636	644	10	0	1185
SRS0974	gi|164278473|gb|ES795542.1|ES795542	98.03	608	10	2	1	607	177	783	0	1023
SRS0975	gi|164266549|gb|ES851156.1|ES851156	100	631	0	0	1	631	116	746	0	1251
SRS0976	gi|109829892|gb|DW228451.1|DW228451	99.37	638	4	0	1	638	638	1	0	1233
SRS0977	gi|109829902|gb|DW228461.1|DW228461	98.75	320	4	0	1	320	783	464	4e-171	603
SRS0978	gi|109836801|gb|DW235362.1|DW235362	92.78	568	39	2	27	593	2	568	0	767
SRS0979	gi|164312726|gb|EV489868.1|EV489868	96.01	626	23	2	1	625	12	636	0	1027
SRS0980	gi|78323672|gb|DT543946.1|DT543946	99.84	640	1	0	1	640	145	784	0	1261
SRS0982	gi|78336098|gb|DT556372.1|DT556372	99.84	640	1	0	1	640	36	675	0	1261
SRS0983	gi|109876012|gb|DW504986.1|DW504986	99.53	641	3	0	1	641	85	725	0	1247
SRS0984	gi|164264423|gb|ES831067.1|ES831067	99.45	544	3	0	1	544	251	794	0	1055
SRS0985	gi|164324122|gb|ES849494.1|ES849494	98.73	157	1	1	1	156	632	788	3e-76	287
SRS0986	gi|73865650|gb|DT468388.1|DT468388	99.83	580	1	0	62	641	15	594	0	1142
SRS0987	gi|84153558|gb|DN802913.1|DN802913	98.25	514	8	1	39	552	9	521	0	898
SRS0989	gi|109829852|gb|DW228411.1|DW228411	99.84	641	1	0	1	641	67	707	0	1263
SRS0990	gi|109890293|gb|DW519257.1|DW519257	99.84	634	0	1	9	642	1	633	0	1241
SRS0991	gi|366437156|gb|HO110717.1|HO110717	98.88	267	3	0	375	641	49	315	6e-142	505
SRS0992	gi|366395601|gb|HO095608.1|HO095608	99.68	633	2	0	10	642	637	5	0	1239
SRS0993	gi|164275666|gb|ES815997.1|ES815997	99.53	641	3	0	2	642	9	649	0	1247
SRS0994	gi|923087383|gb|JK700676.1|JK700676	99.01	604	5	1	1	604	603	1	0	1142
SRS0995	gi|84166923|gb|DR455571.1|DR455571	98.99	495	5	0	80	574	69	563	0	942
SRS0996	gi|164321333|gb|ES838931.1|ES838931	98.13	642	12	0	1	642	1	642	0	1178
SRS0997	gi|109832409|gb|DW230968.1|DW230968	99.84	633	1	0	1	633	633	1	0	1247
SRS0998	gi|923088185|gb|JK701110.1|JK701110	95.5	333	12	1	314	643	390	58	2e-151	537
SRS0999	gi|82755644|gb|DV849206.1|DV849206	98.37	614	10	0	30	643	1	614	0	1138
SRS1000	gi|84148700|gb|DN780000.1|DN780000	100	642	0	0	2	643	8	649	0	1273
SRS1001	gi|109883621|gb|DW512591.1|DW512591	100	643	0	0	1	643	52	694	0	1275
SRS1002	gi|84164878|gb|DR453526.1|DR453526	96.25	614	23	0	1	614	30	643	0	1035
SRS1003	gi|164329453|gb|ES803523.1|ES803523	99.69	643	2	0	1	643	37	679	0	1259
SRS1004	gi|73860173|gb|DT462912.1|DT462912	100	644	0	0	1	644	662	19	0	1235
SRS1005	gi|73865702|gb|DT468440.1|DT468440	98.77	648	4	2	1	644	37	684	0	1209
SRS1006	gi|164279444|gb|ES825098.1|ES825098	99.68	618	2	0	27	644	62	679	0	1138
SRS1007	gi|366444972|gb|HO094002.1|HO094002	97.39	307	8	0	338	644	326	20	8e-154	545
SRS1008	gi|109872121|gb|DW501097.1|DW501097	99.38	644	4	0	1	644	10	653	0	1245
SRS1009	gi|72270499|gb|DT047684.1|DT047684	99.51	206	1	0	439	644	550	345	3e-110	400
SRS1010	gi|73863236|gb|DT465975.1|DT465975	97.83	368	7	1	1	367	370	737	0	658
SRS1011	gi|366398240|gb|HO095641.1|HO095641	99.23	520	4	0	49	568	590	71	0	999
SRS1012	gi|109860017|gb|DW488996.1|DW488996	99.37	635	4	0	11	645	1	635	0	1227
SRS1013	gi|109859664|gb|DW488643.1|DW488643	99.16	593	5	0	53	645	1	593	0	1136
SRS1015	gi|109873424|gb|DW502399.1|DW502399	99.85	646	1	0	1	646	70	715	0	1273
SRS1016	gi|923084140|gb|JK702991.1|JK702991	99.07	646	1	2	1	646	691	51	0	1134
SRS1017	gi|109889055|gb|DW518024.1|DW518024	99.65	566	2	0	81	646	104	669	0	1106
SRS1018	gi|164298213|gb|ES811244.1|ES811244	100	473	0	0	1	473	198	670	0	938
SRS1019	gi|164325340|gb|ES806547.1|ES806547	100	646	0	0	1	646	8	653	0	1281
SRS1020	gi|164281914|gb|ES841703.1|ES841703	100	645	0	0	2	646	1	645	0	1279
SRS1021	gi|366421095|gb|HO089408.1|HO089408	99.66	586	0	1	47	632	584	1	0	1086
SRS1022	gi|164317356|gb|ES821287.1|ES821287	99.38	645	4	0	1	645	36	680	0	1247
SRS1023	gi|164308369|gb|ES832703.1|ES832703	99.19	619	2	1	1	616	92	710	0	1183
SRS1024	gi|109883137|gb|DW512107.1|DW512107	99.67	606	2	0	1	606	3	608	0	1144
SRS1026	gi|73864316|gb|DT467055.1|DT467055	99.85	648	1	0	1	648	715	68	0	1277
SRS1027	gi|109826284|gb|DW225005.1|DW225005	96.58	438	13	1	65	502	84	519	0	743
SRS1028	gi|663070468|gb|JZ117598.1|JZ117598	100	647	0	0	1	647	647	1	0	1283
SRS1029	gi|78347790|gb|DT568064.1|DT568064	99.84	644	0	1	1	644	1	643	0	1154
SRS1030	gi|109870859|gb|DW499835.1|DW499835	100	480	0	0	169	648	172	651	0	952
SRS1031	gi|827813295|gb|JZ373990.1|JZ373990	100	568	0	0	1	568	7	574	0	1126
SRS1032	gi|84153593|gb|DN802948.1|DN802948	98.65	370	5	0	279	648	8	377	0	694
SRS1033	gi|923090625|gb|JK698609.1|JK698609	96.52	633	16	3	1	627	650	18	0	973
SRS1034	gi|366415695|gb|HO092793.1|HO092793	99.31	435	2	1	122	555	436	2	0	831
SRS1035	gi|78353219|gb|DT573493.1|DT573493	100	649	0	0	1	649	189	837	0	1287
SRS1036	gi|164292492|gb|ES809980.1|ES809980	99.54	646	2	1	1	645	146	791	0	1249
SRS1037	gi|164368033|gb|ES836928.1|ES836928	99.19	617	5	0	33	649	1	617	0	1183
SRS1038	gi|109881168|gb|DW510138.1|DW510138	99.77	431	1	0	1	431	146	576	0	846
SRS1039	gi|62295857|gb|DN779320.1|DN779320	98.29	234	4	0	258	491	287	54	8e-120	432
SRS1040	gi|109888957|gb|DW517926.1|DW517926	98.46	650	10	0	1	650	869	220	0	1209
SRS1041	gi|164359978|gb|EX168546.1|EX168546	100	530	0	0	76	605	69	598	0	1051
SRS1042	gi|109884407|gb|DW513377.1|DW513377	99.8	502	1	0	149	650	4	505	0	987
SRS1043	gi|923086891|gb|JK704140.1|JK704140	99.39	653	0	2	1	649	653	1	0	1108
SRS1044	gi|84166551|gb|DR455199.1|DR455199	97.68	302	6	1	333	634	530	230	7e-151	535
SRS1045	gi|109886309|gb|DW515279.1|DW515279	99.49	590	1	2	1	589	14	602	0	1088
SRS1046	gi|164343804|gb|ES793458.1|ES793458	97.86	561	12	0	91	651	187	747	0	1017
SRS1047	gi|109885469|gb|DW514439.1|DW514439	98.91	183	2	0	469	651	476	294	4e-94	347
SRS1048	gi|923090755|gb|JK698739.1|JK698739	99.39	651	4	0	1	651	685	35	0	1259
SRS1049	gi|84148899|gb|DN780199.1|DN780199	100	443	0	0	209	651	335	777	0	878
SRS1050	gi|164291053|gb|ES844928.1|ES844928	99.52	623	3	0	30	652	79	701	0	1170
SRS1051	gi|923088461|gb|JK698350.1|JK698350	99.28	416	1	2	239	652	679	264	0	785
SRS1052	gi|366440643|gb|HO111037.1|HO111037	99.34	603	4	0	48	650	612	10	0	1164
SRS1053	gi|109825093|gb|DW223829.1|DW223829	100	648	0	0	1	648	65	712	0	1285
SRS1054	gi|827816178|gb|JZ377559.1|JZ377559	97.69	130	3	0	1	130	389	518	4e-60	234
SRS1055	gi|78328994|gb|DT549268.1|DT549268	100	652	0	0	1	652	122	773	0	1292
SRS1056	gi|164367070|gb|ES844724.1|ES844724	99.52	630	3	0	23	652	1	630	0	1225
SRS1057	gi|923083571|gb|JK696534.1|JK696534	99.07	642	6	0	1	642	778	137	0	1225
SRS1058	gi|109833505|gb|DW232070.1|DW232070	99.83	587	1	0	67	653	8	594	0	1156
SRS1059	gi|73865263|gb|DT468001.1|DT468001	99.39	653	4	0	1	653	671	19	0	1263
SRS1061	gi|164239901|gb|ES830004.1|ES830004	99.71	350	1	0	1	350	384	733	0	644
SRS1062	gi|78327478|gb|DT547752.1|DT547752	99.39	651	1	1	6	653	18	668	0	1255
SRS1063	gi|82755803|gb|DV849365.1|DV849365	98.8	585	6	1	67	651	1	584	0	1098
SRS1064	gi|78330350|gb|DT550624.1|DT550624	96.17	627	23	1	28	654	54	679	0	1045
SRS1065	gi|78347300|gb|DT567574.1|DT567574	98.67	601	2	1	54	654	1	595	0	1047
SRS1066	gi|164248230|gb|ES814478.1|ES814478	99.84	612	1	0	43	654	9	620	0	1205
SRS1068	gi|366404929|gb|HO095933.1|HO095933	99.22	512	4	0	136	647	512	1	0	942
SRS1069	gi|109882672|gb|DW511642.1|DW511642	98.47	655	10	0	1	655	8	662	0	1219
SRS1070	gi|109826542|gb|DW225255.1|DW225255	95.67	647	21	2	1	643	29	672	0	961
SRS1071	gi|84167291|gb|DR455939.1|DR455939	89.47	57	6	0	489	545	465	521	2e-09	65.9
SRS1072	gi|78346214|gb|DT566488.1|DT566488	99.84	643	1	0	14	656	1	643	0	1267
SRS1073	gi|82756196|gb|DV849758.1|DV849758	98.63	656	7	2	1	656	3	656	0	1213
SRS1074	gi|109884893|gb|DW513863.1|DW513863	98.68	302	4	0	1	302	10	311	2e-160	567
SRS1075	gi|31407133|gb|CD486168.1|CD486168	99.54	656	3	0	1	656	674	19	0	1279
SRS1076	gi|663064674|gb|JZ115865.1|JZ115865	97.98	446	9	0	211	656	646	201	0	813
SRS1077	gi|366419828|gb|HO092661.1|HO092661	88.31	77	9	0	172	248	566	490	3e-14	81.8
SRS1078	gi|663070725|gb|JZ117855.1|JZ117855	99.24	657	5	0	1	657	679	23	0	1263
SRS1079	gi|164306727|gb|EX171589.1|EX171589	99.7	658	1	1	1	657	75	732	0	1233
SRS1080	gi|109888334|gb|DW517303.1|DW517303	99.37	633	4	0	23	655	34	666	0	1181
SRS1081	gi|109875048|gb|DW504022.1|DW504022	99.68	632	2	0	26	657	37	668	0	1237
SRS1082	gi|109859698|gb|DW488677.1|DW488677	85.06	609	89	2	50	657	115	722	5e-121	436
SRS1083	gi|109880274|gb|DW509244.1|DW509244	99.04	622	6	0	36	657	1	622	0	1185
SRS1084	gi|164367470|gb|ES827232.1|ES827232	99.39	658	3	1	1	657	835	178	0	1265
SRS1085	gi|109869889|gb|DW498865.1|DW498865	98.53	614	9	0	1	614	150	763	0	1146
SRS1086	gi|164296921|gb|ES817263.1|ES817263	100	658	0	0	1	658	48	705	0	1304
SRS1087	gi|366455198|gb|HO107779.1|HO107779	99.37	639	4	0	18	656	640	2	0	1235
SRS1088	gi|109864443|gb|DW493419.1|DW493419	99.37	637	4	0	22	658	820	184	0	1231
SRS1089	gi|73861082|gb|DT463821.1|DT463821	99.85	657	1	0	2	658	14	670	0	1241
SRS1090	gi|5047519|gb|AI728667.1|AI728667	100	414	0	0	1	414	30	443	0	779
SRS1091	gi|73863828|gb|DT466567.1|DT466567	83.67	98	16	0	288	385	190	287	5e-10	67.9
SRS1092	gi|164319006|gb|ES848241.1|ES848241	98.78	658	8	0	1	658	28	685	0	1110
SRS1093	gi|827815523|gb|JZ388279.1|JZ388279	98.19	498	9	0	77	574	62	559	0	916
SRS1094	gi|164269319|gb|ES818493.1|ES818493	99.53	634	3	0	1	634	661	28	0	1233
SRS1095	gi|164284012|gb|EX166474.1|EX166474	99.1	332	3	0	327	658	3	334	0	636
SRS1096	gi|164251459|gb|ES823446.1|ES823446	97.39	651	15	2	1	649	372	1022	0	1140
SRS1097	gi|78337468|gb|DT557742.1|DT557742	100	658	0	0	1	658	18	675	0	1304
SRS1098	gi|164363014|gb|ES812471.1|ES812471	98.51	606	9	0	1	606	782	177	0	1130
SRS1099	gi|164269173|gb|EX170965.1|EX170965	99.85	658	1	0	1	658	97	754	0	1172
SRS1100	gi|78346336|gb|DT566610.1|DT566610	99.85	659	1	0	1	659	24	682	0	1298
SRS1101	gi|109831809|gb|DW230368.1|DW230368	99.84	621	1	0	39	659	1	621	0	1223
SRS1102	gi|923089663|gb|JK701576.1|JK701576	99.08	655	6	0	5	659	658	4	0	1209
SRS1103	gi|109885086|gb|DW514056.1|DW514056	96.23	530	20	0	123	652	530	1	0	892
SRS1104	gi|5046018|gb|AI727166.1|AI727166	96.56	552	19	0	37	588	1	552	0	866
SRS1105	gi|164362082|gb|EX165470.1|EX165470	99.39	660	4	0	1	660	87	746	0	1283
SRS1106	gi|109856484|gb|DW485463.1|DW485463	99.24	660	5	0	1	660	43	702	0	1227
SRS1107	gi|109888053|gb|DW517022.1|DW517022	98.4	438	7	0	4	441	454	17	0	720
SRS1108	gi|366440543|gb|HO102680.1|HO102680	99.79	487	1	0	1	487	493	7	0	957
SRS1109	gi|164310441|gb|ES835521.1|ES835521	99.39	661	3	1	1	661	18	677	0	1271
SRS1110	gi|164260029|gb|ES791691.1|ES791691	97.05	678	4	2	1	662	32	709	0	1197
SRS1111	gi|109855006|gb|DW483985.1|DW483985	98.29	644	11	0	19	662	706	63	0	1189
SRS1112	gi|73848224|gb|DT457244.1|DT457244	97.89	662	14	0	1	662	96	757	0	1201
SRS1113	gi|164302639|gb|ES824092.1|ES824092	97.89	664	13	1	1	663	142	805	0	1150
SRS1114	gi|109853759|gb|DW482738.1|DW482738	99.34	604	4	0	60	663	843	240	0	1166
SRS1115	gi|109828086|gb|DW226725.1|DW226725	99.84	639	1	0	1	639	162	800	0	1259
SRS1116	gi|73864938|gb|DT467677.1|DT467677	99.7	663	2	0	1	663	39	701	0	1298
SRS1117	gi|164333676|gb|ES816863.1|ES816863	99.42	519	3	0	1	519	37	555	0	1005
SRS1118	gi|164295150|gb|ES812439.1|ES812439	99.1	664	2	4	1	663	31	691	0	1132
SRS1120	gi|109884297|gb|DW513267.1|DW513267	99.85	664	1	0	1	664	18	681	0	1308
SRS1121	gi|78331672|gb|DT551946.1|DT551946	99.4	666	3	1	1	665	13	678	0	1281
SRS1122	gi|109876357|gb|DW505331.1|DW505331	97.39	575	12	3	1	573	234	807	0	997
SRS1123	gi|109828043|gb|DW226686.1|DW226686	99.85	665	1	0	1	665	29	693	0	1310
SRS1124	gi|72276200|gb|DT050516.1|DT050516	99.8	512	0	1	152	663	550	40	0	999
SRS1125	gi|54123429|gb|CO498938.1|CO498938	92.79	458	30	3	1	455	94	551	4e-177	622
SRS1126	gi|109874338|gb|DW503312.1|DW503312	99.85	666	1	0	1	666	8	673	0	1312
SRS1127	gi|164240877|gb|ES821878.1|ES821878	99.84	636	1	0	1	636	93	728	0	1253
SRS1128	gi|164252830|gb|ES843814.1|ES843814	99.25	666	5	0	1	666	11	676	0	1281
SRS1129	gi|78343696|gb|DT563970.1|DT563970	97.12	626	12	2	44	666	1	623	0	961
SRS1130	gi|78330269|gb|DT550543.1|DT550543	99.85	668	0	1	1	667	145	812	0	1308
SRS1131	gi|109864930|gb|DW493906.1|DW493906	84.79	309	47	0	126	434	122	430	6e-62	240
SRS1132	gi|5050398|gb|AI731546.1|AI731546	90.71	269	22	3	389	657	74	339	2e-83	311
SRS1133	gi|73864105|gb|DT466844.1|DT466844	96.72	670	18	2	2	667	821	152	0	1142
SRS1134	gi|164309198|gb|ES835483.1|ES835483	99.85	656	1	0	1	656	47	702	0	1292
SRS1135	gi|663065637|gb|JZ113268.1|JZ113268	100	627	0	0	40	666	720	94	0	1243
SRS1136	gi|923087034|gb|JK704191.1|JK704191	99.1	668	4	2	1	667	741	75	0	1219
SRS1137	gi|84148679|gb|DN779979.1|DN779979	100	382	0	0	286	667	221	602	0	757
SRS1138	gi|164316732|gb|ES803834.1|ES803834	85.13	491	73	0	39	529	92	582	2e-108	394
SRS1139	gi|164269330|gb|ES818504.1|ES818504	96.15	52	2	0	252	303	314	365	6e-16	87.7
SRS1140	gi|164333282|gb|ES839612.1|ES839612	95.93	639	23	1	1	636	83	721	0	1003
SRS1141	gi|164297701|gb|EX170497.1|EX170497	99.7	663	2	0	6	668	63	725	0	1302
SRS1142	gi|84174373|gb|DR463021.1|DR463021	99.55	663	2	1	6	668	1	662	0	1223
SRS1143	gi|923086881|gb|JK704130.1|JK704130	100	668	0	0	1	668	778	111	0	1324
SRS1144	gi|325465393|gb|JG450473.1|JG450473	99.84	623	1	0	46	668	18	640	0	1066
SRS1145	gi|663070243|gb|JZ117373.1|JZ117373	99.38	641	3	1	29	669	1	640	0	1189
SRS1146	gi|164314085|gb|ES814747.1|ES814747	97.93	629	13	0	41	669	6	634	0	1144
SRS1147	gi|366430933|gb|HO094155.1|HO094155	85.51	69	10	0	262	330	187	119	5e-07	58
SRS1148	gi|164340819|gb|ES841193.1|ES841193	99.4	669	2	2	1	668	85	752	0	1279
SRS1149	gi|164358089|gb|ES835291.1|ES835291	99.69	655	2	0	16	670	73	727	0	1283
SRS1150	gi|164277972|gb|ES820829.1|ES820829	98.36	670	11	0	1	670	46	715	0	1241
SRS1151	gi|109838496|gb|DW237057.1|DW237057	99.25	669	5	0	2	670	98	766	0	1287
SRS1152	gi|109837801|gb|DW236362.1|DW236362	99.4	668	2	1	5	670	748	81	0	1245
SRS1153	gi|164330163|gb|ES803559.1|ES803559	99.36	626	4	0	46	671	9	634	0	1209
SRS1154	gi|164298376|gb|ES846832.1|ES846832	95.09	163	5	2	60	221	201	361	9e-55	216
SRS1155	gi|109843200|gb|DW241758.1|DW241758	100	504	0	0	169	672	126	629	0	999
SRS1156	gi|663062838|gb|JZ118507.1|JZ118507	99.55	669	1	2	1	667	706	38	0	1287
SRS1157	gi|164241785|gb|ES805726.1|ES805726	99.4	672	4	0	1	672	755	84	0	1253
SRS1159	gi|164317774|gb|ES807726.1|ES807726	99.55	665	2	1	6	669	29	693	0	1291
SRS1160	gi|84165428|gb|DR454076.1|DR454076	93.19	646	35	1	27	672	5	641	0	940
SRS1161	gi|164299554|gb|ES806895.1|ES806895	98.21	672	12	0	1	672	107	778	0	1237
SRS1162	gi|164264233|gb|ES808415.1|ES808415	99.84	624	1	0	49	672	12	635	0	1229
SRS1163	gi|827814382|gb|JZ370075.1|JZ370075	99.8	510	1	0	63	572	70	579	0	896
SRS1164	gi|923086568|gb|JK703947.1|JK703947	99.52	621	3	0	1	621	769	149	0	1207
SRS1165	gi|109877658|gb|DW506631.1|DW506631	100	172	0	0	182	353	377	206	2e-92	341
SRS1166	gi|109876256|gb|DW505230.1|DW505230	99.4	672	4	0	1	672	81	752	0	1300
SRS1167	gi|164301309|gb|ES806106.1|ES806106	97.18	673	19	0	1	673	107	779	0	1183
SRS1168	gi|366434319|gb|HO102585.1|HO102585	99.84	627	1	0	14	640	627	1	0	1235
SRS1169	gi|78338434|gb|DT558708.1|DT558708	99.7	673	2	0	1	673	21	693	0	1318
SRS1170	gi|164363399|gb|EX164001.1|EX164001	97.38	650	17	0	23	672	85	734	0	1154
SRS1171	gi|164261287|gb|ES812184.1|ES812184	99.85	673	1	0	1	673	50	722	0	1326
SRS1172	gi|78351204|gb|DT571478.1|DT571478	100	604	0	0	70	673	63	666	0	1197
SRS1173	gi|164360177|gb|ES851360.1|ES851360	99.55	674	3	0	1	674	14	687	0	1312
SRS1174	gi|78325432|gb|DT545706.1|DT545706	99.53	640	3	0	35	674	56	695	0	1179
SRS1175	gi|109887635|gb|DW516604.1|DW516604	98.29	644	6	2	1	644	34	672	0	1179
SRS1176	gi|109891575|gb|DW520538.1|DW520538	93.95	496	16	2	1	496	94	575	0	724
SRS1177	gi|78352332|gb|DT572606.1|DT572606	99.41	674	3	1	1	674	3	675	0	1296
SRS1178	gi|78328613|gb|DT548887.1|DT548887	99.73	371	1	0	1	371	476	846	0	728
SRS1179	gi|84149237|gb|DN780537.1|DN780537	98.66	674	9	0	1	674	14	687	0	1265
SRS1180	gi|73865162|gb|DT467901.1|DT467901	100	672	0	0	1	672	113	784	0	1332
SRS1181	gi|663068310|gb|JZ114016.1|JZ114016	99.85	669	1	0	7	675	774	106	0	1318
SRS1182	gi|78337595|gb|DT557869.1|DT557869	99.56	675	3	0	1	675	59	733	0	1314
SRS1183	gi|923081985|gb|JK702308.1|JK702308	96.82	597	13	5	31	621	734	138	0	995
SRS1184	gi|164361812|gb|ES819106.1|ES819106	99.55	673	3	0	3	675	34	706	0	1310
SRS1185	gi|109882653|gb|DW511623.1|DW511623	99.7	675	2	0	1	675	16	690	0	1322
SRS1186	gi|73943585|gb|DT526893.1|DT526893	99.66	294	1	0	1	294	12	305	4e-131	470
SRS1187	gi|78348983|gb|DT569257.1|DT569257	100	675	0	0	1	675	52	726	0	1338
SRS1188	gi|827823003|gb|JZ385725.1|JZ385725	100	525	0	0	21	545	1	525	0	1041
SRS1189	gi|366444503|gb|HO100757.1|HO100757	98.07	362	5	1	307	666	587	226	3e-175	617
SRS1190	gi|923088242|gb|JK698223.1|JK698223	99.41	676	4	0	1	676	824	149	0	1308
SRS1191	gi|78354070|gb|DT574344.1|DT574344	99.85	676	1	0	1	676	70	745	0	1249
SRS1192	gi|78338162|gb|DT558436.1|DT558436	99.7	676	2	0	1	676	33	708	0	1324
SRS1193	gi|31072508|gb|CA992787.1|CA992787	98.66	524	5	1	153	676	649	128	0	930
SRS1194	gi|109825372|gb|DW224105.1|DW224105	99.26	678	4	1	1	677	43	720	0	1255
SRS1195	gi|923083653|gb|JK696616.1|JK696616	99.68	624	1	1	1	623	624	1	0	1160
SRS1196	gi|164363001|gb|ES810568.1|ES810568	99.7	677	1	1	1	677	24	699	0	1277
SRS1197	gi|923085949|gb|JK697624.1|JK697624	99.11	673	6	0	1	673	680	8	0	1287
SRS1198	gi|78331451|gb|DT551725.1|DT551725	99.78	447	1	0	1	447	299	745	0	878
SRS1199	gi|78348513|gb|DT568787.1|DT568787	99.85	669	0	1	11	678	32	700	0	1257
SRS1200	gi|109886096|gb|DW515066.1|DW515066	99.82	570	0	1	1	569	171	740	0	1066
SRS1202	gi|827820969|gb|JZ378277.1|JZ378277	99.82	567	1	0	60	626	1	567	0	1116
SRS1203	gi|73863583|gb|DT466322.1|DT466322	99.71	679	1	1	1	679	16	693	0	1275
SRS1204	gi|164320902|gb|ES846497.1|ES846497	97.75	668	15	0	12	679	1	668	0	1205
SRS1206	gi|366401069|gb|HO092450.1|HO092450	99.7	332	1	0	179	510	504	173	0	650
SRS1207	gi|73861576|gb|DT464315.1|DT464315	99.71	681	2	0	1	681	33	713	0	1334
SRS1208	gi|164278117|gb|ES838335.1|ES838335	99.38	647	2	2	34	678	1	647	0	1193
SRS1209	gi|78341819|gb|DT562093.1|DT562093	100	681	0	0	1	681	14	694	0	1350
SRS1211	gi|827818492|gb|JZ374761.1|JZ374761	96.95	491	14	1	177	667	22	511	0	805
SRS1212	gi|827812903|gb|JZ373806.1|JZ373806	99.62	525	1	1	1	525	9	532	0	1017
SRS1213	gi|827804866|gb|JZ386538.1|JZ386538	98.85	436	5	0	50	485	66	501	0	825
SRS1214	gi|164253602|gb|ES824425.1|ES824425	96.49	683	5	2	1	683	10	673	0	1181
SRS1215	gi|164272696|gb|ES821988.1|ES821988	99.41	683	4	0	1	683	26	708	0	1322
SRS1216	gi|164251700|gb|ES839339.1|ES839339	99.79	478	1	0	30	507	8	485	0	940
SRS1217	gi|73863198|gb|DT465937.1|DT465937	98.38	556	9	0	20	575	769	214	0	1031
SRS1218	gi|164267349|gb|ES823566.1|ES823566	99.85	683	1	0	1	683	18	700	0	1263
SRS1219	gi|164287617|gb|EX165732.1|EX165732	98.12	532	9	1	128	659	200	730	0	926
SRS1220	gi|109878860|gb|DW507830.1|DW507830	98.42	506	8	0	178	683	1	506	0	940
SRS1221	gi|31407412|gb|CD486447.1|CD486447	99.73	373	1	0	311	683	35	407	0	731
SRS1222	gi|164244972|gb|ES807062.1|ES807062	98.73	632	8	0	52	683	21	652	0	1189
SRS1223	gi|109879043|gb|DW508013.1|DW508013	98.66	674	9	0	11	684	101	774	0	1265
SRS1224	gi|84148792|gb|DN780092.1|DN780092	97.78	585	13	0	58	642	94	678	0	1057
SRS1225	gi|663066633|gb|JZ116400.1|JZ116400	98.34	662	3	3	27	685	675	19	0	1211
SRS1226	gi|164348495|gb|EX165265.1|EX165265	99.85	685	1	0	1	685	800	116	0	1350
SRS1227	gi|109874211|gb|DW503185.1|DW503185	98.45	453	3	1	1	453	214	662	0	799
SRS1229	gi|663064223|gb|JZ115414.1|JZ115414	100	685	0	0	1	685	770	86	0	1358
SRS1230	gi|827822775|gb|JZ375617.1|JZ375617	87.44	446	56	0	1	446	33	478	3e-122	440
SRS1231	gi|827809839|gb|JZ377232.1|JZ377232	98.97	487	5	0	200	686	4	490	0	926
SRS1232	gi|164260417|gb|ES819569.1|ES819569	100	686	0	0	1	686	37	722	0	1360
SRS1233	gi|827807401|gb|JZ383862.1|JZ383862	100	326	0	0	1	326	128	453	0	646
SRS1234	gi|164274663|gb|ES792523.1|ES792523	99.02	615	4	2	6	619	76	689	0	1164
SRS1235	gi|73859720|gb|DT462459.1|DT462459	99.71	687	2	0	1	687	161	847	0	1348
SRS1236	gi|164286505|gb|ES800227.1|ES800227	98.76	402	5	0	286	687	9	410	0	757
SRS1237	gi|164337419|gb|ES814379.1|ES814379	99.72	356	0	1	333	687	9	364	0	690
SRS1238	gi|366453726|gb|HO091226.1|HO091226	99.05	105	1	0	1	105	105	1	6e-50	200
SRS1239	gi|164357369|gb|ES832751.1|ES832751	99.71	688	1	1	1	687	9	696	0	1340
SRS1240	gi|366400279|gb|HO092177.1|HO092177	97.97	295	6	0	154	448	539	245	2e-151	537
SRS1241	gi|109860859|gb|DW489838.1|DW489838	97.47	395	10	0	293	687	838	444	0	704
SRS1242	gi|5049874|gb|AI731022.1|AI731022	99.36	311	2	0	377	687	1	311	2e-170	601
SRS1243	gi|78343381|gb|DT563655.1|DT563655	95.09	550	27	0	138	687	152	701	0	876
SRS1244	gi|164287759|gb|ES840792.1|ES840792	95.55	696	23	1	1	688	48	743	0	1108
SRS1245	gi|78329391|gb|DT549665.1|DT549665	99.55	673	3	0	16	688	7	679	0	1310
SRS1246	gi|84149535|gb|DN780835.1|DN780835	99.85	662	1	0	27	688	57	718	0	1304
SRS1247	gi|109890277|gb|DW519241.1|DW519241	97.56	656	16	0	1	656	263	918	0	1176
SRS1248	gi|109859709|gb|DW488688.1|DW488688	99.75	406	1	0	1	406	430	25	0	797
SRS1249	gi|109829380|gb|DW227966.1|DW227966	99.56	689	3	0	1	689	742	54	0	1342
SRS1250	gi|78323390|gb|DT543664.1|DT543664	99.85	689	1	0	1	689	20	708	0	1358
SRS1251	gi|109863461|gb|DW492438.1|DW492438	99.85	689	1	0	1	689	759	71	0	1358
SRS1252	gi|366425776|gb|HO102852.1|HO102852	99.81	522	1	0	1	522	531	10	0	1027
SRS1253	gi|109884839|gb|DW513809.1|DW513809	99.42	689	4	0	1	689	30	718	0	1292
SRS1254	gi|164270315|gb|ES815526.1|ES815526	99.56	689	1	2	1	689	217	903	0	1285
SRS1255	gi|164359666|gb|ES807340.1|ES807340	99.09	659	5	1	27	685	324	981	0	1251
SRS1256	gi|663063972|gb|JZ113027.1|JZ113027	98.46	651	8	2	40	689	679	30	0	1195
SRS1257	gi|109872698|gb|DW501673.1|DW501673	98.12	585	11	0	105	689	161	745	0	1031
SRS1258	gi|923088696|gb|JK701345.1|JK701345	100	662	0	0	1	662	771	110	0	1312
SRS1259	gi|164270587|gb|ES852043.1|ES852043	99.85	689	1	0	1	689	25	713	0	1358
SRS1260	gi|78323470|gb|DT543744.1|DT543744	99.68	626	2	0	65	690	93	718	0	1225
SRS1261	gi|827810794|gb|JZ387552.1|JZ387552	98.53	476	7	0	96	571	1	476	0	888
SRS1262	gi|84175139|gb|DR463787.1|DR463787	97.06	612	15	3	79	690	2	610	0	1047
SRS1263	gi|78347808|gb|DT568082.1|DT568082	99.18	367	1	1	167	533	195	559	0	698
SRS1264	gi|164331800|gb|ES840575.1|ES840575	100	674	0	0	18	691	1	674	0	1336
SRS1265	gi|78331699|gb|DT551973.1|DT551973	80.99	547	89	2	88	622	51	594	7e-71	270
SRS1266	gi|164317365|gb|ES821296.1|ES821296	100	672	0	0	1	672	1	672	0	1332
SRS1267	gi|78347906|gb|DT568180.1|DT568180	99.85	688	1	0	4	691	1	688	0	1356
SRS1268	gi|109890647|gb|DW519611.1|DW519611	96.24	691	5	1	1	691	50	719	0	1148
SRS1269	gi|366444325|gb|HO100423.1|HO100423	96.47	312	11	0	202	513	609	298	1e-149	531
SRS1270	gi|923084895|gb|JK699974.1|JK699974	99.86	691	1	0	1	691	767	77	0	1362
SRS1271	gi|109873619|gb|DW502594.1|DW502594	97.55	654	11	2	1	654	23	671	0	1118
SRS1272	gi|73851744|gb|DT460764.1|DT460764	99	499	4	1	195	692	27	525	0	942
SRS1273	gi|73849894|gb|DT458914.1|DT458914	84.73	275	42	0	314	588	632	358	1e-53	212
SRS1274	gi|164291988|gb|ES818179.1|ES818179	100	491	0	0	202	692	218	708	0	973
SRS1275	gi|109891428|gb|DW520391.1|DW520391	99.85	688	1	0	1	688	37	724	0	1356
SRS1276	gi|164338923|gb|ES798230.1|ES798230	100	284	0	0	409	692	204	487	3e-159	563
SRS1277	gi|164283608|gb|ES818779.1|ES818779	99.83	605	1	0	88	692	614	10	0	1191
SRS1278	gi|923085146|gb|JK697189.1|JK697189	99.57	695	1	1	1	693	739	45	0	1348
SRS1279	gi|164245801|gb|ES795264.1|ES795264	100	667	0	0	1	667	54	720	0	1322
SRS1280	gi|78340808|gb|DT561082.1|DT561082	99.63	541	2	0	153	693	1	541	0	1057
SRS1281	gi|164340340|gb|EX169871.1|EX169871	97.61	543	11	2	152	693	213	754	0	963
SRS1282	gi|164282667|gb|ES841364.1|ES841364	99.71	693	2	0	1	693	36	728	0	1358
SRS1283	gi|78324491|gb|DT544765.1|DT544765	98.98	688	7	0	6	693	1	688	0	1308
SRS1284	gi|827821204|gb|JZ378512.1|JZ378512	100	505	0	0	1	505	6	510	0	1001
SRS1285	gi|164361348|gb|EX165434.1|EX165434	86.84	570	66	4	12	578	73	636	5e-149	529
SRS1286	gi|109888848|gb|DW517817.1|DW517817	97.63	675	14	1	1	673	104	778	0	1205
SRS1287	gi|109872092|gb|DW501068.1|DW501068	97.94	534	2	2	1	527	541	10	0	928
SRS1288	gi|109828205|gb|DW226833.1|DW226833	98.96	193	2	0	369	561	440	632	4e-100	367
SRS1289	gi|73861373|gb|DT464112.1|DT464112	98.57	419	6	0	276	694	144	562	0	783
SRS1290	gi|164297393|gb|ES818585.1|ES818585	100	694	0	0	1	694	16	709	0	1328
SRS1291	gi|84171826|gb|DR460474.1|DR460474	97.69	433	10	0	147	579	1	433	0	779
SRS1292	gi|164338148|gb|ES842280.1|ES842280	98.45	579	6	3	117	694	30	606	0	1057
SRS1293	gi|663065530|gb|JZ113161.1|JZ113161	99.55	669	3	0	9	677	669	1	0	1302
SRS1294	gi|663065839|gb|JZ113470.1|JZ113470	99.65	573	1	1	123	695	807	236	0	1112
SRS1295	gi|164357635|gb|ES811295.1|ES811295	100	634	0	0	62	695	9	642	0	1257
SRS1296	gi|109890204|gb|DW519168.1|DW519168	100	70	0	0	626	695	1	70	2e-31	139
SRS1297	gi|164311374|gb|ES850065.1|ES850065	98.5	600	9	0	95	694	10	609	0	1118
SRS1298	gi|164342139|gb|ES810427.1|ES810427	99.81	537	1	0	159	695	9	545	0	1057
SRS1299	gi|366412121|gb|HO104900.1|HO104900	100	343	0	0	353	695	597	255	0	680
SRS1300	gi|78323497|gb|DT543771.1|DT543771	99.57	694	3	0	1	694	20	713	0	1352
SRS1301	gi|164360057|gb|ES820942.1|ES820942	95.73	609	23	3	1	606	190	798	0	977
SRS1302	gi|78334348|gb|DT554622.1|DT554622	99.71	696	2	0	1	696	35	730	0	1364
SRS1303	gi|109876393|gb|DW505367.1|DW505367	97.22	683	19	0	1	683	233	915	0	1203
SRS1304	gi|164250580|gb|ES834211.1|ES834211	98.25	629	11	0	46	674	45	673	0	1160
SRS1305	gi|164313479|gb|EX164477.1|EX164477	99.67	613	2	0	85	697	142	754	0	1199
SRS1306	gi|54121731|gb|CO497240.1|CO497240	99.86	697	1	0	1	697	62	758	0	1332
SRS1307	gi|78323551|gb|DT543825.1|DT543825	97.76	669	15	0	30	698	13	681	0	1207
SRS1308	gi|109890884|gb|DW519847.1|DW519847	99.51	616	3	0	1	616	263	878	0	1197
SRS1309	gi|109829318|gb|DW227905.1|DW227905	99.25	666	4	1	33	698	1	665	0	1273
SRS1310	gi|109880608|gb|DW509578.1|DW509578	99.28	699	4	1	1	698	12	710	0	1338
SRS1311	gi|109834608|gb|DW233173.1|DW233173	99.84	607	1	0	90	696	1	607	0	1195
SRS1312	gi|164358966|gb|ES804156.1|ES804156	99.66	588	2	0	111	698	9	596	0	1150
SRS1313	gi|164319359|gb|ES816825.1|ES816825	100	288	0	0	1	288	29	316	1e-161	571
SRS1314	gi|164298683|gb|ES813044.1|ES813044	100	77	0	0	1	77	896	972	1e-35	153
SRS1315	gi|164318165|gb|ES792260.1|ES792260	99.67	606	2	0	94	699	56	661	0	1185
SRS1316	gi|325469477|gb|JG453640.1|JG453640	98.63	364	5	0	85	448	1	364	0	682
SRS1317	gi|109856603|gb|DW485582.1|DW485582	99.4	336	2	0	1	336	356	21	0	650
SRS1318	gi|109871895|gb|DW500871.1|DW500871	99	699	7	0	1	699	66	764	0	1296
SRS1319	gi|3325943|gb|AI054829.1|AI054829	97.44	508	8	5	44	549	1	505	0	864
SRS1320	gi|366408058|gb|HO099281.1|HO099281	96.56	494	15	1	209	700	591	98	0	839
SRS1321	gi|78323974|gb|DT544248.1|DT544248	100	565	0	0	136	700	158	722	0	1120
SRS1322	gi|78348455|gb|DT568729.1|DT568729	99.57	700	3	0	1	700	12	711	0	1364
SRS1323	gi|164256809|gb|ES839762.1|ES839762	99.14	700	6	0	1	700	27	726	0	1275
SRS1325	gi|164287566|gb|ES798386.1|ES798386	87.5	104	12	1	118	221	758	656	2e-18	95.6
SRS1326	gi|164278894|gb|ES841650.1|ES841650	94.54	586	28	4	1	583	363	947	0	876
SRS1327	gi|109836626|gb|DW235187.1|DW235187	99.56	678	3	0	1	678	25	702	0	1320
SRS1328	gi|109879231|gb|DW508201.1|DW508201	98.29	469	8	0	1	469	8	476	0	866
SRS1329	gi|109850073|gb|DW479052.1|DW479052	97.99	497	10	0	1	497	514	18	0	906
SRS1330	gi|164275665|gb|ES815996.1|ES815996	97.26	657	13	1	46	702	9	660	0	1160
SRS1331	gi|663067976|gb|JZ119879.1|JZ119879	98.88	535	6	0	28	562	639	105	0	1013
SRS1332	gi|109829832|gb|DW228392.1|DW228392	99.37	636	4	0	67	702	1	636	0	1229
SRS1333	gi|5046890|gb|AI727963.1|AI727963	95.93	615	24	1	89	702	1	615	0	1019
SRS1334	gi|5048179|gb|AI729327.1|AI729327	97.14	595	17	0	1	595	111	705	0	1053
SRS1335	gi|325467084|gb|JG451630.1|JG451630	99.85	658	1	0	30	687	114	771	0	1296
SRS1336	gi|84148283|gb|DN779583.1|DN779583	99.01	704	6	1	1	703	66	769	0	1332
SRS1337	gi|78349063|gb|DT569337.1|DT569337	98.58	705	4	4	1	701	1	703	0	1207
SRS1338	gi|84155242|gb|DN804597.1|DN804597	100	30	0	0	674	703	1	30	1e-07	60
SRS1339	gi|827818296|gb|JZ385386.1|JZ385386	99.43	348	2	0	319	666	191	538	0	674
SRS1340	gi|109884293|gb|DW513263.1|DW513263	84.45	238	37	0	467	704	7	244	2e-43	178
SRS1341	gi|109889453|gb|DW518421.1|DW518421	99.43	696	4	0	1	696	119	814	0	1300
SRS1342	gi|164267521|gb|ES850803.1|ES850803	98.65	520	7	0	1	520	171	690	0	975
SRS1343	gi|109871090|gb|DW500066.1|DW500066	100	704	0	0	2	705	95	798	0	1396
SRS1344	gi|109828976|gb|DW227578.1|DW227578	99.81	526	1	0	1	526	69	594	0	1035
SRS1345	gi|109868601|gb|DW497577.1|DW497577	85.38	677	99	0	23	699	48	724	6e-158	559
SRS1346	gi|164255324|gb|ES793873.1|ES793873	99.57	705	3	0	1	705	38	742	0	1374
SRS1347	gi|164300106|gb|ES834796.1|ES834796	99.85	682	1	0	18	699	1	682	0	1344
SRS1348	gi|73851353|gb|DT460373.1|DT460373	98.29	351	4	1	357	705	351	1	0	642
SRS1349	gi|109876605|gb|DW505579.1|DW505579	99.68	616	2	0	23	638	1	616	0	1205
SRS1350	gi|923086482|gb|JK703861.1|JK703861	96.67	690	10	2	16	705	754	78	0	1082
SRS1351	gi|73847954|gb|DT456974.1|DT456974	100	564	0	0	1	564	594	31	0	1118
SRS1352	gi|109867433|gb|DW496409.1|DW496409	97.01	502	2	1	205	706	4	492	0	892
SRS1353	gi|164262339|gb|ES820071.1|ES820071	99.76	409	1	0	298	706	127	535	0	803
SRS1354	gi|164267105|gb|ES802907.1|ES802907	100	573	0	0	1	573	229	801	0	1136
SRS1355	gi|663068990|gb|JZ116832.1|JZ116832	99.44	537	3	0	171	707	731	195	0	1041
SRS1356	gi|73862569|gb|DT465308.1|DT465308	99.85	686	1	0	1	686	700	15	0	1352
SRS1357	gi|109883320|gb|DW512290.1|DW512290	97.25	581	13	1	123	700	71	651	0	975
SRS1358	gi|164333498|gb|ES790808.1|ES790808	97.96	393	8	0	200	592	658	1050	0	718
SRS1359	gi|5045430|gb|AI726578.1|AI726578	97.06	578	17	0	51	628	17	594	0	1015
SRS1360	gi|109851401|gb|DW480380.1|DW480380	96.89	708	22	0	1	708	33	740	0	1229
SRS1361	gi|164315253|gb|ES830537.1|ES830537	99.86	698	0	1	4	701	9	705	0	1368
SRS1362	gi|82756634|gb|DV850196.1|DV850196	84.78	230	35	0	374	603	5	234	2e-43	178
SRS1363	gi|31407482|gb|CD486517.1|CD486517	97.17	671	19	0	33	703	21	691	0	1179
SRS1364	gi|109876230|gb|DW505204.1|DW505204	99.55	669	3	0	1	669	36	704	0	1302
SRS1365	gi|325469351|gb|JG453514.1|JG453514	99.33	596	2	2	32	626	1	595	0	1134
SRS1366	gi|109862158|gb|DW491135.1|DW491135	98.85	695	5	2	1	695	72	763	0	1193
SRS1367	gi|109823738|gb|DW008589.1|DW008589	99.6	499	0	1	1	497	48	546	0	967
SRS1368	gi|164262938|gb|ES791980.1|ES791980	93.58	530	20	3	2	518	8	536	0	726
SRS1369	gi|78322797|gb|DT543071.1|DT543071	97.6	709	17	0	1	709	32	740	0	1271
SRS1370	gi|164254320|gb|ES800827.1|ES800827	99.57	699	3	0	11	709	11	709	0	1362
SRS1371	gi|366463905|gb|HO109322.1|HO109322	99.69	648	2	0	62	709	650	3	0	1179
SRS1373	gi|84157710|gb|DN826757.1|DN826757	99.43	353	2	0	157	509	7	359	0	684
SRS1374	gi|109841919|gb|DW240479.1|DW240479	97.21	537	15	0	130	666	1	537	0	946
SRS1375	gi|827808643|gb|JZ380099.1|JZ380099	97.95	440	9	0	102	541	75	514	0	801
SRS1376	gi|109888323|gb|DW517292.1|DW517292	98.73	710	9	0	1	710	78	787	0	1336
SRS1377	gi|109838733|gb|DW237294.1|DW237294	99.85	666	1	0	18	683	2	667	0	1312
SRS1378	gi|164300882|gb|ES806928.1|ES806928	99.57	699	3	0	2	700	37	735	0	1362
SRS1379	gi|109857454|gb|DW486433.1|DW486433	99.5	595	3	0	71	665	691	97	0	1156
SRS1380	gi|109879153|gb|DW508123.1|DW508123	99.7	664	2	0	40	703	128	791	0	1300
SRS1381	gi|109861248|gb|DW490225.1|DW490225	98.65	296	4	0	1	296	320	25	9e-157	555
SRS1382	gi|78323352|gb|DT543626.1|DT543626	99.85	671	1	0	41	711	1	671	0	1215
SRS1383	gi|109874357|gb|DW503331.1|DW503331	78.42	241	52	0	129	369	121	361	2e-09	65.9
SRS1384	gi|78329343|gb|DT549617.1|DT549617	99.71	689	2	0	23	711	1	689	0	1350
SRS1385	gi|164311353|gb|ES848499.1|ES848499	99.65	577	1	1	47	622	9	585	0	1066
SRS1386	gi|78323158|gb|DT543432.1|DT543432	99.72	702	1	1	1	702	16	716	0	1368
SRS1387	gi|923083999|gb|JK696962.1|JK696962	99.58	712	3	0	1	712	786	75	0	1346
SRS1388	gi|78328871|gb|DT549145.1|DT549145	99.58	712	0	2	1	712	6	714	0	1326
SRS1389	gi|663065233|gb|JZ119272.1|JZ119272	98.4	563	7	1	153	713	683	121	0	1039
SRS1390	gi|78324190|gb|DT544464.1|DT544464	97.48	714	17	1	1	713	69	782	0	1267
SRS1391	gi|3325924|gb|AI054810.1|AI054810	93.01	415	8	3	1	396	5	417	1e-171	605
SRS1392	gi|78351570|gb|DT571844.1|DT571844	87.92	240	29	0	1	240	655	894	1e-63	246
SRS1393	gi|164356976|gb|ES820688.1|ES820688	99.26	541	0	2	79	616	1	540	0	1029
SRS1394	gi|109889680|gb|DW518648.1|DW518648	97.83	598	10	3	117	713	1	596	0	1005
SRS1395	gi|923087051|gb|JK704208.1|JK704208	94.74	38	2	0	357	394	111	148	1e-07	60
SRS1396	gi|31407385|gb|CD486420.1|CD486420	83.31	677	113	0	11	687	94	770	6e-124	446
SRS1397	gi|164242981|gb|ES821439.1|ES821439	99.85	677	1	0	38	714	7	683	0	1334
SRS1398	gi|73865483|gb|DT468221.1|DT468221	99.85	668	1	0	47	714	72	739	0	1316
SRS1399	gi|164245957|gb|EX164898.1|EX164898	98.05	307	5	1	409	714	289	595	9e-157	555
SRS1400	gi|78336836|gb|DT557110.1|DT557110	94.54	714	37	2	1	714	180	891	0	1090
SRS1401	gi|78323788|gb|DT544062.1|DT544062	100	714	0	0	1	714	24	737	0	1415
SRS1402	gi|827806260|gb|JZ372741.1|JZ372741	97.06	544	16	0	1	544	17	560	0	952
SRS1403	gi|73861226|gb|DT463965.1|DT463965	99.04	623	6	0	92	714	656	34	0	1187
SRS1405	gi|164346413|gb|ES826272.1|ES826272	99.69	641	2	0	1	641	57	697	0	1255
SRS1406	gi|73862856|gb|DT465595.1|DT465595	97.88	709	13	1	6	714	725	19	0	1265
SRS1407	gi|109885392|gb|DW514362.1|DW514362	97.67	688	2	1	1	674	695	8	0	1191
SRS1408	gi|78335078|gb|DT555352.1|DT555352	99.67	607	2	0	61	667	12	618	0	1187
SRS1409	gi|164257673|gb|ES831441.1|ES831441	99.57	690	1	1	25	712	750	61	0	1296
SRS1410	gi|109885463|gb|DW514433.1|DW514433	99.71	688	2	0	28	715	150	837	0	1350
SRS1411	gi|164318848|gb|ES816809.1|ES816809	98.85	348	4	0	368	715	125	472	0	658
SRS1412	gi|827810510|gb|JZ380612.1|JZ380612	100	563	0	0	1	563	14	576	0	1116
SRS1413	gi|31072698|gb|CA992977.1|CA992977	99.76	409	1	0	1	409	121	529	0	803
SRS1414	gi|54118434|gb|CO493943.1|CO493943	90.57	53	5	0	489	541	22	74	2e-09	65.9
SRS1415	gi|78329951|gb|DT550225.1|DT550225	99.86	716	1	0	1	716	29	744	0	1411
SRS1416	gi|84150063|gb|DN781363.1|DN781363	99.4	663	4	0	54	716	1	663	0	1285
SRS1417	gi|923087380|gb|JK700673.1|JK700673	96.92	130	4	0	588	717	844	715	1e-57	226
SRS1418	gi|73849163|gb|DT458183.1|DT458183	100	716	0	0	1	716	21	736	0	1419
SRS1419	gi|109883786|gb|DW512756.1|DW512756	99.58	716	2	1	1	716	10	724	0	1388
SRS1420	gi|109829485|gb|DW228070.1|DW228070	96.26	722	9	1	1	704	723	2	0	1243
SRS1421	gi|164244148|gb|ES830067.1|ES830067	100	717	0	0	1	717	54	770	0	1421
SRS1422	gi|827807450|gb|JZ383911.1|JZ383911	100	549	0	0	134	682	1	549	0	1088
SRS1423	gi|54117572|gb|CO493081.1|CO493081	99.53	639	3	0	80	718	781	143	0	1243
SRS1424	gi|109829192|gb|DW227786.1|DW227786	99.72	703	2	0	16	718	5	707	0	1378
SRS1425	gi|109889036|gb|DW518005.1|DW518005	99.5	600	3	0	119	718	17	616	0	1166
SRS1426	gi|164282777|gb|ES852286.1|ES852286	99	703	7	0	1	703	139	841	0	1338
SRS1427	gi|109875801|gb|DW504775.1|DW504775	99.68	623	2	0	96	718	141	763	0	1219
SRS1428	gi|164260139|gb|ES795347.1|ES795347	98.04	713	8	6	9	718	981	272	0	1255
SRS1430	gi|109828079|gb|DW226719.1|DW226719	100	305	0	0	1	305	631	327	1e-171	605
SRS1431	gi|109870860|gb|DW499836.1|DW499836	100	719	0	0	1	719	100	818	0	1425
SRS1432	gi|78325866|gb|DT546140.1|DT546140	100	363	0	0	357	719	345	707	0	720
SRS1433	gi|663063921|gb|JZ112976.1|JZ112976	100	28	0	0	7	34	708	681	2e-06	56
SRS1434	gi|109875778|gb|DW504752.1|DW504752	99.04	416	4	0	303	718	1	416	0	795
SRS1435	gi|109855315|gb|DW484294.1|DW484294	99.58	720	3	0	1	720	36	755	0	1403
SRS1436	gi|164333933|gb|ES797430.1|ES797430	98.59	639	0	2	1	639	77	706	0	1158
SRS1437	gi|164317151|gb|ES792236.1|ES792236	99.15	472	4	0	249	720	1	472	0	904
SRS1438	gi|109891076|gb|DW520039.1|DW520039	99.66	588	1	1	1	588	80	666	0	1142
SRS1439	gi|663069143|gb|JZ116985.1|JZ116985	100	695	0	0	26	720	695	1	0	1378
SRS1440	gi|164368049|gb|ES837409.1|ES837409	90	560	49	2	1	559	25	578	0	660
SRS1441	gi|109869792|gb|DW498768.1|DW498768	98.94	94	1	0	628	721	3	96	2e-43	178
SRS1442	gi|366419964|gb|HO096083.1|HO096083	99.82	564	1	0	151	714	564	1	0	1110
SRS1443	gi|84156512|gb|DN817738.1|DN817738	99.48	576	3	0	1	576	35	610	0	1122
SRS1444	gi|109864036|gb|DW493012.1|DW493012	99	702	7	0	1	702	726	25	0	1338
SRS1445	gi|827807312|gb|JZ383773.1|JZ383773	100	411	0	0	1	411	23	433	0	815
SRS1446	gi|78353333|gb|DT573607.1|DT573607	99.58	721	3	0	1	721	74	794	0	1405
SRS1447	gi|164365581|gb|ES840330.1|ES840330	98.85	87	1	0	635	721	29	115	3e-39	165
SRS1448	gi|109839351|gb|DW237912.1|DW237912	99.72	723	1	1	1	722	751	29	0	1362
SRS1449	gi|923081590|gb|JK696025.1|JK696025	83.8	426	69	0	1	426	571	146	3e-79	297
SRS1450	gi|164243946|gb|ES809060.1|ES809060	99.12	681	5	1	43	722	14	694	0	1298
SRS1451	gi|164269140|gb|EX169432.1|EX169432	97.52	323	8	0	400	722	78	400	2e-164	581
SRS1452	gi|164356682|gb|ES831763.1|ES831763	98.16	543	9	1	181	722	18	560	0	989
SRS1453	gi|164298702|gb|ES817323.1|ES817323	97.5	720	12	5	1	719	140	854	0	1251
SRS1454	gi|164272643|gb|ES817720.1|ES817720	99.72	717	2	0	6	722	9	725	0	1405
SRS1455	gi|109861567|gb|DW490544.1|DW490544	99.78	450	1	0	274	723	79	528	0	884
SRS1456	gi|923081950|gb|JK702273.1|JK702273	99.31	723	5	0	1	723	17	739	0	1346
SRS1457	gi|78351520|gb|DT571794.1|DT571794	98.62	723	10	0	1	723	208	930	0	1354
SRS1458	gi|164275959|gb|ES847787.1|ES847787	88.66	291	28	5	1	289	546	833	1e-72	276
SRS1459	gi|164351230|gb|ES810069.1|ES810069	98.03	710	8	1	14	723	9	712	0	1298
SRS1460	gi|109885812|gb|DW514782.1|DW514782	90.09	111	3	2	230	339	43	146	2e-28	129
SRS1461	gi|164351753|gb|ES810096.1|ES810096	97.5	721	13	5	4	722	8	725	0	1249
SRS1462	gi|84149485|gb|DN780785.1|DN780785	98.05	718	14	0	7	724	6	723	0	1312
SRS1464	gi|164355197|gb|EX166981.1|EX166981	98.66	523	7	0	202	724	14	536	0	981
SRS1465	gi|5049853|gb|AI731001.1|AI731001	98.02	655	13	0	48	702	1	655	0	1199
SRS1466	gi|164325760|gb|ES806564.1|ES806564	98.07	726	13	1	1	725	285	1010	0	1320
SRS1467	gi|923089539|gb|JK701452.1|JK701452	99.72	725	2	0	1	725	753	29	0	1421
SRS1468	gi|923087048|gb|JK704205.1|JK704205	99.72	723	2	0	1	723	723	1	0	1417
SRS1469	gi|109827144|gb|DW225845.1|DW225845	99.56	683	3	0	34	716	1	683	0	1330
SRS1470	gi|164319188|gb|ES792293.1|ES792293	82.71	480	81	2	59	537	9	487	3e-73	278
SRS1471	gi|109828139|gb|DW226773.1|DW226773	99.54	654	3	0	50	703	28	681	0	1225
SRS1472	gi|73861301|gb|DT464040.1|DT464040	99.66	587	1	1	139	725	14	599	0	1039
SRS1473	gi|923088274|gb|JK698255.1|JK698255	99.86	718	1	0	1	718	718	1	0	1346
SRS1474	gi|84171452|gb|DR460100.1|DR460100	99.65	577	2	0	1	577	72	648	0	1128
SRS1475	gi|73863143|gb|DT465882.1|DT465882	99.85	671	1	0	1	671	776	106	0	1322
SRS1476	gi|164259074|gb|ES791677.1|ES791677	96.3	216	6	2	513	726	8	223	1e-94	349
SRS1477	gi|164246193|gb|ES823956.1|ES823956	99.58	722	1	1	1	722	22	741	0	1402
SRS1478	gi|84166835|gb|DR455483.1|DR455483	99.57	460	2	0	1	460	92	551	0	896
SRS1479	gi|73860241|gb|DT462980.1|DT462980	99.58	719	3	0	1	719	248	966	0	1402
SRS1480	gi|923085209|gb|JK697252.1|JK697252	98.32	655	4	1	56	703	833	179	0	1215
SRS1481	gi|923085258|gb|JK700153.1|JK700153	95.95	148	6	0	6	153	290	143	1e-63	246
SRS1482	gi|109839768|gb|DW238329.1|DW238329	99.72	727	2	0	1	727	17	743	0	1425
SRS1483	gi|164301791|gb|ES813139.1|ES813139	98.37	735	4	1	1	727	37	771	0	1368
SRS1484	gi|73850768|gb|DT459788.1|DT459788	98.9	273	1	2	457	727	362	90	1e-140	502
SRS1485	gi|84173699|gb|DR462347.1|DR462347	99.39	327	2	0	124	450	1	327	5e-180	632
SRS1486	gi|73860893|gb|DT463632.1|DT463632	99.59	725	3	0	3	727	14	738	0	1413
SRS1487	gi|164242796|gb|ES801364.1|ES801364	99.17	727	6	0	1	727	16	742	0	1394
SRS1488	gi|109849066|gb|DW478045.1|DW478045	96.74	674	20	1	1	674	27	698	0	1156
SRS1489	gi|164354013|gb|ES831674.1|ES831674	95.8	714	26	4	5	714	254	967	0	1146
SRS1490	gi|164350283|gb|ES819920.1|ES819920	98.37	673	10	1	3	675	33	704	0	1239
SRS1491	gi|84170689|gb|DR459337.1|DR459337	95.34	515	22	1	211	723	1	515	0	827
SRS1492	gi|78330371|gb|DT550645.1|DT550645	100	541	0	0	187	727	82	622	0	1072
SRS1493	gi|663064364|gb|JZ115555.1|JZ115555	98.01	554	10	1	3	555	554	1	0	1003
SRS1494	gi|78345743|gb|DT566017.1|DT566017	99.72	727	2	0	1	727	120	846	0	1425
SRS1495	gi|109847993|gb|DW476973.1|DW476973	99.52	627	3	0	1	627	23	649	0	1219
SRS1496	gi|164298201|gb|ES811232.1|ES811232	99.32	730	3	2	1	728	227	956	0	1392
SRS1497	gi|109873153|gb|DW502128.1|DW502128	99.45	721	4	0	1	721	13	733	0	1314
SRS1498	gi|164244876|gb|ES799974.1|ES799974	98.35	728	12	0	1	728	28	755	0	1348
SRS1499	gi|164265240|gb|ES809143.1|ES809143	99.86	726	1	0	1	726	775	50	0	1390
SRS1500	gi|109889268|gb|DW518236.1|DW518236	83.46	272	45	0	45	316	62	333	1e-44	182
SRS1501	gi|84149351|gb|DN780651.1|DN780651	95.54	561	20	2	1	559	34	591	0	904
SRS1502	gi|342341129|gb|GW691421.1|GW691421	96.36	467	17	0	126	592	467	1	0	791
SRS1503	gi|78339657|gb|DT559931.1|DT559931	99.56	676	2	1	54	729	109	783	0	1308
SRS1504	gi|78325407|gb|DT545681.1|DT545681	99.45	729	4	0	1	729	12	740	0	1413
SRS1505	gi|109875034|gb|DW504008.1|DW504008	98.07	724	11	1	6	729	34	754	0	1320
SRS1506	gi|164287502|gb|ES794825.1|ES794825	100	568	0	0	162	729	9	576	0	1126
SRS1507	gi|109854196|gb|DW483175.1|DW483175	99.18	730	6	0	1	730	9	738	0	1324
SRS1508	gi|78348459|gb|DT568733.1|DT568733	99.43	705	2	2	27	730	77	780	0	1308
SRS1509	gi|164298328|gb|ES836854.1|ES836854	100	199	0	0	1	199	199	1	2e-108	394
SRS1511	gi|366445464|gb|HO103948.1|HO103948	99.4	664	4	0	67	730	694	31	0	1285
SRS1512	gi|78342389|gb|DT562663.1|DT562663	99.86	730	1	0	1	730	14	743	0	1439
SRS1513	gi|109867954|gb|DW496930.1|DW496930	99.71	695	2	0	6	700	10	704	0	1362
[truncated: 939 more rows]

## Sheet: S4-2 G. arboretum
Query id	Query id	% identity	alignment length	mismatches	gap openings	q. start	q. end	s. start	s. start	e-value	bit score
CO000138	gi|21089576|gb|BQ401889.1|BQ401889	98.48	660	10	0	46	705	15	674	0	1229
CO000311	gi|436394544|gb|JG840282.1|JG840282	96.26	829	19	9	7	833	43	861	0	1285
CO000275	gi|436401792|gb|JG850330.1|JG850330	83.58	749	114	2	61	806	98	840	6e-143	507
CO000167	gi|436388716|gb|JG857499.1|JG857499	99.6	750	3	0	43	792	58	807	0	1463
CO000061	gi|13351621|gb|BG441969.1|BG441969	95.41	697	29	3	1	696	1	695	0	1104
CO000578	gi|13244504|gb|BE054949.2|BE054949	99.81	540	1	0	293	832	1	540	0	1063
CO000450	gi|194346567|gb|FK817172.1|FK817172	90.96	586	24	6	2	561	48	630	0	692
CO000239	gi|11206839|gb|BF275769.1|BF275769	98.51	740	11	0	5	744	1	740	0	1382
CO000628	gi|18099182|gb|BM358436.1|BM358436	98.13	589	8	1	5	593	6	591	0	1076
CO000369	gi|11203292|gb|BF272297.1|BF272297	97.88	706	11	4	1	704	92	795	0	1251
CO000163	gi|436403693|gb|JG856878.1|JG856878	97.65	553	13	0	1	553	139	691	0	993
CO000382	gi|436404956|gb|JG840717.1|JG840717	98.71	855	8	3	1	855	12	863	0	1584
CO000189	gi|21092030|gb|BQ404343.1|BQ404343	99.55	674	2	1	20	693	1	673	0	1304
CO000451	gi|436391679|gb|JG839573.1|JG839573	97.26	986	12	13	1	982	25	999	0	1641
CO000388	gi|21091389|gb|BQ403702.1|BQ403702	99.71	679	2	0	175	853	1	679	0	1330
CO000105	gi|13354790|gb|BG445138.1|BG445138	95.37	734	31	2	27	757	2	735	0	1174
CO000064	gi|436390466|gb|JG855190.1|JG855190	99.76	422	1	0	1	422	131	552	0	829
CO000389	gi|13352987|gb|BG443335.1|BG443335	98.41	567	8	1	14	579	1	567	0	1045
CO000524	gi|436389131|gb|JG857716.1|JG857716	99.5	596	2	1	434	1029	127	721	0	1150
CO000356	gi|436389563|gb|JG848545.1|JG848545	99.36	472	3	0	29	500	187	658	0	912
CO000201	gi|11200596|gb|BF269601.1|BF269601	97.3	741	19	1	92	832	1	740	0	1269
CO000527	gi|11199572|gb|BF268577.1|BF268577	99.81	527	1	0	22	548	1	527	0	1037
CO000146	gi|21103396|gb|BQ415709.1|BQ415709	97.24	616	16	1	28	643	631	17	0	1078
CO000120	gi|436401388|gb|JG837254.1|JG837254	99.04	834	7	1	1	834	17	849	0	1582
CO000638	gi|13351158|gb|BG441506.1|BG441506	98.94	662	6	1	146	807	1	661	0	1249
CO000466	gi|11200655|gb|BF269660.1|BF269660	96.83	568	14	1	53	620	8	571	0	914
CO000040	gi|13352840|gb|BG443188.1|BG443188	99.53	639	1	2	1	639	14	650	0	1156
CO000321	gi|13350120|gb|BG440469.1|BG440469	99.57	691	3	0	43	733	1	691	0	1304
CO000481	gi|21089451|gb|BQ401764.1|BQ401764	99.25	670	4	1	26	695	1	669	0	1281
CO000231	gi|13354584|gb|BG444932.1|BG444932	98	848	14	3	1	846	23	869	0	1528
CO000110	gi|57901445|gb|CB066505.1|CB066505	99.05	631	6	0	355	985	648	18	0	1203
CO000409	gi|436394463|gb|JG840201.1|JG840201	87.75	759	92	1	68	825	88	846	0	759
CO000221	gi|436390452|gb|JG855176.1|JG855176	94.05	588	11	2	39	602	66	653	0	862
CO000292	gi|436399685|gb|JG846364.1|JG846364	90.62	373	34	1	1	372	110	482	7e-127	454
CO000308	gi|11203235|gb|BF272240.1|BF272240	97.23	433	12	0	79	511	108	540	0	765
CO000032	gi|436391435|gb|JG839329.1|JG839329	93.85	553	25	1	1	544	148	700	0	835
CO000443	gi|21092720|gb|BQ405033.1|BQ405033	99.56	457	2	0	18	474	1	457	0	890
CO000075	gi|21103916|gb|BQ416229.1|BQ416229	97.79	226	5	0	1	226	290	65	3e-82	303
CO000441	gi|21098516|gb|BQ410841.1|BQ410841	98.85	608	7	0	66	673	23	630	0	1150
CO000194	gi|21089893|gb|BQ402206.1|BQ402206	98.4	625	10	0	9	633	642	18	0	1160
CO000395	gi|436391891|gb|JG839785.1|JG839785	81.69	486	89	0	115	600	157	642	6e-68	258
CO000022	gi|11209188|gb|BF278034.1|BF278034	88.87	737	80	2	103	838	26	761	0	795
CO000272	gi|436391242|gb|JG839136.1|JG839136	99.07	756	7	0	3	758	6	761	0	1443
CO000005	gi|11200746|gb|BF269751.1|BF269751	97.38	650	15	2	4	652	1	649	0	1138
CO000341	gi|436388970|gb|JG841913.1|JG841913	99.19	861	3	4	1	861	14	870	0	1620
CO000473	gi|21090487|gb|BQ402800.1|BQ402800	98.37	675	10	1	8	682	4	677	0	1249
CO000566	gi|21103702|gb|BQ416015.1|BQ416015	99.12	568	4	1	32	599	581	15	0	1078
CO000494	gi|195983195|gb|FL576377.1|FL576377	98.44	578	9	0	32	609	4	581	0	1074
CO000136	gi|189092417|gb|FG548235.1|FG548235	99.19	372	1	1	1	370	40	411	0	708
CO000066	gi|436390280|gb|JG855103.1|JG855103	99.22	770	6	0	1	770	20	789	0	1479
CO000461	gi|11208681|gb|BF277611.1|BF277611	100	604	0	0	1	604	105	708	0	1156
CO000142	gi|21097034|gb|BQ409347.1|BQ409347	99.76	409	1	0	59	467	427	19	0	803
CO000565	gi|11206419|gb|BF275349.1|BF275349	98.53	614	8	1	15	628	1	613	0	1138
CO000463	gi|21099413|gb|BQ411726.1|BQ411726	98.53	544	8	0	159	702	1	544	0	1015
CO000505	gi|11204789|gb|BF273719.1|BF273719	96.76	524	15	2	13	536	1	522	0	888
CO000445	gi|21089580|gb|BQ401893.1|BQ401893	90.85	656	60	0	297	952	11	666	0	825
CO000533	gi|436394080|gb|JG840016.1|JG840016	98.61	433	5	1	1	432	284	716	0	803
CO000209	gi|436399685|gb|JG846364.1|JG846364	89.12	377	40	1	7	382	106	482	4e-115	414
CO000003	gi|13350418|gb|BG440766.1|BG440766	97.95	683	13	1	10	692	1	682	0	1158
CO000462	gi|13246773|gb|BE054627.2|BE054627	99.01	805	5	3	36	837	1	805	0	1509
CO000544	gi|436391074|gb|JG855501.1|JG855501	97.12	451	13	0	3	453	162	612	0	791
CO000433	gi|436396726|gb|JG849822.1|JG849822	91.05	626	56	0	40	665	155	780	0	797
CO000432	gi|21089507|gb|BQ401820.1|BQ401820	96.95	655	18	2	13	667	1	653	0	1124
CO000112	gi|13356595|gb|BG446955.1|BG446955	97.95	829	15	2	54	880	10	838	0	1493
CO000577	gi|13355995|gb|BG446343.1|BG446343	98.79	743	8	1	16	757	1	743	0	1394
CO000529	gi|399118688|gb|JK757772.1|JK757772	99.47	375	2	0	13	387	1	375	0	728
CO000460	gi|399118577|gb|JK757661.1|JK757661	100	55	0	0	677	731	1	55	6e-23	109
CO000217	gi|21089521|gb|BQ401834.1|BQ401834	99.22	641	5	0	33	673	2	642	0	1231
CO000626	gi|436401792|gb|JG850330.1|JG850330	98.75	721	9	0	39	759	70	790	0	1358
CO000149	gi|13356597|gb|BG446957.1|BG446957	99.59	740	3	0	11	750	1	740	0	1443
CO000541	gi|21094479|gb|BQ406804.1|BQ406804	87.92	149	17	1	172	319	149	297	4e-34	145
CO000190	gi|436387570|gb|JG845057.1|JG845057	99.19	861	2	5	216	1076	4	859	0	1612
CO000083	gi|436402728|gb|JG853543.1|JG853543	98.22	450	8	0	10	459	132	581	0	829
CO000358	gi|21094981|gb|BQ407294.1|BQ407294	98.53	611	9	0	20	630	2	612	0	1140
CO000335	gi|436405833|gb|JG844267.1|JG844267	99.38	482	3	0	27	508	167	648	0	932
CO000406	gi|21098222|gb|BQ410535.1|BQ410535	99.31	578	3	1	256	832	664	87	0	1106
CO000489	gi|13246742|gb|BE054068.2|BE054068	92.86	42	3	0	566	607	510	551	3e-08	60
CO000283	gi|11199688|gb|BF268693.1|BF268693	98.63	876	10	2	8	882	5	879	0	1628
CO000181	gi|21096419|gb|BQ408732.1|BQ408732	99.74	380	1	0	1	380	482	103	0	745
CO000434	gi|11199423|gb|BF268428.1|BF268428	98.29	701	10	2	1	699	37	737	0	1279
CO000261	gi|436389694|gb|JG854814.1|JG854814	99.08	866	2	5	54	917	5	866	0	1616
CO000387	gi|11199518|gb|BF268523.1|BF268523	97.82	781	14	3	5	785	1	778	0	1390
CO000238	gi|436403255|gb|JG856440.1|JG856440	79.64	275	56	0	189	463	367	641	9e-21	101
CO000487	gi|13350716|gb|BG441064.1|BG441064	98.45	775	10	2	410	1183	1	774	0	1427
CO000133	gi|13243661|gb|BE055292.2|BE055292	97.13	418	9	3	180	595	159	575	0	712
CO000454	gi|436407135|gb|JG837451.1|JG837451	98.47	719	9	2	1	719	25	741	0	1322
CO000220	gi|436395407|gb|JG842333.1|JG842333	89.52	525	51	1	33	553	191	715	7e-172	603
CO000140	gi|436391891|gb|JG839785.1|JG839785	98.66	524	7	0	1	524	140	663	0	983
CO000130	gi|21098634|gb|BQ410947.1|BQ410947	97.85	557	9	3	1	555	575	20	0	944
CO000427	gi|436405940|gb|JG841206.1|JG841206	97.56	491	11	1	381	871	278	767	0	870
CO000636	gi|13355682|gb|BG446030.1|BG446030	97.96	736	10	5	494	1229	1	731	0	1306
CO000367	gi|18100002|gb|BM359256.1|BM359256	98.07	571	10	1	302	872	1	570	0	1037
CO000200	gi|436387151|gb|JG844638.1|JG844638	99.8	492	1	0	283	774	125	616	0	967
CO000050	gi|13247371|gb|BF270170.2|BF270170	98.82	594	7	0	1	594	28	621	0	1124
CO000118	gi|11203107|gb|BF272112.1|BF272112	97.83	783	15	2	603	1383	5	787	0	1403
CO000377	gi|436408285|gb|JG848303.1|JG848303	97.9	525	11	0	5	529	153	677	0	954
CO000250	gi|436387094|gb|JG844581.1|JG844581	98.86	351	4	0	1	351	471	821	0	664
CO000195	gi|21089733|gb|BQ401950.1|BQ401950	98.37	553	9	0	795	1347	3	555	0	1027
CO000246	gi|436398819|gb|JG852527.1|JG852527	99.31	580	4	0	38	617	177	756	0	1118
CO000608	gi|21094569|gb|BQ406882.1|BQ406882	84.72	386	59	0	152	537	261	646	7e-80	297
CO000355	gi|21103708|gb|BQ416021.1|BQ416021	97.75	445	8	2	1	445	467	25	0	787
CO000571	gi|436408345|gb|JG838067.1|JG838067	98.5	801	10	2	1	801	17	815	0	1477
CO000058	gi|13356594|gb|BG446954.1|BG446954	95.52	670	29	1	50	718	3	672	0	1082
CO000304	gi|436401233|gb|JG843663.1|JG843663	97.32	598	14	2	69	666	136	731	0	1045
CO000581	gi|21095638|gb|BQ407951.1|BQ407951	98.42	631	8	2	155	784	646	17	0	1160
CO000398	gi|13244477|gb|BE054423.2|BE054423	98.33	480	5	1	21	500	1	477	0	844
CO000084	gi|436387715|gb|JG845202.1|JG845202	98.9	545	6	0	1	545	123	667	0	1033
CO000456	gi|11207163|gb|BF276093.1|BF276093	99.51	616	3	0	223	838	54	669	0	1197
CO000245	gi|436388055|gb|JG857159.1|JG857159	99.06	424	4	0	1	424	248	671	0	809
CO000219	gi|21096834|gb|BQ409135.1|BQ409135	99.09	547	4	1	5	551	587	42	0	1037
CO000381	gi|13350902|gb|BG441250.1|BG441250	98.54	685	8	2	2	685	29	712	0	1267
CO000447	gi|436399436|gb|JG853144.1|JG853144	97.89	710	14	1	1	710	12	720	0	1281
CO000147	gi|436397187|gb|JG855728.1|JG855728	98.59	640	8	1	1	640	157	795	0	1189
CO000504	gi|436390150|gb|JG848835.1|JG848835	99.32	589	3	1	22	609	165	753	0	1128
CO000328	gi|13356663|gb|BG446915.1|BG446915	97.49	518	11	1	5	520	1	518	0	918
CO000230	gi|436389799|gb|JG848682.1|JG848682	100	447	0	0	1	447	128	574	0	886
CO000070	gi|436401072|gb|JG843502.1|JG843502	98.02	354	6	1	28	381	245	597	0	638
CO000351	gi|13351665|gb|BG442013.1|BG442013	99.44	719	4	0	44	762	4	722	0	1394
CO000428	gi|11199747|gb|BF268764.1|BF268764	97.14	839	19	5	2	837	1	837	0	1433
CO000117	gi|436406784|gb|JG854425.1|JG854425	98.97	486	3	1	20	503	128	613	0	858
CO000202	gi|21100328|gb|BQ412641.1|BQ412641	97.85	605	7	4	4	602	624	20	0	1068
CO000249	gi|436406095|gb|JG844430.1|JG844430	99.37	631	4	0	1	631	15	645	0	1178
CO000446	gi|21100998|gb|BQ413311.1|BQ413311	99.1	555	5	0	410	964	646	92	0	1061
CO000548	gi|13352306|gb|BG442654.1|BG442654	97.45	627	14	2	48	674	1	625	0	1100
CO000530	gi|436397221|gb|JG855762.1|JG855762	99.67	611	2	0	1	611	133	743	0	1195
CO000390	gi|11201270|gb|BF270275.1|BF270275	87.05	278	33	1	68	342	135	412	3e-69	262
CO000374	gi|436403894|gb|JG857079.1|JG857079	98.67	451	6	0	42	492	135	585	0	846
CO000345	gi|13350243|gb|BG440592.1|BG440592	97.87	704	12	1	51	754	1	701	0	1189
CO000493	gi|13353248|gb|BG443596.1|BG443596	97.36	643	16	1	67	708	1	643	0	1140
CO000214	gi|436395575|gb|JG842501.1|JG842501	97.58	289	7	0	1	289	228	516	3e-146	517
CO000592	gi|18098780|gb|BM358046.1|BM358046	95.46	507	17	4	161	663	761	257	0	795
CO000467	gi|11203278|gb|BF272283.1|BF272283	99.13	460	4	0	8	467	1	460	0	880
CO000340	gi|436388460|gb|JG857342.1|JG857342	98.73	395	4	1	88	482	209	602	0	735
CO000610	gi|11204195|gb|BF273125.1|BF273125	96.89	386	8	1	53	438	13	394	2e-177	620
CO000497	gi|11203200|gb|BF272205.1|BF272205	96.17	496	16	2	190	684	278	771	0	777
CO000193	gi|436396607|gb|JG849703.1|JG849703	98.85	436	5	0	26	461	201	636	0	825
CO000211	gi|13353712|gb|BG444060.1|BG444060	85.09	711	104	2	47	756	48	757	3e-159	561
CO000137	gi|13246923|gb|BE052573.2|BE052573	97.32	710	15	2	1	710	4	709	0	1249
CO000042	gi|13246637|gb|BE055818.2|BE055818	97.69	778	18	0	86	863	2	779	0	1400
CO000457	gi|13353930|gb|BG444278.1|BG444278	96.43	672	17	4	33	703	104	769	0	1015
CO000119	gi|213020096|gb|GE653512.1|GE653512	100	28	0	0	6	33	3	30	6e-07	56
CO000420	gi|21094799|gb|BQ407112.1|BQ407112	99.37	636	3	1	1	635	21	656	0	1225
CO000237	gi|21098249|gb|BQ410562.1|BQ410562	98.92	555	6	0	219	773	663	109	0	1053
CO000148	gi|436388551|gb|JG841692.1|JG841692	89.47	627	66	0	144	770	150	776	0	720
CO000012	gi|213020537|gb|GE654100.1|GE654100	96.88	32	1	0	10	41	77	108	7e-08	56
CO000408	gi|436391045|gb|JG855472.1|JG855472	97.66	599	8	1	66	658	129	727	0	1078
CO000093	gi|11204328|gb|BF273258.1|BF273258	98.6	712	10	0	33	744	18	729	0	1332
CO000546	gi|436388176|gb|JG841515.1|JG841515	98.18	55	1	0	1	55	659	713	1e-20	101
CO000266	gi|21100083|gb|BQ412396.1|BQ412396	88.24	51	6	0	507	557	614	564	2e-06	54
CO000322	gi|11206498|gb|BF275428.1|BF275428	97.9	428	6	3	375	800	1	427	0	753
CO000103	gi|13246617|gb|BE055550.2|BE055550	97.82	688	12	3	1	685	8	695	0	1227
CO000281	gi|18101422|gb|BM360676.1|BM360676	96.89	771	6	4	1	756	95	862	0	1334
CO000267	gi|436396129|gb|JG842889.1|JG842889	97.23	759	19	2	1	759	56	812	0	1322
CO000572	gi|21093285|gb|BQ405598.1|BQ405598	95.83	552	11	2	319	861	1	549	0	916
CO000418	gi|436397313|gb|JG855854.1|JG855854	99.1	666	3	3	1	666	200	862	0	1249
CO000082	gi|13244776|gb|BE052792.2|BE052792	99.66	580	2	0	11	590	2	581	0	1134
CO000623	gi|21100337|gb|BQ412650.1|BQ412650	99.38	649	4	0	148	796	663	15	0	1255
CO000425	gi|13349760|gb|BG440110.1|BG440110	98.85	693	8	0	65	757	4	696	0	1310
CO000049	gi|436404580|gb|JG847568.1|JG847568	98.38	493	7	1	1	492	130	622	0	906
CO000422	gi|194346571|gb|FK817176.1|FK817176	98.95	574	6	0	64	637	596	23	0	1090
CO000411	gi|436392802|gb|JG858021.1|JG858021	96.99	731	18	2	32	758	27	757	0	1263
CO000086	gi|13245312|gb|BE053779.2|BE053779	97.89	521	10	1	14	534	2	521	0	896
CO000478	gi|13351431|gb|BG441779.1|BG441779	98.06	721	12	2	1	720	49	768	0	1302
CO000472	gi|11200661|gb|BF269666.1|BF269666	97.69	864	10	8	65	923	4	862	0	1495
CO000269	gi|436399685|gb|JG846364.1|JG846364	97.81	366	7	1	27	391	117	482	0	654
CO000397	gi|18099886|gb|BM359140.1|BM359140	97.95	831	16	1	327	1156	1	831	0	1507
CO000126	gi|436398152|gb|JG838576.1|JG838576	99.1	776	5	2	1	776	31	804	0	1467
CO000186	gi|436408173|gb|JG837994.1|JG837994	98.99	793	4	3	131	923	129	917	0	1487
CO000368	gi|11207924|gb|BF276854.1|BF276854	99.33	751	4	1	37	787	1	750	0	1441
CO000004	gi|13246399|gb|BE055358.2|BE055358	97.86	608	13	0	2	609	1	608	0	1055
CO000327	gi|13243630|gb|BE054761.2|BE054761	81.45	566	105	0	141	706	34	599	1e-77	289
CO000256	gi|13246409|gb|BE052182.2|BE052182	98.77	324	4	0	315	638	266	589	3e-174	611
CO000553	gi|11208483|gb|BF277413.1|BF277413	89.64	338	33	2	34	369	155	492	6e-104	377
CO000062	gi|436401862|gb|JG850400.1|JG850400	99.26	544	4	0	38	581	151	694	0	1047
CO000315	gi|436399937|gb|JG846616.1|JG846616	99.15	235	2	0	1	235	422	656	5e-126	450
CO000512	gi|13349684|gb|BG440034.1|BG440034	99.33	596	4	0	8	603	1	596	0	1108
CO000047	gi|21095736|gb|BQ408049.1|BQ408049	96.61	590	19	1	16	604	606	17	0	1005
CO000306	gi|13246556|gb|BE054456.2|BE054456	99.42	690	4	0	1	690	7	696	0	1283
CO000503	gi|18098827|gb|BM358093.1|BM358093	96.81	470	10	1	27	496	624	160	0	813
CO000224	gi|213020308|gb|GE653973.1|GE653973	96.09	230	4	5	425	652	1	227	3e-94	345
CO000090	gi|436396733|gb|JG849829.1|JG849829	99.07	538	5	0	21	558	95	632	0	1027
CO000496	gi|13354790|gb|BG445138.1|BG445138	87.78	483	59	0	16	498	34	516	8e-138	490
CO000276	gi|13354343|gb|BG444691.1|BG444691	96.04	833	19	11	1	827	3	827	0	1314
CO000091	gi|13354691|gb|BG445039.1|BG445039	97.3	742	19	1	1	742	46	786	0	1310
CO000228	gi|11199424|gb|BF268429.1|BF268429	98.5	666	10	0	435	1100	1	666	0	1241
CO000065	gi|436398870|gb|JG852578.1|JG852578	94.62	725	38	1	1	725	32	755	0	1102
CO000026	gi|436386479|gb|JG851084.1|JG851084	97.6	666	16	0	27	692	14	679	0	1193
CO000258	gi|436405944|gb|JG841210.1|JG841210	99.64	832	3	0	1	832	42	873	0	1626
CO000060	gi|436387954|gb|JG841416.1|JG841416	99	499	5	0	1	499	195	693	0	952
CO000550	gi|436390356|gb|JG848942.1|JG848942	99.81	524	1	0	6	529	142	665	0	1031
CO000500	gi|11200797|gb|BF269802.1|BF269802	93.97	116	7	0	512	627	268	383	8e-33	141
CO000274	gi|13248836|gb|BF278752.2|BF278752	94.29	455	25	1	98	551	197	651	0	688
CO000554	gi|21102658|gb|BQ414971.1|BQ414971	96.6	324	11	0	375	698	414	91	2e-157	555
CO000394	gi|13245429|gb|BE055384.2|BE055384	98.26	690	12	0	11	700	1	690	0	1277
CO000615	gi|13350152|gb|BG440501.1|BG440501	96.6	559	19	0	11	569	16	574	0	957
CO000096	gi|399122876|gb|JK757204.1|JK757204	96.68	693	20	3	1	690	3	695	0	1168
CO000177	gi|189092688|gb|FG548223.1|FG548223	98.33	300	4	1	369	668	142	440	4e-155	547
CO000469	gi|213020354|gb|GE653654.1|GE653654	100	27	0	0	5	31	22	48	2e-06	54
CO000516	gi|11210297|gb|BF279227.1|BF279227	98.41	189	2	1	722	909	344	532	6e-81	301
CO000129	gi|11201677|gb|BF270682.1|BF270682	97.37	494	11	2	1	492	16	509	0	860
CO000586	gi|436406989|gb|JG854630.1|JG854630	99.59	482	2	0	86	567	128	609	0	940
CO000063	gi|436396847|gb|JG849943.1|JG849943	99.37	479	3	0	1	479	76	554	0	926
CO000125	gi|13355725|gb|BG446073.1|BG446073	96.23	424	12	2	442	865	782	363	0	670
CO000174	gi|13355405|gb|BG445753.1|BG445753	95.79	784	27	6	30	812	103	881	0	1249
CO000517	gi|436392457|gb|JG852132.1|JG852132	98.77	815	9	1	1	814	32	846	0	1528
CO000631	gi|436394036|gb|JG845516.1|JG845516	99.25	532	4	0	1	532	125	656	0	1023
CO000558	gi|11208512|gb|BF277442.1|BF277442	99.14	696	6	0	6	701	17	712	0	1332
CO000072	gi|436393934|gb|JG839969.1|JG839969	98.1	525	9	1	1	525	141	664	0	908
CO000440	gi|13248614|gb|BF276519.2|BF276519	96.83	505	9	4	170	671	1	501	0	848
CO000299	gi|21090649|gb|BQ402962.1|BQ402962	94.37	657	18	2	1	657	11	648	0	952
CO000268	gi|13245789|gb|BE052406.2|BE052406	99.56	684	3	0	16	699	1	684	0	1332
CO000164	gi|13351468|gb|BG441816.1|BG441816	99.71	678	2	0	67	744	1	678	0	1328
CO000491	gi|18100498|gb|BM359752.1|BM359752	99.33	746	5	0	53	798	764	19	0	1402
CO000337	gi|436397374|gb|JG855915.1|JG855915	99.39	819	2	3	1	819	29	844	0	1560
CO000459	gi|436403635|gb|JG856820.1|JG856820	99.2	750	5	1	8	756	38	787	0	1431
CO000407	gi|13248506|gb|BF277144.2|BF277144	99.04	521	5	0	13	533	1	521	0	993
CO000160	gi|436393630|gb|JG839805.1|JG839805	99.34	458	3	0	382	839	364	821	0	884
CO000115	gi|436394514|gb|JG840252.1|JG840252	99.79	477	1	0	181	657	106	582	0	938
CO000185	gi|21103613|gb|BQ415926.1|BQ415926	98.31	413	7	0	453	865	621	209	0	763
CO000569	gi|21092150|gb|BQ404463.1|BQ404463	96.67	691	19	4	192	880	1	689	0	1160
CO000240	gi|436390961|gb|JG849250.1|JG849250	98.66	819	6	5	45	863	57	870	0	1497
CO000419	gi|13247123|gb|BF268697.2|BF268697	97.55	776	19	0	19	794	1	776	0	1388
CO000622	gi|21100729|gb|BQ413042.1|BQ413042	98.08	416	7	1	27	441	447	32	0	712
CO000576	gi|436394463|gb|JG840201.1|JG840201	81.59	717	127	5	71	784	104	818	3e-91	335
CO000024	gi|436395175|gb|JG846061.1|JG846061	95.24	42	2	0	294	335	663	704	7e-11	67.9
CO000635	gi|21093885|gb|BQ406198.1|BQ406198	87.13	373	48	0	100	472	1	373	3e-98	359
CO000386	gi|436406796|gb|JG854437.1|JG854437	96.64	744	19	4	153	896	76	813	0	1249
CO000027	gi|436391160|gb|JG839054.1|JG839054	98.57	491	6	1	1	491	199	688	0	910
CO000634	gi|21103742|gb|BQ416055.1|BQ416055	94.7	321	6	10	819	1130	366	48	7e-118	424
CO000435	gi|13355091|gb|BG445523.1|BG445523	98.64	810	11	0	27	836	1	810	0	1518
CO000310	gi|21090532|gb|BQ402845.1|BQ402845	99.24	657	5	0	20	676	29	685	0	1267
CO000618	gi|21089039|gb|BQ401352.1|BQ401352	98.91	644	7	0	1	644	17	660	0	1225
CO000184	gi|436388348|gb|JG841588.1|JG841588	99.62	523	2	0	1	523	117	639	0	1021
CO000087	gi|11203320|gb|BF272325.1|BF272325	96.77	742	20	4	17	756	40	779	0	1251
CO000359	gi|436401212|gb|JG843642.1|JG843642	98.33	180	3	0	1	180	237	416	8e-91	333
CO000534	gi|436387940|gb|JG841402.1|JG841402	98.48	592	8	1	200	791	155	745	0	1094
CO000545	gi|21100838|gb|BQ413151.1|BQ413151	94.05	84	5	0	781	864	213	130	2e-28	127
CO000300	gi|436397688|gb|JG856229.1|JG856229	81.19	303	57	0	82	384	271	573	4e-35	149
CO000207	gi|13353912|gb|BG444260.1|BG444260	95.88	800	30	3	434	1230	3	802	0	1304
CO000490	gi|18099902|gb|BM359156.1|BM359156	98.13	534	10	0	1	534	223	756	0	979
CO000612	gi|436405917|gb|JG844351.1|JG844351	97.93	386	6	2	149	532	124	509	0	686
CO000560	gi|21095261|gb|BQ407574.1|BQ407574	99.35	613	4	0	1	613	41	653	0	1185
CO000305	gi|436403883|gb|JG857068.1|JG857068	99.52	826	1	3	1	826	38	860	0	1582
CO000488	gi|13352870|gb|BG443218.1|BG443218	98.04	663	12	1	247	908	1	663	0	1205
CO000552	gi|436403296|gb|JG856481.1|JG856481	99.29	566	4	0	194	759	174	739	0	1049
CO000053	gi|436401490|gb|JG837356.1|JG837356	99.08	759	6	1	25	783	24	781	0	1441
CO000041	gi|436391942|gb|JG851617.1|JG851617	98.73	632	8	0	190	821	210	841	0	1189
CO000173	gi|21093056|gb|BQ405369.1|BQ405369	94.6	574	25	1	36	609	98	665	0	900
CO000485	gi|195983496|gb|FL576470.1|FL576470	96.49	427	9	3	41	464	1	424	0	710
CO000633	gi|21098629|gb|BQ410942.1|BQ410942	94.12	255	14	1	666	919	439	185	3e-104	379
CO000020	gi|436387253|gb|JG844740.1|JG844740	100	263	0	0	49	311	165	427	2e-147	521
CO000477	gi|13246688|gb|BE053538.2|BE053538	92.95	539	37	1	211	748	183	721	0	759
CO000324	gi|21091997|gb|BQ404310.1|BQ404310	97.44	625	12	4	17	641	1	621	0	1082
CO000216	gi|436398066|gb|JG838490.1|JG838490	95.89	681	26	1	1	679	12	692	0	1068
CO000241	gi|21093672|gb|BQ405985.1|BQ405985	98.82	678	5	3	111	785	1	678	0	1257
CO000286	gi|436401198|gb|JG843628.1|JG843628	86.91	596	78	0	300	895	4	599	6e-152	537
CO000113	gi|194346579|gb|FK817142.1|FK817142	99.01	709	6	1	70	777	727	19	0	1342
CO000101	gi|13354436|gb|BG444784.1|BG444784	96.83	631	13	6	208	834	193	820	0	1049
CO000206	gi|436398044|gb|JG838468.1|JG838468	98.15	647	9	3	57	703	135	778	0	1164
CO000453	gi|436395309|gb|JG842235.1|JG842235	98.75	558	7	0	1	558	154	711	0	1051
CO000077	gi|21101081|gb|BQ413394.1|BQ413394	99.77	442	1	0	18	459	459	18	0	868
CO000614	gi|21094781|gb|BQ407094.1|BQ407094	98.32	596	9	1	1	596	11	605	0	1096
CO000169	gi|436408496|gb|JG838119.1|JG838119	94.64	261	5	1	30	290	136	387	1e-91	337
CO000055	gi|13244810|gb|BE053835.2|BE053835	99.23	517	4	0	53	569	1	517	0	993
CO000262	gi|13354836|gb|BG445184.1|BG445184	98.63	437	3	3	471	904	1	437	0	795
CO000442	gi|21090392|gb|BQ402705.1|BQ402705	97.2	643	18	0	1	643	14	656	0	1132
CO000007	gi|436386329|gb|JG850934.1|JG850934	97.31	893	13	9	1	892	6	888	0	1513
CO000141	gi|436401738|gb|JG850276.1|JG850276	97.1	414	11	1	1	414	156	568	0	718
CO000218	gi|21093574|gb|BQ405887.1|BQ405887	99.38	645	4	0	14	658	5	649	0	1249
CO000360	gi|436398104|gb|JG838528.1|JG838528	93.63	157	10	0	821	977	290	134	5e-60	232
CO000121	gi|13245726|gb|BE055614.2|BE055614	95.83	48	2	0	502	549	9	56	2e-14	79.8
CO000506	gi|436399883|gb|JG846562.1|JG846562	98.78	490	3	3	1	487	134	623	0	900
CO000557	gi|11205176|gb|BF274106.1|BF274106	98.75	718	7	2	1	718	61	776	0	1336
CO000416	gi|13351356|gb|BG441704.1|BG441704	94.92	354	18	0	233	586	195	548	1e-158	559
CO000531	gi|11202471|gb|BF271476.1|BF271476	92.23	103	8	0	234	336	167	269	8e-33	141
CO000188	gi|13247773|gb|BF272257.2|BF272257	99.45	363	2	0	12	374	1	363	0	704
CO000540	gi|21099001|gb|BQ411314.1|BQ411314	98.06	617	8	2	110	726	649	37	0	1027
CO000289	gi|13350422|gb|BG440770.1|BG440770	99.7	656	2	0	1	656	37	692	0	1285
CO000331	gi|436403970|gb|JG846958.1|JG846958	98.1	841	15	1	5	845	20	859	0	1532
CO000543	gi|21089540|gb|BQ401853.1|BQ401853	81.96	255	46	0	200	454	642	388	2e-33	143
CO000264	gi|436405746|gb|JG841111.1|JG841111	99.49	781	2	2	1	781	20	798	0	1501
CO000596	gi|13351017|gb|BG441377.1|BG441377	99.42	685	2	1	370	1054	1	683	0	1257
CO000470	gi|436390189|gb|JG848874.1|JG848874	99.14	815	4	2	1	813	63	876	0	1546
CO000313	gi|436397120|gb|JG855661.1|JG855661	98.87	531	5	1	1	530	122	652	0	997
CO000183	gi|13350642|gb|BG440990.1|BG440990	98.93	657	6	1	39	694	34	690	0	1239
CO000410	gi|18100060|gb|BM359314.1|BM359314	97.86	747	9	7	10	754	1	742	0	1298
CO000573	gi|13245232|gb|BE053059.2|BE053059	98.66	224	3	0	493	716	275	498	6e-117	420
CO000197	gi|11200599|gb|BF269604.1|BF269604	99.34	605	3	1	7	611	23	626	0	1160
CO000234	gi|436398695|gb|JG858721.1|JG858721	99.54	871	4	0	1	871	11	881	0	1695
CO000352	gi|21103705|gb|BQ416018.1|BQ416018	98.44	384	6	0	186	569	401	18	0	714
CO000253	gi|13248424|gb|BF275897.2|BF275897	88.07	109	2	1	1087	1195	252	155	8e-28	125
CO000523	gi|436392481|gb|JG852156.1|JG852156	98.52	542	8	0	204	745	126	667	0	1011
CO000223	gi|436389373|gb|JG842118.1|JG842118	99.51	815	3	1	1	815	16	829	0	1576
CO000590	gi|436389081|gb|JG857666.1|JG857666	99.86	711	1	0	1	711	29	739	0	1402
CO000010	gi|13354479|gb|BG444827.1|BG444827	97.64	763	13	3	12	774	1	758	0	1352
CO000098	gi|436394048|gb|JG845528.1|JG845528	90.88	647	59	0	345	991	127	773	0	815
CO000002	gi|436399284|gb|JG852992.1|JG852992	98.85	872	6	3	1	872	8	875	0	1628
CO000225	gi|436386497|gb|JG851102.1|JG851102	98.85	698	8	0	82	779	45	742	0	1320
CO000600	gi|13247434|gb|BF270607.2|BF270607	86.68	398	50	1	117	514	2	396	7e-101	367
CO000537	gi|13247876|gb|BF272855.2|BF272855	99.8	495	1	0	3	497	1	495	0	973
CO000023	gi|692109694|gb|JZ555457.1|JZ555457	97.29	516	14	0	232	747	1	516	0	912
CO000001	gi|213020409|gb|GE654001.1|GE654001	89.31	421	37	4	53	467	7	425	4e-127	454
CO000332	gi|194346567|gb|FK817172.1|FK817172	91.88	308	25	0	157	464	191	498	1e-114	412
CO000273	gi|11203018|gb|BF272023.1|BF272023	98.23	679	10	1	3	679	1	679	0	1247
CO000357	gi|436405684|gb|JG844217.1|JG844217	98.84	864	8	2	249	1112	3	864	0	1618
CO000564	gi|13246618|gb|BE055551.2|BE055551	95.45	484	15	2	268	751	227	703	0	779
CO000513	gi|13248526|gb|BF277240.2|BF277240	94.1	712	30	12	30	731	1	710	0	983
CO000109	gi|436398536|gb|JG838960.1|JG838960	97.01	870	24	2	3	872	11	878	0	1503
CO000127	gi|11200760|gb|BF269765.1|BF269765	97.2	571	12	4	95	662	1	570	0	975
CO000413	gi|13355072|gb|BG445504.1|BG445504	98.47	523	8	0	2	524	1	523	0	973
CO000532	gi|21097465|gb|BQ409778.1|BQ409778	96.72	518	17	0	59	576	545	28	0	894
CO000288	gi|11200195|gb|BF269200.1|BF269200	99.18	243	2	0	6	248	136	378	8e-131	466
CO000302	gi|436397199|gb|JG855740.1|JG855740	99.01	909	6	3	1	909	17	922	0	1707
CO000606	gi|21103591|gb|BQ415904.1|BQ415904	98.14	538	10	0	1	538	588	51	0	936
CO000172	gi|21099264|gb|BQ411577.1|BQ411577	96.24	479	16	1	9	487	5	481	0	803
CO000017	gi|399123160|gb|JK757488.1|JK757488	99.46	186	1	0	672	857	1	186	6e-99	361
CO000277	gi|21093231|gb|BQ405544.1|BQ405544	98.96	385	4	0	208	592	205	589	0	731
CO000031	gi|436398418|gb|JG838842.1|JG838842	89.2	796	85	1	78	872	91	886	0	888
CO000018	gi|13355810|gb|BG446158.1|BG446158	98.13	214	4	0	705	918	1	214	2e-108	392
CO000430	gi|436405955|gb|JG841221.1|JG841221	90.71	678	62	1	61	738	70	746	0	837
CO000334	gi|436406833|gb|JG854474.1|JG854474	99.64	831	3	0	1	831	21	851	0	1624
CO000236	gi|436386323|gb|JG850928.1|JG850928	86.55	446	50	4	59	501	199	637	2e-107	389
CO000251	gi|213020670|gb|GE653736.1|GE653736	96.55	724	14	11	1	722	45	759	0	1108
CO000598	gi|21096422|gb|BQ408735.1|BQ408735	97.83	552	12	0	13	564	593	42	0	999
CO000380	gi|436390214|gb|JG848899.1|JG848899	99.09	877	6	2	1	876	17	892	0	1659
CO000095	gi|11207234|gb|BF276164.1|BF276164	99.16	717	5	1	3	718	1	717	0	1366
CO000350	gi|21093413|gb|BQ405726.1|BQ405726	90.91	66	2	4	650	715	545	606	6e-06	52
CO000449	gi|13244913|gb|BE054026.2|BE054026	99	499	5	0	6	504	1	499	0	950
CO000483	gi|436390481|gb|JG855205.1|JG855205	94.95	297	13	2	41	335	206	502	6e-127	454
CO000182	gi|21093530|gb|BQ405843.1|BQ405843	99.39	653	4	0	69	721	670	18	0	1263
CO000135	gi|41578554|gb|CK640559.1|CK640559	94.67	676	27	3	25	699	713	46	0	1043
CO000165	gi|11208819|gb|BF277749.1|BF277749	99.45	731	4	0	722	1452	1	731	0	1417
CO000439	gi|13350412|gb|BG440760.1|BG440760	83.54	328	54	0	151	478	145	472	3e-57	222
CO000265	gi|436396764|gb|JG849860.1|JG849860	98.42	823	10	3	471	1293	4	823	0	1505
CO000073	gi|436400655|gb|JG843134.1|JG843134	97.83	414	7	2	201	613	305	717	0	733
CO000151	gi|11202501|gb|BF271506.1|BF271506	87.8	328	40	0	238	565	54	381	1e-90	333
CO000555	gi|213020667|gb|GE653740.1|GE653740	99.25	536	3	1	30	565	43	577	0	1023
CO000168	gi|436390103|gb|JG855025.1|JG855025	99.16	835	3	4	1	835	17	847	0	1526
CO000604	gi|13352958|gb|BG443306.1|BG443306	99.19	372	3	0	264	635	242	613	0	714
CO000424	gi|13351790|gb|BG442138.1|BG442138	97.94	826	13	4	5	829	1	823	0	1473
CO000498	gi|21102897|gb|BQ415210.1|BQ415210	97.48	357	7	1	1	355	371	15	5e-168	589
CO000344	gi|13353949|gb|BG444297.1|BG444297	99.2	746	6	0	5	750	1	746	0	1433
CO000270	gi|436395263|gb|JG842189.1|JG842189	99.63	807	2	1	1	806	19	825	0	1568
CO000588	gi|13244431|gb|BE053869.2|BE053869	97.63	379	9	0	1	379	21	399	0	640
CO000619	gi|21094110|gb|BQ406423.1|BQ406423	99.14	465	4	0	173	637	2	466	0	890
CO000252	gi|21092810|gb|BQ405123.1|BQ405123	98.61	648	9	0	90	737	5	652	0	1213
CO000502	gi|21100709|gb|BQ413022.1|BQ413022	94.2	414	20	3	283	696	435	26	1e-158	559
CO000383	gi|11202123|gb|BF271128.1|BF271128	98.09	627	12	0	28	654	81	707	0	1148
CO000068	gi|399118668|gb|JK757752.1|JK757752	100	170	0	0	982	1151	1	170	1e-91	337
CO000205	gi|13248611|gb|BF276488.2|BF276488	98.64	660	9	0	41	700	21	680	0	1237
CO000366	gi|13349546|gb|BG439889.1|BG439889	99.12	678	6	0	6	683	1	678	0	1296
CO000405	gi|436387695|gb|JG845182.1|JG845182	98.71	544	7	0	132	675	127	670	0	1023
CO000330	gi|700989756|gb|JZ773803.1|JZ773803	99.46	556	0	3	1	556	5	557	0	1055
CO000616	gi|436390537|gb|JG849024.1|JG849024	91	478	43	0	13	490	165	642	4e-173	607
CO000259	gi|436405793|gb|JG841158.1|JG841158	97.15	421	12	0	148	568	135	555	0	706
CO000567	gi|436392864|gb|JG858083.1|JG858083	93.52	293	16	2	256	545	13	305	9e-116	416
CO000438	gi|11206846|gb|BF275776.1|BF275776	91.61	143	9	2	6	147	203	343	4e-43	174
CO000298	gi|436399807|gb|JG846486.1|JG846486	98.1	893	13	4	666	1558	4	892	0	1604
CO000499	gi|21093908|gb|BQ406221.1|BQ406221	98.67	675	8	1	12	686	2	675	0	1261
CO000296	gi|436396691|gb|JG849787.1|JG849787	98.37	490	6	2	1	488	211	700	0	892
CO000617	gi|21099001|gb|BQ411314.1|BQ411314	85.25	427	48	1	208	634	603	192	8e-101	367
CO000585	gi|21094160|gb|BQ406473.1|BQ406473	96.75	677	8	2	33	709	7	669	0	1178
CO000114	gi|13355846|gb|BG446194.1|BG446194	97.46	315	8	0	402	716	1	315	3e-159	561
CO000029	gi|436395434|gb|JG842360.1|JG842360	97.98	545	10	1	103	646	119	663	0	985
CO000191	gi|436398799|gb|JG852507.1|JG852507	87.99	358	43	0	1	358	190	547	2e-101	369
CO000271	gi|436407232|gb|JG847745.1|JG847745	99.46	558	3	0	1	558	187	744	0	1082
CO000373	gi|21089728|gb|BQ402053.1|BQ402053	99.69	642	2	0	102	743	2	643	0	1257
CO000170	gi|18100740|gb|BM359994.1|BM359994	96.38	359	13	0	139	497	378	20	8e-174	609
CO000176	gi|11206740|gb|BF275670.1|BF275670	97.75	888	17	3	4	891	1	885	0	1501
CO000336	gi|13245253|gb|BE055396.2|BE055396	89.62	424	43	1	1	423	7	430	4e-136	484
CO000528	gi|18100561|gb|BM359815.1|BM359815	98.97	777	7	1	113	889	1	776	0	1475
CO000099	gi|13246734|gb|BE054057.2|BE054057	95.43	831	29	8	3	826	11	839	0	1243
CO000076	gi|436387193|gb|JG844680.1|JG844680	99.61	767	3	0	12	778	5	771	0	1497
CO000153	gi|21095216|gb|BQ407529.1|BQ407529	90.31	351	32	2	177	526	5	354	6e-114	410
CO000426	gi|436402823|gb|JG853638.1|JG853638	97.18	497	13	1	63	559	126	621	0	868
CO000316	gi|13243864|gb|BE054399.2|BE054399	99.18	607	2	3	1	607	54	657	0	1142
CO000480	gi|11201640|gb|BF270549.1|BF270549	99.07	430	4	0	4	433	1	430	0	821
CO000535	gi|13245935|gb|BE055510.2|BE055510	87.12	396	51	0	1	396	142	537	1e-105	383
CO000515	gi|436389227|gb|JG842071.1|JG842071	98.98	489	5	0	1	489	133	621	0	932
CO000204	gi|436388353|gb|JG841593.1|JG841593	99.81	519	1	0	178	696	105	623	0	1021
CO000057	gi|13352520|gb|BG442868.1|BG442868	99.11	673	5	1	16	688	1	672	0	1233
CO000583	gi|436408124|gb|JG837945.1|JG837945	98.73	706	8	1	6	711	43	747	0	1320
CO000522	gi|399118673|gb|JK757757.1|JK757757	96.49	171	6	0	299	469	1	171	3e-78	291
CO000318	gi|436402728|gb|JG853543.1|JG853543	93.69	444	28	0	6	449	138	581	0	658
CO000301	gi|13244899|gb|BE054616.2|BE054616	97.05	373	11	0	43	415	373	1	0	652
CO000295	gi|13352433|gb|BG442781.1|BG442781	99.24	657	5	0	12	668	1	657	0	1265
CO000486	gi|436401237|gb|JG843667.1|JG843667	94.57	497	27	0	1	497	15	511	0	771
CO000593	gi|436402138|gb|JG850676.1|JG850676	99.28	277	2	0	1	277	185	461	8e-151	533
CO000054	gi|21090394|gb|BQ402707.1|BQ402707	98.88	624	7	0	23	646	48	671	0	1181
CO000484	gi|13353528|gb|BG443876.1|BG443876	98.91	457	4	1	286	742	678	223	0	858
CO000423	gi|11203340|gb|BF272345.1|BF272345	97.88	566	11	1	70	634	71	636	0	1019
CO000284	gi|436401649|gb|JG850187.1|JG850187	98.71	777	8	2	1	776	20	795	0	1445
CO000035	gi|13353801|gb|BG444149.1|BG444149	99.37	633	4	0	171	803	1	633	0	1223
CO000080	gi|21092956|gb|BQ405269.1|BQ405269	99.55	661	3	0	5	665	1	661	0	1199
CO000187	gi|11209188|gb|BF278034.1|BF278034	96.78	776	24	1	68	843	1	775	0	1332
CO000594	gi|436390737|gb|JG849125.1|JG849125	97.97	888	16	2	1	886	19	906	0	1602
CO000361	gi|21093880|gb|BQ406193.1|BQ406193	100	657	0	0	21	677	99	755	0	1302
CO000476	gi|21090946|gb|BQ403259.1|BQ403259	98.38	618	10	0	76	693	48	665	0	1146
CO000006	gi|436392994|gb|JG858213.1|JG858213	98.72	934	7	4	1	934	5	933	0	1727
CO000025	gi|213020710|gb|GE653350.1|GE653350	97.35	529	8	5	87	609	110	638	0	900
CO000392	gi|436394335|gb|JG840172.1|JG840172	99.64	553	1	1	1	553	143	694	0	1072
CO000097	gi|436400648|gb|JG843127.1|JG843127	98.19	719	13	0	1	719	27	745	0	1281
CO000312	gi|13352469|gb|BG442817.1|BG442817	85.71	140	20	0	282	421	285	424	3e-26	119
CO000625	gi|18100562|gb|BM359816.1|BM359816	98.58	777	6	4	13	788	1	773	0	1310
CO000290	gi|436399685|gb|JG846364.1|JG846364	87.89	380	39	2	1	379	107	480	1e-105	383
CO000474	gi|436390622|gb|JG855247.1|JG855247	99.06	848	7	1	1	848	18	864	0	1610
CO000116	gi|11207547|gb|BF276477.1|BF276477	94.13	613	35	1	196	807	44	656	0	922
CO000152	gi|11207217|gb|BF276147.1|BF276147	99.15	586	3	2	8	591	1	586	0	1005
CO000591	gi|11202645|gb|BF271650.1|BF271650	97.51	481	8	4	162	642	299	775	0	827
CO000343	gi|13351043|gb|BG441391.1|BG441391	98.32	597	10	0	34	630	18	614	0	1104
CO000039	gi|436395263|gb|JG842189.1|JG842189	89.35	704	74	1	113	815	122	825	0	793
CO000329	gi|436397637|gb|JG856178.1|JG856178	99.69	638	2	0	176	813	121	758	0	1249
CO000507	gi|436400196|gb|JG846875.1|JG846875	98.51	803	9	3	1	803	26	825	0	1473
CO000021	gi|692109676|gb|JZ555439.1|JZ555439	99.66	292	0	1	322	613	5	295	5e-160	563
CO000293	gi|399122861|gb|JK757189.1|JK757189	93.55	124	8	0	1	124	38	161	2e-45	182
CO000613	gi|13354026|gb|BG444374.1|BG444374	99.13	686	6	0	25	710	1	686	0	1314
CO000015	gi|18099897|gb|BM359151.1|BM359151	82.98	282	48	0	69	350	328	609	3e-44	178
CO000162	gi|436388506|gb|JG857388.1|JG857388	96.83	568	18	0	211	778	122	689	0	983
CO000403	gi|436392597|gb|JG852272.1|JG852272	96.07	814	17	3	36	849	5	803	0	1360
CO000568	gi|13355633|gb|BG445981.1|BG445981	97.11	691	16	4	1	691	7	693	0	1181
CO000089	gi|436392546|gb|JG852221.1|JG852221	98.44	835	11	2	17	851	5	837	0	1536
CO000067	gi|21098159|gb|BQ410472.1|BQ410472	92.84	363	12	2	182	544	390	42	2e-147	521
CO000317	gi|13245571|gb|BE053371.2|BE053371	97.1	759	19	3	1	758	13	769	0	1269
CO000605	gi|13351096|gb|BG441444.1|BG441444	98.98	688	7	0	174	861	1	688	0	1308
CO000254	gi|213021122|gb|GE653491.1|GE653491	84.84	376	57	0	177	552	31	406	1e-78	293
CO000255	gi|436386320|gb|JG850925.1|JG850925	97.72	747	17	0	33	779	55	801	0	1346
CO000429	gi|13244123|gb|BE053979.2|BE053979	96.48	653	21	2	18	670	4	654	0	1098
CO000570	gi|13246862|gb|BE055730.2|BE055730	98.73	315	4	0	301	615	9	323	6e-169	593
CO000132	gi|436392512|gb|JG852187.1|JG852187	99.02	921	6	3	346	1266	3	920	0	1731
CO000589	gi|189092420|gb|FG548238.1|FG548238	100	254	0	0	810	1063	297	44	8e-142	504
CO000104	gi|436389869|gb|JG854890.1|JG854890	99.3	712	4	1	1	712	64	774	0	1364
CO000059	gi|11203159|gb|BF272164.1|BF272164	98.65	519	7	0	1	519	16	534	0	973
CO000468	gi|436401451|gb|JG837317.1|JG837317	97.49	438	8	1	5	439	161	598	0	779
CO000243	gi|13246886|gb|BE051919.2|BE051919	98.22	731	10	2	28	757	17	745	0	1332
CO000627	gi|436391555|gb|JG839449.1|JG839449	98.89	720	7	1	6	725	19	737	0	1356
CO000079	gi|21090078|gb|BQ402391.1|BQ402391	98.94	565	6	0	1	565	585	21	0	1072
CO000229	gi|436398026|gb|JG838450.1|JG838450	95.79	737	18	9	97	830	118	844	0	1041
CO000144	gi|11205701|gb|BF274631.1|BF274631	87.66	624	76	1	200	823	1	623	3e-176	618
CO000213	gi|13244742|gb|BE053812.2|BE053812	97.8	592	10	3	454	1045	4	592	0	1047
CO000549	gi|13354442|gb|BG444790.1|BG444790	97.02	771	21	2	26	795	1	770	0	1330
CO000102	gi|11209742|gb|BF278756.1|BF278756	92.77	83	6	0	179	261	184	266	8e-26	117
CO000371	gi|436390466|gb|JG855190.1|JG855190	80.42	189	37	0	205	393	318	506	8e-15	81.8
CO000414	gi|13248595|gb|BF276388.2|BF276388	98.12	480	2	2	9	488	118	590	0	839
CO000171	gi|436393978|gb|JG845458.1|JG845458	96.25	854	25	5	18	868	6	855	0	1403
CO000475	gi|436406736|gb|JG854377.1|JG854377	99.17	600	4	1	12	610	126	725	0	1144
CO000482	gi|436395156|gb|JG846042.1|JG846042	98.89	629	7	0	98	726	126	754	0	1191
CO000511	gi|13351197|gb|BG441545.1|BG441545	98.17	602	11	0	101	702	1	602	0	1106
CO000542	gi|436397993|gb|JG838417.1|JG838417	87.15	506	35	6	8	489	159	658	2e-137	488
CO000013	gi|436395407|gb|JG842333.1|JG842333	99.33	593	4	0	27	619	159	751	0	1144
CO000353	gi|13245404|gb|BE052254.2|BE052254	99.57	705	3	0	77	781	1	705	0	1374
CO000226	gi|21095722|gb|BQ408035.1|BQ408035	98.8	502	5	1	310	811	653	153	0	900
CO000108	gi|13352369|gb|BG442717.1|BG442717	98.03	812	13	3	46	856	27	836	0	1461
CO000601	gi|13355601|gb|BG445949.1|BG445949	94.82	425	22	0	287	711	1	425	0	668
CO000052	gi|436406374|gb|JG854015.1|JG854015	89.33	525	56	0	13	537	144	668	5e-170	597
CO000248	gi|13350577|gb|BG440925.1|BG440925	99.56	680	3	0	1	680	20	699	0	1324
CO000107	gi|436388817|gb|JG841859.1|JG841859	87.65	81	10	0	221	301	168	248	7e-15	81.8
CO000242	gi|436406261|gb|JG844497.1|JG844497	99.27	819	5	1	30	847	4	822	0	1568
CO000208	gi|213020262|gb|GE653636.1|GE653636	100	29	0	0	12	40	20	48	8e-08	58
CO000139	gi|436403928|gb|JG857113.1|JG857113	90.02	431	40	2	145	574	154	582	9e-141	500
CO000179	gi|436392787|gb|JG858006.1|JG858006	98.94	752	6	1	1	750	120	871	0	1421
CO000563	gi|13351209|gb|BG441557.1|BG441557	99.4	502	3	0	199	700	189	690	0	971
CO000325	gi|436387157|gb|JG844644.1|JG844644	99.36	776	4	1	6	781	25	799	0	1443
CO000349	gi|13353581|gb|BG443929.1|BG443929	99.24	658	5	0	86	743	1	658	0	1265
CO000314	gi|21091186|gb|BQ403511.1|BQ403511	94.69	546	13	2	144	688	98	628	0	866
CO000556	gi|13245012|gb|BE054339.2|BE054339	98.87	621	6	1	2	621	23	643	0	1168
CO000525	gi|13244863|gb|BE053295.2|BE053295	98.31	356	5	1	314	669	339	693	0	652
CO000291	gi|436390271|gb|JG855094.1|JG855094	98.16	760	13	1	1	760	46	804	0	1388
CO000319	gi|436407848|gb|JG848064.1|JG848064	96.84	792	23	2	1	791	13	803	0	1356
CO000448	gi|21089867|gb|BQ402192.1|BQ402192	90.58	382	21	2	12	378	432	51	1e-135	482
CO000579	gi|436403032|gb|JG853847.1|JG853847	79.32	353	73	0	116	468	263	615	7e-27	121
CO000339	gi|436393543|gb|JG858627.1|JG858627	98.42	443	7	0	1	443	140	582	0	823
CO000621	gi|436402590|gb|JG853405.1|JG853405	99.06	531	5	0	1	531	228	758	0	1013
CO000561	gi|13245328|gb|BE055404.2|BE055404	99.83	601	1	0	21	621	9	609	0	1183
CO000547	gi|13353635|gb|BG443983.1|BG443983	98.27	753	9	4	322	1074	2	750	0	1360
CO000180	gi|13247716|gb|BF271902.2|BF271902	97.08	720	15	6	76	795	106	819	0	1172
CO000069	gi|21092010|gb|BQ404323.1|BQ404323	97.05	610	12	1	71	674	72	681	0	1068
CO000043	gi|18100436|gb|BM359690.1|BM359690	95.45	615	28	0	1	615	23	637	0	997
CO000128	gi|436386477|gb|JG851082.1|JG851082	97.96	784	6	8	1	783	13	787	0	1368
CO000402	gi|13351595|gb|BG441943.1|BG441943	99.39	651	4	0	1	651	1	651	0	1261
CO000158	gi|11205943|gb|BF274873.1|BF274873	98.03	661	10	3	64	723	95	753	0	1183
CO000495	gi|11210656|gb|BF279586.1|BF279586	96.28	215	8	0	737	951	76	290	2e-99	363
CO000538	gi|11199184|gb|BF268153.1|BF268153	95.8	572	21	2	375	943	1	572	0	930
CO000111	gi|436390605|gb|JG849092.1|JG849092	98.46	780	3	7	1	778	85	857	0	1400
CO000196	gi|18100031|gb|BM359285.1|BM359285	98.03	710	6	4	32	741	1	702	0	1275
CO000178	gi|21091851|gb|BQ404164.1|BQ404164	99.78	460	1	0	25	484	1	460	0	904
CO000508	gi|13246512|gb|BE053864.2|BE053864	98.2	665	10	2	19	682	1	664	0	1209
CO000465	gi|21098741|gb|BQ411054.1|BQ411054	99.22	640	5	0	359	998	1	640	0	1229
CO000014	gi|13351375|gb|BG441723.1|BG441723	99.11	671	5	1	34	703	1	671	0	1277
CO000609	gi|11208988|gb|BF277918.1|BF277918	98.78	738	7	2	15	752	1	736	0	1378
CO000134	gi|21094310|gb|BQ406623.1|BQ406623	97.66	642	14	1	32	673	28	668	0	1104
CO000016	gi|21096506|gb|BQ408819.1|BQ408819	99.38	643	4	0	121	763	1	643	0	1243
CO000303	gi|21091541|gb|BQ403854.1|BQ403854	97.35	679	9	3	24	694	5	682	0	1191
CO000452	gi|18100506|gb|BM359760.1|BM359760	98.25	742	13	0	586	1327	759	18	0	1368
CO000036	gi|21094396|gb|BQ406709.1|BQ406709	98.14	484	8	1	136	619	1	483	0	839
CO000393	gi|436404450|gb|JG847438.1|JG847438	97.83	828	14	4	6	832	54	878	0	1467
CO000417	gi|13353073|gb|BG443421.1|BG443421	87.88	553	67	0	117	669	86	638	2e-160	565
CO000401	gi|13245467|gb|BE054082.2|BE054082	98.63	437	6	0	18	454	17	453	0	819
CO000551	gi|13243623|gb|BE054753.2|BE054753	96.57	437	8	1	293	722	1	437	0	751
CO000199	gi|13245691|gb|BE055051.2|BE055051	95.69	836	27	7	703	1538	1	827	0	1289
CO000562	gi|436402170|gb|JG850708.1|JG850708	90.39	718	69	0	126	843	61	778	0	876
CO000166	gi|213020819|gb|GE653749.1|GE653749	94.44	324	12	5	99	417	51	373	2e-129	462
CO000363	gi|436399803|gb|JG846482.1|JG846482	98.57	839	4	4	1	839	88	918	0	1544
CO000038	gi|13247134|gb|BF268752.2|BF268752	96.89	546	17	0	2	547	3	548	0	914
CO000287	gi|436387969|gb|JG841431.1|JG841431	98.31	767	12	1	1	767	10	775	0	1409
CO000307	gi|13353385|gb|BG443733.1|BG443733	97.26	620	14	3	29	646	19	637	0	1072
CO000326	gi|436392837|gb|JG858056.1|JG858056	98.55	689	7	1	65	750	16	704	0	1283
CO000574	gi|21095621|gb|BQ407934.1|BQ407934	97.53	243	6	0	1	243	262	20	4e-121	434
CO000431	gi|188536297|gb|FG357312.1|FG357312	85.38	171	25	0	1	171	205	35	5e-33	141
CO000437	gi|436394565|gb|JG845748.1|JG845748	99.49	781	3	1	196	975	4	784	0	1449
CO000278	gi|195983474|gb|FL576448.1|FL576448	100	494	0	0	29	522	1	494	0	979
CO000520	gi|21100578|gb|BQ412891.1|BQ412891	97.18	639	14	4	9	646	13	648	0	1047
CO000092	gi|436392117|gb|JG851792.1|JG851792	99.19	866	3	4	116	978	4	868	0	1629
CO000582	gi|436392483|gb|JG852158.1|JG852158	98.87	710	8	0	67	776	4	713	0	1344
CO000048	gi|21103453|gb|BQ415766.1|BQ415766	96.68	602	15	1	1	602	633	37	0	1035
CO000342	gi|436396739|gb|JG849835.1|JG849835	94.35	744	21	2	45	773	90	827	0	1132
CO000215	gi|436393992|gb|JG845472.1|JG845472	98.18	826	12	3	19	842	46	870	0	1495
CO000630	gi|436397396|gb|JG855937.1|JG855937	99.39	819	4	1	7	825	4	821	0	1576
CO000309	gi|11209486|gb|BF278416.1|BF278416	86.96	161	21	0	320	480	206	366	3e-36	153
CO000384	gi|18099677|gb|BM358931.1|BM358931	93.92	543	32	1	176	718	580	39	0	743
CO000143	gi|13354252|gb|BG444600.1|BG444600	98.74	715	9	0	28	742	1	715	0	1348
CO000085	gi|436406414|gb|JG854055.1|JG854055	97.41	772	20	0	1	772	10	781	0	1372
CO000629	gi|21093787|gb|BQ406100.1|BQ406100	98.96	579	6	0	1	579	3	581	0	1102
CO000122	gi|436394048|gb|JG845528.1|JG845528	97.42	621	16	0	347	967	127	747	0	1104
CO000279	gi|21093614|gb|BQ405927.1|BQ405927	88.29	316	37	0	211	526	231	546	1e-90	333
CO000526	gi|18099898|gb|BM359152.1|BM359152	95.8	738	24	7	1	737	11	742	0	1164
CO000285	gi|436408196|gb|JG848214.1|JG848214	98.42	886	4	8	1	886	7	882	0	1586
CO000247	gi|436396714|gb|JG849810.1|JG849810	97.95	293	6	0	85	377	372	664	9e-151	533
CO000603	gi|21093990|gb|BQ406315.1|BQ406315	98.81	674	8	0	8	681	1	674	0	1275
CO000347	gi|21093980|gb|BQ406305.1|BQ406305	99.64	557	2	0	270	826	84	640	0	1090
CO000559	gi|436393140|gb|JG858359.1|JG858359	99.5	605	3	0	1	605	140	744	0	1176
CO000479	gi|436397105|gb|JG855646.1|JG855646	98.62	796	11	0	3	798	16	811	0	1491
CO000514	gi|195983502|gb|FL576476.1|FL576476	94.88	293	12	1	83	375	1	290	2e-128	458
CO000175	gi|13247718|gb|BF271909.2|BF271909	97.97	738	13	2	2	739	2	737	0	1330
CO000161	gi|21092568|gb|BQ404881.1|BQ404881	97.27	623	16	1	1	622	26	648	0	1096
CO000464	gi|13247575|gb|BF271135.2|BF271135	98.43	446	7	0	1	446	7	452	0	829
CO000624	gi|436398398|gb|JG838822.1|JG838822	99.19	492	4	0	46	537	127	618	0	944
CO000391	gi|13247541|gb|BF270999.2|BF270999	96.39	499	17	1	15	513	1	498	0	839
CO000123	gi|436389244|gb|JG857730.1|JG857730	98.94	660	7	0	1	660	7	666	0	1253
CO000323	gi|436408621|gb|JG848441.1|JG848441	96.46	593	12	1	1	593	135	718	0	1017
CO000157	gi|436400828|gb|JG843258.1|JG843258	97.9	523	11	0	28	550	158	680	0	950
CO000370	gi|13353402|gb|BG443750.1|BG443750	90.49	431	35	1	44	474	4	428	2e-150	531
CO000081	gi|21100596|gb|BQ412909.1|BQ412909	97.39	612	14	2	94	704	665	55	0	1070
CO000100	gi|436389839|gb|JG854860.1|JG854860	98.68	530	6	1	223	752	134	662	0	987
CO000294	gi|436394756|gb|JG845840.1|JG845840	98.47	917	6	4	50	963	41	952	0	1606
CO000597	gi|436406178|gb|JG841345.1|JG841345	98.42	506	8	0	1	506	223	728	0	940
CO000094	gi|13248672|gb|BF277638.2|BF277638	99.21	630	5	0	86	715	83	712	0	1209
CO000399	gi|21089938|gb|BQ402251.1|BQ402251	99.69	654	2	0	116	769	1	654	0	1281
CO000155	gi|21098394|gb|BQ410707.1|BQ410707	98.68	530	7	0	213	742	558	29	0	995
CO000078	gi|436396630|gb|JG849726.1|JG849726	98.73	864	5	6	143	1004	5	864	0	1578
CO000280	gi|11199587|gb|BF268592.1|BF268592	97.16	705	19	1	112	816	14	717	0	1231
CO000131	gi|13356970|gb|BG447318.1|BG447318	98.48	657	10	0	1	657	1	657	0	1223
CO000400	gi|13352429|gb|BG442777.1|BG442777	97.27	659	10	1	4	662	5	655	0	1170
CO000412	gi|436387593|gb|JG845080.1|JG845080	94.48	417	23	0	150	566	124	540	0	644
CO000510	gi|13354304|gb|BG444652.1|BG444652	98.91	735	7	1	1	734	11	745	0	1388
CO000232	gi|13349876|gb|BG440226.1|BG440226	99.04	623	3	2	55	677	84	703	0	1174
CO000154	gi|436397472|gb|JG856013.1|JG856013	83.66	716	117	0	56	771	40	755	8e-126	450
CO000150	gi|21103067|gb|BQ415380.1|BQ415380	99.34	608	4	0	1	608	622	15	0	1174
CO000346	gi|13351212|gb|BG441560.1|BG441560	96.36	412	12	1	53	464	15	423	0	694
CO000632	gi|21090166|gb|BQ402479.1|BQ402479	93.78	386	24	0	1	386	595	210	1e-163	575
CO000492	gi|213020929|gb|GE653418.1|GE653418	95.83	72	1	1	102	171	40	111	1e-24	113
CO000235	gi|436392165|gb|JG851840.1|JG851840	98.22	675	12	0	1057	1731	2	676	0	1243
CO000509	gi|13356971|gb|BG447319.1|BG447319	93.48	751	48	1	434	1183	120	870	0	1096
CO000521	gi|436404498|gb|JG847486.1|JG847486	86.93	199	26	0	2	200	444	642	4e-47	188
CO000539	gi|11206765|gb|BF275695.1|BF275695	97.06	849	21	4	39	887	26	870	0	1453
CO000587	gi|13245095|gb|BE054859.2|BE054859	97.27	256	3	3	302	554	1	255	5e-120	430
CO000037	gi|436387227|gb|JG844714.1|JG844714	99.11	896	1	7	470	1365	4	892	0	1657
CO000518	gi|13245402|gb|BE052246.2|BE052246	96.34	711	23	1	338	1048	28	735	0	1201
CO000019	gi|436393977|gb|JG845457.1|JG845457	97.4	883	18	4	14	894	20	899	0	1538
CO000045	gi|13353353|gb|BG443701.1|BG443701	98.19	442	5	3	281	720	5	445	0	789
CO000192	gi|21095427|gb|BQ407740.1|BQ407740	97.1	587	12	5	516	1099	3	587	0	989
CO000011	gi|436397994|gb|JG838418.1|JG838418	98.55	827	7	5	1	825	67	890	0	1505
CO000088	gi|21103240|gb|BQ415553.1|BQ415553	99	602	6	0	205	806	617	16	0	1146
CO000227	gi|436407310|gb|JG837527.1|JG837527	98.33	840	9	5	23	858	16	854	0	1515
CO000124	gi|436393818|gb|JG845438.1|JG845438	89.68	649	66	1	94	742	135	782	0	747
CO000198	gi|436403931|gb|JG857116.1|JG857116	98.1	841	8	6	2	837	49	886	0	1437
SRS0001	gi|436407500|gb|JG847914.1|JG847914	100	96	0	0	1	96	431	526	1e-48	190
SRS0002	gi|213020194|gb|GE653931.1|GE653931	100	26	0	0	6	31	18	43	7e-07	52
SRS0007	gi|13244175|gb|BE054566.2|BE054566	99.06	106	1	0	3	108	256	151	3e-52	202
SRS0009	gi|436404620|gb|JG847608.1|JG847608	91.26	103	4	4	4	106	830	927	2e-22	103
SRS0010	gi|13248330|gb|BF275332.2|BF275332	99.01	101	1	0	1	101	272	372	3e-49	192
SRS0014	gi|18100193|gb|BM359447.1|BM359447	100	121	0	0	1	121	286	166	2e-47	186
SRS0015	gi|436396402|gb|JG849498.1|JG849498	100	130	0	0	1	130	168	297	8e-69	258
SRS0018	gi|436394013|gb|JG845493.1|JG845493	97.83	138	2	1	1	138	148	284	4e-37	153
SRS0019	gi|436389071|gb|JG857656.1|JG857656	84.67	137	20	1	4	140	616	751	2e-20	97.6
SRS0021	gi|13245763|gb|BE052126.2|BE052126	95.74	141	5	1	1	141	355	494	1e-58	224
SRS0023	gi|21100793|gb|BQ413106.1|BQ413106	97.14	140	3	1	7	145	157	18	9e-63	238
SRS0025	gi|21100256|gb|BQ412581.1|BQ412581	97.99	149	3	0	1	149	162	14	6e-73	272
SRS0032	gi|21099347|gb|BQ411660.1|BQ411660	100	158	0	0	1	158	182	25	2e-85	313
SRS0033	gi|13248972|gb|BF279304.2|BF279304	99.28	138	1	0	1	138	415	552	4e-71	266
SRS0035	gi|21102787|gb|BQ415100.1|BQ415100	96.88	160	4	1	1	159	194	35	3e-72	270
SRS0037	gi|21103041|gb|BQ415354.1|BQ415354	97.59	166	4	0	1	166	191	26	1e-80	297
SRS0044	gi|21090574|gb|BQ402887.1|BQ402887	96.33	109	3	1	63	171	28	135	5e-34	143
SRS0046	gi|18100470|gb|BM359724.1|BM359724	96.61	177	5	1	1	177	229	54	5e-80	295
SRS0050	gi|57901440|gb|CB066500.1|CB066500	97.11	173	5	0	5	177	346	174	2e-82	303
SRS0052	gi|436387261|gb|JG844748.1|JG844748	98.41	189	3	0	1	189	413	601	1e-96	351
SRS0056	gi|18100288|gb|BM359542.1|BM359542	91.98	187	6	2	1	178	311	497	4e-44	176
SRS0058	gi|436389072|gb|JG857657.1|JG857657	100	138	0	0	1	138	138	275	2e-73	274
SRS0064	gi|13244635|gb|BE052639.2|BE052639	94.92	197	9	1	5	200	275	471	2e-82	303
SRS0066	gi|13248043|gb|BF273760.2|BF273760	100	130	0	0	73	202	1	130	1e-68	258
SRS0069	gi|399122992|gb|JK757320.1|JK757320	100	27	0	0	1	27	54	28	4e-07	54
SRS0071	gi|21103613|gb|BQ415926.1|BQ415926	98.34	181	3	0	27	207	200	20	7e-92	335
SRS0072	gi|18099772|gb|BM359026.1|BM359026	100	201	0	0	1	201	62	262	6e-111	398
SRS0073	gi|399118469|gb|JK757553.1|JK757553	85.71	84	12	0	129	212	52	135	2e-12	71.9
SRS0075	gi|13248736|gb|BF278236.2|BF278236	100	36	0	0	136	171	303	338	2e-12	71.9
SRS0076	gi|436388506|gb|JG857388.1|JG857388	85.29	68	10	0	3	70	621	688	1e-07	56
SRS0077	gi|21103916|gb|BQ416229.1|BQ416229	100	216	0	0	1	216	540	325	7e-120	428
SRS0079	gi|18098978|gb|BM358232.1|BM358232	96.31	217	5	2	1	217	72	285	1e-81	301
SRS0085	gi|11205179|gb|BF274109.1|BF274109	94.07	135	3	1	92	221	21	155	2e-52	204
SRS0094	gi|436407310|gb|JG837527.1|JG837527	91.82	110	6	1	1	110	754	860	6e-34	143
SRS0096	gi|21097031|gb|BQ409344.1|BQ409344	99.55	224	1	0	1	224	302	79	3e-122	436
SRS0097	gi|436399393|gb|JG853101.1|JG853101	96.98	232	7	0	1	232	206	437	1e-112	404
SRS0103	gi|13245201|gb|BE055889.2|BE055889	100	222	0	0	17	238	76	297	2e-123	440
SRS0105	gi|436406197|gb|JG841364.1|JG841364	97.95	244	5	0	2	245	160	403	1e-124	444
SRS0111	gi|21099479|gb|BQ411792.1|BQ411792	97.93	242	3	2	1	242	258	19	8e-83	305
SRS0115	gi|21097942|gb|BQ410255.1|BQ410255	98.81	253	3	0	1	253	499	247	1e-134	478
SRS0119	gi|436403121|gb|JG853936.1|JG853936	99.37	159	1	0	98	256	331	489	2e-83	307
SRS0123	gi|13350242|gb|BG440591.1|BG440591	97.37	114	3	0	1	114	439	552	9e-52	202
SRS0125	gi|436390124|gb|JG848809.1|JG848809	99.62	261	0	1	1	261	192	451	7e-142	502
SRS0127	gi|13246544|gb|BE054427.2|BE054427	96.06	203	6	2	1	202	497	698	9e-89	325
SRS0129	gi|11200931|gb|BF269936.1|BF269936	95.51	89	4	0	39	127	305	393	2e-34	145
SRS0132	gi|13247671|gb|BF271614.2|BF271614	98.88	267	3	0	1	267	326	60	5e-143	505
SRS0136	gi|21094641|gb|BQ406954.1|BQ406954	98.85	261	2	1	1	261	386	645	4e-94	343
SRS0137	gi|21089359|gb|BQ401672.1|BQ401672	100	114	0	0	157	270	132	19	6e-59	226
SRS0138	gi|13352703|gb|BG443051.1|BG443051	100	270	0	0	1	270	70	339	5e-152	535
SRS0141	gi|436407365|gb|JG837582.1|JG837582	92.5	80	6	0	44	123	531	610	3e-24	111
SRS0144	gi|13247147|gb|BF268796.2|BF268796	96.76	278	8	1	1	277	574	851	3e-135	480
SRS0146	gi|21103768|gb|BQ416081.1|BQ416081	96.39	277	9	1	2	277	323	47	6e-130	462
SRS0150	gi|13351887|gb|BG442235.1|BG442235	100	146	0	0	138	283	464	609	5e-78	289
SRS0152	gi|21091775|gb|BQ404088.1|BQ404088	98.54	137	2	0	80	216	301	437	8e-68	256
SRS0153	gi|13244882|gb|BE053045.2|BE053045	81.71	164	28	1	1	164	75	236	3e-15	81.8
SRS0155	gi|436397953|gb|JG838377.1|JG838377	99.43	176	1	0	24	199	121	296	6e-81	299
SRS0156	gi|21099443|gb|BQ411756.1|BQ411756	97.16	282	7	1	5	286	321	41	1e-137	488
SRS0157	gi|21101867|gb|BQ414180.1|BQ414180	98.26	288	4	1	1	287	620	333	5e-149	525
SRS0158	gi|11208538|gb|BF277468.1|BF277468	90.16	61	4	1	82	140	55	115	4e-11	67.9
SRS0160	gi|21096617|gb|BQ408930.1|BQ408930	95.27	169	8	0	1	169	328	496	1e-72	272
SRS0162	gi|399118614|gb|JK757698.1|JK757698	97.24	290	4	1	6	295	8	293	3e-144	509
SRS0168	gi|21092905|gb|BQ405218.1|BQ405218	98	100	1	1	1	99	554	653	2e-43	174
SRS0170	gi|436386542|gb|JG851147.1|JG851147	88.3	171	20	0	79	249	216	386	4e-45	180
SRS0171	gi|11203290|gb|BF272295.1|BF272295	98.63	293	3	1	11	303	102	393	2e-139	494
SRS0172	gi|692109588|gb|JZ555351.1|JZ555351	96.35	301	6	1	4	304	61	356	3e-144	509
SRS0176	gi|11203873|gb|BF272803.1|BF272803	99.18	122	1	0	90	211	344	465	3e-61	234
SRS0177	gi|13247250|gb|BF269476.2|BF269476	82.42	273	47	1	4	275	249	521	9e-37	153
SRS0179	gi|13354895|gb|BG445243.1|BG445243	97.17	283	7	1	14	295	190	472	3e-138	490
SRS0180	gi|21093965|gb|BQ406290.1|BQ406290	95.61	205	8	1	1	204	420	624	3e-89	327
SRS0185	gi|436394544|gb|JG840282.1|JG840282	91.67	60	4	1	1	60	805	863	3e-12	71.9
SRS0186	gi|21090997|gb|BQ403310.1|BQ403310	97.92	289	4	1	1	289	3	289	1e-134	478
SRS0188	gi|21102237|gb|BQ414550.1|BQ414550	100	180	0	0	1	180	201	22	3e-98	357
SRS0189	gi|13245167|gb|BE054591.2|BE054591	99.37	318	2	0	1	318	174	491	1e-150	531
SRS0190	gi|21097063|gb|BQ409376.1|BQ409376	99.09	219	1	1	5	222	235	17	2e-114	410
SRS0191	gi|213020943|gb|GE653432.1|GE653432	95.08	61	3	0	67	127	163	223	5e-20	97.6
SRS0195	gi|13244368|gb|BE053072.2|BE053072	97.24	326	8	1	1	326	107	431	5e-162	569
SRS0197	gi|13245943|gb|BE055533.2|BE055533	96.64	119	4	0	22	140	373	255	3e-52	204
SRS0198	gi|11210127|gb|BF279057.1|BF279057	88.89	90	10	0	1	90	207	296	1e-20	99.6
SRS0199	gi|13248403|gb|BF275680.2|BF275680	93.22	236	16	0	1	236	94	329	3e-83	307
SRS0200	gi|13247125|gb|BF268699.2|BF268699	82.61	115	20	0	115	229	335	449	1e-11	69.9
SRS0204	gi|13247708|gb|BF271869.2|BF271869	97.58	331	8	0	6	336	111	441	1e-156	551
SRS0206	gi|436391253|gb|JG839147.1|JG839147	98.21	336	6	0	1	336	138	473	6e-177	618
SRS0208	gi|213020688|gb|GE654110.1|GE654110	100	26	0	0	1	26	126	151	3e-06	52
SRS0210	gi|21095968|gb|BQ408281.1|BQ408281	99.12	342	3	0	1	342	383	42	0	654
SRS0218	gi|399123179|gb|JK757507.1|JK757507	96.88	32	1	0	216	247	42	73	2e-07	56
SRS0220	gi|21094474|gb|BQ406799.1|BQ406799	98.6	143	2	0	1	143	232	374	3e-71	268
SRS0223	gi|13248611|gb|BF276488.2|BF276488	93.64	110	7	0	4	113	563	672	1e-39	163
SRS0224	gi|13350532|gb|BG440880.1|BG440880	91.01	89	8	0	1	89	426	514	9e-25	113
SRS0225	gi|13243976|gb|BE051932.2|BE051932	100	359	0	0	1	359	83	441	0	712
SRS0229	gi|21100254|gb|BQ412579.1|BQ412579	95.8	143	6	0	220	362	656	514	9e-62	236
SRS0231	gi|21101332|gb|BQ413645.1|BQ413645	99.71	341	1	0	1	341	368	28	0	668
SRS0234	gi|13247943|gb|BF273232.2|BF273232	98.6	285	4	0	1	285	308	592	7e-152	535
SRS0237	gi|11204943|gb|BF273885.1|BF273885	99.02	306	2	1	1	306	209	513	8e-164	575
SRS0241	gi|21095714|gb|BQ408027.1|BQ408027	98.11	159	2	1	157	315	183	26	4e-76	283
SRS0242	gi|21090065|gb|BQ402378.1|BQ402378	98.12	373	5	1	1	371	466	94	1e-171	601
SRS0243	gi|13356319|gb|BG446667.1|BG446667	99.42	347	2	0	5	351	22	368	0	672
SRS0244	gi|195982961|gb|FL576698.1|FL576698	84.55	123	19	0	141	263	410	532	9e-19	93.7
SRS0248	gi|436407936|gb|JG837856.1|JG837856	89.06	128	14	0	5	132	572	699	1e-33	143
SRS0250	gi|11208070|gb|BF277000.1|BF277000	98.54	205	3	0	1	205	208	412	7e-106	383
SRS0252	gi|21096717|gb|BQ409030.1|BQ409030	91.46	164	14	0	6	169	340	177	4e-55	214
SRS0253	gi|21091262|gb|BQ403587.1|BQ403587	95.54	269	10	1	1	269	163	429	8e-121	432
SRS0254	gi|21094051|gb|BQ406268.1|BQ406268	97.33	375	9	1	6	380	417	44	0	656
SRS0255	gi|322394417|gb|JG294132.1|JG294132	99.68	309	1	0	77	385	18	326	1e-172	605
SRS0256	gi|13245519|gb|BE053930.2|BE053930	98.97	291	3	0	59	349	5	295	3e-157	553
SRS0257	gi|21102989|gb|BQ415302.1|BQ415302	98.07	207	3	1	182	387	228	22	3e-102	371
SRS0258	gi|21092520|gb|BQ404833.1|BQ404833	100	31	0	0	5	35	164	194	3e-09	61.9
SRS0259	gi|21095058|gb|BQ407371.1|BQ407371	97.54	285	6	1	17	300	1	285	1e-141	502
SRS0261	gi|21097466|gb|BQ409779.1|BQ409779	98.2	388	7	0	1	388	473	86	0	672
SRS0264	gi|13245088|gb|BE054546.2|BE054546	100	137	0	0	221	357	30	166	2e-72	272
SRS0265	gi|399122898|gb|JK757226.1|JK757226	100	28	0	0	1	28	28	55	2e-07	56
SRS0267	gi|195983168|gb|FL576801.1|FL576801	87.5	56	7	0	191	246	157	212	2e-07	56
SRS0268	gi|21096231|gb|BQ408544.1|BQ408544	99.22	386	3	0	1	386	447	62	0	741
SRS0269	gi|436406644|gb|JG854285.1|JG854285	98.78	82	1	0	207	288	209	290	3e-37	155
SRS0270	gi|436387730|gb|JG845217.1|JG845217	98.74	318	4	0	76	393	223	540	6e-171	599
SRS0271	gi|11202080|gb|BF271085.1|BF271085	98.71	387	5	0	1	387	20	406	0	728
SRS0274	gi|213020233|gb|GE653628.1|GE653628	100	26	0	0	10	35	21	46	3e-06	52
SRS0278	gi|21099992|gb|BQ412305.1|BQ412305	100	231	0	0	6	236	247	17	1e-128	458
SRS0279	gi|13356476|gb|BG446824.1|BG446824	99.74	387	1	0	1	387	159	545	0	759
SRS0281	gi|13355489|gb|BG445837.1|BG445837	93.1	145	10	0	1	145	219	363	2e-53	208
SRS0282	gi|11203622|gb|BF272552.1|BF272552	97.98	396	8	0	6	401	3	398	0	722
SRS0288	gi|399122861|gb|JK757189.1|JK757189	100	29	0	0	1	29	7	35	5e-08	58
SRS0290	gi|436389053|gb|JG857638.1|JG857638	91.49	141	12	0	1	141	112	252	3e-46	184
SRS0291	gi|213020240|gb|GE653635.1|GE653635	100	27	0	0	8	34	24	50	8e-07	54
SRS0294	gi|195983505|gb|FL576479.1|FL576479	99.44	359	2	0	48	406	1	359	0	654
SRS0297	gi|13248054|gb|BF273846.2|BF273846	96.98	265	6	2	4	268	4	266	2e-112	404
SRS0298	gi|21092674|gb|BQ404987.1|BQ404987	97.52	404	10	0	4	407	90	493	0	650
SRS0299	gi|436387926|gb|JG841388.1|JG841388	98.51	134	2	0	1	134	667	800	7e-66	250
SRS0300	gi|21097425|gb|BQ409738.1|BQ409738	96.81	408	13	0	1	408	445	38	0	708
SRS0301	gi|21093665|gb|BQ405978.1|BQ405978	91.23	57	4	1	8	64	33	88	2e-10	65.9
SRS0303	gi|21102335|gb|BQ414648.1|BQ414648	98.31	415	4	2	1	413	498	85	0	700
SRS0304	gi|13247847|gb|BF272703.2|BF272703	97	400	12	0	14	413	217	616	0	698
SRS0305	gi|189092663|gb|FG548198.1|FG548198	97.65	383	7	1	1	383	30	410	0	646
SRS0307	gi|13352242|gb|BG442590.1|BG442590	90.97	155	14	0	1	155	397	551	9e-50	196
SRS0308	gi|21092051|gb|BQ404364.1|BQ404364	95.34	365	14	3	41	402	10	374	9e-161	565
SRS0309	gi|11206719|gb|BF275649.1|BF275649	95.58	407	15	3	1	407	364	767	0	640
SRS0311	gi|13243634|gb|BE054765.2|BE054765	97.59	249	6	0	10	258	251	3	6e-125	446
SRS0312	gi|399118469|gb|JK757553.1|JK757553	88.16	76	8	1	70	144	55	130	4e-12	71.9
SRS0314	gi|13244091|gb|BE053468.2|BE053468	100	229	0	0	189	417	83	311	2e-127	454
SRS0315	gi|21095984|gb|BQ408297.1|BQ408297	95.22	418	20	0	1	418	435	18	0	670
SRS0317	gi|13243875|gb|BE054661.2|BE054661	89.07	366	40	0	34	399	162	527	1e-113	408
SRS0318	gi|13351802|gb|BG442150.1|BG442150	99.76	419	1	0	1	419	2	420	0	781
SRS0321	gi|21098650|gb|BQ410963.1|BQ410963	100	192	0	0	229	420	628	437	3e-105	381
SRS0322	gi|11203685|gb|BF272615.1|BF272615	98.36	61	1	0	360	420	1	61	1e-24	113
SRS0323	gi|436391283|gb|JG839177.1|JG839177	99.28	418	1	2	1	418	380	795	0	789
SRS0324	gi|11204371|gb|BF273301.1|BF273301	94.03	134	5	1	1	134	563	693	2e-50	198
SRS0330	gi|21095747|gb|BQ408060.1|BQ408060	97.94	388	8	0	38	425	410	23	0	658
SRS0331	gi|13244477|gb|BE054423.2|BE054423	90.31	423	27	3	15	426	1	420	1e-144	511
SRS0332	gi|399123018|gb|JK757346.1|JK757346	97.83	138	3	0	131	268	93	230	7e-66	250
SRS0333	gi|21098066|gb|BQ410379.1|BQ410379	95.88	413	16	1	15	427	634	223	0	686
SRS0334	gi|13350807|gb|BG441155.1|BG441155	95.44	241	11	0	17	257	337	577	3e-108	391
SRS0337	gi|13248212|gb|BF274775.2|BF274775	95.8	429	18	0	1	429	30	458	0	708
SRS0338	gi|21096493|gb|BQ408806.1|BQ408806	92.68	41	3	0	26	66	380	420	6e-08	58
SRS0339	gi|21098484|gb|BQ410797.1|BQ410797	99.29	423	3	0	1	423	11	433	0	773
SRS0340	gi|189092559|gb|FG548094.1|FG548094	89.29	84	9	0	87	170	109	26	3e-19	95.6
SRS0343	gi|13354214|gb|BG444562.1|BG444562	98.41	439	1	2	1	434	56	493	0	807
SRS0346	gi|195983499|gb|FL576473.1|FL576473	93.94	66	4	0	218	283	453	518	2e-20	99.6
SRS0347	gi|213020483|gb|GE654053.1|GE654053	91.03	78	5	2	5	82	82	157	1e-15	83.8
SRS0348	gi|21101151|gb|BQ413464.1|BQ413464	99.53	425	2	0	6	430	449	25	0	827
SRS0350	gi|13248002|gb|BF273531.2|BF273531	98.87	441	4	1	1	441	32	471	0	827
SRS0351	gi|21091150|gb|BQ403463.1|BQ403463	98.07	415	8	0	1	415	31	445	0	759
SRS0352	gi|189092531|gb|FG548066.1|FG548066	91.84	49	4	0	189	237	43	91	2e-10	65.9
SRS0353	gi|11203502|gb|BF272507.1|BF272507	82.22	343	58	1	6	348	406	67	2e-48	192
SRS0355	gi|21094393|gb|BQ406706.1|BQ406706	99.08	435	4	0	1	435	26	460	0	831
SRS0360	gi|13247506|gb|BF270869.2|BF270869	96	375	6	1	6	380	91	456	0	632
SRS0361	gi|13352214|gb|BG442562.1|BG442562	94.67	150	8	0	1	150	84	233	5e-61	234
SRS0362	gi|21096651|gb|BQ408964.1|BQ408964	87.41	278	33	2	69	345	143	419	3e-68	258
SRS0363	gi|13244749|gb|BE054642.2|BE054642	97.77	448	10	0	1	448	55	502	0	809
SRS0364	gi|13244516|gb|BE054977.2|BE054977	96.76	370	12	0	1	370	32	401	0	638
SRS0365	gi|21092757|gb|BQ405070.1|BQ405070	97.28	404	11	0	46	449	130	533	0	672
SRS0366	gi|11200714|gb|BF269719.1|BF269719	100	225	0	0	1	225	47	271	2e-112	404
SRS0367	gi|436391694|gb|JG839588.1|JG839588	99.5	404	2	0	6	409	129	532	0	785
SRS0368	gi|18101178|gb|BM360432.1|BM360432	89.84	128	12	1	1	127	58	185	1e-33	143
SRS0372	gi|21093325|gb|BQ405638.1|BQ405638	93.75	272	16	1	69	340	105	375	2e-97	355
SRS0374	gi|13246285|gb|BE053392.2|BE053392	99.29	422	3	0	29	450	94	515	0	815
SRS0377	gi|213020688|gb|GE654110.1|GE654110	100	27	0	0	1	27	151	125	9e-07	54
SRS0378	gi|436391605|gb|JG839499.1|JG839499	93.1	58	4	0	1	58	802	859	1e-15	83.8
SRS0381	gi|11201232|gb|BF270237.1|BF270237	93.75	64	4	0	362	425	338	401	3e-19	95.6
SRS0382	gi|13245766|gb|BE052129.2|BE052129	93.58	218	7	7	1	218	486	696	3e-71	268
SRS0383	gi|21101016|gb|BQ413329.1|BQ413329	98.76	403	5	0	57	459	420	18	0	652
SRS0384	gi|436393118|gb|JG858337.1|JG858337	87.57	177	22	0	189	365	136	312	9e-44	176
SRS0385	gi|18098738|gb|BM357992.1|BM357992	95.88	461	19	0	1	461	489	29	0	722
SRS0386	gi|21090280|gb|BQ402593.1|BQ402593	90.93	386	35	0	76	461	2	387	2e-137	488
SRS0387	gi|13353611|gb|BG443959.1|BG443959	99.63	269	1	0	184	452	22	290	9e-149	525
SRS0388	gi|13350645|gb|BG440993.1|BG440993	84.67	137	21	0	64	200	492	628	7e-23	107
SRS0389	gi|213020489|gb|GE654052.1|GE654052	90.61	330	22	6	1	323	32	359	5e-101	367
SRS0391	gi|13244633|gb|BE052637.2|BE052637	89.93	139	14	0	110	248	142	280	4e-40	165
SRS0396	gi|21098476|gb|BQ410789.1|BQ410789	99.57	462	2	0	6	467	488	27	0	823
SRS0398	gi|21098667|gb|BQ410980.1|BQ410980	96.59	469	15	1	1	468	526	58	0	761
SRS0402	gi|21091406|gb|BQ403719.1|BQ403719	99.36	469	2	1	1	469	2	469	0	856
SRS0403	gi|21100611|gb|BQ412924.1|BQ412924	96.57	350	11	1	21	370	471	123	2e-168	591
SRS0404	gi|436397958|gb|JG838382.1|JG838382	97.49	438	4	1	33	470	265	695	0	785
SRS0406	gi|21093165|gb|BQ405478.1|BQ405478	93.78	370	23	0	102	471	170	539	2e-156	551
SRS0407	gi|21092499|gb|BQ404812.1|BQ404812	89.73	477	43	1	1	471	60	536	6e-159	559
SRS0408	gi|13248484|gb|BF277030.2|BF277030	96.48	454	11	3	22	473	1	451	0	753
SRS0409	gi|13245995|gb|BE052076.2|BE052076	94.53	457	15	1	27	473	1	457	0	664
SRS0410	gi|21097925|gb|BQ410238.1|BQ410238	100	304	0	0	1	304	372	69	5e-172	603
SRS0411	gi|21099175|gb|BQ411488.1|BQ411488	100	232	0	0	39	270	517	286	4e-129	460
SRS0412	gi|399123112|gb|JK757440.1|JK757440	100	29	0	0	1	29	99	71	6e-08	58
SRS0414	gi|11200749|gb|BF269754.1|BF269754	97.86	468	7	2	1	465	138	605	0	783
SRS0415	gi|436407267|gb|JG847780.1|JG847780	90.42	334	32	0	14	347	376	709	1e-113	408
SRS0416	gi|21090675|gb|BQ402988.1|BQ402988	98.75	481	4	2	1	479	620	140	0	848
SRS0417	gi|13248737|gb|BF278244.2|BF278244	97.01	468	14	0	13	480	1	468	0	817
SRS0420	gi|436388459|gb|JG857341.1|JG857341	98.33	480	5	2	1	480	126	602	0	827
SRS0422	gi|41578521|gb|CK640526.1|CK640526	93.62	141	4	3	4	142	168	31	3e-47	188
SRS0423	gi|13354426|gb|BG444774.1|BG444774	97.21	251	4	3	9	256	556	306	2e-116	418
SRS0424	gi|21102321|gb|BQ414634.1|BQ414634	99.79	482	1	0	1	482	502	21	0	948
SRS0426	gi|13244196|gb|BE055443.2|BE055443	88.81	134	14	1	5	138	421	553	1e-33	143
SRS0428	gi|436396546|gb|JG849642.1|JG849642	97.84	463	8	2	1	461	167	629	0	823
SRS0429	gi|436407213|gb|JG847726.1|JG847726	95.95	173	3	1	126	298	309	477	2e-76	285
SRS0431	gi|13356210|gb|BG446558.1|BG446558	81.32	182	34	0	1	182	515	696	1e-18	93.7
SRS0432	gi|21097574|gb|BQ409887.1|BQ409887	95.87	436	18	0	4	439	470	35	0	722
SRS0433	gi|13243938|gb|BE055498.2|BE055498	85.92	142	20	0	8	149	303	444	1e-27	123
SRS0434	gi|13244061|gb|BE053141.2|BE053141	99.79	487	1	0	2	488	23	509	0	916
SRS0436	gi|21101991|gb|BQ414304.1|BQ414304	98.29	468	7	1	21	488	525	59	0	856
SRS0438	gi|21098818|gb|BQ411131.1|BQ411131	97.54	488	11	1	1	488	3	489	0	728
SRS0439	gi|11203937|gb|BF272867.1|BF272867	100	410	0	0	1	410	6	415	0	813
SRS0441	gi|189092531|gb|FG548066.1|FG548066	96.48	227	8	0	163	389	34	260	6e-107	387
SRS0443	gi|13246852|gb|BE055715.2|BE055715	99.57	466	2	0	25	490	20	485	0	908
SRS0444	gi|13248331|gb|BF275334.2|BF275334	93.16	117	8	0	1	117	55	171	2e-41	168
SRS0445	gi|436400633|gb|JG843112.1|JG843112	98.39	311	5	0	1	311	415	725	3e-164	577
SRS0446	gi|13350233|gb|BG440582.1|BG440582	98.98	491	5	0	2	492	19	509	0	934
SRS0448	gi|213021087|gb|GE653903.1|GE653903	90.48	294	16	12	1	294	137	418	1e-70	266
SRS0450	gi|21092060|gb|BQ404373.1|BQ404373	84.24	165	26	0	5	169	418	582	5e-27	121
SRS0451	gi|13247317|gb|BF269809.2|BF269809	99.19	371	3	0	1	371	63	433	0	714
SRS0452	gi|21099827|gb|BQ412140.1|BQ412140	96.18	497	18	1	1	497	584	89	0	827
SRS0454	gi|436396343|gb|JG849439.1|JG849439	97.78	45	1	0	39	83	246	290	5e-15	81.8
SRS0458	gi|21089542|gb|BQ401855.1|BQ401855	96.36	495	17	1	7	501	1	494	0	831
SRS0459	gi|436398329|gb|JG838753.1|JG838753	97.57	453	11	0	38	490	173	625	0	811
SRS0460	gi|21090723|gb|BQ403036.1|BQ403036	99.6	496	2	0	6	501	97	592	0	926
SRS0461	gi|11200714|gb|BF269719.1|BF269719	95.29	276	13	0	1	276	6	281	1e-111	402
SRS0462	gi|11204586|gb|BF273516.1|BF273516	99.78	457	1	0	46	502	1	457	0	898
SRS0464	gi|21099441|gb|BQ411754.1|BQ411754	86.9	168	21	1	5	172	208	42	6e-36	151
SRS0467	gi|399122898|gb|JK757226.1|JK757226	100	32	0	0	1	32	28	59	1e-09	63.9
SRS0469	gi|13353022|gb|BG443370.1|BG443370	90.48	252	21	3	1	252	375	623	2e-76	285
SRS0470	gi|18100226|gb|BM359480.1|BM359480	98.57	140	2	0	1	140	326	465	2e-69	262
SRS0473	gi|13356406|gb|BG446754.1|BG446754	93.64	330	20	1	4	332	462	791	5e-135	480
SRS0474	gi|195983205|gb|FL576387.1|FL576387	87.66	235	29	0	195	429	173	407	1e-61	236
SRS0477	gi|13247322|gb|BF269830.2|BF269830	98.06	361	1	1	144	504	153	507	0	662
SRS0480	gi|11204269|gb|BF273199.1|BF273199	86.76	68	9	0	12	79	445	512	1e-09	63.9
SRS0481	gi|21090902|gb|BQ403215.1|BQ403215	98.58	424	5	1	1	424	1	423	0	751
SRS0482	gi|21099000|gb|BQ411313.1|BQ411313	97.56	491	9	2	1	488	605	115	0	864
SRS0483	gi|21092375|gb|BQ404688.1|BQ404688	100	28	0	0	168	195	86	113	3e-07	56
SRS0485	gi|21093041|gb|BQ405354.1|BQ405354	87.28	173	22	0	217	389	365	537	3e-41	168
SRS0486	gi|436391983|gb|JG851658.1|JG851658	86.71	301	40	0	49	349	264	564	1e-74	280
SRS0487	gi|11199696|gb|BF268701.1|BF268701	97.09	275	8	0	236	510	1	275	1e-135	482
SRS0488	gi|21098711|gb|BQ411024.1|BQ411024	86.05	86	12	0	6	91	261	176	3e-13	75.8
SRS0489	gi|195984170|gb|FL577768.1|FL577768	99.61	511	2	0	1	511	48	558	0	997
SRS0490	gi|11206374|gb|BF275304.1|BF275304	83.7	92	15	0	163	254	363	454	1e-09	63.9
SRS0491	gi|436394463|gb|JG840201.1|JG840201	87.69	333	37	3	1	332	557	886	7e-85	313
SRS0493	gi|11208045|gb|BF276975.1|BF276975	99.41	510	3	0	3	512	1	510	0	987
SRS0494	gi|13245168|gb|BE054871.2|BE054871	96.31	488	15	1	1	485	20	507	0	779
SRS0496	gi|13356389|gb|BG446737.1|BG446737	98.04	511	10	0	1	511	5	515	0	934
SRS0498	gi|13353480|gb|BG443828.1|BG443828	96.82	409	13	0	1	409	78	486	0	708
SRS0499	gi|195983676|gb|FL576962.1|FL576962	98.53	68	1	0	387	454	83	16	9e-29	127
SRS0500	gi|21100238|gb|BQ412551.1|BQ412551	99.57	466	1	1	1	465	556	91	0	900
SRS0501	gi|21094140|gb|BQ406453.1|BQ406453	95.08	427	21	0	1	427	245	671	0	686
SRS0502	gi|11204217|gb|BF273147.1|BF273147	93.23	251	17	0	1	251	264	514	9e-100	363
SRS0503	gi|13245127|gb|BE053523.2|BE053523	94.59	37	2	0	440	476	447	483	7e-08	58
SRS0504	gi|13352265|gb|BG442613.1|BG442613	87.8	246	30	0	1	246	336	581	9e-66	250
SRS0505	gi|21095721|gb|BQ408034.1|BQ408034	88.3	94	11	0	12	105	153	60	2e-20	99.6
SRS0506	gi|21090861|gb|BQ403174.1|BQ403174	99.81	517	1	0	1	517	129	645	0	1017
SRS0508	gi|213020811|gb|GE653741.1|GE653741	97	367	11	0	1	367	58	424	0	640
SRS0509	gi|195983226|gb|FL576408.1|FL576408	97.92	240	3	2	59	297	9	247	4e-117	420
SRS0510	gi|21100165|gb|BQ412478.1|BQ412478	94.07	540	10	1	1	518	631	92	0	850
SRS0511	gi|13356436|gb|BG446784.1|BG446784	94.95	495	16	4	32	517	245	739	0	761
SRS0513	gi|436389917|gb|JG854938.1|JG854938	98.85	520	5	1	1	519	199	718	0	975
SRS0514	gi|436397781|gb|JG856322.1|JG856322	86.27	102	14	0	115	216	394	495	5e-18	91.7
SRS0516	gi|436394718|gb|JG840357.1|JG840357	98.58	423	5	1	1	423	469	890	0	783
SRS0517	gi|436408321|gb|JG838043.1|JG838043	97.47	434	9	1	6	437	144	577	0	708
SRS0520	gi|436395383|gb|JG842309.1|JG842309	86.49	185	25	0	342	526	125	309	3e-41	168
SRS0523	gi|21100023|gb|BQ412336.1|BQ412336	99.03	518	5	0	1	518	536	19	0	946
SRS0524	gi|195984092|gb|FL577715.1|FL577715	100	88	0	0	440	527	212	125	4e-43	174
SRS0525	gi|436391834|gb|JG839728.1|JG839728	96.57	233	8	0	33	265	209	441	2e-110	398
SRS0527	gi|188536280|gb|FG357295.1|FG357295	100	322	0	0	85	406	341	20	0	638
SRS0529	gi|21103328|gb|BQ415641.1|BQ415641	97.42	427	11	0	73	499	443	17	0	759
SRS0530	gi|11206537|gb|BF275467.1|BF275467	99.81	530	1	0	1	530	1	530	0	1043
SRS0531	gi|436396884|gb|JG849980.1|JG849980	98.86	350	4	0	127	476	311	660	0	662
SRS0534	gi|13246413|gb|BE052186.2|BE052186	99.59	485	2	0	1	485	44	528	0	946
SRS0535	gi|21100931|gb|BQ413244.1|BQ413244	98.5	533	4	1	1	529	578	46	0	991
SRS0536	gi|21095095|gb|BQ407408.1|BQ407408	89.58	240	25	0	60	299	44	283	4e-74	278
SRS0537	gi|21099841|gb|BQ412154.1|BQ412154	97.57	534	11	2	1	533	613	81	0	940
SRS0538	gi|21101622|gb|BQ413947.1|BQ413947	99.62	531	1	1	5	534	557	27	0	981
SRS0539	gi|11201451|gb|BF270456.1|BF270456	95.54	516	6	3	1	516	5	503	0	844
SRS0541	gi|436398640|gb|JG852429.1|JG852429	97.75	534	12	0	1	534	141	674	0	963
SRS0544	gi|195984171|gb|FL577769.1|FL577769	99.39	492	3	0	41	532	8	499	0	952
SRS0545	gi|11201772|gb|BF270777.1|BF270777	99.09	440	4	0	38	477	1	440	0	841
SRS0547	gi|436399925|gb|JG846604.1|JG846604	90.58	138	12	1	1	138	691	827	2e-39	163
SRS0548	gi|436396285|gb|JG849381.1|JG849381	88.24	51	6	0	196	246	583	633	1e-06	54
SRS0550	gi|18099898|gb|BM359152.1|BM359152	87.55	249	29	2	1	249	415	661	2e-60	232
SRS0551	gi|13247959|gb|BF273303.2|BF273303	80	265	53	0	104	368	114	378	3e-22	105
SRS0552	gi|399122911|gb|JK757239.1|JK757239	99.76	418	1	0	34	451	1	418	0	821
SRS0554	gi|436387610|gb|JG845097.1|JG845097	97.73	441	9	1	1	440	179	619	0	787
SRS0555	gi|436403656|gb|JG856841.1|JG856841	99.44	540	2	1	1	539	132	671	0	1039
SRS0556	gi|11202875|gb|BF271880.1|BF271880	83.56	225	37	0	104	328	294	518	2e-36	153
SRS0557	gi|21103123|gb|BQ415436.1|BQ415436	97.02	537	14	2	1	536	614	79	0	922
SRS0558	gi|189092566|gb|FG548101.1|FG548101	95	120	6	0	235	354	327	208	7e-48	190
SRS0559	gi|21090016|gb|BQ402317.1|BQ402317	95.98	547	16	2	1	541	582	36	0	902
SRS0560	gi|13350567|gb|BG440915.1|BG440915	99.6	500	2	0	42	541	1	500	0	975
SRS0561	gi|21102238|gb|BQ414551.1|BQ414551	93.98	216	8	3	3	217	563	352	2e-82	305
SRS0562	gi|21089700|gb|BQ402025.1|BQ402025	97.98	297	6	0	245	541	664	368	4e-154	543
SRS0563	gi|692109946|gb|JZ554880.1|JZ554880	84.76	105	16	0	1	105	468	364	5e-15	81.8
SRS0567	gi|21099428|gb|BQ411741.1|BQ411741	98.68	530	6	1	2	531	541	13	0	987
SRS0569	gi|436388181|gb|JG841520.1|JG841520	99.1	223	2	0	53	275	166	388	7e-119	426
SRS0570	gi|21102200|gb|BQ414513.1|BQ414513	97.25	437	11	1	107	543	466	31	0	763
SRS0571	gi|21093282|gb|BQ405595.1|BQ405595	97.28	367	9	1	174	540	92	457	0	640
SRS0572	gi|436404575|gb|JG847563.1|JG847563	99.24	393	2	1	153	544	131	523	0	747
SRS0574	gi|11206186|gb|BF275116.1|BF275116	92.9	451	17	3	38	481	716	274	0	640
SRS0575	gi|21097047|gb|BQ409360.1|BQ409360	95.89	462	17	2	1	460	576	115	0	749
SRS0577	gi|21103422|gb|BQ415735.1|BQ415735	96.63	534	6	2	1	523	551	19	0	920
SRS0578	gi|11203855|gb|BF272785.1|BF272785	97.58	538	12	1	1	538	91	627	0	955
SRS0579	gi|21099057|gb|BQ411370.1|BQ411370	97.44	546	14	0	1	546	38	583	0	971
SRS0580	gi|21093862|gb|BQ406175.1|BQ406175	84.76	105	16	0	126	230	48	152	5e-15	81.8
SRS0583	gi|11204254|gb|BF273184.1|BF273184	99.43	348	2	0	1	348	115	462	0	674
SRS0587	gi|21090786|gb|BQ403099.1|BQ403099	99.79	485	1	0	1	485	149	633	0	954
SRS0588	gi|13354452|gb|BG444800.1|BG444800	90.84	502	45	1	49	550	246	746	6e-178	622
SRS0589	gi|436403998|gb|JG846986.1|JG846986	96.84	158	4	1	95	251	591	748	2e-70	266
SRS0590	gi|436386488|gb|JG851093.1|JG851093	84.27	89	14	0	48	136	193	281	3e-10	65.9
SRS0591	gi|21092280|gb|BQ404593.1|BQ404593	97.63	548	12	1	1	547	27	574	0	977
SRS0592	gi|436401497|gb|JG837363.1|JG837363	98.18	550	10	0	1	550	149	698	0	1011
SRS0593	gi|21098199|gb|BQ410512.1|BQ410512	86.91	382	50	0	1	382	607	226	9e-100	363
SRS0595	gi|21098330|gb|BQ410643.1|BQ410643	85.02	247	37	0	1	247	481	235	1e-49	196
SRS0597	gi|21098160|gb|BQ410473.1|BQ410473	98.37	551	9	0	1	551	573	23	0	914
SRS0599	gi|436388264|gb|JG857245.1|JG857245	96.87	447	14	0	13	459	141	587	0	775
SRS0601	gi|21098460|gb|BQ410773.1|BQ410773	99.28	552	4	0	1	552	582	31	0	1063
SRS0602	gi|13350412|gb|BG440760.1|BG440760	97.46	551	11	1	1	551	59	606	0	977
SRS0603	gi|18098979|gb|BM358233.1|BM358233	91.2	125	10	1	376	500	249	126	2e-36	153
SRS0605	gi|21100132|gb|BQ412445.1|BQ412445	99.58	475	2	0	1	475	504	30	0	878
SRS0607	gi|11203112|gb|BF272117.1|BF272117	82.17	129	23	0	145	273	303	431	1e-12	73.8
SRS0608	gi|11207907|gb|BF276837.1|BF276837	98.52	540	8	0	15	554	3	542	0	1007
SRS0609	gi|436391407|gb|JG839301.1|JG839301	99.58	474	0	1	69	542	133	604	0	918
SRS0610	gi|13356017|gb|BG446365.1|BG446365	95.49	554	21	4	5	554	1	554	0	868
SRS0611	gi|13354126|gb|BG444474.1|BG444474	95.37	562	10	2	1	553	34	588	0	920
SRS0612	gi|436386542|gb|JG851147.1|JG851147	98.39	62	1	0	6	67	229	290	4e-25	115
SRS0613	gi|21090490|gb|BQ402803.1|BQ402803	99.64	548	2	0	1	548	602	55	0	1070
SRS0614	gi|18099010|gb|BM358264.1|BM358264	96.04	555	11	4	1	553	573	28	0	908
SRS0615	gi|13350601|gb|BG440949.1|BG440949	99.28	554	4	0	1	554	601	48	0	1066
SRS0616	gi|21102278|gb|BQ414591.1|BQ414591	98.92	556	2	1	1	556	566	15	0	1053
SRS0618	gi|399118581|gb|JK757665.1|JK757665	98.89	539	6	0	9	547	1	539	0	1021
SRS0619	gi|21098246|gb|BQ410559.1|BQ410559	96.69	514	17	0	4	517	581	68	0	884
SRS0621	gi|436398870|gb|JG852578.1|JG852578	92.93	297	19	2	1	297	587	881	7e-113	406
SRS0623	gi|13245419|gb|BE053968.2|BE053968	99.63	542	2	0	4	545	1	542	0	1059
SRS0624	gi|13354570|gb|BG444918.1|BG444918	85.34	423	58	4	1	422	460	879	1e-86	319
SRS0625	gi|13356745|gb|BG447093.1|BG447093	97.49	557	13	1	4	559	593	37	0	985
SRS0626	gi|21095143|gb|BQ407456.1|BQ407456	98.19	554	10	0	4	557	2	555	0	1019
SRS0627	gi|436394723|gb|JG840362.1|JG840362	99.64	277	1	0	1	277	441	165	2e-153	541
SRS0629	gi|13352661|gb|BG443009.1|BG443009	88.89	99	11	0	381	479	271	173	2e-23	109
SRS0632	gi|436386319|gb|JG850924.1|JG850924	98.94	94	1	0	1	94	534	627	3e-44	178
SRS0633	gi|18098619|gb|BM357873.1|BM357873	96.65	507	15	2	1	507	603	99	0	854
SRS0635	gi|13244959|gb|BE052444.2|BE052444	95.91	489	16	2	7	494	52	537	0	799
SRS0636	gi|13350404|gb|BG440752.1|BG440752	85.58	104	15	0	1	104	528	631	8e-17	87.7
SRS0638	gi|436398547|gb|JG838971.1|JG838971	89.66	203	21	0	1	203	440	642	1e-61	236
SRS0639	gi|436390759|gb|JG849147.1|JG849147	98	200	4	0	1	200	551	750	2e-100	365
SRS0641	gi|436387585|gb|JG845072.1|JG845072	99.55	223	1	0	44	266	478	700	8e-122	436
SRS0643	gi|21100812|gb|BQ413125.1|BQ413125	97.69	432	10	0	133	564	621	190	0	777
SRS0645	gi|436402999|gb|JG853814.1|JG853814	85	80	12	0	209	288	471	550	1e-09	63.9
SRS0647	gi|436399918|gb|JG846597.1|JG846597	95.63	572	13	6	1	566	249	814	0	890
SRS0648	gi|436405355|gb|JG840918.1|JG840918	99.63	271	1	0	1	271	402	672	7e-150	529
SRS0649	gi|436405437|gb|JG844069.1|JG844069	97.87	47	1	0	1	47	178	224	3e-16	85.7
SRS0650	gi|13247185|gb|BF269139.2|BF269139	95.87	339	13	1	27	365	256	593	5e-157	553
SRS0651	gi|13246315|gb|BE053703.2|BE053703	97.49	239	6	0	14	252	4	242	8e-119	426
SRS0652	gi|13248460|gb|BF276058.2|BF276058	99.12	568	5	0	1	568	97	664	0	1045
SRS0653	gi|21103411|gb|BQ415724.1|BQ415724	96.97	561	8	3	1	556	609	53	0	926
SRS0655	gi|21099917|gb|BQ412230.1|BQ412230	99.17	484	3	1	87	569	645	162	0	920
SRS0656	gi|13355473|gb|BG445821.1|BG445821	95.92	98	4	0	198	295	245	342	2e-39	163
SRS0658	gi|18098982|gb|BM358236.1|BM358236	94.97	199	8	2	372	570	513	317	1e-80	299
SRS0660	gi|13354866|gb|BG445214.1|BG445214	99.82	548	1	0	18	565	3	550	0	1037
SRS0661	gi|436407311|gb|JG837528.1|JG837528	99.53	429	1	1	2	430	299	726	0	827
SRS0662	gi|21098824|gb|BQ411137.1|BQ411137	88.01	417	50	0	1	417	247	663	5e-120	430
SRS0663	gi|11206140|gb|BF275070.1|BF275070	95.37	518	21	1	8	525	1	515	0	791
SRS0664	gi|21090267|gb|BQ402580.1|BQ402580	98.8	334	4	0	1	334	560	227	3e-180	630
SRS0665	gi|436403521|gb|JG856706.1|JG856706	100	482	0	0	91	572	233	714	0	955
SRS0666	gi|11200651|gb|BF269656.1|BF269656	86.49	74	10	0	300	373	304	377	8e-11	67.9
SRS0668	gi|21100882|gb|BQ413195.1|BQ413195	100	572	0	0	1	572	56	627	0	1134
SRS0669	gi|11205879|gb|BF274809.1|BF274809	96.32	299	11	0	1	299	4	302	1e-142	505
SRS0670	gi|11205550|gb|BF274480.1|BF274480	99.33	299	2	0	1	299	381	679	3e-164	577
SRS0671	gi|21103154|gb|BQ415455.1|BQ415455	98.07	414	8	0	73	486	436	23	0	716
SRS0673	gi|11204393|gb|BF273323.1|BF273323	99.59	483	2	0	79	561	234	716	0	942
SRS0674	gi|436404665|gb|JG847653.1|JG847653	96.67	30	1	0	190	219	698	727	5e-06	52
SRS0675	gi|21090483|gb|BQ402796.1|BQ402796	86	443	62	0	3	445	174	616	7e-107	387
SRS0677	gi|13245683|gb|BE054822.2|BE054822	96.68	542	18	0	20	561	1	542	0	932
SRS0679	gi|436407123|gb|JG837439.1|JG837439	99.81	537	0	1	1	537	230	765	0	1049
SRS0680	gi|436396354|gb|JG849450.1|JG849450	98.57	280	2	2	93	370	341	620	3e-143	507
SRS0682	gi|436389687|gb|JG854807.1|JG854807	91.81	403	33	0	1	403	301	703	3e-152	537
SRS0684	gi|21090782|gb|BQ403095.1|BQ403095	99.82	562	1	0	7	568	1	562	0	1106
SRS0685	gi|13245206|gb|BE053491.2|BE053491	98.59	498	3	2	40	533	15	512	0	920
SRS0687	gi|11207967|gb|BF276897.1|BF276897	98.61	576	8	0	1	576	59	634	0	1078
SRS0688	gi|436393620|gb|JG858704.1|JG858704	98.13	482	9	0	1	482	173	654	0	884
SRS0690	gi|21099129|gb|BQ411442.1|BQ411442	93.02	530	37	0	48	577	146	675	0	759
SRS0691	gi|436405313|gb|JG844044.1|JG844044	99.51	406	1	1	1	405	214	619	0	781
SRS0692	gi|692109890|gb|JZ554824.1|JZ554824	97.06	170	4	1	245	414	45	213	1e-77	289
SRS0694	gi|13354748|gb|BG445096.1|BG445096	96.64	149	2	3	4	150	604	751	6e-61	234
SRS0696	gi|13247708|gb|BF271869.2|BF271869	99.8	504	1	0	67	570	1	504	0	908
SRS0698	gi|21095436|gb|BQ407749.1|BQ407749	85.63	355	44	6	160	511	440	90	6e-67	254
SRS0699	gi|21102059|gb|BQ414372.1|BQ414372	100	356	0	0	1	356	585	230	0	706
SRS0702	gi|436391252|gb|JG839146.1|JG839146	99.75	393	1	0	1	393	214	606	0	771
SRS0703	gi|13355547|gb|BG445895.1|BG445895	96.05	405	15	1	2	406	364	767	0	668
SRS0704	gi|21089391|gb|BQ401704.1|BQ401704	99.81	520	1	0	1	520	33	552	0	975
SRS0705	gi|11207217|gb|BF276147.1|BF276147	95.36	582	19	6	6	581	3	582	0	896
SRS0708	gi|11199643|gb|BF268648.1|BF268648	98.55	550	7	1	33	582	1	549	0	1019
SRS0710	gi|436408363|gb|JG838085.1|JG838085	98.86	350	3	1	16	364	213	562	0	654
SRS0711	gi|399118470|gb|JK757554.1|JK757554	94.86	175	8	1	408	582	102	275	4e-71	268
SRS0712	gi|11208258|gb|BF277188.1|BF277188	96.41	473	12	1	6	478	37	504	0	803
SRS0713	gi|21097433|gb|BQ409746.1|BQ409746	98.61	576	8	0	8	583	619	44	0	1078
SRS0714	gi|13243765|gb|BE052399.2|BE052399	82.19	146	23	3	56	200	405	548	1e-09	63.9
SRS0715	gi|21092939|gb|BQ405252.1|BQ405252	99.14	583	4	1	1	583	2	583	0	1066
SRS0719	gi|21096250|gb|BQ408563.1|BQ408563	98.85	524	6	0	1	524	74	597	0	991
SRS0722	gi|436389402|gb|JG842147.1|JG842147	91.94	62	5	0	1	62	278	339	1e-15	83.8
SRS0723	gi|21094047|gb|BQ406372.1|BQ406372	97.95	585	10	1	1	585	23	605	0	1059
SRS0724	gi|436393212|gb|JG858431.1|JG858431	91.24	445	39	0	141	585	139	583	5e-163	573
SRS0727	gi|11208115|gb|BF277045.1|BF277045	94.74	38	2	0	503	540	412	449	2e-08	60
SRS0728	gi|13356961|gb|BG447309.1|BG447309	93.68	285	13	5	21	300	532	816	1e-105	383
SRS0729	gi|13354216|gb|BG444564.1|BG444564	99.8	508	1	0	1	508	4	511	0	999
SRS0730	gi|13243648|gb|BE055028.2|BE055028	97.57	370	9	0	218	587	1	370	3e-177	620
SRS0731	gi|436408487|gb|JG848406.1|JG848406	98.3	294	5	0	1	294	195	488	5e-154	543
SRS0732	gi|436401198|gb|JG843628.1|JG843628	98.76	563	6	1	1	563	300	861	0	1053
SRS0733	gi|21102956|gb|BQ415269.1|BQ415269	96.37	551	12	4	1	545	581	33	0	870
SRS0735	gi|21099280|gb|BQ411593.1|BQ411593	99.42	521	3	0	68	588	33	553	0	1009
SRS0736	gi|13247633|gb|BF271447.2|BF271447	95.22	586	27	1	1	586	51	635	0	932
SRS0737	gi|436394872|gb|JG840412.1|JG840412	93.18	88	6	0	191	278	419	506	1e-28	127
SRS0738	gi|436400042|gb|JG846721.1|JG846721	97.83	415	8	1	174	588	737	324	0	743
SRS0739	gi|13248795|gb|BF278480.2|BF278480	99.82	554	1	0	35	588	1	554	0	1090
SRS0740	gi|436401268|gb|JG843698.1|JG843698	98.32	536	9	0	53	588	62	597	0	991
SRS0741	gi|21103219|gb|BQ415532.1|BQ415532	95.81	596	18	2	1	589	627	32	0	977
SRS0742	gi|11208809|gb|BF277739.1|BF277739	96.94	589	15	1	1	589	97	682	0	1021
SRS0743	gi|195983447|gb|FL576421.1|FL576421	98.74	396	5	0	183	578	1	396	0	745
SRS0745	gi|13353107|gb|BG443455.1|BG443455	87.03	347	44	1	233	579	744	399	8e-88	323
SRS0746	gi|11201046|gb|BF270051.1|BF270051	98.45	322	3	2	5	326	2	321	6e-166	583
SRS0747	gi|13247084|gb|BF268519.2|BF268519	84.62	117	18	0	96	212	456	572	2e-17	89.7
SRS0748	gi|21103823|gb|BQ416136.1|BQ416136	94.67	563	28	2	29	590	582	21	0	868
SRS0749	gi|11207217|gb|BF276147.1|BF276147	95.29	594	13	8	2	588	1	586	0	852
SRS0750	gi|436395064|gb|JG840505.1|JG840505	98.78	490	6	0	1	490	129	618	0	924
SRS0752	gi|21101549|gb|BQ413862.1|BQ413862	83.67	98	16	0	281	378	396	299	8e-11	67.9
SRS0753	gi|21097003|gb|BQ409316.1|BQ409316	98.44	576	9	0	1	576	599	24	0	1070
SRS0755	gi|18100447|gb|BM359701.1|BM359701	98.63	585	8	0	1	585	47	631	0	1096
SRS0756	gi|13246560|gb|BE054716.2|BE054716	98.54	342	4	1	1	341	222	563	3e-180	630
SRS0758	gi|195983491|gb|FL576465.1|FL576465	89.51	429	45	0	88	516	43	471	4e-139	494
SRS0759	gi|21101916|gb|BQ414229.1|BQ414229	98.31	592	9	1	1	592	627	37	0	1086
SRS0760	gi|21101490|gb|BQ413803.1|BQ413803	99.82	562	1	0	1	562	579	18	0	981
SRS0762	gi|322394423|gb|JG294138.1|JG294138	97.06	272	8	0	322	593	6	277	1e-133	476
SRS0763	gi|13355885|gb|BG446317.1|BG446317	99.19	372	3	0	222	593	154	525	0	714
SRS0764	gi|13353708|gb|BG444056.1|BG444056	100	207	0	0	387	593	17	223	5e-114	410
SRS0766	gi|436399420|gb|JG853128.1|JG853128	98.63	437	6	0	1	437	198	634	0	819
SRS0767	gi|436392241|gb|JG851916.1|JG851916	99.49	392	1	1	1	391	258	649	0	753
SRS0768	gi|399122877|gb|JK757205.1|JK757205	89.06	192	8	2	416	594	61	252	9e-57	220
SRS0770	gi|436398300|gb|JG838724.1|JG838724	100	129	0	0	1	129	682	810	2e-67	256
SRS0771	gi|18101442|gb|BM360696.1|BM360696	99.16	593	3	2	1	593	210	800	0	1122
SRS0773	gi|692109859|gb|JZ554793.1|JZ554793	98.6	215	3	0	1	215	215	1	1e-111	402
SRS0775	gi|13248144|gb|BF274310.2|BF274310	99.28	554	4	0	6	559	136	689	0	1066
SRS0777	gi|11202311|gb|BF271316.1|BF271316	90.52	443	37	3	1	442	375	813	3e-149	527
SRS0778	gi|13246304|gb|BE053674.2|BE053674	100	432	0	0	166	597	1	432	0	856
SRS0779	gi|21092243|gb|BQ404556.1|BQ404556	93.19	411	27	1	1	410	524	114	7e-147	519
SRS0781	gi|11199189|gb|BF268158.1|BF268158	92.32	599	18	3	1	598	32	603	0	848
SRS0782	gi|195983949|gb|FL577572.1|FL577572	99.26	403	3	0	26	428	301	703	3e-174	611
SRS0783	gi|13246776|gb|BE054630.2|BE054630	99.15	234	2	0	8	241	548	781	2e-125	448
SRS0784	gi|436389274|gb|JG857760.1|JG857760	97.96	98	2	0	1	98	446	543	3e-44	178
SRS0785	gi|13354937|gb|BG445285.1|BG445285	99.5	599	3	0	1	599	71	669	0	1164
SRS0787	gi|21093639|gb|BQ405952.1|BQ405952	97.66	599	12	2	1	599	1	597	0	1019
SRS0788	gi|13247056|gb|BF268426.2|BF268426	99.48	383	2	0	192	574	159	541	0	743
SRS0789	gi|436406004|gb|JG841270.1|JG841270	99.59	488	2	0	112	599	200	687	0	952
SRS0790	gi|21099212|gb|BQ411525.1|BQ411525	97.4	308	4	2	289	592	369	62	1e-151	535
SRS0791	gi|21093721|gb|BQ406034.1|BQ406034	98.83	596	7	0	5	600	1	596	0	1126
SRS0792	gi|21094281|gb|BQ406594.1|BQ406594	98.54	547	8	0	5	551	96	642	0	1023
SRS0793	gi|436408434|gb|JG848353.1|JG848353	92.07	290	23	0	289	578	769	480	1e-108	392
SRS0795	gi|436398076|gb|JG838500.1|JG838500	97.14	384	11	0	1	384	342	725	0	674
SRS0796	gi|436388561|gb|JG841702.1|JG841702	85.33	75	11	0	38	112	451	525	5e-09	61.9
SRS0799	gi|436392393|gb|JG852068.1|JG852068	86.81	91	12	0	386	476	391	481	4e-16	85.7
SRS0800	gi|692109876|gb|JZ554810.1|JZ554810	98.45	453	7	0	70	522	453	1	0	842
SRS0801	gi|436396162|gb|JG842922.1|JG842922	99.52	421	2	0	76	496	104	524	0	819
SRS0802	gi|436388318|gb|JG857299.1|JG857299	97.78	361	8	0	243	603	120	480	0	652
SRS0803	gi|436396765|gb|JG849861.1|JG849861	100	68	0	0	1	68	657	724	4e-31	135
SRS0804	gi|13356905|gb|BG447253.1|BG447253	97.84	601	13	0	1	601	15	615	0	1088
SRS0807	gi|11204341|gb|BF273271.1|BF273271	99.5	604	3	0	1	604	9	612	0	1126
SRS0808	gi|21095012|gb|BQ407325.1|BQ407325	97.75	178	4	0	1	178	417	594	3e-87	321
SRS0809	gi|436397950|gb|JG838374.1|JG838374	97.52	605	13	2	1	604	60	663	0	1065
SRS0810	gi|436400647|gb|JG843126.1|JG843126	87.63	186	23	0	41	226	235	420	1e-46	186
SRS0812	gi|436407936|gb|JG837856.1|JG837856	85	500	75	0	107	606	4	503	7e-110	396
SRS0814	gi|436403358|gb|JG856543.1|JG856543	82.86	210	36	0	181	390	504	713	7e-30	131
SRS0815	gi|436393746|gb|JG845366.1|JG845366	99.82	560	1	0	1	560	178	737	0	1102
SRS0816	gi|436388188|gb|JG841527.1|JG841527	100	345	0	0	263	607	363	707	0	684
SRS0819	gi|21090398|gb|BQ402711.1|BQ402711	99.83	584	0	1	25	607	1	584	0	1142
SRS0820	gi|436403693|gb|JG856878.1|JG856878	93.43	426	28	0	1	426	266	691	7e-178	622
SRS0821	gi|11208236|gb|BF277166.1|BF277166	94.15	598	35	0	11	608	7	604	0	908
SRS0822	gi|399122941|gb|JK757269.1|JK757269	100	27	0	0	1	27	33	7	1e-06	54
SRS0823	gi|436407160|gb|JG837476.1|JG837476	99.32	443	3	0	1	443	233	675	0	854
SRS0824	gi|13350204|gb|BG440553.1|BG440553	95.21	167	6	2	203	367	47	213	3e-66	252
SRS0825	gi|13352922|gb|BG443270.1|BG443270	98.14	484	9	0	125	608	4	487	0	888
SRS0826	gi|195983472|gb|FL576446.1|FL576446	97.83	184	4	0	1	184	62	245	9e-91	333
SRS0827	gi|436399356|gb|JG853064.1|JG853064	98.15	271	5	0	339	609	666	396	3e-140	498
SRS0829	gi|436408114|gb|JG837935.1|JG837935	99.64	563	2	0	1	563	144	706	0	1100
SRS0830	gi|18099184|gb|BM358438.1|BM358438	99.13	576	5	0	1	576	78	653	0	1102
SRS0832	gi|13245485|gb|BE052286.2|BE052286	99.12	457	4	0	16	472	1	457	0	874
SRS0833	gi|436396271|gb|JG849367.1|JG849367	95.6	91	1	3	10	97	128	218	4e-28	125
SRS0834	gi|21098389|gb|BQ410702.1|BQ410702	97.01	569	17	0	1	569	596	28	0	993
SRS0836	gi|13245052|gb|BE054583.2|BE054583	97.54	569	11	3	7	575	1	566	0	995
SRS0837	gi|21096619|gb|BQ408932.1|BQ408932	99.51	610	3	0	1	610	27	636	0	1185
SRS0838	gi|21091731|gb|BQ404044.1|BQ404044	91.63	466	37	2	3	466	128	593	1e-170	599
SRS0839	gi|436390267|gb|JG855090.1|JG855090	95.35	43	2	0	1	43	646	688	2e-11	69.9
SRS0840	gi|436394765|gb|JG845849.1|JG845849	81.46	356	66	0	103	458	225	580	2e-45	182
SRS0841	gi|21098144|gb|BQ410457.1|BQ410457	96.03	453	13	5	1	451	393	842	0	722
SRS0842	gi|436408137|gb|JG837958.1|JG837958	99.51	611	3	0	1	611	204	814	0	1187
SRS0843	gi|13248047|gb|BF273784.2|BF273784	85.79	197	28	0	9	205	101	297	3e-41	168
SRS0844	gi|13353557|gb|BG443905.1|BG443905	99.83	574	1	0	39	612	1	574	0	1130
SRS0845	gi|436406493|gb|JG854134.1|JG854134	81.43	140	25	1	36	174	387	526	1e-09	63.9
SRS0846	gi|436399357|gb|JG853065.1|JG853065	98.06	516	8	1	63	578	103	616	0	902
SRS0848	gi|436387951|gb|JG841413.1|JG841413	83.64	434	68	1	180	610	41	474	8e-79	293
SRS0849	gi|436390379|gb|JG848965.1|JG848965	100	315	0	0	297	611	125	439	2e-178	624
SRS0850	gi|399122837|gb|JK757165.1|JK757165	88.07	109	12	1	506	614	33	140	4e-22	105
SRS0851	gi|21096729|gb|BQ409042.1|BQ409042	95.33	578	27	0	37	614	3	580	0	898
SRS0853	gi|436399239|gb|JG852947.1|JG852947	99.27	546	3	1	66	611	4	548	0	1043
SRS0854	gi|13356715|gb|BG447063.1|BG447063	95.95	321	13	0	293	613	1	321	2e-138	492
SRS0855	gi|11203053|gb|BF272058.1|BF272058	97.4	616	13	2	1	615	157	770	0	1039
SRS0856	gi|13353427|gb|BG443775.1|BG443775	81.82	242	44	0	46	287	173	414	7e-30	131
SRS0857	gi|21096770|gb|BQ409083.1|BQ409083	99.2	497	4	0	4	500	514	18	0	920
SRS0858	gi|21089397|gb|BQ401710.1|BQ401710	99.83	606	1	0	4	609	12	617	0	1193
SRS0859	gi|436392675|gb|JG852350.1|JG852350	84.38	192	30	0	422	613	709	518	2e-33	143
SRS0860	gi|21093431|gb|BQ405744.1|BQ405744	95.93	540	17	5	39	574	28	566	0	856
SRS0861	gi|21092870|gb|BQ405183.1|BQ405183	97.97	592	9	2	27	616	9	599	0	1019
SRS0862	gi|436391470|gb|JG839364.1|JG839364	98.25	456	8	0	154	609	112	567	0	841
SRS0863	gi|436393250|gb|JG858469.1|JG858469	94.74	342	17	1	118	459	356	696	3e-149	527
SRS0865	gi|13244629|gb|BE052622.2|BE052622	97.66	385	9	0	232	616	1	385	0	692
SRS0867	gi|11206705|gb|BF275635.1|BF275635	98.68	607	7	1	11	617	1	606	0	1132
SRS0868	gi|13351256|gb|BG441604.1|BG441604	94.18	395	23	0	223	617	2	396	3e-171	601
SRS0869	gi|436402228|gb|JG850766.1|JG850766	84.69	98	15	0	185	282	322	419	3e-13	75.8
SRS0870	gi|21093604|gb|BQ405917.1|BQ405917	84.4	500	78	0	102	601	123	622	1e-102	373
SRS0872	gi|436387951|gb|JG841413.1|JG841413	97.34	601	13	2	1	600	233	831	0	991
SRS0873	gi|399123156|gb|JK757484.1|JK757484	99.08	543	2	3	66	607	1	541	0	1013
SRS0874	gi|436387547|gb|JG845034.1|JG845034	83.87	93	15	0	299	391	370	462	3e-10	65.9
SRS0875	gi|436407788|gb|JG837807.1|JG837807	87.69	130	16	0	18	147	367	496	7e-30	131
SRS0876	gi|13244661|gb|BE054892.2|BE054892	97.87	563	12	0	57	619	584	22	0	1021
SRS0877	gi|11209383|gb|BF278313.1|BF278313	99.17	602	5	0	4	605	56	657	0	1154
SRS0880	gi|13355421|gb|BG445769.1|BG445769	100	138	0	0	482	619	1	138	7e-73	274
SRS0881	gi|436395207|gb|JG846093.1|JG846093	89.36	47	5	0	419	465	556	602	1e-06	54
SRS0882	gi|7625872|gb|AW728300.1|AW728300	96.12	103	4	0	3	105	14	116	2e-42	172
SRS0883	gi|13355512|gb|BG445860.1|BG445860	97.16	528	13	2	1	527	11	537	0	912
SRS0884	gi|21097248|gb|BQ409561.1|BQ409561	98.93	467	5	0	154	620	646	180	0	886
SRS0885	gi|436395476|gb|JG842402.1|JG842402	99.19	620	5	0	1	620	77	696	0	1189
SRS0886	gi|13247913|gb|BF273054.2|BF273054	98.68	76	1	0	1	76	467	542	2e-33	143
SRS0888	gi|21094401|gb|BQ406714.1|BQ406714	99.55	446	2	0	1	446	26	471	0	868
SRS0889	gi|21094270|gb|BQ406583.1|BQ406583	97.45	627	10	1	1	621	37	663	0	1118
SRS0890	gi|21091241|gb|BQ403566.1|BQ403566	99.25	531	4	0	91	621	71	601	0	1021
SRS0891	gi|21101960|gb|BQ414273.1|BQ414273	98.38	370	6	0	97	466	665	296	0	686
SRS0893	gi|13244247|gb|BE052966.2|BE052966	82.9	193	33	0	256	448	90	282	7e-27	121
SRS0895	gi|13246300|gb|BE053423.2|BE053423	98.72	624	6	2	1	622	121	744	0	1158
SRS0896	gi|436401250|gb|JG843680.1|JG843680	98.79	495	4	2	72	565	180	673	0	842
SRS0897	gi|21091208|gb|BQ403533.1|BQ403533	96.42	559	16	3	3	560	557	2	0	928
SRS0898	gi|13349792|gb|BG440142.1|BG440142	95.6	386	16	1	1	385	144	529	7e-178	622
SRS0899	gi|13246217|gb|BE052217.2|BE052217	97.89	521	9	2	1	520	171	690	0	930
SRS0900	gi|13355203|gb|BG445455.1|BG445455	98.88	623	7	0	1	623	172	794	0	1181
SRS0901	gi|13350792|gb|BG441140.1|BG441140	98.72	548	7	0	1	548	26	573	0	1031
SRS0902	gi|436393122|gb|JG858341.1|JG858341	94.64	560	30	0	1	560	149	708	0	872
SRS0903	gi|436396333|gb|JG849429.1|JG849429	98.02	253	4	1	371	623	124	375	4e-127	454
SRS0904	gi|11210297|gb|BF279227.1|BF279227	93.25	252	11	1	1	252	6	251	7e-101	367
SRS0906	gi|11206295|gb|BF275225.1|BF275225	85.33	300	44	0	222	521	4	303	2e-64	246
SRS0908	gi|436395799|gb|JG842725.1|JG842725	100	26	0	0	600	625	127	152	5e-06	52
SRS0909	gi|13244231|gb|BE052513.2|BE052513	98.55	207	3	0	1	207	70	276	7e-107	387
SRS0911	gi|13245491|gb|BE053713.2|BE053713	97.91	622	13	0	1	622	42	663	0	1063
SRS0912	gi|13248222|gb|BF274803.2|BF274803	97.12	625	18	0	1	625	10	634	0	1096
SRS0913	gi|11206991|gb|BF275873.1|BF275873	97.91	621	13	0	5	625	48	668	0	1128
SRS0914	gi|21097932|gb|BQ410245.1|BQ410245	98.23	623	4	1	4	626	1	616	0	1152
SRS0916	gi|21094129|gb|BQ406442.1|BQ406442	98.65	223	2	1	404	626	1	222	5e-114	410
SRS0919	gi|21090743|gb|BQ403056.1|BQ403056	98.14	591	10	1	37	626	2	592	0	1076
SRS0920	gi|21091562|gb|BQ403875.1|BQ403875	96.87	543	13	4	3	543	152	692	0	910
SRS0921	gi|21093854|gb|BQ406167.1|BQ406167	99.67	613	2	0	14	626	1	613	0	1199
SRS0922	gi|11203617|gb|BF272547.1|BF272547	98.03	458	9	0	1	458	19	476	0	837
SRS0923	gi|436399347|gb|JG853055.1|JG853055	80.8	349	66	1	69	416	182	530	2e-36	153
SRS0928	gi|436403309|gb|JG856494.1|JG856494	99.84	625	1	0	4	628	24	648	0	1231
SRS0929	gi|13247320|gb|BF269823.2|BF269823	99.32	293	2	0	273	565	284	576	4e-161	567
SRS0930	gi|11201878|gb|BF270883.1|BF270883	83.33	114	19	0	61	174	315	428	4e-13	75.8
SRS0932	gi|13351113|gb|BG441461.1|BG441461	96.65	627	21	0	2	628	1	627	0	1035
SRS0933	gi|436387129|gb|JG844616.1|JG844616	96.66	628	21	0	1	628	25	652	0	1078
SRS0934	gi|436408187|gb|JG838008.1|JG838008	97.98	198	3	1	1	198	512	708	1e-96	353
SRS0935	gi|436399204|gb|JG852912.1|JG852912	82.12	151	26	1	1	151	490	639	9e-14	77.8
SRS0936	gi|18098948|gb|BM358202.1|BM358202	95.4	174	5	3	366	539	591	421	4e-68	258
SRS0937	gi|13352197|gb|BG442545.1|BG442545	97.17	460	11	2	1	459	154	612	0	795
SRS0938	gi|21094194|gb|BQ406507.1|BQ406507	98.61	72	1	0	558	629	1	72	4e-31	135
SRS0939	gi|436403031|gb|JG853846.1|JG853846	95.39	282	4	8	20	301	110	382	7e-101	367
SRS0940	gi|436390423|gb|JG855147.1|JG855147	99.68	629	2	0	1	629	47	675	0	1183
SRS0941	gi|436397331|gb|JG855872.1|JG855872	98.57	560	8	0	71	630	126	685	0	1047
SRS0943	gi|21093257|gb|BQ405570.1|BQ405570	99.36	625	3	1	6	630	1	624	0	1100
SRS0944	gi|21090587|gb|BQ402900.1|BQ402900	95.77	639	18	2	1	630	29	667	0	1051
SRS0945	gi|436396598|gb|JG849694.1|JG849694	99.59	486	2	0	36	521	172	657	0	948
SRS0946	gi|13355303|gb|BG445651.1|BG445651	95.86	580	24	0	1	580	116	695	0	936
SRS0947	gi|213020103|gb|GE653519.1|GE653519	94.53	384	11	8	112	494	197	571	1e-151	535
SRS0949	gi|21093890|gb|BQ406203.1|BQ406203	98.55	620	9	0	1	620	45	664	0	1158
SRS0950	gi|436394489|gb|JG840227.1|JG840227	99.67	300	1	0	1	300	160	459	4e-167	587
SRS0952	gi|21089362|gb|BQ401675.1|BQ401675	98.75	560	7	0	1	560	118	677	0	1055
SRS0953	gi|213020205|gb|GE653614.1|GE653614	91.94	62	1	4	490	551	166	223	5e-06	52
SRS0955	gi|13245978|gb|BE051941.2|BE051941	92.76	428	21	10	1	418	345	772	5e-148	523
SRS0956	gi|21091625|gb|BQ403938.1|BQ403938	97.29	553	14	1	1	552	41	593	0	936
SRS0958	gi|436397618|gb|JG856159.1|JG856159	97.33	300	8	0	1	300	128	427	2e-150	531
SRS0960	gi|436386696|gb|JG851212.1|JG851212	98	250	5	0	222	471	127	376	9e-128	456
SRS0961	gi|57901414|gb|CB066474.1|CB066474	99.51	618	3	0	1	618	635	18	0	1201
SRS0962	gi|21095128|gb|BQ407441.1|BQ407441	98.37	552	9	0	1	552	121	672	0	1025
SRS0963	gi|11200478|gb|BF269483.1|BF269483	94.98	618	26	2	3	620	1	613	0	969
SRS0969	gi|21093493|gb|BQ405806.1|BQ405806	96.19	630	23	1	9	638	16	644	0	1051
SRS0971	gi|436387398|gb|JG844885.1|JG844885	97.91	478	10	0	1	478	117	594	0	868
SRS0973	gi|21103216|gb|BQ415529.1|BQ415529	96.45	535	14	2	1	535	547	18	0	858
SRS0976	gi|21095479|gb|BQ407792.1|BQ407792	97.5	639	16	0	1	639	657	19	0	1142
SRS0977	gi|13353369|gb|BG443717.1|BG443717	97.5	320	8	0	1	320	209	528	2e-162	571
SRS0980	gi|13354674|gb|BG445022.1|BG445022	98.59	637	9	0	4	640	25	661	0	1193
SRS0982	gi|13349613|gb|BG439963.1|BG439963	100	636	0	0	1	636	32	667	0	1261
SRS0983	gi|11209649|gb|BF278579.1|BF278579	99.47	571	3	0	69	639	1	571	0	1108
SRS0987	gi|436401816|gb|JG850354.1|JG850354	98.99	497	4	1	1	497	173	668	0	938
SRS0989	gi|13351390|gb|BG441738.1|BG441738	95.99	524	19	2	1	524	171	692	0	862
SRS0990	gi|436392373|gb|JG852048.1|JG852048	98.75	558	7	0	1	558	130	687	0	1051
SRS0991	gi|21094288|gb|BQ406601.1|BQ406601	97.51	401	10	0	242	642	684	284	0	726
SRS0992	gi|21094349|gb|BQ406662.1|BQ406662	96.67	390	13	0	1	390	226	615	0	670
SRS0993	gi|13245416|gb|BE053427.2|BE053427	83.37	493	82	0	142	634	136	628	6e-89	327
SRS0994	gi|21100163|gb|BQ412476.1|BQ412476	97.99	498	9	1	1	498	513	17	0	900
SRS0996	gi|13356246|gb|BG446594.1|BG446594	96.49	485	17	0	1	485	59	543	0	827
SRS0997	gi|11206868|gb|BF275798.1|BF275798	100	91	0	0	1	91	391	481	8e-45	180
SRS0998	gi|21095494|gb|BQ407807.1|BQ407807	86.05	129	18	0	339	467	427	555	2e-24	113
SRS1000	gi|21093932|gb|BQ406245.1|BQ406245	91.54	591	47	1	49	639	65	652	0	773
SRS1001	gi|21099042|gb|BQ411355.1|BQ411355	96.05	228	8	1	415	641	251	24	1e-102	373
SRS1003	gi|13245448|gb|BE054757.2|BE054757	96.56	640	15	3	1	640	71	703	0	1080
SRS1005	gi|11208065|gb|BF276995.1|BF276995	95.52	648	24	3	1	644	26	672	0	1035
SRS1006	gi|13352120|gb|BG442372.1|BG442372	99.35	618	4	0	27	644	6	623	0	1130
SRS1008	gi|13354572|gb|BG444920.1|BG444920	99.53	635	1	2	5	639	1	633	0	1219
SRS1009	gi|13350323|gb|BG440672.1|BG440672	76.67	463	108	0	180	642	131	593	5e-09	61.9
SRS1011	gi|21089377|gb|BQ401690.1|BQ401690	90.91	55	5	0	133	187	536	482	2e-11	69.9
SRS1012	gi|21093680|gb|BQ405993.1|BQ405993	96.48	596	15	6	1	596	84	673	0	967
SRS1013	gi|13351275|gb|BG441623.1|BG441623	99.83	581	1	0	65	645	1	581	0	1144
SRS1015	gi|13248117|gb|BF274163.2|BF274163	94.11	645	32	3	5	645	29	671	0	959
SRS1016	gi|13247998|gb|BF273518.2|BF273518	95.25	358	15	2	1	356	198	555	9e-159	559
SRS1017	gi|436406233|gb|JG844469.1|JG844469	97.2	464	12	1	81	544	231	693	0	809
SRS1018	gi|21098306|gb|BQ410619.1|BQ410619	96.63	475	13	2	1	473	625	152	0	801
SRS1019	gi|13349767|gb|BG440117.1|BG440117	99.38	646	4	0	1	646	6	651	0	1249
SRS1020	gi|13248783|gb|BF278440.2|BF278440	97.14	525	15	0	4	528	133	657	0	922
SRS1021	gi|21101543|gb|BQ413856.1|BQ413856	94.72	568	11	3	33	599	618	69	0	896
SRS1022	gi|21093417|gb|BQ405730.1|BQ405730	99.81	515	1	0	1	515	171	685	0	1013
SRS1023	gi|436387547|gb|JG845034.1|JG845034	99.04	311	3	0	1	311	229	539	6e-169	593
SRS1024	gi|18100192|gb|BM359446.1|BM359446	97.04	642	16	2	4	645	9	647	0	1072
SRS1026	gi|11200867|gb|BF269872.1|BF269872	100	179	0	0	1	179	391	569	3e-97	355
SRS1028	gi|21093048|gb|BQ405361.1|BQ405361	94.92	374	19	0	1	374	246	619	3e-168	591
SRS1029	gi|13349531|gb|BG439874.1|BG439874	84.15	511	81	0	102	612	93	603	4e-102	371
SRS1030	gi|436399367|gb|JG853075.1|JG853075	98.87	442	3	2	169	608	294	735	0	823
SRS1031	gi|436395431|gb|JG842357.1|JG842357	99.23	522	3	1	1	521	156	677	0	995
SRS1032	gi|436398089|gb|JG838513.1|JG838513	99.2	251	2	0	293	543	114	364	2e-135	482
SRS1034	gi|21101834|gb|BQ414147.1|BQ414147	96.77	527	16	1	59	584	633	107	0	902
SRS1035	gi|13245554|gb|BE052953.2|BE052953	97.82	641	12	2	1	641	41	679	0	1146
SRS1036	gi|18099842|gb|BM359096.1|BM359096	96.59	615	16	5	1	612	150	762	0	1013
SRS1039	gi|436391562|gb|JG839456.1|JG839456	97.45	235	5	1	258	491	446	212	5e-114	410
SRS1040	gi|436402883|gb|JG853698.1|JG853698	97.63	464	8	3	1	462	232	694	0	809
SRS1041	gi|21093158|gb|BQ405471.1|BQ405471	98.38	619	10	0	32	650	30	648	0	1148
SRS1043	gi|13247762|gb|BF272196.2|BF272196	99.51	613	3	0	34	646	2	614	0	1049
SRS1044	gi|399122943|gb|JK757271.1|JK757271	96.95	197	5	1	438	634	1	196	2e-91	335
SRS1045	gi|436402547|gb|JG853362.1|JG853362	98.89	452	5	0	1	452	141	592	0	815
SRS1047	gi|11202037|gb|BF271042.1|BF271042	97.02	570	17	0	24	593	3	572	0	995
SRS1048	gi|18099776|gb|BM359030.1|BM359030	96.17	600	19	3	31	627	1	599	0	995
SRS1049	gi|13354431|gb|BG444779.1|BG444779	99.32	443	3	0	209	651	34	476	0	854
SRS1050	gi|13353216|gb|BG443564.1|BG443564	88.83	376	42	0	277	652	46	421	1e-114	412
SRS1052	gi|21100201|gb|BQ412514.1|BQ412514	98.28	522	5	1	1	522	535	18	0	961
SRS1053	gi|436396794|gb|JG849890.1|JG849890	99.85	648	1	0	1	648	106	753	0	1277
SRS1054	gi|436402031|gb|JG850569.1|JG850569	84.34	83	13	0	400	482	222	304	5e-09	61.9
SRS1055	gi|436406754|gb|JG854395.1|JG854395	99.56	456	2	0	1	456	235	690	0	888
SRS1056	gi|21093334|gb|BQ405647.1|BQ405647	99.39	653	3	1	1	652	8	660	0	1257
SRS1057	gi|21098473|gb|BQ410786.1|BQ410786	99.73	371	1	0	272	642	1	371	0	728
SRS1058	gi|21091778|gb|BQ404091.1|BQ404091	99.49	587	3	0	67	653	68	654	0	1140
SRS1059	gi|21102651|gb|BQ414964.1|BQ414964	93.35	331	10	1	333	651	360	30	1e-139	496
SRS1061	gi|21100590|gb|BQ412903.1|BQ412903	100	27	0	0	627	653	316	290	1e-06	54
SRS1062	gi|13349894|gb|BG440243.1|BG440243	99.13	578	4	1	9	585	3	580	0	1098
SRS1064	gi|11204882|gb|BF273824.1|BF273824	96.99	366	11	0	33	398	98	463	0	638
SRS1066	gi|13350566|gb|BG440914.1|BG440914	99.67	612	2	0	43	654	8	619	0	1197
SRS1067	gi|13248406|gb|BF275722.2|BF275722	99.83	588	1	0	9	596	1	588	0	1158
SRS1069	gi|436397551|gb|JG856092.1|JG856092	98.93	469	5	0	1	469	206	674	0	890
SRS1071	gi|11206923|gb|BF275805.1|BF275805	97.64	339	8	0	1	339	115	453	1e-173	609
SRS1072	gi|13352849|gb|BG443197.1|BG443197	98.84	606	7	0	18	623	23	628	0	1146
SRS1073	gi|13355068|gb|BG445500.1|BG445500	98.48	593	4	5	1	593	200	787	0	1065
SRS1074	gi|399118519|gb|JK757603.1|JK757603	95.22	209	10	0	442	650	2	210	2e-91	335
SRS1075	gi|21089606|gb|BQ401919.1|BQ401919	97.53	647	13	2	1	645	18	663	0	1144
SRS1076	gi|436390332|gb|JG848918.1|JG848918	87.84	74	9	0	219	292	520	593	4e-13	75.8
SRS1077	gi|13354127|gb|BG444475.1|BG444475	82.86	105	18	0	498	602	438	542	4e-10	65.9
SRS1078	gi|11203838|gb|BF272768.1|BF272768	98.36	428	4	3	233	657	1	428	0	769
SRS1079	gi|436397275|gb|JG855816.1|JG855816	94.65	299	10	6	2	294	120	418	4e-102	371
SRS1080	gi|13353596|gb|BG443944.1|BG443944	99.37	634	4	0	23	656	18	651	0	1183
SRS1081	gi|21089447|gb|BQ401760.1|BQ401760	99.68	625	2	0	33	657	9	633	0	1223
SRS1083	gi|21092231|gb|BQ404544.1|BQ404544	99.5	202	1	0	456	657	1	202	1e-108	392
SRS1085	gi|213020404|gb|GE653675.1|GE653675	95.74	188	4	4	46	233	51	234	5e-74	278
SRS1086	gi|57901311|gb|CB066371.1|CB066371	99.84	612	1	0	47	658	657	46	0	1205
SRS1087	gi|436390604|gb|JG849091.1|JG849091	98.9	91	1	0	1	91	554	644	2e-42	172
SRS1088	gi|21091477|gb|BQ403790.1|BQ403790	99.21	378	3	0	281	658	4	381	0	726
SRS1090	gi|11204448|gb|BF273378.1|BF273378	98.98	392	4	0	23	414	10	401	0	745
SRS1093	gi|436395465|gb|JG842391.1|JG842391	91.09	550	49	0	77	626	153	702	0	702
SRS1094	gi|13246645|gb|BE051983.2|BE051983	84.65	443	56	4	103	544	1	432	9e-88	323
SRS1095	gi|436402206|gb|JG850744.1|JG850744	89.08	357	39	0	299	655	127	483	2e-110	398
SRS1096	gi|57901482|gb|CB066542.1|CB066542	97.04	406	12	0	253	658	652	247	0	710
SRS1097	gi|13351859|gb|BG442207.1|BG442207	99.19	493	4	0	1	493	107	599	0	946
SRS1099	gi|13247447|gb|BF270484.2|BF270484	97.22	216	6	0	1	216	423	638	5e-105	381
SRS1100	gi|21092374|gb|BQ404687.1|BQ404687	98.44	640	10	0	20	659	2	641	0	1189
SRS1101	gi|11204222|gb|BF273152.1|BF273152	97.2	286	8	0	374	659	185	470	5e-142	504
SRS1102	gi|11199802|gb|BF268819.1|BF268819	92.37	459	35	0	5	463	80	538	0	636
SRS1104	gi|21094572|gb|BQ406885.1|BQ406885	98.77	163	2	0	498	660	2	164	6e-83	307
SRS1106	gi|436401741|gb|JG850279.1|JG850279	99.39	660	4	0	1	660	43	702	0	1235
SRS1107	gi|189092428|gb|FG548246.1|FG548246	100	360	0	0	82	441	19	378	7e-175	613
SRS1109	gi|21095060|gb|BQ407373.1|BQ407373	97.26	621	14	3	1	620	51	669	0	1074
SRS1110	gi|21101001|gb|BQ413314.1|BQ413314	99.15	118	1	0	545	662	294	177	2e-58	226
SRS1111	gi|436406219|gb|JG844455.1|JG844455	98.51	605	9	0	19	623	137	741	0	1128
SRS1112	gi|13247229|gb|BF269359.2|BF269359	99.49	586	3	0	26	611	1	586	0	1138
SRS1113	gi|21100835|gb|BQ413148.1|BQ413148	97.34	602	15	1	14	615	619	19	0	1017
SRS1114	gi|436390944|gb|JG849233.1|JG849233	99.05	528	5	0	1	528	148	675	0	1007
SRS1115	gi|21099406|gb|BQ411719.1|BQ411719	99.52	419	1	1	182	600	436	19	0	807
SRS1117	gi|436400404|gb|JG843003.1|JG843003	95.67	462	11	3	38	494	105	562	0	745
SRS1118	gi|13355159|gb|BG445411.1|BG445411	98.61	577	2	3	91	663	5	579	0	938
SRS1120	gi|21099471|gb|BQ411784.1|BQ411784	86.89	351	43	1	100	447	615	265	6e-89	327
SRS1121	gi|13355259|gb|BG445607.1|BG445607	99.25	666	4	1	1	665	31	696	0	1273
SRS1124	gi|399122992|gb|JK757320.1|JK757320	100	28	0	0	1	28	54	27	3e-07	56
SRS1126	gi|13247954|gb|BF273262.2|BF273262	98.8	666	8	0	1	666	16	681	0	1257
SRS1127	gi|21090351|gb|BQ402664.1|BQ402664	91.18	102	9	0	1	102	560	661	5e-31	135
SRS1128	gi|21089567|gb|BQ401880.1|BQ401880	99.4	666	4	0	1	666	5	670	0	1291
SRS1129	gi|436404689|gb|JG847677.1|JG847677	99.09	547	5	0	14	560	152	698	0	918
SRS1130	gi|436394599|gb|JG845782.1|JG845782	99.01	303	2	1	366	667	6	308	1e-161	569
SRS1131	gi|13349794|gb|BG440144.1|BG440144	97.67	516	12	0	66	581	1	516	0	928
SRS1134	gi|13246506|gb|BE053611.2|BE053611	98.18	550	8	2	1	550	242	789	0	995
SRS1135	gi|21093758|gb|BQ406071.1|BQ406071	99.52	625	2	1	13	637	2	625	0	1209
SRS1137	gi|13247009|gb|BF268216.2|BF268216	91.64	275	23	0	286	560	259	533	1e-99	363
SRS1140	gi|21099444|gb|BQ411757.1|BQ411757	95.94	591	18	1	1	585	609	19	0	922
SRS1141	gi|436394423|gb|JG845705.1|JG845705	99.1	668	4	1	1	668	13	678	0	1271
SRS1142	gi|13244648|gb|BE053537.2|BE053537	97.06	613	13	2	20	632	1	608	0	1015
SRS1143	gi|11203410|gb|BF272415.1|BF272415	98.45	451	3	4	1	451	288	734	0	807
SRS1144	gi|21098696|gb|BQ411009.1|BQ411009	99.68	619	1	1	45	662	23	641	0	1043
SRS1145	gi|18100485|gb|BM359739.1|BM359739	85.11	94	12	2	542	635	522	613	2e-08	60
SRS1146	gi|13356345|gb|BG446693.1|BG446693	96.87	415	13	0	255	669	6	420	0	720
SRS1148	gi|21100583|gb|BQ412896.1|BQ412896	97.31	632	15	2	32	662	649	19	0	1102
SRS1149	gi|13247369|gb|BF270164.2|BF270164	91.29	425	31	5	16	436	234	656	5e-145	513
SRS1150	gi|21092844|gb|BQ405157.1|BQ405157	98.01	652	12	1	10	661	1	651	0	1183
SRS1151	gi|436387703|gb|JG845190.1|JG845190	95.7	512	22	0	120	631	125	636	0	841
SRS1152	gi|21092398|gb|BQ404711.1|BQ404711	96.21	422	13	2	5	423	220	641	0	696
SRS1153	gi|21094789|gb|BQ407102.1|BQ407102	99.23	648	4	1	24	671	1	647	0	1237
SRS1154	gi|21094019|gb|BQ406344.1|BQ406344	96.9	129	4	0	340	468	271	399	7e-58	224
SRS1155	gi|21094183|gb|BQ406496.1|BQ406496	93.24	414	21	7	169	581	261	668	2e-159	561
SRS1156	gi|21096363|gb|BQ408676.1|BQ408676	96.52	374	9	2	295	667	661	291	5e-179	626
SRS1157	gi|436388278|gb|JG857259.1|JG857259	99.42	344	1	1	329	672	709	367	0	658
SRS1159	gi|436403683|gb|JG856868.1|JG856868	99.85	672	1	0	1	672	40	711	0	1324
SRS1161	gi|436388690|gb|JG857473.1|JG857473	92.99	571	40	0	1	571	130	700	0	815
SRS1162	gi|21096482|gb|BQ408795.1|BQ408795	99.52	624	3	0	49	672	643	20	0	1215
SRS1163	gi|436390585|gb|JG849072.1|JG849072	98.53	612	5	3	63	672	79	688	0	1013
SRS1164	gi|21091433|gb|BQ403746.1|BQ403746	92.78	180	13	0	229	408	467	646	7e-67	254
SRS1165	gi|21097972|gb|BQ410285.1|BQ410285	98.84	172	2	0	182	353	313	484	2e-88	325
SRS1166	gi|18100477|gb|BM359731.1|BM359731	99.4	503	3	0	138	640	635	133	0	973
SRS1167	gi|21101560|gb|BQ413873.1|BQ413873	84.05	489	63	1	196	669	622	134	5e-102	371
SRS1168	gi|13352053|gb|BG442485.1|BG442485	90.67	268	24	1	198	464	1	268	2e-88	325
SRS1169	gi|11201365|gb|BF270370.1|BF270370	98.28	639	9	2	1	639	16	652	0	1164
SRS1171	gi|13246789|gb|BE054647.2|BE054647	98.22	673	12	0	1	673	41	713	0	1239
SRS1172	gi|436397773|gb|JG856314.1|JG856314	99.5	604	3	0	70	673	88	691	0	1174
SRS1173	gi|21099061|gb|BQ411374.1|BQ411374	96.38	636	19	3	42	674	653	19	0	1057
SRS1174	gi|13350173|gb|BG440522.1|BG440522	97.58	538	12	1	35	572	61	597	0	957
SRS1176	gi|21100600|gb|BQ412913.1|BQ412913	96.37	386	14	0	1	386	422	37	2e-169	595
SRS1180	gi|13354453|gb|BG444801.1|BG444801	85.06	549	81	1	75	622	189	737	6e-120	430
SRS1181	gi|21094504|gb|BQ406817.1|BQ406817	97.91	527	11	0	149	675	1	527	0	957
SRS1182	gi|21094379|gb|BQ406692.1|BQ406692	97.03	640	18	1	30	668	32	671	0	1112
SRS1183	gi|21097417|gb|BQ409730.1|BQ409730	97.62	505	3	1	1	496	572	68	0	914
SRS1184	gi|21099704|gb|BQ412017.1|BQ412017	99.23	391	3	0	285	675	660	270	0	751
SRS1186	gi|11199255|gb|BF268224.1|BF268224	92.57	148	10	1	1	147	57	204	4e-50	198
SRS1187	gi|436386763|gb|JG851279.1|JG851279	97.99	447	8	1	1	446	194	640	0	809
SRS1188	gi|13353072|gb|BG443420.1|BG443420	100	249	0	0	428	676	1	249	5e-139	494
SRS1189	gi|13350270|gb|BG440619.1|BG440619	83.42	199	33	0	272	470	258	456	2e-30	133
SRS1190	gi|21099925|gb|BQ412238.1|BQ412238	99	402	4	0	275	676	666	265	0	765
SRS1191	gi|21098586|gb|BQ410899.1|BQ410899	99.56	229	1	0	448	676	3	231	3e-112	404
SRS1192	gi|436397421|gb|JG855962.1|JG855962	98.9	544	3	3	1	543	162	703	0	1007
SRS1193	gi|436401503|gb|JG837369.1|JG837369	89.59	317	33	0	80	396	335	651	7e-101	367
SRS1194	gi|11199132|gb|BF268137.1|BF268137	91.67	384	23	9	4	379	360	742	6e-123	440
SRS1195	gi|13354624|gb|BG444972.1|BG444972	96.46	593	17	3	1	592	150	739	0	948
SRS1196	gi|11201529|gb|BF270618.1|BF270618	96.92	617	19	0	2	618	21	637	0	1072
SRS1197	gi|21097912|gb|BQ410225.1|BQ410225	96.33	600	15	2	77	675	656	63	0	1009
SRS1198	gi|21099397|gb|BQ411710.1|BQ411710	88.46	78	6	1	442	516	584	507	2e-14	79.8
SRS1199	gi|13349859|gb|BG440209.1|BG440209	96.73	672	16	3	11	678	2	671	0	1092
SRS1200	gi|436402341|gb|JG850879.1|JG850879	85.9	78	11	0	266	343	412	489	9e-11	67.9
SRS1203	gi|21100746|gb|BQ413059.1|BQ413059	91.4	221	19	0	442	662	621	401	5e-77	287
SRS1204	gi|13353738|gb|BG444086.1|BG444086	98.73	628	8	0	3	630	65	692	0	1185
SRS1207	gi|436390779|gb|JG849167.1|JG849167	99.41	681	4	0	1	681	44	724	0	1318
SRS1208	gi|436404590|gb|JG847578.1|JG847578	98.38	433	5	2	1	431	148	580	0	787
SRS1209	gi|13354007|gb|BG444355.1|BG444355	99.55	666	3	0	1	666	2	667	0	1302
SRS1211	gi|436401313|gb|JG843743.1|JG843743	95.99	449	17	1	223	671	154	601	0	739
SRS1213	gi|436401313|gb|JG843743.1|JG843743	87.8	287	35	0	393	679	333	619	3e-78	291
SRS1214	gi|436403693|gb|JG856878.1|JG856878	99.12	339	3	0	1	339	353	691	0	648
SRS1215	gi|13353402|gb|BG443750.1|BG443750	88.63	431	43	1	51	481	6	430	3e-131	468
SRS1216	gi|13244859|gb|BE052448.2|BE052448	97.7	478	11	0	30	507	8	485	0	860
SRS1217	gi|18098915|gb|BM358169.1|BM358169	94.49	454	22	3	125	575	656	203	0	678
SRS1218	gi|13349900|gb|BG440249.1|BG440249	99.26	675	4	1	10	683	1	675	0	1207
SRS1219	gi|436388985|gb|JG841928.1|JG841928	91.57	83	7	0	141	223	359	441	3e-23	109
SRS1220	gi|21102524|gb|BQ414837.1|BQ414837	92.36	288	21	1	390	676	650	363	1e-108	392
SRS1221	gi|436389376|gb|JG842121.1|JG842121	95.92	368	8	1	316	683	238	598	2e-175	615
SRS1222	gi|11201448|gb|BF270453.1|BF270453	97.87	656	12	2	9	662	167	822	0	1174
SRS1223	gi|13355223|gb|BG445475.1|BG445475	99.12	684	6	0	1	684	10	693	0	1312
SRS1224	gi|13351608|gb|BG441956.1|BG441956	89.17	628	66	2	58	684	78	704	0	690
SRS1225	gi|13352997|gb|BG443345.1|BG443345	97.8	592	4	4	1	588	12	598	0	1049
SRS1226	gi|21096090|gb|BQ408403.1|BQ408403	99.69	635	2	0	51	685	652	18	0	1243
SRS1227	gi|436398323|gb|JG838747.1|JG838747	98.31	236	3	1	1	236	624	858	2e-119	428
SRS1229	gi|13248263|gb|BF274990.2|BF274990	91.01	645	57	1	42	685	1	645	0	811
SRS1231	gi|436393139|gb|JG858358.1|JG858358	98.46	456	7	0	231	686	128	583	0	848
SRS1232	gi|436390188|gb|JG848873.1|JG848873	99.76	418	1	0	1	418	218	635	0	821
SRS1233	gi|11203023|gb|BF272028.1|BF272028	98.47	326	5	0	1	326	2	327	5e-173	607
SRS1234	gi|21096516|gb|BQ408829.1|BQ408829	95.19	520	16	1	47	557	115	634	0	841
SRS1235	gi|436392983|gb|JG858202.1|JG858202	95.59	340	15	0	348	687	5	344	4e-158	557
SRS1236	gi|13353742|gb|BG444090.1|BG444090	99.66	292	1	0	396	687	1	292	3e-162	571
SRS1237	gi|436400826|gb|JG843256.1|JG843256	99.56	227	1	0	27	253	461	687	2e-123	442
SRS1239	gi|13355167|gb|BG445419.1|BG445419	98.68	683	9	0	1	683	4	686	0	1285
SRS1240	gi|13353411|gb|BG443759.1|BG443759	98.94	378	3	1	72	448	1	378	0	710
SRS1241	gi|436397916|gb|JG838340.1|JG838340	91.19	386	32	2	75	460	357	740	7e-135	480
SRS1242	gi|436396353|gb|JG849449.1|JG849449	81.28	454	85	0	1	454	332	785	2e-58	226
SRS1243	gi|21094916|gb|BQ407229.1|BQ407229	99.27	681	3	2	7	686	1	680	0	1294
SRS1245	gi|13243596|gb|BE054194.2|BE054194	95.68	625	15	7	16	637	3	618	0	987
SRS1246	gi|18099920|gb|BM359174.1|BM359174	98.18	661	12	0	28	688	69	729	0	1217
SRS1249	gi|436390474|gb|JG855198.1|JG855198	95.38	476	5	14	1	476	458	916	0	664
SRS1250	gi|21094075|gb|BQ406388.1|BQ406388	99.4	671	4	0	4	674	12	682	0	1300
SRS1251	gi|436390386|gb|JG848972.1|JG848972	98.83	428	5	0	1	428	312	739	0	809
SRS1252	gi|213020433|gb|GE654018.1|GE654018	93.71	175	10	1	44	217	84	258	3e-66	252
SRS1253	gi|436401841|gb|JG850379.1|JG850379	98.98	689	7	0	1	689	40	728	0	1269
SRS1254	gi|21090095|gb|BQ402408.1|BQ402408	96.04	656	14	3	45	689	673	19	0	1055
SRS1255	gi|399123112|gb|JK757440.1|JK757440	100	29	0	0	1	29	99	71	9e-08	58
SRS1256	gi|13248804|gb|BF278510.2|BF278510	97.08	583	13	4	51	630	1	582	0	989
SRS1257	gi|436405552|gb|JG841016.1|JG841016	100	38	0	0	1	38	26	63	4e-13	75.8
SRS1258	gi|18100427|gb|BM359681.1|BM359681	91.45	503	43	0	1	503	131	633	0	656
SRS1259	gi|436393587|gb|JG858671.1|JG858671	99.24	396	3	0	294	689	121	516	0	761
SRS1260	gi|13352049|gb|BG442481.1|BG442481	98.45	580	9	0	65	644	45	624	0	1084
SRS1261	gi|436395465|gb|JG842391.1|JG842391	91.61	572	48	0	66	637	127	698	0	753
SRS1262	gi|13356287|gb|BG446635.1|BG446635	96.3	433	16	0	258	690	1	433	0	731
SRS1264	gi|13351966|gb|BG442314.1|BG442314	99.38	645	3	1	26	670	1	644	0	1241
SRS1265	gi|436403679|gb|JG856864.1|JG856864	84.08	289	31	2	88	364	306	591	4e-56	218
SRS1266	gi|13353047|gb|BG443395.1|BG443395	98.7	691	8	1	1	691	2	691	0	1294
SRS1267	gi|436389387|gb|JG842132.1|JG842132	98.12	691	12	1	1	691	21	710	0	1259
SRS1268	gi|13349978|gb|BG440327.1|BG440327	93.73	367	17	4	144	510	148	508	3e-146	517
SRS1269	gi|195983435|gb|FL576929.1|FL576929	90.38	52	5	0	538	589	354	405	1e-09	63.9
SRS1270	gi|21099576|gb|BQ411889.1|BQ411889	83.01	206	35	0	372	577	567	362	8e-30	131
SRS1271	gi|13353509|gb|BG443857.1|BG443857	96.88	642	13	4	1	642	43	677	0	1047
SRS1272	gi|21103349|gb|BQ415662.1|BQ415662	84.95	412	61	1	60	470	634	223	9e-76	283
SRS1273	gi|436389897|gb|JG854918.1|JG854918	86.1	187	23	1	314	497	261	447	8e-39	161
SRS1274	gi|18098821|gb|BM358087.1|BM358087	98.29	468	8	0	225	692	486	19	0	864
SRS1276	gi|436401044|gb|JG843474.1|JG843474	96.15	156	5	1	409	563	146	301	8e-67	254
SRS1277	gi|21099905|gb|BQ412218.1|BQ412218	99.34	604	4	0	89	692	626	23	0	1166
SRS1278	gi|13352839|gb|BG443187.1|BG443187	95.12	41	2	0	194	234	463	503	4e-10	65.9
SRS1279	gi|13356568|gb|BG446928.1|BG446928	98.25	571	10	0	1	571	14	584	0	1053
SRS1280	gi|436401185|gb|JG843615.1|JG843615	99.56	229	1	0	465	693	109	337	1e-124	446
SRS1281	gi|21097398|gb|BQ409711.1|BQ409711	93.25	163	9	2	533	693	631	469	3e-57	222
SRS1282	gi|13354535|gb|BG444883.1|BG444883	98.85	609	7	0	85	693	1	609	0	1152
SRS1283	gi|13351936|gb|BG442284.1|BG442284	90.32	62	6	0	448	509	404	465	4e-13	75.8
SRS1286	gi|11200998|gb|BF270003.1|BF270003	97.49	637	15	1	2	637	4	640	0	1128
SRS1289	gi|436403449|gb|JG856634.1|JG856634	100	326	0	0	276	601	362	687	0	646
SRS1290	gi|21098693|gb|BQ411006.1|BQ411006	99.35	616	4	0	79	694	1	616	0	1189
SRS1292	gi|21093208|gb|BQ405521.1|BQ405521	99.42	342	1	1	354	694	1	342	0	654
SRS1293	gi|436390425|gb|JG855149.1|JG855149	97.36	683	15	1	1	683	25	704	0	1207
SRS1294	gi|21098617|gb|BQ410930.1|BQ410930	98.19	331	5	1	361	691	586	257	3e-171	601
SRS1295	gi|436394264|gb|JG840101.1|JG840101	96.84	696	21	1	1	695	16	711	0	1197
SRS1297	gi|21091552|gb|BQ403865.1|BQ403865	97.85	465	10	0	193	657	62	526	0	844
SRS1298	gi|195983219|gb|FL576401.1|FL576401	98.85	520	3	2	1	519	98	615	0	969
SRS1299	gi|436395420|gb|JG842346.1|JG842346	98.23	226	4	0	353	578	361	586	9e-116	416
SRS1300	gi|11200690|gb|BF269695.1|BF269695	97.25	690	19	0	5	694	34	723	0	1217
SRS1301	gi|13244094|gb|BE053715.2|BE053715	94.09	508	30	0	1	508	37	544	0	771
SRS1302	gi|21094266|gb|BQ406579.1|BQ406579	96.84	664	20	1	1	664	18	680	0	1148
SRS1303	gi|13354207|gb|BG444555.1|BG444555	97.36	530	14	0	167	696	1	530	0	940
SRS1304	gi|436397353|gb|JG855894.1|JG855894	86.57	536	72	0	50	585	228	763	2e-138	492
SRS1306	gi|21092653|gb|BQ404966.1|BQ404966	85.93	469	54	2	1	469	463	7	9e-116	416
SRS1307	gi|436406950|gb|JG854591.1|JG854591	99.4	669	4	0	30	698	39	707	0	1294
SRS1308	gi|57901327|gb|CB066387.1|CB066387	99.67	610	2	0	70	679	629	20	0	1193
SRS1309	gi|436405773|gb|JG841138.1|JG841138	97.55	613	13	2	1	613	238	848	0	1080
SRS1310	gi|11201682|gb|BF270687.1|BF270687	97.18	673	13	3	18	685	1	672	0	1166
SRS1311	gi|21102568|gb|BQ414881.1|BQ414881	99.05	632	5	1	67	698	650	20	0	1197
SRS1314	gi|436404171|gb|JG847159.1|JG847159	81.53	222	41	0	51	272	322	543	5e-25	115
SRS1315	gi|436406567|gb|JG854208.1|JG854208	99.67	606	2	0	94	699	58	663	0	1185
SRS1316	gi|436395555|gb|JG842481.1|JG842481	95.38	65	2	1	1	64	350	414	3e-20	99.6
SRS1319	gi|436406283|gb|JG844519.1|JG844519	99.79	485	1	0	17	501	215	699	0	954
SRS1320	gi|11209891|gb|BF278821.1|BF278821	83.98	256	41	0	264	519	119	374	2e-45	182
SRS1321	gi|13355061|gb|BG445493.1|BG445493	97.52	565	14	0	136	700	218	782	0	1019
SRS1323	gi|11204899|gb|BF273841.1|BF273841	92.69	561	38	3	105	663	1	560	0	763
SRS1327	gi|436397283|gb|JG855824.1|JG855824	99.32	584	4	0	1	584	156	739	0	1126
SRS1329	gi|11200951|gb|BF269956.1|BF269956	92.45	384	26	3	1	382	333	715	3e-143	507
SRS1330	gi|21093293|gb|BQ405606.1|BQ405606	96.47	651	17	2	51	701	2	646	0	1102
SRS1331	gi|13354454|gb|BG444802.1|BG444802	92.11	38	3	0	392	429	670	707	6e-06	52
SRS1332	gi|21090673|gb|BQ402986.1|BQ402986	83.12	308	52	0	133	440	575	268	4e-50	198
SRS1334	gi|436395366|gb|JG842292.1|JG842292	90.56	540	50	1	106	645	105	643	0	658
SRS1335	gi|436406425|gb|JG854066.1|JG854066	99.55	674	3	0	30	703	34	707	0	1312
SRS1336	gi|436390017|gb|JG848801.1|JG848801	98.99	395	2	2	1	394	370	763	0	735
SRS1337	gi|436399239|gb|JG852947.1|JG852947	86.18	152	21	0	505	656	263	414	5e-31	135
SRS1338	gi|692109885|gb|JZ554819.1|JZ554819	99.59	241	1	0	407	647	1	241	7e-132	470
SRS1339	gi|436396748|gb|JG849844.1|JG849844	96.37	386	14	0	319	704	208	593	0	654
SRS1341	gi|13356177|gb|BG446525.1|BG446525	93.57	607	34	5	5	606	82	688	0	854
SRS1342	gi|436399169|gb|JG852877.1|JG852877	99.22	255	1	1	1	254	433	687	2e-135	482
SRS1343	gi|436396182|gb|JG842942.1|JG842942	98.01	302	6	0	1	302	170	471	2e-156	551
SRS1344	gi|21097590|gb|BQ409903.1|BQ409903	96.56	523	17	1	5	526	679	157	0	886
SRS1345	gi|436397073|gb|JG855614.1|JG855614	85.82	677	96	0	23	699	93	769	7e-166	583
SRS1346	gi|13350503|gb|BG440851.1|BG440851	99.75	403	1	0	303	705	85	487	0	791
SRS1347	gi|436388643|gb|JG857426.1|JG857426	97.98	347	5	2	1	347	361	705	5e-176	617
SRS1348	gi|13356123|gb|BG446471.1|BG446471	90.91	88	8	0	395	482	483	570	7e-24	111
SRS1349	gi|436397138|gb|JG855679.1|JG855679	92.45	318	24	0	62	379	393	710	6e-123	440
SRS1350	gi|11207416|gb|BF276346.1|BF276346	99.03	619	5	1	1	619	41	658	0	1134
SRS1351	gi|436407512|gb|JG837630.1|JG837630	99.65	564	2	0	1	564	153	716	0	1102
SRS1353	gi|13355314|gb|BG445662.1|BG445662	96	225	7	2	10	233	462	685	2e-98	359
SRS1354	gi|436389838|gb|JG854859.1|JG854859	96.02	477	6	4	100	573	417	883	0	781
SRS1355	gi|13353805|gb|BG444153.1|BG444153	99.1	442	4	0	266	707	1	442	0	844
SRS1356	gi|436399589|gb|JG846268.1|JG846268	99.55	667	1	2	1	665	191	857	0	1283
SRS1358	gi|13245794|gb|BE052415.2|BE052415	98.93	375	2	2	200	574	257	629	0	698
SRS1359	gi|13352241|gb|BG442589.1|BG442589	99.44	355	1	1	351	704	1	355	0	680
SRS1360	gi|436407687|gb|JG848002.1|JG848002	83.18	214	27	1	94	298	256	469	1e-34	147
SRS1361	gi|13349567|gb|BG439910.1|BG439910	99.71	689	1	1	6	694	1	688	0	1344
SRS1362	gi|436394056|gb|JG845536.1|JG845536	83.83	371	60	0	242	612	151	521	1e-68	260
SRS1363	gi|11201050|gb|BF270055.1|BF270055	95.51	401	16	2	302	700	1	401	0	636
SRS1364	gi|13352796|gb|BG443144.1|BG443144	80.07	306	61	0	121	426	127	432	2e-27	123
SRS1366	gi|436398713|gb|JG858739.1|JG858739	93.75	256	15	1	1	255	426	681	1e-102	373
SRS1367	gi|21090331|gb|BQ402644.1|BQ402644	99.6	499	0	1	1	497	21	519	0	967
SRS1368	gi|399123074|gb|JK757402.1|JK757402	92.21	231	16	1	134	362	1	231	2e-83	309
SRS1369	gi|21096165|gb|BQ408478.1|BQ408478	93.87	604	24	12	1	604	36	626	0	811
SRS1370	gi|21094798|gb|BQ407111.1|BQ407111	97.2	644	18	0	66	709	1	644	0	1134
SRS1371	gi|11204833|gb|BF273763.1|BF273763	98.6	570	8	0	137	706	1	570	0	985
SRS1375	gi|18099207|gb|BM358461.1|BM358461	89.7	563	58	0	139	701	84	646	0	656
SRS1376	gi|13351930|gb|BG442278.1|BG442278	98.09	524	9	1	1	523	137	660	0	961
SRS1377	gi|11201167|gb|BF270172.1|BF270172	99.68	624	2	0	50	673	1	624	0	1223
SRS1378	gi|13354441|gb|BG444789.1|BG444789	98.52	677	9	1	1	677	30	705	0	1257
SRS1379	gi|13354173|gb|BG444521.1|BG444521	89.3	374	40	0	153	526	109	482	4e-118	424
SRS1380	gi|436399544|gb|JG846223.1|JG846223	99.85	664	1	0	40	703	131	794	0	1308
SRS1382	gi|11207182|gb|BF276112.1|BF276112	98.12	690	9	3	11	699	1	687	0	1144
SRS1384	gi|21093707|gb|BQ406020.1|BQ406020	97.34	639	16	1	42	679	1	639	0	1124
SRS1385	gi|11205571|gb|BF274501.1|BF274501	95.24	483	22	1	103	584	521	39	0	767
SRS1386	gi|436395286|gb|JG842212.1|JG842212	89.02	519	57	0	26	544	164	682	1e-164	579
SRS1387	gi|13246713|gb|BE053804.2|BE053804	97.09	618	14	4	1	615	145	761	0	1051
SRS1388	gi|21091220|gb|BQ403545.1|BQ403545	97.17	636	14	2	1	633	18	652	0	1063
SRS1389	gi|11206630|gb|BF275560.1|BF275560	97.97	345	7	0	369	713	1	345	1e-179	628
SRS1390	gi|13352231|gb|BG442579.1|BG442579	99.29	560	4	0	1	560	66	625	0	1078
SRS1391	gi|436397830|gb|JG838254.1|JG838254	99.24	396	3	0	1	396	203	598	0	761
SRS1393	gi|436398699|gb|JG858725.1|JG858725	100	143	0	0	9	151	488	630	9e-76	283
SRS1394	gi|21097945|gb|BQ410258.1|BQ410258	98.31	534	4	5	182	713	660	130	0	890
SRS1395	gi|195983723|gb|FL577009.1|FL577009	90.16	61	6	0	470	530	561	501	2e-12	73.8
SRS1396	gi|436400644|gb|JG843123.1|JG843123	94.54	183	7	3	1	182	539	719	1e-68	260
SRS1397	gi|13355564|gb|BG445912.1|BG445912	94.26	575	33	0	37	611	2	576	0	878
SRS1398	gi|11203010|gb|BF272015.1|BF272015	98.95	669	5	2	47	714	13	680	0	1255
SRS1401	gi|21093084|gb|BQ405397.1|BQ405397	98.86	264	2	1	451	714	1	263	2e-138	492
SRS1402	gi|11203268|gb|BF272273.1|BF272273	96.12	232	9	0	28	259	102	333	5e-108	391
SRS1403	gi|21093691|gb|BQ406004.1|BQ406004	99.63	535	2	0	5	539	1	535	0	1045
SRS1405	gi|13354561|gb|BG444909.1|BG444909	99.12	565	4	1	1	565	59	622	0	1072
SRS1406	gi|13246639|gb|BE055820.2|BE055820	97.37	380	8	1	335	714	1	378	0	652
SRS1407	gi|13248313|gb|BF275230.2|BF275230	98.96	383	4	0	173	555	1	383	0	728
SRS1409	gi|436407154|gb|JG837470.1|JG837470	93.69	396	16	2	8	394	152	547	2e-156	551
SRS1410	gi|436396152|gb|JG842912.1|JG842912	98.33	360	5	1	28	386	363	722	0	658
SRS1411	gi|436392921|gb|JG858140.1|JG858140	99.14	348	3	0	368	715	427	774	0	666
SRS1412	gi|436394869|gb|JG840409.1|JG840409	98.58	422	6	0	192	613	118	539	0	789
SRS1413	gi|21091191|gb|BQ403516.1|BQ403516	82.69	104	18	0	194	297	444	547	2e-09	63.9
SRS1416	gi|436386471|gb|JG851076.1|JG851076	99.6	495	2	0	1	495	127	621	0	965
SRS1417	gi|436404848|gb|JG843777.1|JG843777	97.54	568	14	0	144	711	127	694	0	1015
SRS1418	gi|18098790|gb|BM358056.1|BM358056	98.33	717	12	0	1	717	733	17	0	1328
SRS1422	gi|13351440|gb|BG441788.1|BG441788	100	209	0	0	509	717	687	479	4e-115	414
SRS1423	gi|436407750|gb|JG837769.1|JG837769	98.22	449	8	0	73	521	122	570	0	827
SRS1424	gi|436402937|gb|JG853752.1|JG853752	99.12	453	4	0	28	480	215	667	0	866
SRS1425	gi|13354530|gb|BG444878.1|BG444878	96.16	417	16	0	119	535	80	496	0	700
SRS1426	gi|13352642|gb|BG442990.1|BG442990	96.21	396	12	1	323	718	1	393	0	662
SRS1427	gi|41578523|gb|CK640528.1|CK640528	99.39	495	3	0	224	718	677	183	0	957
SRS1429	gi|436397041|gb|JG855582.1|JG855582	96.75	493	12	2	169	657	127	619	0	839
SRS1430	gi|21102593|gb|BQ414906.1|BQ414906	97.14	384	10	1	336	718	419	36	1e-170	599
SRS1431	gi|436392919|gb|JG858138.1|JG858138	95.84	721	13	2	1	704	146	866	0	1205
SRS1432	gi|436390091|gb|JG855013.1|JG855013	99.72	363	1	0	357	719	313	675	0	712
SRS1433	gi|213021121|gb|GE653490.1|GE653490	100	27	0	0	9	35	1	27	1e-06	54
SRS1435	gi|13351493|gb|BG441841.1|BG441841	96.39	665	18	6	1	665	55	713	0	1082
SRS1436	gi|436389308|gb|JG857794.1|JG857794	98.51	202	3	0	1	202	538	739	8e-104	377
SRS1437	gi|692109872|gb|JZ554806.1|JZ554806	93.75	64	4	0	554	617	103	166	4e-19	95.6
SRS1438	gi|436390098|gb|JG855020.1|JG855020	97.13	174	2	3	1	172	312	484	4e-75	281
SRS1439	gi|13247677|gb|BF271641.2|BF271641	98.33	660	11	0	26	685	62	721	0	1221
SRS1440	gi|436399685|gb|JG846364.1|JG846364	85.39	308	38	2	1	307	144	445	5e-65	248
SRS1444	gi|21093195|gb|BQ405508.1|BQ405508	99.55	448	2	0	274	721	1	448	0	872
SRS1445	gi|436386811|gb|JG851327.1|JG851327	100	411	0	0	1	411	143	553	0	815
SRS1446	gi|13246374|gb|BE054833.2|BE054833	98.55	689	10	0	5	693	1	689	0	1289
SRS1448	gi|21093474|gb|BQ405787.1|BQ405787	97.2	678	16	2	13	689	1	676	0	1136
SRS1451	gi|436402492|gb|JG853307.1|JG853307	86.41	368	50	0	6	373	353	720	1e-90	333
SRS1452	gi|21095624|gb|BQ407937.1|BQ407937	87.53	369	46	0	191	559	636	268	5e-102	371
SRS1453	gi|13350494|gb|BG440842.1|BG440842	96.88	385	9	3	99	482	1	383	0	648
SRS1460	gi|436408393|gb|JG848312.1|JG848312	100	26	0	0	43	68	40	65	6e-06	52
SRS1461	gi|13352467|gb|BG442815.1|BG442815	97.72	657	14	1	2	658	1	656	0	1176
SRS1462	gi|436391597|gb|JG839491.1|JG839491	87.15	428	53	2	62	488	184	610	9e-110	396
SRS1465	gi|11206979|gb|BF275861.1|BF275861	96.42	475	17	0	227	701	1	475	0	807
SRS1467	gi|13245535|gb|BE053138.2|BE053138	90.62	501	47	0	92	592	1	501	3e-177	620
SRS1468	gi|13245248|gb|BE055094.2|BE055094	98.64	441	6	0	284	724	1	441	0	827
SRS1469	gi|436397073|gb|JG855614.1|JG855614	99.59	725	3	0	1	725	6	730	0	1413
SRS1471	gi|21100414|gb|BQ412727.1|BQ412727	99.22	639	5	0	87	725	657	19	0	1187
SRS1472	gi|436387660|gb|JG845147.1|JG845147	99.61	513	2	0	106	618	124	636	0	900
SRS1473	gi|21099325|gb|BQ411638.1|BQ411638	98.83	597	7	0	122	718	646	50	0	1059
SRS1475	gi|11208240|gb|BF277170.1|BF277170	98.81	671	8	0	1	671	15	685	0	1267
SRS1477	gi|13351346|gb|BG441694.1|BG441694	100	60	0	0	1	60	631	690	3e-26	119
SRS1479	gi|21097675|gb|BQ409988.1|BQ409988	93.99	582	34	1	135	716	630	50	0	868
SRS1480	gi|13353536|gb|BG443884.1|BG443884	99	502	5	0	5	506	186	687	0	955
SRS1482	gi|436397211|gb|JG855752.1|JG855752	97.11	727	19	1	1	727	17	741	0	1269
SRS1483	gi|436402641|gb|JG853456.1|JG853456	99.55	443	2	0	1	443	112	554	0	862
SRS1484	gi|11200744|gb|BF269749.1|BF269749	90.91	66	6	0	477	542	304	369	2e-15	83.8
SRS1485	gi|436402192|gb|JG850730.1|JG850730	97.84	371	7	1	19	388	159	529	0	664
SRS1486	gi|21092161|gb|BQ404474.1|BQ404474	85.92	71	10	0	182	252	131	201	6e-09	61.9
SRS1487	gi|436401179|gb|JG843609.1|JG843609	98.59	498	6	1	1	498	182	678	0	924
SRS1488	gi|11205970|gb|BF274900.1|BF274900	96.88	321	10	0	403	723	1	321	4e-158	557
SRS1489	gi|13354443|gb|BG444791.1|BG444791	97.51	362	5	3	1	362	293	650	2e-178	624
SRS1492	gi|21093725|gb|BQ406050.1|BQ406050	95.18	498	24	0	187	684	150	647	0	797
SRS1493	gi|436405090|gb|JG843920.1|JG843920	100	26	0	0	1	26	149	174	6e-06	52
SRS1495	gi|11201946|gb|BF270951.1|BF270951	99.36	627	4	0	1	627	1	627	0	1211
SRS1496	gi|13357128|gb|BG447476.1|BG447476	91.21	273	24	0	443	715	70	342	5e-96	351
SRS1497	gi|21092889|gb|BQ405202.1|BQ405202	99.41	683	3	1	9	690	1	683	0	1231
SRS1498	gi|11208296|gb|BF277226.1|BF277226	97.52	322	8	0	407	728	9	330	2e-163	575
SRS1499	gi|21092766|gb|BQ405079.1|BQ405079	99.23	651	4	1	1	650	1	651	0	1201
SRS1500	gi|11208071|gb|BF277001.1|BF277001	83.46	272	45	0	45	316	12	283	2e-45	182
SRS1502	gi|13353159|gb|BG443507.1|BG443507	90	430	43	0	272	701	677	248	5e-145	513
SRS1503	gi|436408182|gb|JG838003.1|JG838003	98.07	672	8	5	58	729	134	800	0	1189
SRS1504	gi|18100162|gb|BM359416.1|BM359416	95.61	729	30	2	3	729	1	729	0	1178
SRS1506	gi|436390076|gb|JG854998.1|JG854998	85.09	436	60	2	289	719	136	571	2e-92	339
SRS1507	gi|436392934|gb|JG858153.1|JG858153	95.61	387	16	1	21	406	1	387	7e-166	583
SRS1508	gi|13351315|gb|BG441663.1|BG441663	98.34	664	11	0	30	693	22	685	0	1187
SRS1512	gi|13356482|gb|BG446830.1|BG446830	99.18	732	3	3	1	730	20	750	0	1382
SRS1513	gi|21097265|gb|BQ409578.1|BQ409578	99.53	637	3	0	54	690	654	18	0	1239
SRS1514	gi|436408657|gb|JG848477.1|JG848477	99.79	472	1	0	1	472	156	627	0	928
SRS1515	gi|13247840|gb|BF272662.2|BF272662	98.35	729	12	0	3	731	33	761	0	1350
SRS1516	gi|436399685|gb|JG846364.1|JG846364	78.65	342	46	5	2	343	117	431	2e-21	103
SRS1517	gi|57901359|gb|CB066419.1|CB066419	97.91	575	12	0	38	612	620	46	0	1045
SRS1521	gi|13245166|gb|BE054588.2|BE054588	100	213	0	0	519	731	211	423	2e-117	422
SRS1522	gi|13355186|gb|BG445438.1|BG445438	97.4	616	16	0	30	645	51	666	0	1094
SRS1523	gi|13355446|gb|BG445794.1|BG445794	85.71	70	10	0	19	88	269	338	2e-08	60
SRS1524	gi|11203287|gb|BF272292.1|BF272292	97.93	726	14	1	7	732	4	728	0	1312
SRS1526	gi|436394745|gb|JG840384.1|JG840384	97.22	396	11	0	337	732	105	500	0	698
SRS1527	gi|13355634|gb|BG445982.1|BG445982	95.03	725	33	3	1	725	74	795	0	1128
SRS1528	gi|13245426|gb|BE055083.2|BE055083	98.98	689	7	0	1	689	12	700	0	1310
SRS1529	gi|21091929|gb|BQ404242.1|BQ404242	98.75	639	8	0	1	639	31	669	0	1207
SRS1530	gi|436390414|gb|JG849000.1|JG849000	98.98	394	4	0	1	394	175	568	0	749
SRS1532	gi|21093476|gb|BQ405789.1|BQ405789	99.56	685	2	1	2	685	1	685	0	1326
SRS1534	gi|18099908|gb|BM359162.1|BM359162	97.15	632	11	2	109	733	1	632	0	1057
SRS1535	gi|436397260|gb|JG855801.1|JG855801	87.7	382	46	1	1	382	487	867	8e-104	377
SRS1536	gi|21098278|gb|BQ410591.1|BQ410591	83.8	142	23	0	399	540	441	300	3e-20	99.6
SRS1537	gi|11200374|gb|BF269379.1|BF269379	80.31	193	35	1	42	234	35	224	1e-13	77.8
SRS1538	gi|436403732|gb|JG856917.1|JG856917	97.66	556	13	0	173	728	121	676	0	999
SRS1540	gi|436399988|gb|JG846667.1|JG846667	99.85	669	1	0	66	734	27	695	0	1318
SRS1541	gi|13351539|gb|BG441887.1|BG441887	100	602	0	0	3	604	1	602	0	1193
SRS1543	gi|13243560|gb|BE053894.2|BE053894	97.4	77	2	0	300	376	293	369	1e-31	137
SRS1545	gi|21093346|gb|BQ405659.1|BQ405659	99.13	345	3	0	390	734	10	354	0	660
SRS1546	gi|436387717|gb|JG845204.1|JG845204	100	173	0	0	1	173	161	333	1e-93	343
SRS1547	gi|11200617|gb|BF269622.1|BF269622	98.34	362	5	1	375	735	1	362	0	662
SRS1549	gi|436402095|gb|JG850633.1|JG850633	98.35	547	9	0	1	547	152	698	0	1013
SRS1550	gi|13351713|gb|BG442061.1|BG442061	98.44	706	10	1	15	719	1	706	0	1304
SRS1551	gi|21089761|gb|BQ402074.1|BQ402074	99.66	296	1	0	358	653	467	172	1e-164	579
SRS1552	gi|436393690|gb|JG839865.1|JG839865	97.82	735	13	1	1	735	21	752	0	1326
SRS1553	gi|436408615|gb|JG848435.1|JG848435	91.58	475	37	3	23	494	132	606	1e-161	569
SRS1555	gi|436406492|gb|JG854133.1|JG854133	96.35	548	20	0	33	580	128	675	0	928
SRS1556	gi|13246085|gb|BE053472.2|BE053472	97.67	686	15	1	1	685	101	786	0	1225
SRS1558	gi|436402413|gb|JG853228.1|JG853228	99.27	412	3	0	176	587	144	555	0	793
SRS1559	gi|13355275|gb|BG445623.1|BG445623	99.65	579	2	0	158	736	1	579	0	1132
SRS1560	gi|436386749|gb|JG851265.1|JG851265	96.09	562	10	4	1	552	144	703	0	874
SRS1562	gi|21098761|gb|BQ411074.1|BQ411074	98.94	379	4	0	359	737	546	168	0	672
SRS1565	gi|436392354|gb|JG852029.1|JG852029	99.56	228	1	0	1	228	525	752	4e-124	444
SRS1567	gi|21101865|gb|BQ414178.1|BQ414178	99.44	359	1	1	380	737	637	279	0	688
SRS1568	gi|436400401|gb|JG843000.1|JG843000	96.72	609	11	1	129	737	127	726	0	1057
SRS1569	gi|21092776|gb|BQ405089.1|BQ405089	97.72	614	12	2	55	668	32	643	0	1092
SRS1570	gi|436407742|gb|JG837761.1|JG837761	84.03	119	19	0	5	123	619	737	4e-16	85.7
SRS1571	gi|436405793|gb|JG841158.1|JG841158	86.86	236	31	0	1	236	296	531	3e-57	222
SRS1573	gi|436392202|gb|JG851877.1|JG851877	98.14	429	8	0	75	503	131	559	0	787
SRS1574	gi|21091906|gb|BQ404219.1|BQ404219	97.3	666	13	5	9	670	6	670	0	1138
SRS1575	gi|436400913|gb|JG843343.1|JG843343	98.59	569	7	1	170	738	132	699	0	1057
SRS1578	gi|11202767|gb|BF271772.1|BF271772	96.03	403	11	5	1	403	465	862	0	632
SRS1579	gi|436402712|gb|JG853527.1|JG853527	96.82	157	3	1	297	453	588	742	2e-70	266
SRS1580	gi|13354278|gb|BG444626.1|BG444626	98.61	575	7	1	51	624	1	575	0	1068
SRS1581	gi|436393045|gb|JG858264.1|JG858264	98.44	642	10	0	66	707	121	762	0	1193
SRS1582	gi|436407514|gb|JG837632.1|JG837632	99.4	504	3	0	1	504	346	849	0	975
SRS1583	gi|436401233|gb|JG843663.1|JG843663	87.82	386	46	1	189	574	317	701	8e-107	387
SRS1585	gi|11202407|gb|BF271412.1|BF271412	93.53	711	35	7	37	740	738	32	0	934
SRS1586	gi|436388444|gb|JG857326.1|JG857326	95.9	122	5	0	1	122	500	621	3e-51	202
SRS1587	gi|13247265|gb|BF269572.2|BF269572	98.91	736	8	0	5	740	1	736	0	1354
SRS1589	gi|13352084|gb|BG442516.1|BG442516	96.6	353	12	0	278	630	266	618	2e-172	605
SRS1590	gi|18099171|gb|BM358425.1|BM358425	97.83	646	14	0	95	740	1	646	0	1170
SRS1593	gi|21099099|gb|BQ411412.1|BQ411412	93.86	391	24	0	1	391	156	546	2e-166	585
SRS1594	gi|13243914|gb|BE055192.2|BE055192	95	620	16	12	1	618	32	638	0	896
SRS1595	gi|11200932|gb|BF269937.1|BF269937	96.55	521	16	2	1	521	160	678	0	874
SRS1596	gi|11200780|gb|BF269785.1|BF269785	99.36	629	3	1	1	628	123	751	0	1209
SRS1597	gi|21091252|gb|BQ403577.1|BQ403577	99.22	637	4	1	1	637	20	655	0	1215
SRS1598	gi|436394289|gb|JG840126.1|JG840126	97.49	399	10	0	103	501	121	519	0	712
SRS1599	gi|436390664|gb|JG855289.1|JG855289	97.3	742	20	0	1	742	30	771	0	1312
SRS1600	gi|11202398|gb|BF271403.1|BF271403	99.58	711	1	2	27	736	24	733	0	1370
SRS1602	gi|436407155|gb|JG837471.1|JG837471	97.22	108	3	0	1	108	278	385	1e-47	190
SRS1605	gi|21092728|gb|BQ405041.1|BQ405041	99.69	637	1	1	52	687	1	637	0	1241
SRS1606	gi|13243837|gb|BE053497.2|BE053497	98.97	486	5	0	247	732	1	486	0	924
SRS1607	gi|436391384|gb|JG839278.1|JG839278	99.3	431	3	0	63	493	118	548	0	831
SRS1608	gi|21091932|gb|BQ404245.1|BQ404245	98.84	345	4	0	252	596	1	345	1e-151	535
SRS1609	gi|21091969|gb|BQ404282.1|BQ404282	100	178	0	0	566	743	1	178	4e-84	311
SRS1610	gi|436388398|gb|JG841638.1|JG841638	100	374	0	0	1	374	172	545	0	741
SRS1611	gi|13350833|gb|BG441181.1|BG441181	96.24	372	14	0	1	372	324	695	5e-179	626
SRS1613	gi|11200792|gb|BF269797.1|BF269797	99.05	740	7	0	1	740	1	740	0	1411
SRS1614	gi|436393172|gb|JG858391.1|JG858391	98.65	742	9	1	3	744	12	752	0	1384
SRS1615	gi|436394211|gb|JG845592.1|JG845592	93.85	537	20	3	26	556	250	779	0	658
SRS1616	gi|436397601|gb|JG856142.1|JG856142	90.29	278	25	2	3	280	459	734	4e-87	321
SRS1617	gi|13247825|gb|BF272570.2|BF272570	98.79	746	4	5	1	745	1	742	0	1370
SRS1618	gi|13246833|gb|BE055462.2|BE055462	96.44	730	25	1	1	730	86	814	0	1235
SRS1619	gi|13246814|gb|BE055164.2|BE055164	97.7	651	13	2	1	650	10	659	0	1158
SRS1620	gi|18098810|gb|BM358076.1|BM358076	97.45	744	18	1	2	745	777	35	0	1277
SRS1621	gi|13350538|gb|BG440886.1|BG440886	97.67	644	15	0	29	672	44	687	0	1158
SRS1622	gi|18099777|gb|BM359031.1|BM359031	99.19	620	3	2	63	682	1	618	0	1174
SRS1623	gi|11201171|gb|BF270176.1|BF270176	86.17	94	13	0	648	741	356	449	4e-16	85.7
SRS1627	gi|11202191|gb|BF271196.1|BF271196	97.06	374	10	1	374	746	1	374	0	646
SRS1628	gi|21089869|gb|BQ402194.1|BQ402194	97.12	521	14	1	225	744	659	139	0	906
SRS1630	gi|13350237|gb|BG440586.1|BG440586	88.16	76	9	0	291	366	364	439	3e-14	79.8
SRS1631	gi|189092466|gb|FG548001.1|FG548001	95.9	244	6	2	435	677	99	339	1e-108	392
SRS1632	gi|436391610|gb|JG839504.1|JG839504	97.95	195	4	0	1	195	188	382	3e-97	355
SRS1633	gi|436404373|gb|JG847361.1|JG847361	99.31	729	4	1	7	735	161	888	0	1398
SRS1635	gi|436399529|gb|JG846208.1|JG846208	99.82	546	1	0	1	546	184	729	0	1074
SRS1636	gi|113952545|gb|EE684057.1|EE684057	99.27	546	4	0	150	695	1	546	0	1055
SRS1639	gi|436389753|gb|JG848636.1|JG848636	93.85	130	8	0	461	590	299	428	7e-49	194
SRS1640	gi|436402970|gb|JG853785.1|JG853785	99.47	188	1	0	473	660	519	706	3e-100	365
SRS1642	gi|13244106|gb|BE053733.2|BE053733	87.4	127	16	0	147	273	145	271	5e-28	125
SRS1643	gi|13350369|gb|BG440717.1|BG440717	89.21	621	67	0	1	621	54	674	0	682
SRS1644	gi|436400172|gb|JG846851.1|JG846851	98.88	713	8	0	37	749	28	740	0	1308
SRS1645	gi|436395395|gb|JG842321.1|JG842321	99.33	750	4	1	1	749	15	764	0	1439
SRS1646	gi|436404832|gb|JG843761.1|JG843761	99.47	566	3	0	1	566	143	708	0	1098
SRS1647	gi|11209219|gb|BF278149.1|BF278149	98.56	208	2	1	542	749	1	207	5e-105	381
SRS1648	gi|692109968|gb|JZ554902.1|JZ554902	99.15	353	3	0	397	749	4	356	0	676
SRS1649	gi|18101063|gb|BM360317.1|BM360317	100	35	0	0	1	35	442	476	3e-11	69.9
SRS1650	gi|18099169|gb|BM358423.1|BM358423	98.94	378	4	0	1	378	269	646	0	720
SRS1652	gi|13356971|gb|BG447319.1|BG447319	85.54	83	12	0	15	97	124	206	7e-12	71.9
SRS1653	gi|436408668|gb|JG848488.1|JG848488	98.87	530	6	0	158	687	128	657	0	1003
SRS1655	gi|21091571|gb|BQ403884.1|BQ403884	97.03	674	18	2	18	691	14	685	0	1166
SRS1656	gi|21096140|gb|BQ408453.1|BQ408453	98.09	629	12	0	53	681	1	629	0	1152
SRS1657	gi|436386294|gb|JG850899.1|JG850899	98.28	699	8	3	1	697	153	849	0	1269
SRS1658	gi|436386700|gb|JG851216.1|JG851216	98.16	490	9	0	1	490	221	710	0	900
SRS1659	gi|11203415|gb|BF272420.1|BF272420	99.12	679	5	1	73	751	2	679	0	1292
SRS1660	gi|436394374|gb|JG845656.1|JG845656	81.26	491	82	3	1	485	201	687	8e-61	234
SRS1661	gi|11202529|gb|BF271534.1|BF271534	96.23	239	9	0	1	239	92	330	1e-111	402
SRS1663	gi|13350307|gb|BG440656.1|BG440656	99.75	395	1	0	358	752	1	395	0	775
SRS1664	gi|13353836|gb|BG444184.1|BG444184	97.4	732	15	3	18	749	1	728	0	896
SRS1665	gi|11209167|gb|BF278001.1|BF278001	97.79	679	11	4	18	694	1	677	0	1197
SRS1666	gi|21094227|gb|BQ406540.1|BQ406540	98.41	690	9	2	20	709	1	688	0	1116
SRS1667	gi|21089809|gb|BQ402122.1|BQ402122	98.65	517	6	1	237	752	638	122	0	963
SRS1668	gi|13351276|gb|BG441624.1|BG441624	94.77	172	9	0	4	175	479	650	1e-71	270
SRS1669	gi|21093959|gb|BQ406284.1|BQ406284	90.35	425	40	1	1	425	141	564	6e-145	513
SRS1670	gi|436406133|gb|JG841300.1|JG841300	90	50	5	0	450	499	162	211	3e-08	60
SRS1671	gi|436401932|gb|JG850470.1|JG850470	92.11	38	3	0	26	63	456	493	6e-06	52
SRS1672	gi|11201990|gb|BF270995.1|BF270995	99.77	431	1	0	324	754	1	431	0	846
SRS1673	gi|21092313|gb|BQ404626.1|BQ404626	85.59	111	16	0	450	560	445	555	2e-18	93.7
SRS1674	gi|436402659|gb|JG853474.1|JG853474	83.18	107	18	0	513	619	301	407	3e-11	69.9
SRS1676	gi|13245654|gb|BE054502.2|BE054502	97.88	425	6	1	334	755	1	425	0	767
SRS1679	gi|13350218|gb|BG440567.1|BG440567	99.84	631	1	0	18	648	57	687	0	1243
SRS1680	gi|13245349|gb|BE053711.2|BE053711	98.28	755	11	2	1	755	16	768	0	1380
SRS1681	gi|13247433|gb|BF270605.2|BF270605	98.78	411	3	1	1	409	240	650	0	733
SRS1682	gi|21099751|gb|BQ412064.1|BQ412064	97.66	556	10	3	1	553	574	19	0	975
SRS1684	gi|18100208|gb|BM359462.1|BM359462	98.58	704	8	2	53	756	9	710	0	1300
SRS1685	gi|21095469|gb|BQ407782.1|BQ407782	92.66	463	32	2	34	496	142	602	0	632
SRS1686	gi|436395741|gb|JG842667.1|JG842667	82.84	134	23	0	1	134	160	293	2e-15	83.8
SRS1687	gi|13245799|gb|BE052686.2|BE052686	100	470	0	0	287	756	1	470	0	932
SRS1688	gi|436395429|gb|JG842355.1|JG842355	98.59	496	7	0	5	500	124	619	0	928
SRS1689	gi|21097345|gb|BQ409658.1|BQ409658	93.02	129	9	0	471	599	663	535	6e-46	184
SRS1690	gi|11208260|gb|BF277190.1|BF277190	99.17	480	3	1	1	479	38	517	0	852
SRS1693	gi|213020084|gb|GE653500.1|GE653500	85.59	118	17	0	373	490	182	299	3e-20	99.6
SRS1694	gi|399122800|gb|JK757128.1|JK757128	97.62	84	2	0	674	757	38	121	9e-36	151
SRS1695	gi|21091959|gb|BQ404272.1|BQ404272	98.29	525	8	1	155	678	156	680	0	967
SRS1696	gi|436396897|gb|JG849993.1|JG849993	99.15	351	0	1	152	499	186	536	0	668
SRS1697	gi|13243650|gb|BE055031.2|BE055031	95.98	597	16	2	1	589	9	605	0	989
SRS1698	gi|436408434|gb|JG848353.1|JG848353	99.35	460	1	2	300	759	779	322	0	872
SRS1699	gi|436408345|gb|JG838067.1|JG838067	91.97	585	47	0	38	622	67	651	0	787
SRS1700	gi|21103944|gb|BQ416257.1|BQ416257	96.21	634	22	1	119	750	652	19	0	1061
SRS1701	gi|436404550|gb|JG847538.1|JG847538	96.96	757	21	2	1	756	20	775	0	1302
SRS1702	gi|13246959|gb|BE053022.2|BE053022	98.76	485	3	3	1	485	330	811	0	890
SRS1704	gi|399118544|gb|JK757628.1|JK757628	97.87	282	5	1	480	760	1	282	5e-142	504
SRS1705	gi|11208141|gb|BF277071.1|BF277071	98.36	669	10	1	13	680	41	709	0	1183
SRS1708	gi|436403865|gb|JG857050.1|JG857050	97.66	556	13	0	6	561	180	735	0	957
SRS1710	gi|11206638|gb|BF275568.1|BF275568	95.84	361	13	2	393	753	385	743	3e-165	581
SRS1711	gi|13356086|gb|BG446434.1|BG446434	98.85	524	5	1	240	762	1	524	0	983
SRS1712	gi|13246125|gb|BE054007.2|BE054007	99.87	762	0	1	1	762	14	774	0	1453
SRS1713	gi|13351117|gb|BG441465.1|BG441465	98.55	692	8	1	74	763	1	692	0	1287
SRS1718	gi|436386323|gb|JG850928.1|JG850928	97.81	503	10	1	1	503	136	637	0	902
SRS1719	gi|21090345|gb|BQ402658.1|BQ402658	92.31	39	3	0	1	39	193	231	2e-06	54
SRS1720	gi|21097788|gb|BQ410101.1|BQ410101	98.59	638	9	0	123	760	8	645	0	1193
SRS1721	gi|11206634|gb|BF275564.1|BF275564	89.47	57	6	0	220	276	564	620	4e-10	65.9
SRS1722	gi|436400809|gb|JG843239.1|JG843239	99.43	523	3	0	181	703	191	713	0	1013
SRS1723	gi|13244458|gb|BE054143.2|BE054143	97.4	692	14	4	2	693	1	688	0	1203
SRS1724	gi|13349918|gb|BG440267.1|BG440267	98.53	614	9	0	3	616	97	710	0	1148
SRS1725	gi|11203746|gb|BF272676.1|BF272676	90.92	705	64	0	37	741	5	709	0	890
SRS1726	gi|436406323|gb|JG853964.1|JG853964	84.24	203	32	0	104	306	150	352	4e-35	149
SRS1728	gi|436392136|gb|JG851811.1|JG851811	98.82	509	3	2	1	508	138	644	0	948
SRS1729	gi|436401297|gb|JG843727.1|JG843727	99.25	402	2	1	3	404	462	862	0	765
SRS1730	gi|436399136|gb|JG852844.1|JG852844	95.27	677	27	3	7	682	29	701	0	1068
SRS1731	gi|21093347|gb|BQ405660.1|BQ405660	86.44	531	72	0	106	636	209	739	2e-135	482
SRS1732	gi|436397682|gb|JG856223.1|JG856223	97.97	296	6	0	73	368	198	493	1e-152	539
SRS1734	gi|13351935|gb|BG442283.1|BG442283	100	139	0	0	1	139	519	657	2e-73	276
SRS1735	gi|13355825|gb|BG446173.1|BG446173	95.59	295	12	1	7	300	8	302	5e-133	474
SRS1738	gi|436395212|gb|JG846098.1|JG846098	87.04	54	7	0	422	475	409	462	6e-06	52
SRS1739	gi|436392399|gb|JG852074.1|JG852074	97.93	579	12	0	28	606	132	710	0	1053
SRS1740	gi|21099653|gb|BQ411966.1|BQ411966	96.32	462	14	1	297	758	657	199	0	737
SRS1742	gi|21100358|gb|BQ412671.1|BQ412671	98.26	632	11	0	137	768	650	19	0	1168
SRS1743	gi|13350240|gb|BG440589.1|BG440589	97.8	681	12	3	1	681	64	741	0	1213
SRS1744	gi|436399642|gb|JG846321.1|JG846321	83.25	573	96	0	17	589	133	705	2e-104	379
SRS1746	gi|21094494|gb|BQ406807.1|BQ406807	98.69	459	5	1	312	769	2	460	0	854
SRS1747	gi|436398500|gb|JG838924.1|JG838924	98.55	414	3	2	273	686	479	889	0	759
SRS1748	gi|436398735|gb|JG858761.1|JG858761	92.2	205	16	0	40	244	396	600	1e-74	280
SRS1749	gi|13248098|gb|BF274088.2|BF274088	94.59	74	4	0	42	115	401	474	5e-25	115
SRS1750	gi|13353678|gb|BG444026.1|BG444026	84.94	405	61	0	1	405	11	415	2e-86	319
SRS1751	gi|21096634|gb|BQ408947.1|BQ408947	98.26	632	10	1	3	633	41	672	0	1164
SRS1752	gi|436408279|gb|JG848297.1|JG848297	95.9	585	24	0	184	768	226	810	0	969
SRS1753	gi|436399363|gb|JG853071.1|JG853071	97.27	549	15	0	54	602	177	725	0	969
SRS1754	gi|21099171|gb|BQ411484.1|BQ411484	95.96	371	13	2	393	762	647	278	3e-171	601
SRS1756	gi|11200671|gb|BF269676.1|BF269676	98.68	379	4	1	393	770	1	379	0	708
SRS1757	gi|11203656|gb|BF272586.1|BF272586	99.51	206	0	1	565	770	23	227	1e-108	392
SRS1758	gi|13246051|gb|BE052888.2|BE052888	91	478	43	0	293	770	625	148	5e-173	607
SRS1759	gi|436399407|gb|JG853115.1|JG853115	96.69	151	5	0	620	770	257	407	1e-68	260
SRS1760	gi|213020084|gb|GE653500.1|GE653500	87.87	239	28	1	529	767	26	263	2e-61	236
SRS1762	gi|436389935|gb|JG848719.1|JG848719	85.85	643	83	4	126	762	167	807	1e-149	529
SRS1763	gi|13352937|gb|BG443285.1|BG443285	98.38	740	11	1	31	770	1	739	0	1366
SRS1764	gi|21101548|gb|BQ413861.1|BQ413861	97.31	594	16	0	1	594	15	608	0	1051
SRS1765	gi|13247287|gb|BF269645.2|BF269645	97.64	763	16	2	3	764	3	764	0	1354
SRS1766	gi|436394019|gb|JG845499.1|JG845499	97.57	577	8	5	153	729	218	788	0	959
SRS1768	gi|436388925|gb|JG857609.1|JG857609	83.51	285	39	1	238	522	283	559	4e-50	198
SRS1770	gi|13247129|gb|BF268717.2|BF268717	93.75	400	25	0	178	577	200	599	5e-170	597
SRS1771	gi|436394043|gb|JG845523.1|JG845523	99.7	330	1	0	1	330	360	689	2e-172	605
SRS1772	gi|21093849|gb|BQ406162.1|BQ406162	96.55	87	3	0	685	771	1	87	4e-35	149
SRS1773	gi|13354787|gb|BG445135.1|BG445135	95.35	602	25	3	1	600	193	793	0	952
SRS1774	gi|11201569|gb|BF270478.1|BF270478	98.46	649	9	1	93	740	1	649	0	1201
SRS1775	gi|436405026|gb|JG840787.1|JG840787	97.51	562	9	5	1	561	328	885	0	963
SRS1779	gi|13245991|gb|BE051971.2|BE051971	97.89	759	13	3	1	756	59	817	0	1356
SRS1780	gi|436399183|gb|JG852891.1|JG852891	97.7	391	8	1	33	423	263	652	0	696
SRS1782	gi|436387067|gb|JG844554.1|JG844554	82.69	104	18	0	197	300	300	403	2e-09	63.9
SRS1783	gi|13244484|gb|BE054683.2|BE054683	100	260	0	0	256	515	86	345	1e-145	515
SRS1784	gi|13246905|gb|BE052260.2|BE052260	98.58	772	9	2	2	773	1	770	0	1427
SRS1786	gi|13245491|gb|BE053713.2|BE053713	92.11	532	38	2	51	581	96	624	0	710
SRS1789	gi|13245508|gb|BE052503.2|BE052503	92.06	567	27	5	184	749	196	745	0	753
SRS1790	gi|436406735|gb|JG854376.1|JG854376	88	50	6	0	517	566	144	193	6e-06	52
SRS1791	gi|436394511|gb|JG840249.1|JG840249	89.66	609	61	2	18	625	137	744	0	692
SRS1792	gi|436399964|gb|JG846643.1|JG846643	88.52	61	7	0	189	249	262	322	4e-10	65.9
SRS1793	gi|13353044|gb|BG443392.1|BG443392	97.36	492	9	4	12	503	344	831	0	841
SRS1795	gi|436403724|gb|JG856909.1|JG856909	97.04	575	14	1	1	575	144	715	0	1001
SRS1796	gi|13354994|gb|BG445342.1|BG445342	96.76	710	19	4	30	738	1	707	0	1197
SRS1797	gi|21100855|gb|BQ413168.1|BQ413168	99.69	326	1	0	450	775	668	343	0	638
SRS1799	gi|436395703|gb|JG842629.1|JG842629	99.03	414	4	0	362	775	122	535	0	789
SRS1803	gi|18100010|gb|BM359264.1|BM359264	94.58	775	37	5	1	775	56	825	0	1170
SRS1804	gi|436405319|gb|JG844050.1|JG844050	99.65	289	1	0	487	775	127	415	2e-160	565
SRS1806	gi|13353123|gb|BG443471.1|BG443471	87.71	594	71	2	101	693	122	714	2e-166	585
SRS1807	gi|13245852|gb|BE054104.2|BE054104	100	167	0	0	588	754	1	167	5e-90	331
SRS1808	gi|13355314|gb|BG445662.1|BG445662	89.77	303	28	1	52	354	46	345	5e-96	351
SRS1809	gi|13354275|gb|BG444623.1|BG444623	91.8	183	15	0	257	439	101	283	8e-64	244
SRS1810	gi|436389877|gb|JG854898.1|JG854898	99.36	623	4	0	1	623	146	768	0	1203
SRS1811	gi|436405855|gb|JG844289.1|JG844289	99.6	749	3	0	28	776	52	800	0	1461
SRS1812	gi|13244418|gb|BE053840.2|BE053840	96.28	591	17	5	55	645	29	614	0	959
SRS1813	gi|436406467|gb|JG854108.1|JG854108	98.94	568	5	1	1	568	136	702	0	1070
SRS1814	gi|21101960|gb|BQ414273.1|BQ414273	90.74	108	10	0	21	128	243	136	5e-31	135
SRS1815	gi|436386453|gb|JG851058.1|JG851058	100	119	0	0	658	776	136	254	2e-61	236
SRS1816	gi|11209661|gb|BF278591.1|BF278591	87.95	249	30	0	487	735	1	249	2e-67	256
SRS1817	gi|436395426|gb|JG842352.1|JG842352	99.03	518	5	0	1	518	107	624	0	880
SRS1819	gi|436403391|gb|JG856576.1|JG856576	98.18	771	11	1	6	776	12	779	0	1413
SRS1823	gi|21093549|gb|BQ405862.1|BQ405862	92.51	668	50	0	24	691	3	670	0	886
SRS1824	gi|13247431|gb|BF270602.2|BF270602	96.73	642	18	3	56	697	10	648	0	1082
SRS1825	gi|21089650|gb|BQ401975.1|BQ401975	98.91	276	3	0	504	779	463	188	2e-135	482
SRS1826	gi|13351765|gb|BG442113.1|BG442113	95.74	516	22	0	264	779	1	516	0	848
SRS1827	gi|11206427|gb|BF275357.1|BF275357	98.35	729	9	3	53	779	1	728	0	1326
SRS1828	gi|436391836|gb|JG839730.1|JG839730	87.71	529	65	0	21	549	116	644	6e-151	533
SRS1829	gi|13353866|gb|BG444214.1|BG444214	99.05	739	7	0	23	761	1	739	0	1411
SRS1830	gi|11206158|gb|BF275088.1|BF275088	88.74	613	64	5	1	608	97	709	1e-179	628
SRS1832	gi|13355968|gb|BG446256.1|BG446256	94.72	739	31	5	1	733	18	754	0	1122
SRS1833	gi|13355397|gb|BG445745.1|BG445745	96.07	713	25	3	46	756	13	724	0	1172
SRS1834	gi|436393242|gb|JG858461.1|JG858461	88	50	6	0	145	194	259	308	6e-06	52
SRS1835	gi|13350109|gb|BG440458.1|BG440458	79.6	348	71	0	304	651	288	635	1e-28	127
SRS1836	gi|13356086|gb|BG446434.1|BG446434	92.24	722	54	2	39	758	36	757	0	971
SRS1837	gi|13356201|gb|BG446549.1|BG446549	94.88	781	35	5	1	776	11	791	0	1191
SRS1839	gi|436394733|gb|JG840372.1|JG840372	99.52	414	1	1	18	430	144	557	0	726
SRS1840	gi|13354693|gb|BG445041.1|BG445041	97.87	658	11	3	1	658	131	785	0	1172
SRS1842	gi|18100472|gb|BM359726.1|BM359726	89.77	303	5	3	1	292	337	50	6e-74	278
SRS1843	gi|13352401|gb|BG442749.1|BG442749	96.95	722	20	2	1	722	30	749	0	1245
SRS1844	gi|436387756|gb|JG845243.1|JG845243	83.1	361	52	1	178	529	390	750	1e-62	240
SRS1845	gi|21096579|gb|BQ408892.1|BQ408892	83.58	341	56	0	295	635	265	605	3e-60	232
SRS1846	gi|436390252|gb|JG855075.1|JG855075	96.8	125	4	0	1	125	205	329	2e-55	216
SRS1847	gi|21094064|gb|BQ406377.1|BQ406377	98.13	534	10	0	248	781	141	674	0	981
SRS1848	gi|436405284|gb|JG844015.1|JG844015	97.67	601	11	3	39	637	121	720	0	1057
SRS1849	gi|399122878|gb|JK757206.1|JK757206	95.15	371	9	8	1	366	358	724	5e-136	484
SRS1850	gi|436390983|gb|JG849272.1|JG849272	94.12	34	2	0	23	56	364	397	6e-06	52
SRS1851	gi|13350279|gb|BG440628.1|BG440628	98.99	696	3	2	87	778	1	696	0	1249
SRS1853	gi|436394193|gb|JG845574.1|JG845574	97.57	206	5	0	578	783	422	627	2e-101	369
SRS1854	gi|21090524|gb|BQ402837.1|BQ402837	99.7	675	2	0	47	721	2	676	0	1322
SRS1856	gi|21089143|gb|BQ401456.1|BQ401456	95.75	447	18	1	1	447	182	627	0	728
SRS1857	gi|399118596|gb|JK757680.1|JK757680	100	28	0	0	1	28	1	28	4e-07	56
SRS1859	gi|13247478|gb|BF270712.2|BF270712	99.47	562	2	1	1	561	9	570	0	1084
SRS1861	gi|436395973|gb|JG842846.1|JG842846	97.11	760	14	7	1	758	30	783	0	1178
SRS1863	gi|436402142|gb|JG850680.1|JG850680	95.08	590	5	3	1	590	140	705	0	957
SRS1864	gi|436407100|gb|JG854741.1|JG854741	96.42	531	18	1	1	530	165	695	0	894
SRS1866	gi|13356590|gb|BG446950.1|BG446950	97.51	764	14	4	1	759	82	845	0	1245
SRS1868	gi|436403160|gb|JG856351.1|JG856351	99.46	745	3	1	41	785	5	748	0	1437
SRS1869	gi|436393102|gb|JG858321.1|JG858321	91.87	123	10	0	629	751	272	394	6e-40	165
SRS1871	gi|21092233|gb|BQ404546.1|BQ404546	98.54	616	9	0	167	782	1	616	0	1152
SRS1872	gi|21097631|gb|BQ409944.1|BQ409944	92.47	146	8	3	372	517	612	470	4e-44	178
SRS1873	gi|436387129|gb|JG844616.1|JG844616	82.8	93	16	0	534	626	599	691	1e-07	58
SRS1874	gi|11206290|gb|BF275220.1|BF275220	90.28	679	65	1	105	782	25	703	0	815
SRS1877	gi|21093430|gb|BQ405743.1|BQ405743	98.47	393	6	0	16	408	3	395	0	731
SRS1878	gi|21096713|gb|BQ409026.1|BQ409026	89.62	655	65	3	128	780	7	660	0	735
SRS1879	gi|11200224|gb|BF269229.1|BF269229	97.04	608	12	1	25	632	7	608	0	1065
SRS1880	gi|436387553|gb|JG845040.1|JG845040	98.59	568	4	4	1	567	343	907	0	1031
SRS1881	gi|13244284|gb|BE054214.2|BE054214	97.7	174	4	0	33	206	40	213	1e-84	313
SRS1883	gi|21089684|gb|BQ402009.1|BQ402009	87.5	96	12	0	398	493	49	144	5e-19	95.6
SRS1885	gi|399123042|gb|JK757370.1|JK757370	80.74	296	45	1	41	324	103	398	4e-35	149
SRS1886	gi|436401756|gb|JG850294.1|JG850294	99.17	241	2	0	1	241	414	654	2e-129	462
SRS1887	gi|436404350|gb|JG847338.1|JG847338	97.48	556	14	0	1	556	136	691	0	991
SRS1888	gi|436387040|gb|JG851556.1|JG851556	81.64	365	67	0	195	559	380	744	3e-48	192
SRS1889	gi|11205268|gb|BF274198.1|BF274198	96.25	693	24	2	76	768	1	691	0	1112
SRS1890	gi|436399458|gb|JG846137.1|JG846137	99.14	464	4	0	1	464	134	597	0	890
SRS1892	gi|13353989|gb|BG444337.1|BG444337	98.2	724	13	0	4	727	1	724	0	1332
SRS1894	gi|21096721|gb|BQ409034.1|BQ409034	99.85	651	1	0	57	707	1	651	0	1283
SRS1897	gi|21097485|gb|BQ409798.1|BQ409798	96.72	548	15	1	189	733	104	651	0	940
SRS1899	gi|13245735|gb|BE055627.2|BE055627	96.54	289	8	2	1	289	401	687	1e-136	486
SRS1902	gi|11207257|gb|BF276187.1|BF276187	86.15	130	18	0	118	247	162	291	5e-25	115
SRS1903	gi|21092593|gb|BQ404906.1|BQ404906	98.05	666	11	2	19	684	1	664	0	1203
SRS1904	gi|11201609|gb|BF270518.1|BF270518	90.76	368	31	1	243	607	224	591	4e-106	385
SRS1906	gi|436396426|gb|JG849522.1|JG849522	97.72	747	11	6	40	785	4	745	0	1298
SRS1907	gi|436403735|gb|JG856920.1|JG856920	95.38	780	16	4	27	791	21	795	0	1213
SRS1908	gi|11209377|gb|BF278307.1|BF278307	99.36	311	2	0	342	652	345	655	3e-171	601
SRS1909	gi|436404765|gb|JG840625.1|JG840625	96.47	481	16	1	1	481	176	655	0	811
SRS1910	gi|13353783|gb|BG444131.1|BG444131	97.44	702	18	0	11	712	1	702	0	1249
SRS1911	gi|13247806|gb|BF272493.2|BF272493	97.63	760	17	1	9	768	14	772	0	1356
SRS1912	gi|436389924|gb|JG848708.1|JG848708	97.71	262	5	1	1	261	176	437	5e-130	464
SRS1918	gi|13248756|gb|BF278325.2|BF278325	99.16	119	1	0	675	793	140	258	5e-59	228
SRS1919	gi|436395560|gb|JG842486.1|JG842486	93.89	540	11	18	82	599	121	660	0	674
SRS1920	gi|18101366|gb|BM360620.1|BM360620	93.84	633	18	1	12	644	1	612	0	977
SRS1922	gi|11201000|gb|BF270005.1|BF270005	96.33	218	6	2	239	455	189	405	1e-96	353
SRS1923	gi|13352275|gb|BG442623.1|BG442623	97.58	124	1	2	672	794	110	232	2e-52	206
SRS1924	gi|13353097|gb|BG443445.1|BG443445	98.23	621	9	2	175	794	1	620	0	1128
SRS1926	gi|436396335|gb|JG849431.1|JG849431	99.4	500	3	0	1	500	165	664	0	967
SRS1927	gi|13349744|gb|BG440094.1|BG440094	97.26	657	16	1	133	789	1	655	0	1124
SRS1928	gi|21101947|gb|BQ414260.1|BQ414260	97.55	653	10	6	64	711	675	24	0	1122
SRS1929	gi|436387935|gb|JG841397.1|JG841397	97.97	787	10	5	1	787	28	808	0	1396
SRS1930	gi|436391167|gb|JG839061.1|JG839061	87.85	107	13	0	309	415	128	234	3e-23	109
SRS1932	gi|11209022|gb|BF278036.1|BF278036	99.64	279	1	0	518	796	1	279	2e-154	545
SRS1933	gi|11203712|gb|BF272642.1|BF272642	95.77	662	26	2	3	662	106	767	0	1076
SRS1934	gi|399122785|gb|JK757113.1|JK757113	99.61	507	2	0	290	796	8	514	0	989
SRS1936	gi|11200601|gb|BF269606.1|BF269606	96.54	781	24	3	18	796	1	780	0	1312
SRS1939	gi|436402821|gb|JG853636.1|JG853636	98.96	383	4	0	1	383	294	676	0	728
SRS1940	gi|436404580|gb|JG847568.1|JG847568	98.61	433	6	0	1	433	142	574	0	811
SRS1941	gi|13352149|gb|BG442401.1|BG442401	99.2	623	4	1	31	653	1	622	0	1187
SRS1942	gi|13356230|gb|BG446578.1|BG446578	97.36	795	21	0	3	797	1	795	0	1409
SRS1943	gi|436403736|gb|JG856921.1|JG856921	91.97	361	29	0	92	452	267	627	1e-136	486
SRS1944	gi|13354530|gb|BG444878.1|BG444878	81.82	99	18	0	63	161	164	262	2e-06	54
SRS1945	gi|21096586|gb|BQ408899.1|BQ408899	98.79	497	4	1	70	566	70	564	0	825
SRS1946	gi|436398071|gb|JG838495.1|JG838495	93.1	87	5	1	710	795	130	216	1e-25	117
SRS1948	gi|13248648|gb|BF277513.2|BF277513	84.97	193	29	0	440	632	354	546	2e-36	153
SRS1949	gi|13248675|gb|BF276838.2|BF276838	96.66	779	21	5	1	779	13	786	0	1298
SRS1950	gi|21099929|gb|BQ412242.1|BQ412242	97.18	531	15	0	268	798	632	102	0	894
SRS1951	gi|13350102|gb|BG440451.1|BG440451	96.83	410	13	0	389	798	157	566	0	668
SRS1953	gi|436396633|gb|JG849729.1|JG849729	98.49	797	8	4	2	798	5	797	0	1453
SRS1957	gi|13247174|gb|BF269010.2|BF269010	98.74	478	6	0	323	800	5	482	0	900
SRS1958	gi|436388353|gb|JG841593.1|JG841593	94.74	38	2	0	212	249	159	196	3e-08	60
SRS1959	gi|13246688|gb|BE053538.2|BE053538	98.05	768	12	3	35	800	1	767	0	1380
SRS1960	gi|436391685|gb|JG839579.1|JG839579	98.32	477	8	0	1	477	180	656	0	882
SRS1961	gi|436388867|gb|JG857551.1|JG857551	80.82	219	42	0	144	362	185	403	8e-21	101
SRS1962	gi|13355828|gb|BG446176.1|BG446176	94.59	462	17	7	330	791	801	348	0	666
SRS1963	gi|436401273|gb|JG843703.1|JG843703	95.56	293	13	0	35	327	140	432	3e-134	478
SRS1964	gi|13355917|gb|BG446205.1|BG446205	95.45	594	22	1	4	592	49	642	0	864
SRS1965	gi|21091632|gb|BQ403945.1|BQ403945	86.93	436	57	0	1	436	127	562	2e-114	412
SRS1966	gi|21092152|gb|BQ404465.1|BQ404465	97.49	676	16	1	14	688	5	680	0	1203
SRS1967	gi|436388257|gb|JG857238.1|JG857238	99.46	369	2	0	1	369	197	565	0	716
SRS1968	gi|13350502|gb|BG440850.1|BG440850	93.49	307	20	0	400	706	1	307	7e-126	450
SRS1969	gi|21092511|gb|BQ404824.1|BQ404824	96.69	302	9	1	500	801	2	302	2e-144	511
SRS1970	gi|11207977|gb|BF276907.1|BF276907	95.82	790	25	4	8	791	86	873	0	1281
SRS1971	gi|13247481|gb|BF270723.2|BF270723	99.47	570	2	1	115	683	1	570	0	1098
SRS1972	gi|13353511|gb|BG443859.1|BG443859	92.6	527	39	0	62	588	1	527	0	735
SRS1973	gi|436391151|gb|JG839045.1|JG839045	98.41	63	1	0	470	532	398	460	1e-25	117
SRS1976	gi|13351675|gb|BG442023.1|BG442023	97.42	271	7	0	532	802	1	271	2e-135	482
SRS1977	gi|436391379|gb|JG839273.1|JG839273	95.69	580	21	2	1	580	134	709	0	940
SRS1979	gi|11200360|gb|BF269365.1|BF269365	99.46	551	3	0	5	555	37	587	0	1068
SRS1980	gi|21097013|gb|BQ409326.1|BQ409326	95.76	566	23	1	239	803	634	69	0	924
SRS1981	gi|436405317|gb|JG844048.1|JG844048	97.67	257	6	0	1	257	421	677	2e-129	462
SRS1984	gi|213020814|gb|GE653744.1|GE653744	92.18	371	25	3	77	444	59	428	5e-136	484
SRS1985	gi|436393978|gb|JG845458.1|JG845458	92.31	39	3	0	404	442	379	417	2e-06	54
SRS1989	gi|436395190|gb|JG846076.1|JG846076	99.36	629	4	0	177	805	129	757	0	1215
SRS1990	gi|13355669|gb|BG446017.1|BG446017	98.94	567	5	1	19	584	5	571	0	1070
SRS1992	gi|11207268|gb|BF276198.1|BF276198	90.48	63	6	0	628	690	340	402	1e-13	77.8
SRS1993	gi|21101473|gb|BQ413786.1|BQ413786	98.65	223	3	0	584	806	622	400	3e-116	418
SRS1994	gi|13354419|gb|BG444767.1|BG444767	99.04	208	2	0	1	208	463	670	2e-110	398
SRS1996	gi|11208775|gb|BF277705.1|BF277705	99.71	689	2	0	9	697	1	689	0	1350
SRS1998	gi|436392468|gb|JG852143.1|JG852143	90.91	275	25	0	480	754	559	833	8e-95	347
SRS1999	gi|436396572|gb|JG849668.1|JG849668	98.93	562	6	0	1	562	173	734	0	965
SRS2000	gi|399118706|gb|JK757790.1|JK757790	100	29	0	0	1	29	28	56	1e-07	58
SRS2001	gi|436387000|gb|JG851516.1|JG851516	94.88	547	28	0	1	547	137	683	0	864
SRS2002	gi|13350708|gb|BG441056.1|BG441056	88.95	516	57	0	162	677	74	589	3e-162	571
SRS2003	gi|18100167|gb|BM359421.1|BM359421	95.12	410	18	2	1	409	391	799	0	638
SRS2006	gi|21093730|gb|BQ406055.1|BQ406055	98.83	256	3	0	553	808	4	259	5e-136	484
SRS2008	gi|13355252|gb|BG445600.1|BG445600	95.38	758	30	5	1	755	54	809	0	1187
SRS2009	gi|436398038|gb|JG838462.1|JG838462	99.83	574	1	0	1	574	145	718	0	1130
SRS2010	gi|436396996|gb|JG850092.1|JG850092	97.34	188	5	0	28	215	277	464	1e-90	333
SRS2012	gi|436404404|gb|JG847392.1|JG847392	98.77	811	8	2	1	809	15	825	0	1471
SRS2013	gi|436405429|gb|JG844061.1|JG844061	95.74	258	10	1	1	257	210	467	1e-115	416
SRS2014	gi|13247603|gb|BF271258.2|BF271258	97.85	790	13	4	10	797	1	788	0	1358
SRS2015	gi|436393048|gb|JG858267.1|JG858267	96.92	389	7	3	1	384	175	563	0	656
SRS2016	gi|21089182|gb|BQ401495.1|BQ401495	96.3	622	11	1	9	618	36	657	0	1065
SRS2019	gi|13247834|gb|BF272635.2|BF272635	86.58	723	93	4	79	801	107	825	0	636
SRS2020	gi|13352344|gb|BG442692.1|BG442692	99.68	620	1	1	36	654	32	651	0	1164
SRS2021	gi|195983658|gb|FL576944.1|FL576944	89.16	83	9	0	604	686	431	349	2e-18	93.7
SRS2022	gi|436403092|gb|JG853907.1|JG853907	97.75	356	8	0	1	356	244	599	0	642
SRS2023	gi|21093046|gb|BQ405359.1|BQ405359	99.53	429	2	0	383	811	1	429	0	835
SRS2024	gi|436402172|gb|JG850710.1|JG850710	99.48	572	3	0	15	586	164	735	0	1110
SRS2026	gi|436399232|gb|JG852940.1|JG852940	98.16	544	10	0	24	567	173	716	0	999
SRS2027	gi|21091424|gb|BQ403737.1|BQ403737	99.13	686	6	0	17	702	2	687	0	1314
SRS2028	gi|13248407|gb|BF275723.2|BF275723	96.4	583	15	6	52	629	31	612	0	944
SRS2029	gi|13243938|gb|BE055498.2|BE055498	98.62	579	7	1	94	671	1	579	0	1078
SRS2030	gi|13355531|gb|BG445879.1|BG445879	97.07	751	17	5	1	750	44	790	0	1277
SRS2031	gi|436394161|gb|JG845542.1|JG845542	91.35	104	9	0	107	210	285	388	6e-31	135
SRS2032	gi|13246577|gb|BE054980.2|BE054980	96.65	687	21	2	1	685	33	719	0	1170
SRS2033	gi|13244507|gb|BE054952.2|BE054952	96.72	548	15	3	268	813	1	547	0	926
SRS2034	gi|21094578|gb|BQ406891.1|BQ406891	96.69	665	20	2	16	678	9	673	0	1134
SRS2038	gi|436393908|gb|JG839943.1|JG839943	97.8	410	8	1	67	476	215	623	0	654
SRS2041	gi|21092935|gb|BQ405248.1|BQ405248	96.81	627	15	4	2	626	41	664	0	1017
SRS2042	gi|436406611|gb|JG854252.1|JG854252	98.02	354	7	0	462	815	129	482	0	646
SRS2044	gi|21090037|gb|BQ402350.1|BQ402350	97.97	542	10	1	5	546	117	657	0	981
SRS2045	gi|13351869|gb|BG442217.1|BG442217	100	197	0	0	1	197	418	614	6e-108	391
SRS2046	gi|188536297|gb|FG357312.1|FG357312	99.77	434	0	1	144	577	457	25	0	844
SRS2047	gi|11209293|gb|BF278223.1|BF278223	96.5	629	22	0	57	685	1	629	0	1072
SRS2048	gi|13355810|gb|BG446158.1|BG446158	99.1	111	1	0	706	816	1	111	3e-54	212
SRS2049	gi|436388995|gb|JG841938.1|JG841938	99.2	373	3	0	444	816	142	514	0	716
SRS2052	gi|11202600|gb|BF271605.1|BF271605	95.72	561	22	1	5	565	9	567	0	916
SRS2053	gi|436408573|gb|JG838196.1|JG838196	99.49	396	2	0	422	817	88	483	0	769
SRS2054	gi|195983910|gb|FL576598.1|FL576598	88	50	6	0	722	771	640	591	7e-06	52
SRS2055	gi|436405710|gb|JG844243.1|JG844243	98.54	616	4	5	1	616	250	860	0	1110
SRS2056	gi|21090903|gb|BQ403216.1|BQ403216	92.11	38	3	0	546	583	570	607	7e-06	52
SRS2057	gi|436393726|gb|JG845346.1|JG845346	99.49	786	3	1	19	804	32	816	0	1518
SRS2058	gi|13352866|gb|BG443214.1|BG443214	96.37	579	20	1	54	631	25	603	0	973
SRS2059	gi|436396266|gb|JG849362.1|JG849362	98.43	509	8	0	280	788	127	635	0	946
SRS2060	gi|13349889|gb|BG440238.1|BG440238	99.86	698	1	0	30	727	1	698	0	1376
SRS2061	gi|436389789|gb|JG848672.1|JG848672	99.51	205	1	0	27	231	149	353	2e-110	398
SRS2062	gi|436397743|gb|JG856284.1|JG856284	88.29	743	86	1	54	796	105	846	0	775
SRS2063	gi|21092259|gb|BQ404572.1|BQ404572	97.16	176	4	1	1	176	501	675	1e-81	303
SRS2065	gi|13356480|gb|BG446828.1|BG446828	98.1	736	13	1	85	819	104	839	0	1342
SRS2067	gi|21098710|gb|BQ411023.1|BQ411023	98.77	651	8	0	54	704	1	651	0	1227
SRS2068	gi|436391865|gb|JG839759.1|JG839759	99.54	432	2	0	388	819	118	549	0	841
SRS2071	gi|436391387|gb|JG839281.1|JG839281	81.33	166	31	0	496	661	680	515	2e-15	83.8
SRS2073	gi|13248335|gb|BF275344.2|BF275344	98.23	620	9	2	1	619	212	830	0	1086
SRS2074	gi|436398692|gb|JG858718.1|JG858718	88.11	488	58	0	331	818	133	620	4e-143	507
SRS2075	gi|436387659|gb|JG845146.1|JG845146	99.1	780	6	1	41	820	47	825	0	1483
SRS2076	gi|436395490|gb|JG842416.1|JG842416	99	500	4	1	213	711	250	749	0	944
SRS2077	gi|436405807|gb|JG841172.1|JG841172	89.53	86	9	0	333	418	483	568	3e-20	99.6
SRS2079	gi|13351206|gb|BG441554.1|BG441554	99.41	680	4	0	76	755	1	680	0	1316
SRS2080	gi|13353416|gb|BG443764.1|BG443764	98.26	633	10	1	6	637	1	633	0	1160
SRS2083	gi|21089829|gb|BQ402142.1|BQ402142	98.91	184	1	1	640	822	336	153	5e-93	341
SRS2084	gi|13355237|gb|BG445585.1|BG445585	97.7	783	17	1	38	820	16	797	0	1402
SRS2085	gi|436396634|gb|JG849730.1|JG849730	95.07	812	23	4	1	812	171	965	0	1287
SRS2086	gi|399122982|gb|JK757310.1|JK757310	100	109	0	0	714	822	122	230	2e-55	216
SRS2087	gi|21100000|gb|BQ412313.1|BQ412313	98.97	389	4	0	434	822	629	241	0	739
SRS2090	gi|21096355|gb|BQ408668.1|BQ408668	94.72	398	20	1	427	824	640	244	2e-175	615
SRS2091	gi|11205571|gb|BF274501.1|BF274501	98.31	59	1	0	208	266	298	240	3e-23	109
[truncated: 317 more rows]

## Sheet: S4-3 G. raimondii
Query id	Query id	% identity	alignment length	mismatches	gap openings	q. start	q. end	s. start	s. start	e-value	bit score
CO000311	gi|48780170|gb|CO089536.1|CO089536	79.84	243	47	2	552	793	587	828	1e-13	77.8
CO000275	gi|48879364|gb|CO130386.1|CO130386	97.04	811	24	0	41	851	1	811	0	1417
CO000167	gi|48745731|gb|CO076250.1|CO076250	98.27	750	13	0	43	792	46	795	0	1384
CO000061	gi|48798603|gb|CO099917.1|CO099917	98.81	843	8	2	11	851	1	843	0	1576
CO000620	gi|48827325|gb|CO125715.1|CO125715	98.49	463	7	0	1	463	323	785	0	862
CO000578	gi|48794772|gb|CO096086.1|CO096086	97.26	402	11	0	431	832	8	409	0	710
CO000450	gi|48796332|gb|CO097646.1|CO097646	98.16	489	5	2	114	599	1	488	0	831
CO000239	gi|48740572|gb|CO071091.1|CO071091	97.85	743	14	2	5	746	1	742	0	1330
CO000628	gi|48805494|gb|CO106808.1|CO106808	99.32	584	1	1	1	584	29	609	0	1122
CO000369	gi|48776418|gb|CO085784.1|CO085784	98.45	774	12	0	1	774	98	871	0	1439
CO000051	gi|48822500|gb|CO123813.1|CO123813	98.7	769	9	1	12	780	8	775	0	1437
CO000163	gi|48829493|gb|CO127883.1|CO127883	94.64	821	42	1	12	830	4	824	0	1273
CO000382	gi|48791576|gb|CO092890.1|CO092890	99.5	802	4	0	1	802	52	853	0	1558
CO000297	gi|48803548|gb|CO104862.1|CO104862	99.16	718	6	0	3	720	25	742	0	1336
CO000189	gi|48745950|gb|CO076469.1|CO076469	99.66	895	2	1	512	1405	1	895	0	1742
CO000451	gi|48796430|gb|CO097744.1|CO097744	99.44	893	5	0	725	1617	1	893	0	1733
CO000388	gi|48776006|gb|CO085372.1|CO085372	99.55	896	4	0	47	942	4	899	0	1711
CO000105	gi|48740819|gb|CO071338.1|CO071338	97.89	758	13	1	26	783	1	755	0	1372
CO000064	gi|48789586|gb|CO090900.1|CO090900	96.99	730	18	3	13	738	1	730	0	1251
CO000389	gi|48791768|gb|CO093082.1|CO093082	91.27	424	37	0	21	444	1	424	3e-155	547
CO000524	gi|48741838|gb|CO072357.1|CO072357	98.76	643	6	2	407	1048	195	836	0	1195
CO000356	gi|48775260|gb|CO084626.1|CO084626	96.54	809	16	1	29	825	51	859	0	1396
CO000201	gi|48741617|gb|CO072136.1|CO072136	98.88	807	7	2	26	832	1	805	0	1477
CO000527	gi|48804329|gb|CO105643.1|CO105643	98.86	526	6	0	23	548	40	565	0	995
CO000146	gi|48796760|gb|CO098074.1|CO098074	87.91	430	52	0	1	430	118	547	7e-123	440
CO000120	gi|48775672|gb|CO085038.1|CO085038	99.67	922	2	1	38	958	1	922	0	1796
CO000638	gi|48819920|gb|CO121233.1|CO121233	84.6	721	110	1	6	725	14	734	4e-153	541
CO000466	gi|48743440|gb|CO073959.1|CO073959	94.97	616	27	1	1	616	679	68	0	906
CO000321	gi|48880730|gb|CO131752.1|CO131752	98.94	851	9	0	6	856	1	851	0	1540
CO000481	gi|48796548|gb|CO097862.1|CO097862	92	150	11	1	501	650	303	155	7e-49	194
CO000231	gi|48742705|gb|CO073224.1|CO073224	98.85	870	9	1	1	870	26	894	0	1637
CO000110	gi|48749593|gb|CO080112.1|CO080112	97.29	848	23	0	5	852	1	848	0	1499
CO000409	gi|48780267|gb|CO089633.1|CO089633	95.3	829	38	1	2	830	1	828	0	1326
CO000308	gi|48878297|gb|CO129319.1|CO129319	97.3	37	1	0	44	80	39	75	4e-10	65.9
CO000032	gi|48808632|gb|CO109946.1|CO109946	98.46	715	10	1	1	715	2	715	0	1322
CO000443	gi|48880591|gb|CO131613.1|CO131613	99.68	316	1	0	159	474	24	339	2e-176	618
CO000075	gi|48820445|gb|CO121758.1|CO121758	95.79	95	4	0	3	97	96	2	5e-38	157
CO000441	gi|48742631|gb|CO073150.1|CO073150	98.42	822	7	2	21	841	71	887	0	1471
CO000194	gi|48775099|gb|CO084465.1|CO084465	98.94	663	7	0	3	665	663	1	0	1259
CO000395	gi|48794777|gb|CO096091.1|CO096091	97.44	704	17	1	117	820	1	703	0	1245
CO000022	gi|48791605|gb|CO092919.1|CO092919	98.71	773	10	0	42	814	23	795	0	1453
CO000272	gi|48789424|gb|CO090738.1|CO090738	98.19	276	4	1	446	720	1	276	1e-140	500
CO000005	gi|48797056|gb|CO098370.1|CO098370	83	347	59	0	77	423	6	352	1e-56	220
CO000341	gi|48739589|gb|CO070108.1|CO070108	99.03	720	7	0	31	750	1	720	0	1372
CO000473	gi|48792988|gb|CO094302.1|CO094302	91.22	433	38	0	94	526	212	644	5e-158	557
CO000566	gi|48796922|gb|CO098236.1|CO098236	86.65	412	55	0	52	463	52	463	5e-105	381
CO000494	gi|48789771|gb|CO091085.1|CO091085	99.49	396	2	0	61	456	439	834	0	769
CO000136	gi|48753547|gb|CO084066.1|CO084066	81.56	423	63	3	178	591	295	711	1e-56	220
CO000066	gi|48751462|gb|CO081981.1|CO081981	95.01	521	26	0	1	521	7	527	0	827
CO000461	gi|48743679|gb|CO074198.1|CO074198	95.96	446	17	1	42	486	654	209	0	692
CO000142	gi|48775423|gb|CO084789.1|CO084789	81.04	269	51	0	79	347	41	309	3e-29	129
CO000565	gi|48742216|gb|CO072735.1|CO072735	95.12	41	2	0	223	263	657	617	4e-10	65.9
CO000463	gi|48790377|gb|CO091691.1|CO091691	100	630	0	0	1	630	179	808	0	1249
CO000505	gi|48797649|gb|CO098963.1|CO098963	98.55	692	7	2	32	722	1	690	0	1243
CO000445	gi|48881762|gb|CO132784.1|CO132784	99.42	856	4	1	6	861	1	855	0	1651
CO000533	gi|48808087|gb|CO109401.1|CO109401	97.81	869	16	3	70	936	2	869	0	1548
CO000455	gi|48776573|gb|CO085939.1|CO085939	98.97	390	4	0	825	1214	401	12	0	741
CO000003	gi|48778072|gb|CO087438.1|CO087438	97.39	689	12	2	7	695	1	683	0	1138
CO000462	gi|48814836|gb|CO116149.1|CO116149	98.81	840	8	2	11	848	1	840	0	1570
CO000544	gi|48804209|gb|CO105523.1|CO105523	99.78	453	1	0	1	453	12	464	0	890
CO000433	gi|48780075|gb|CO089441.1|CO089441	98.89	812	9	0	1	812	32	843	0	1538
CO000432	gi|48793708|gb|CO095022.1|CO095022	99.28	554	4	0	3	556	568	15	0	1066
CO000112	gi|48741924|gb|CO072443.1|CO072443	98.88	894	10	0	57	950	21	914	0	1693
CO000577	gi|48810062|gb|CO111376.1|CO111376	99.75	402	1	0	6	407	1	402	0	789
CO000529	gi|48779257|gb|CO088623.1|CO088623	94.93	276	8	1	7	276	276	1	3e-122	438
CO000460	gi|48749400|gb|CO079919.1|CO079919	99.22	770	6	0	731	1500	40	809	0	1481
CO000217	gi|48791578|gb|CO092892.1|CO092892	87.07	673	87	0	97	769	50	722	0	644
CO000626	gi|48791016|gb|CO092330.1|CO092330	86.7	594	79	0	166	759	4	597	3e-156	551
CO000190	gi|48748275|gb|CO078794.1|CO078794	99.2	872	7	0	60	931	1	872	0	1673
CO000083	gi|48741785|gb|CO072304.1|CO072304	99.3	716	4	1	51	765	1	716	0	1223
CO000358	gi|48793910|gb|CO095224.1|CO095224	91.05	391	35	0	22	412	54	444	3e-140	498
CO000335	gi|48777796|gb|CO087162.1|CO087162	97.05	645	14	2	167	811	5	644	0	1118
CO000489	gi|48740407|gb|CO070926.1|CO070926	95.24	42	2	0	566	607	636	595	1e-10	67.9
CO000283	gi|48747429|gb|CO077948.1|CO077948	98.7	926	12	0	1	926	1	926	0	1742
CO000181	gi|48775307|gb|CO084673.1|CO084673	97.89	380	8	0	1	380	695	316	0	690
CO000434	gi|48744626|gb|CO075145.1|CO075145	98.29	760	13	0	1	760	48	807	0	1403
CO000261	gi|48792957|gb|CO094271.1|CO094271	98.8	916	10	1	23	937	1	916	0	1721
CO000387	gi|48803214|gb|CO104528.1|CO104528	99.51	812	4	0	1	812	20	831	0	1578
CO000238	gi|48753744|gb|CO084263.1|CO084263	98.88	802	8	1	1	802	37	837	0	1511
CO000487	gi|48776889|gb|CO086255.1|CO086255	98.74	876	11	0	135	1010	2	877	0	1649
CO000454	gi|48821560|gb|CO122873.1|CO122873	98.88	714	6	2	6	719	1	712	0	1336
CO000220	gi|48741785|gb|CO072304.1|CO072304	90.24	553	52	2	41	591	1	553	0	652
CO000140	gi|48816409|gb|CO117722.1|CO117722	99.12	793	6	1	1	792	83	875	0	1509
CO000421	gi|48794892|gb|CO096206.1|CO096206	98.14	753	14	0	5	757	1	753	0	1382
CO000130	gi|48779732|gb|CO089098.1|CO089098	98.92	558	5	1	1	557	132	689	0	1009
CO000427	gi|48780291|gb|CO089657.1|CO089657	98.37	492	7	1	381	872	258	748	0	904
CO000636	gi|48803675|gb|CO104989.1|CO104989	99.14	695	6	0	580	1274	1	695	0	1330
CO000367	gi|48879601|gb|CO130623.1|CO130623	99.17	847	6	1	1	847	23	868	0	1616
CO000200	gi|48740975|gb|CO071494.1|CO071494	99.22	770	6	0	1	770	38	807	0	1479
CO000050	gi|48808647|gb|CO109961.1|CO109961	98.69	383	3	1	140	522	381	1	0	714
CO000118	gi|48795735|gb|CO097049.1|CO097049	98.49	861	11	2	312	1171	1	860	0	1588
CO000377	gi|48751490|gb|CO082009.1|CO082009	99.45	917	5	0	105	1021	2	918	0	1778
CO000362	gi|48779544|gb|CO088910.1|CO088910	94.82	869	45	0	1	869	21	889	0	1366
CO000250	gi|48820560|gb|CO121873.1|CO121873	99.4	832	4	1	4	834	54	885	0	1604
CO000195	gi|48747120|gb|CO077639.1|CO077639	98.98	881	9	0	136	1016	1	881	0	1675
CO000246	gi|48812645|gb|CO113958.1|CO113958	98.94	849	8	1	38	886	12	859	0	1604
CO000608	gi|48751773|gb|CO082292.1|CO082292	98.43	511	8	0	288	798	1	511	0	950
CO000364	gi|48748155|gb|CO078674.1|CO078674	91.97	274	19	1	102	375	506	236	3e-100	365
CO000355	gi|48743120|gb|CO073639.1|CO073639	100	369	0	0	1	369	488	856	0	731
CO000571	gi|48749808|gb|CO080327.1|CO080327	99.07	755	7	0	43	797	755	1	0	1441
CO000058	gi|48753557|gb|CO084076.1|CO084076	97.83	691	13	2	57	746	3	692	0	1235
CO000304	gi|48747498|gb|CO078017.1|CO078017	99.07	861	8	0	22	882	1	861	0	1643
CO000581	gi|48828887|gb|CO127277.1|CO127277	96.98	630	19	0	129	758	635	6	0	1098
CO000398	gi|48745728|gb|CO076247.1|CO076247	89.92	476	31	2	13	488	459	1	5e-159	561
CO000084	gi|48747461|gb|CO077980.1|CO077980	98.97	878	9	0	15	892	6	883	0	1669
CO000456	gi|48812334|gb|CO113647.1|CO113647	97.89	616	13	0	223	838	216	831	0	1118
CO000245	gi|48829230|gb|CO127620.1|CO127620	98.34	725	4	2	329	1045	725	1	0	1338
CO000381	gi|48743881|gb|CO074400.1|CO074400	98.85	780	9	0	7	786	30	809	0	1475
CO000447	gi|48741831|gb|CO072350.1|CO072350	97.31	707	18	1	4	710	4	709	0	1243
CO000147	gi|48791522|gb|CO092836.1|CO092836	99.39	823	5	0	1	823	19	841	0	1592
CO000504	gi|48828103|gb|CO126493.1|CO126493	97.88	802	17	0	26	827	53	854	0	1455
CO000328	gi|48743289|gb|CO073808.1|CO073808	98.84	430	4	1	37	465	1	430	0	805
CO000230	gi|48800710|gb|CO102024.1|CO102024	98.42	760	12	0	1	760	72	831	0	1411
CO000070	gi|48739546|gb|CO070065.1|CO070065	98.99	692	5	2	28	718	22	712	0	1302
CO000351	gi|48814668|gb|CO115981.1|CO115981	98.01	755	12	2	11	762	2	756	0	1364
CO000428	gi|48811617|gb|CO112930.1|CO112930	99.04	836	7	1	1	836	2	836	0	1586
CO000501	gi|48753382|gb|CO083901.1|CO083901	97.33	75	2	0	1	75	668	742	7e-31	135
CO000117	gi|48744257|gb|CO074776.1|CO074776	86.75	151	20	0	534	684	521	371	1e-32	141
CO000202	gi|48799386|gb|CO100700.1|CO100700	98.53	613	0	2	1	604	613	1	0	1142
CO000249	gi|48878376|gb|CO129398.1|CO129398	98.1	630	12	0	2	631	1	630	0	1112
CO000446	gi|48743707|gb|CO074226.1|CO074226	99.35	920	5	1	45	964	1	919	0	1768
CO000548	gi|48812416|gb|CO113729.1|CO113729	96.99	332	10	0	343	674	187	518	1e-164	579
CO000530	gi|48744420|gb|CO074939.1|CO074939	98.43	762	12	0	32	793	2	763	0	1415
CO000374	gi|48798750|gb|CO100064.1|CO100064	88.76	596	59	3	78	673	29	616	0	636
CO000345	gi|48753005|gb|CO083524.1|CO083524	99.6	745	1	1	29	773	743	1	0	1346
CO000493	gi|48791035|gb|CO092349.1|CO092349	98.66	819	10	1	1	819	3	820	0	1528
CO000214	gi|48777561|gb|CO086927.1|CO086927	99.49	395	0	2	3	396	1	394	0	751
CO000592	gi|48815030|gb|CO116343.1|CO116343	99.09	661	6	0	1	661	185	845	0	1263
CO000467	gi|48777236|gb|CO086602.1|CO086602	80.9	335	64	0	36	370	644	310	1e-37	157
CO000340	gi|48747407|gb|CO077926.1|CO077926	97.3	111	3	0	730	840	1	111	2e-49	196
CO000610	gi|48778332|gb|CO087698.1|CO087698	98.19	554	8	1	4	557	1	552	0	848
CO000497	gi|48812102|gb|CO113415.1|CO113415	92.5	40	3	0	643	682	661	700	5e-07	56
CO000193	gi|48830165|gb|CO128555.1|CO128555	99.84	634	1	0	26	659	60	693	0	1249
CO000211	gi|48811358|gb|CO112671.1|CO112671	98.4	562	9	0	44	605	273	834	0	1043
CO000137	gi|48776613|gb|CO085979.1|CO085979	99.85	649	1	0	22	670	649	1	0	1279
CO000536	gi|48821792|gb|CO123105.1|CO123105	96.53	691	19	2	1	686	117	807	0	1170
CO000042	gi|48776471|gb|CO085837.1|CO085837	99.55	884	4	0	95	978	1	884	0	1721
CO000457	gi|48748628|gb|CO079147.1|CO079147	98.22	394	4	1	338	731	438	48	1e-167	589
CO000119	gi|48746660|gb|CO077179.1|CO077179	92.04	842	63	3	63	900	28	869	0	1116
CO000420	gi|48790252|gb|CO091566.1|CO091566	95.1	776	38	0	64	839	14	789	0	1237
CO000237	gi|48752459|gb|CO082978.1|CO082978	90.52	591	56	0	94	684	40	630	0	728
CO000148	gi|48749967|gb|CO080486.1|CO080486	98.75	803	10	0	15	817	5	807	0	1513
CO000012	gi|48740421|gb|CO070940.1|CO070940	98.02	101	2	0	32	132	101	1	1e-46	184
CO000408	gi|48741130|gb|CO071649.1|CO071649	99.28	834	6	0	77	910	3	836	0	1606
CO000093	gi|48779011|gb|CO088377.1|CO088377	98.98	586	5	1	159	744	4	588	0	1106
CO000546	gi|48821730|gb|CO123043.1|CO123043	98.41	503	8	0	1	503	392	894	0	934
CO000266	gi|48795593|gb|CO096907.1|CO096907	99.76	841	2	0	48	888	6	846	0	1651
CO000322	gi|48797871|gb|CO099185.1|CO099185	82.79	308	53	0	105	412	112	419	2e-47	190
CO000103	gi|48794603|gb|CO095917.1|CO095917	90.64	577	45	4	47	620	687	117	0	694
CO000281	gi|48779525|gb|CO088891.1|CO088891	97.44	546	11	2	1	544	308	852	0	957
CO000267	gi|48828617|gb|CO127007.1|CO127007	99.53	855	4	0	716	1570	1	855	0	1663
CO000572	gi|48741465|gb|CO071984.1|CO071984	97.93	726	12	1	1	726	80	802	0	1318
CO000418	gi|48820315|gb|CO121628.1|CO121628	98	851	15	2	1	851	32	880	0	1501
CO000082	gi|48797198|gb|CO098512.1|CO098512	98.31	590	10	0	1	590	602	13	0	1090
CO000623	gi|48812712|gb|CO114025.1|CO114025	98.51	404	6	0	6	409	478	881	0	753
CO000425	gi|48821266|gb|CO122579.1|CO122579	97.89	852	18	0	1	852	1	852	0	1546
CO000049	gi|48751847|gb|CO082366.1|CO082366	98.43	892	12	1	1	892	1	890	0	1651
CO000422	gi|48789302|gb|CO090616.1|CO090616	98.16	544	10	0	225	768	784	241	0	999
CO000411	gi|48776456|gb|CO085822.1|CO085822	98.81	757	9	0	1	757	14	770	0	1429
CO000086	gi|48802967|gb|CO104281.1|CO104281	87.98	258	31	0	79	336	496	239	2e-70	266
CO000478	gi|48814296|gb|CO115609.1|CO115609	99.31	720	5	0	1	720	1	720	0	1388
CO000472	gi|48748752|gb|CO079271.1|CO079271	90.22	695	64	2	81	772	88	781	0	827
CO000397	gi|48816817|gb|CO118130.1|CO118130	97.57	824	20	0	38	861	4	827	0	1475
CO000126	gi|48790818|gb|CO092132.1|CO092132	88.72	133	15	0	139	271	660	792	7e-34	145
CO000186	gi|48775494|gb|CO084860.1|CO084860	99.09	876	8	0	193	1068	1	876	0	1673
CO000368	gi|48799652|gb|CO100966.1|CO100966	96.42	755	20	2	40	787	1	755	0	1277
CO000004	gi|48828169|gb|CO126559.1|CO126559	96.15	598	14	2	2	591	1	597	0	959
CO000327	gi|48745857|gb|CO076376.1|CO076376	99.04	625	6	0	97	721	1	625	0	1191
CO000553	gi|48744794|gb|CO075313.1|CO075313	93.87	424	26	0	57	480	477	54	0	634
CO000062	gi|48748667|gb|CO079186.1|CO079186	97.34	788	20	1	58	845	1	787	0	1388
CO000315	gi|48799652|gb|CO100966.1|CO100966	92.43	251	19	0	5	255	265	515	6e-95	347
CO000512	gi|48779654|gb|CO089020.1|CO089020	98.01	603	11	1	1	603	7	608	0	1065
CO000047	gi|48749511|gb|CO080030.1|CO080030	96.51	602	16	4	1	599	4	603	0	997
CO000306	gi|48799703|gb|CO101017.1|CO101017	97.05	679	20	0	12	690	8	686	0	1152
CO000503	gi|48777386|gb|CO086752.1|CO086752	83.42	187	31	0	89	275	52	238	5e-28	125
CO000224	gi|48745135|gb|CO075654.1|CO075654	98.02	656	13	0	48	703	44	699	0	1197
CO000090	gi|48742805|gb|CO073324.1|CO073324	99.04	933	8	1	28	959	1	933	0	1723
CO000496	gi|48740819|gb|CO071338.1|CO071338	87.14	482	62	0	17	498	34	515	5e-130	464
CO000276	gi|48780021|gb|CO089387.1|CO089387	97.62	757	17	1	81	837	1	756	0	1350
CO000091	gi|48778056|gb|CO087422.1|CO087422	99.54	863	4	0	1	863	30	892	0	1679
CO000282	gi|48744970|gb|CO075489.1|CO075489	95.58	656	20	5	1	652	652	2	0	926
CO000228	gi|48802629|gb|CO103943.1|CO103943	99.07	862	6	2	219	1078	1	862	0	1629
CO000065	gi|48791974|gb|CO093288.1|CO093288	94.38	516	27	2	16	529	168	683	0	751
CO000026	gi|48748978|gb|CO079497.1|CO079497	99.4	666	4	0	27	692	1	666	0	1289
CO000258	gi|48791482|gb|CO092796.1|CO092796	91.53	59	5	0	518	576	30	88	1e-13	77.8
CO000060	gi|48744253|gb|CO074772.1|CO074772	97.07	820	19	3	1	817	7	824	0	1415
CO000550	gi|48816076|gb|CO117389.1|CO117389	89.78	714	73	0	93	806	95	808	0	837
CO000274	gi|48749614|gb|CO080133.1|CO080133	99.3	710	5	0	98	807	87	796	0	1368
CO000554	gi|48745072|gb|CO075591.1|CO075591	99.15	352	3	0	347	698	320	671	0	674
CO000394	gi|48809258|gb|CO110572.1|CO110572	95.21	668	29	3	33	699	32	697	0	1047
CO000516	gi|48881032|gb|CO132054.1|CO132054	95.02	281	10	2	6	286	341	617	7e-121	434
CO000129	gi|48743308|gb|CO073827.1|CO073827	83.6	378	62	0	62	439	426	803	6e-68	258
CO000586	gi|48817858|gb|CO119171.1|CO119171	98.4	813	12	1	17	828	1	813	0	1501
CO000063	gi|48752207|gb|CO082726.1|CO082726	99.27	410	3	0	70	479	1	410	0	789
CO000125	gi|48748236|gb|CO078755.1|CO078755	98.07	726	14	0	140	865	1	726	0	1294
CO000174	gi|48814038|gb|CO115351.1|CO115351	99.25	802	6	0	35	836	46	847	0	1542
CO000517	gi|48740386|gb|CO070905.1|CO070905	99.13	806	7	0	9	814	21	826	0	1542
CO000631	gi|48794719|gb|CO096033.1|CO096033	80.07	306	61	0	207	512	39	344	3e-27	123
CO000558	gi|48799703|gb|CO101017.1|CO101017	81.42	452	84	0	70	521	79	530	1e-59	230
CO000444	gi|48820699|gb|CO122012.1|CO122012	98.54	752	11	0	3	754	752	1	0	1403
CO000072	gi|48813763|gb|CO115076.1|CO115076	82.42	182	32	0	494	675	435	616	2e-22	107
CO000440	gi|48778618|gb|CO087984.1|CO087984	98.41	694	8	1	54	747	706	16	0	1285
CO000299	gi|48747258|gb|CO077777.1|CO077777	98.48	657	9	1	1	657	38	693	0	1138
CO000268	gi|48777177|gb|CO086543.1|CO086543	96.57	700	12	2	12	699	706	7	0	1201
CO000164	gi|48879744|gb|CO130766.1|CO130766	99	797	8	0	68	864	1	797	0	1516
CO000491	gi|48776044|gb|CO085410.1|CO085410	96.41	641	23	0	1	641	775	135	0	1088
CO000337	gi|48816108|gb|CO117421.1|CO117421	96.76	834	23	1	5	838	83	912	0	1437
CO000459	gi|48751542|gb|CO082061.1|CO082061	99.33	749	5	0	8	756	15	763	0	1445
CO000407	gi|48776018|gb|CO085384.1|CO085384	99.18	732	6	0	9	740	1	732	0	1403
CO000160	gi|48749812|gb|CO080331.1|CO080331	98	549	10	1	382	929	563	15	0	993
CO000115	gi|48827105|gb|CO125495.1|CO125495	99.22	516	4	0	6	521	516	1	0	991
CO000185	gi|48750736|gb|CO081255.1|CO081255	98.35	787	13	0	79	865	58	844	0	1459
CO000580	gi|48796551|gb|CO097865.1|CO097865	90.22	92	9	0	66	157	1	92	5e-24	111
CO000569	gi|48743164|gb|CO073683.1|CO073683	99.2	871	7	0	7	877	1	871	0	1671
CO000240	gi|48777487|gb|CO086853.1|CO086853	98.28	932	16	0	1	932	1	932	0	1721
CO000419	gi|48784641|gb|CO090083.1|CO090083	97.69	864	14	1	1	858	8	871	0	1493
CO000622	gi|48800041|gb|CO101355.1|CO101355	96.39	415	15	0	27	441	415	1	0	662
CO000576	gi|48780267|gb|CO089633.1|CO089633	81.77	724	132	0	61	784	72	795	3e-107	389
CO000024	gi|48795984|gb|CO097298.1|CO097298	96.47	482	17	0	13	494	483	2	0	821
CO000635	gi|48775686|gb|CO085052.1|CO085052	98.52	472	7	0	1	472	304	775	0	880
CO000386	gi|48751258|gb|CO081777.1|CO081777	95.86	846	21	11	153	984	38	883	0	1318
CO000027	gi|48809429|gb|CO110743.1|CO110743	97.7	781	12	4	102	876	1	781	0	1378
CO000634	gi|48744281|gb|CO074800.1|CO074800	97.38	878	23	0	6	883	8	885	0	1560
CO000435	gi|48752051|gb|CO082570.1|CO082570	98.67	830	11	0	26	855	6	835	0	1558
CO000310	gi|48812026|gb|CO113339.1|CO113339	98.58	847	10	2	18	862	11	857	0	1568
CO000618	gi|48822553|gb|CO123866.1|CO123866	98.83	683	8	0	1	683	29	711	0	1291
CO000184	gi|48817707|gb|CO119020.1|CO119020	80.9	686	128	1	44	726	83	768	1e-85	317
CO000359	gi|48747379|gb|CO077898.1|CO077898	98.33	180	3	0	1	180	63	242	1e-90	333
CO000534	gi|48750388|gb|CO080907.1|CO080907	98.03	864	16	1	221	1084	1	863	0	1570
CO000207	gi|48800003|gb|CO101317.1|CO101317	98.16	759	10	3	493	1247	766	8	0	1372
CO000490	gi|48749796|gb|CO080315.1|CO080315	98.53	682	10	0	84	765	703	22	0	1273
CO000560	gi|48775601|gb|CO084967.1|CO084967	98.33	598	10	0	2	599	35	632	0	1106
CO000305	gi|48811883|gb|CO113196.1|CO113196	99.26	815	6	0	1	815	54	868	0	1570
CO000488	gi|48748180|gb|CO078699.1|CO078699	99.08	760	7	0	159	918	811	52	0	1451
CO000552	gi|48748847|gb|CO079366.1|CO079366	95.28	572	21	1	194	759	46	617	0	888
CO000106	gi|48879379|gb|CO130401.1|CO130401	99.03	829	8	0	31	859	1	829	0	1580
CO000053	gi|48739115|gb|CO069634.1|CO069634	97.49	758	19	0	25	782	758	1	0	1352
CO000041	gi|48752040|gb|CO082559.1|CO082559	99.24	661	5	0	206	866	742	82	0	1271
CO000173	gi|48796177|gb|CO097491.1|CO097491	97.24	580	15	1	188	767	580	2	0	967
CO000378	gi|48798629|gb|CO099943.1|CO099943	100	41	0	0	4	44	43	83	3e-15	81.8
CO000485	gi|48798758|gb|CO100072.1|CO100072	99.34	453	3	0	1	453	60	512	0	874
CO000633	gi|48800580|gb|CO101894.1|CO101894	98.28	580	6	4	379	955	608	30	0	991
CO000020	gi|48799281|gb|CO100595.1|CO100595	98.72	78	1	0	462	539	82	5	1e-34	147
CO000477	gi|48793245|gb|CO094559.1|CO094559	91.33	542	47	0	211	752	263	804	0	704
CO000324	gi|48743801|gb|CO074320.1|CO074320	84.54	427	66	0	82	508	601	175	1e-87	323
CO000216	gi|48820400|gb|CO121713.1|CO121713	98.65	667	5	2	18	682	6	670	0	1197
CO000241	gi|48819935|gb|CO121248.1|CO121248	99.37	791	5	0	32	822	1	791	0	1528
CO000286	gi|48817356|gb|CO118669.1|CO118669	87.42	596	75	0	269	864	183	778	1e-156	553
CO000113	gi|48751433|gb|CO081952.1|CO081952	99.46	922	4	1	84	1004	3	924	0	1780
CO000101	gi|48745647|gb|CO076166.1|CO076166	98.67	828	11	0	578	1405	1	828	0	1554
CO000206	gi|48812810|gb|CO114123.1|CO114123	96.73	643	21	0	57	699	119	761	0	1108
CO000453	gi|48815955|gb|CO117268.1|CO117268	99.12	792	5	2	4	795	2	791	0	1499
CO000077	gi|48803416|gb|CO104730.1|CO104730	80.65	279	54	0	92	370	96	374	5e-28	125
CO000169	gi|48743823|gb|CO074342.1|CO074342	97.9	904	16	1	32	935	2	902	0	1507
CO000055	gi|48795794|gb|CO097108.1|CO097108	89.13	46	5	0	152	197	52	97	5e-06	52
CO000262	gi|48743019|gb|CO073538.1|CO073538	98.01	754	12	3	94	845	86	838	0	1300
CO000442	gi|48780388|gb|CO089741.1|CO089741	98.27	810	12	1	97	906	808	1	0	1394
CO000007	gi|48752740|gb|CO083259.1|CO083259	99.54	879	4	0	5	883	1	879	0	1711
CO000141	gi|48752710|gb|CO083229.1|CO083229	81.68	584	107	0	119	702	142	725	3e-83	309
CO000218	gi|48815091|gb|CO116404.1|CO116404	98.16	708	13	0	131	838	731	24	0	1195
CO000360	gi|48798035|gb|CO099349.1|CO099349	91.41	384	30	2	48	429	154	536	5e-122	438
CO000121	gi|48740421|gb|CO070940.1|CO070940	97.03	101	3	0	1	101	101	1	1e-43	176
CO000506	gi|48753708|gb|CO084227.1|CO084227	98.58	704	10	0	4	707	1	704	0	1316
CO000557	gi|48753697|gb|CO084216.1|CO084216	98.67	301	3	1	1	301	439	738	3e-159	561
CO000046	gi|48748696|gb|CO079215.1|CO079215	88.05	502	54	1	190	685	170	671	3e-147	521
CO000416	gi|48742593|gb|CO073112.1|CO073112	99.34	609	3	1	233	840	122	730	0	1168
CO000188	gi|48743608|gb|CO074127.1|CO074127	99.18	365	3	0	10	374	752	388	0	700
CO000289	gi|48819977|gb|CO121290.1|CO121290	98.54	889	11	2	1	889	5	891	0	1643
CO000331	gi|48781433|gb|CO089830.1|CO089830	98.63	874	9	3	2	872	1	874	0	1614
CO000264	gi|48787460|gb|CO090357.1|CO090357	98.59	781	11	0	1	781	82	862	0	1461
CO000596	gi|48743830|gb|CO074349.1|CO074349	99.03	821	8	0	85	905	34	854	0	1564
CO000470	gi|48814586|gb|CO115899.1|CO115899	98.11	848	13	2	136	980	1	848	0	1540
CO000313	gi|48750758|gb|CO081277.1|CO081277	99.46	736	3	1	1	736	7	741	0	1419
CO000183	gi|48743911|gb|CO074430.1|CO074430	99.74	778	2	0	39	816	94	871	0	1526
CO000410	gi|48805916|gb|CO107230.1|CO107230	98.9	816	9	0	4	819	34	849	0	1546
CO000197	gi|48796773|gb|CO098087.1|CO098087	99.83	583	1	0	10	592	583	1	0	1148
CO000234	gi|48742752|gb|CO073271.1|CO073271	99.37	951	5	1	11	961	1	950	0	1830
CO000352	gi|48743281|gb|CO073800.1|CO073800	87.27	165	21	0	188	352	165	329	8e-39	161
CO000253	gi|48802125|gb|CO103439.1|CO103439	97.4	809	20	1	227	1034	809	1	0	1429
CO000523	gi|48820979|gb|CO122292.1|CO122292	98.56	835	11	1	1	835	32	865	0	1552
CO000223	gi|48791018|gb|CO092332.1|CO092332	96.27	804	26	2	7	806	1	804	0	1344
CO000590	gi|48740819|gb|CO071338.1|CO071338	87.5	64	8	0	118	181	131	194	2e-09	63.9
CO000010	gi|48745517|gb|CO076036.1|CO076036	97.25	801	12	1	84	874	801	1	0	1382
CO000098	gi|48791016|gb|CO092330.1|CO092330	94.68	921	40	1	172	1092	2	913	0	1447
CO000002	gi|48742431|gb|CO072950.1|CO072950	99.35	917	6	0	10	926	1	917	0	1770
CO000225	gi|48743927|gb|CO074446.1|CO074446	99.43	698	4	0	82	779	55	752	0	1352
CO000600	gi|48775035|gb|CO084401.1|CO084401	98.76	482	6	0	142	623	592	111	0	908
CO000001	gi|48753738|gb|CO084257.1|CO084257	97.32	448	7	1	22	464	2	449	0	751
CO000332	gi|48796332|gb|CO097646.1|CO097646	93.65	315	19	1	157	471	13	326	3e-128	458
CO000273	gi|48789659|gb|CO090973.1|CO090973	97.63	675	14	1	7	679	1	675	0	1205
CO000357	gi|48820771|gb|CO122084.1|CO122084	98.33	899	13	2	53	951	14	910	0	1647
CO000564	gi|48747780|gb|CO078299.1|CO078299	96.28	484	12	1	268	751	479	2	0	819
CO000513	gi|48814860|gb|CO116173.1|CO116173	98.87	799	9	0	1	799	42	840	0	1513
CO000109	gi|48739989|gb|CO070508.1|CO070508	99.17	602	5	0	59	660	1	602	0	1156
CO000127	gi|48793065|gb|CO094379.1|CO094379	97.69	780	16	2	93	870	4	783	0	1388
CO000413	gi|48750702|gb|CO081221.1|CO081221	89.58	451	47	0	34	484	661	211	2e-147	521
CO000532	gi|48801485|gb|CO102799.1|CO102799	86.03	229	32	0	113	341	36	264	1e-50	200
CO000302	gi|48805993|gb|CO107307.1|CO107307	98.39	870	14	0	21	890	1	870	0	1614
CO000606	gi|48813059|gb|CO114372.1|CO114372	98.51	538	7	1	1	538	578	42	0	950
CO000172	gi|48742011|gb|CO072530.1|CO072530	99.77	427	1	0	108	534	1	427	0	839
CO000277	gi|48743281|gb|CO073800.1|CO073800	85.23	176	26	0	219	394	172	347	2e-33	143
CO000031	gi|48775544|gb|CO084910.1|CO084910	98.37	859	14	0	21	879	13	871	0	1592
CO000034	gi|48798576|gb|CO099890.1|CO099890	89.66	145	4	1	10	154	166	33	2e-45	180
CO000018	gi|48804172|gb|CO105486.1|CO105486	98.49	663	10	0	193	855	1	663	0	1235
CO000430	gi|48779470|gb|CO088836.1|CO088836	97.41	463	11	1	39	500	17	479	0	815
CO000334	gi|48741810|gb|CO072329.1|CO072329	98.59	921	10	2	19	936	3	923	0	1709
CO000236	gi|48752185|gb|CO082704.1|CO082704	98.72	782	10	0	8	789	35	816	0	1471
CO000637	gi|48797075|gb|CO098389.1|CO098389	98.5	200	3	0	303	502	673	872	2e-102	373
CO000251	gi|48750194|gb|CO080713.1|CO080713	99.74	784	2	0	3	786	1	784	0	1497
CO000598	gi|48743801|gb|CO074320.1|CO074320	91.63	430	36	0	23	452	598	169	4e-161	567
CO000380	gi|48747199|gb|CO077718.1|CO077718	97.51	922	22	1	1	921	4	925	0	1637
CO000095	gi|48745138|gb|CO075657.1|CO075657	98.35	729	9	2	1	726	2	730	0	1336
CO000449	gi|48749439|gb|CO079958.1|CO079958	83.04	112	19	0	41	152	471	360	5e-12	71.9
CO000182	gi|48749484|gb|CO080003.1|CO080003	98.14	754	14	0	5	758	10	763	0	1312
CO000436	gi|48744848|gb|CO075367.1|CO075367	88.15	498	53	2	55	546	85	582	2e-144	511
CO000165	gi|48829334|gb|CO127724.1|CO127724	99.37	799	5	0	43	841	9	807	0	1544
CO000265	gi|48798769|gb|CO100083.1|CO100083	99.45	902	4	1	8	908	7	908	0	1740
CO000073	gi|48743250|gb|CO073769.1|CO073769	98.56	627	9	0	1	627	646	20	0	1172
CO000379	gi|48776495|gb|CO085861.1|CO085861	97.95	488	10	0	10	497	493	6	0	888
CO000151	gi|48776422|gb|CO085788.1|CO085788	97.57	494	12	0	173	666	603	110	0	884
CO000555	gi|48744906|gb|CO075425.1|CO075425	98.6	572	7	1	1	572	571	1	0	1063
CO000168	gi|48778659|gb|CO088025.1|CO088025	97.78	899	18	2	1	898	2	899	0	1566
CO000604	gi|48739179|gb|CO069698.1|CO069698	100	372	0	0	264	635	238	609	0	737
CO000424	gi|48793183|gb|CO094497.1|CO094497	99.03	829	7	1	12	839	1	829	0	1572
CO000498	gi|48793630|gb|CO094944.1|CO094944	96.91	356	8	2	1	355	365	12	4e-160	563
CO000344	gi|48752186|gb|CO082705.1|CO082705	96.58	877	24	3	25	895	1	877	0	1441
CO000270	gi|48808237|gb|CO109551.1|CO109551	99.51	609	3	0	443	1051	729	121	0	1183
CO000619	gi|48749855|gb|CO080374.1|CO080374	98.12	637	12	0	1	637	51	687	0	1168
CO000252	gi|48743281|gb|CO073800.1|CO073800	87.83	452	55	0	123	574	1	452	8e-129	460
CO000502	gi|48740336|gb|CO070855.1|CO070855	97.11	415	8	1	283	697	194	604	6e-179	626
CO000383	gi|48791063|gb|CO092377.1|CO092377	98.28	758	13	0	28	785	9	766	0	1400
CO000068	gi|48828500|gb|CO126890.1|CO126890	95.38	692	32	0	444	1135	757	66	0	1118
CO000033	gi|48795353|gb|CO096667.1|CO096667	92.91	621	44	0	104	724	122	742	0	882
CO000205	gi|48744033|gb|CO074552.1|CO074552	99.75	804	2	0	8	811	1	804	0	1536
CO000366	gi|48792310|gb|CO093624.1|CO093624	99.03	620	4	2	193	811	1	619	0	1102
CO000405	gi|48751692|gb|CO082211.1|CO082211	97.23	794	17	2	2	790	1	794	0	1390
CO000330	gi|48742916|gb|CO073435.1|CO073435	97.87	799	9	1	1	791	14	812	0	1360
CO000616	gi|48808035|gb|CO109349.1|CO109349	91.21	478	42	0	13	490	67	544	2e-175	615
CO000259	gi|48818326|gb|CO119639.1|CO119639	98.48	725	11	0	368	1092	725	1	0	1350
CO000567	gi|48815134|gb|CO116447.1|CO116447	98.96	383	4	0	1	383	474	856	0	728
CO000438	gi|48752495|gb|CO083014.1|CO083014	93.71	143	6	2	6	147	275	135	3e-50	198
CO000298	gi|48816421|gb|CO117734.1|CO117734	98.78	904	10	1	457	1360	1	903	0	1699
CO000499	gi|48776767|gb|CO086133.1|CO086133	98.97	773	7	1	1	773	15	786	0	1461
CO000296	gi|48753036|gb|CO083555.1|CO083555	98.31	888	13	2	27	914	1	886	0	1626
CO000114	gi|48794784|gb|CO096098.1|CO096098	87.12	489	63	0	72	560	37	525	9e-132	470
CO000029	gi|48821328|gb|CO122641.1|CO122641	98.86	704	7	1	3	706	23	725	0	1324
CO000191	gi|48812008|gb|CO113321.1|CO113321	96.56	552	16	1	289	837	779	228	0	940
CO000271	gi|48748066|gb|CO078585.1|CO078585	97.66	640	15	0	138	777	806	167	0	1150
CO000373	gi|48805822|gb|CO107136.1|CO107136	97.94	777	16	0	51	827	51	827	0	1413
CO000170	gi|48746096|gb|CO076615.1|CO076615	96.99	498	15	0	1	498	513	16	0	868
CO000176	gi|48819792|gb|CO121105.1|CO121105	96.93	879	25	1	1	877	2	880	0	1441
CO000336	gi|48776676|gb|CO086042.1|CO086042	91.07	515	46	0	99	613	523	9	0	656
CO000528	gi|48796798|gb|CO098112.1|CO098112	99.19	859	7	0	11	869	1	859	0	1647
CO000099	gi|48791932|gb|CO093246.1|CO093246	99.11	894	7	1	12	904	2	895	0	1667
CO000076	gi|48778207|gb|CO087573.1|CO087573	99.36	778	5	0	1	778	35	812	0	1503
CO000153	gi|48799299|gb|CO100613.1|CO100613	98.63	657	7	2	55	711	2	656	0	1156
CO000426	gi|48752007|gb|CO082526.1|CO082526	99.18	734	6	0	1	734	105	838	0	1407
CO000316	gi|48791397|gb|CO092711.1|CO092711	99.49	783	3	1	65	847	1	782	0	1513
CO000480	gi|48778956|gb|CO088322.1|CO088322	87.18	78	10	0	54	131	67	144	3e-13	75.8
CO000535	gi|48826760|gb|CO125150.1|CO125150	95.58	634	14	1	159	778	658	25	0	1053
CO000515	gi|48749552|gb|CO080071.1|CO080071	99.21	881	7	0	397	1277	2	882	0	1691
CO000204	gi|48742740|gb|CO073259.1|CO073259	98.05	615	12	0	462	1076	819	205	0	1124
CO000203	gi|48751959|gb|CO082478.1|CO082478	97.94	824	16	1	318	1141	1	823	0	1491
CO000057	gi|48744653|gb|CO075172.1|CO075172	98.12	849	16	0	5	853	1	849	0	1477
CO000583	gi|48741293|gb|CO071812.1|CO071812	98.3	648	11	0	50	697	5	652	0	1197
CO000471	gi|48791827|gb|CO093141.1|CO093141	96.19	473	15	1	1	470	485	13	0	791
CO000584	gi|48802756|gb|CO104070.1|CO104070	83.14	593	91	1	50	633	50	642	6e-108	391
CO000522	gi|48744779|gb|CO075298.1|CO075298	84.83	290	44	0	70	359	119	408	1e-58	226
CO000318	gi|48741785|gb|CO072304.1|CO072304	91.59	618	49	2	41	655	1	618	0	799
CO000295	gi|48751226|gb|CO081745.1|CO081745	98.47	852	13	0	1	852	3	854	0	1586
CO000486	gi|48751462|gb|CO081981.1|CO081981	91.89	518	42	0	4	521	10	527	0	694
CO000593	gi|48790808|gb|CO092122.1|CO092122	97.93	482	10	0	345	826	387	868	0	876
CO000054	gi|48815014|gb|CO116327.1|CO116327	82.08	452	81	0	154	605	62	513	1e-66	254
CO000484	gi|48798986|gb|CO100300.1|CO100300	98.65	742	10	0	1	742	36	777	0	1392
CO000575	gi|48777277|gb|CO086643.1|CO086643	98.23	508	9	0	1	508	562	55	0	936
CO000423	gi|48777394|gb|CO086760.1|CO086760	90.38	395	38	0	148	542	290	684	2e-135	482
CO000284	gi|48744188|gb|CO074707.1|CO074707	100	776	0	0	1	776	6	781	0	1538
CO000035	gi|48742576|gb|CO073095.1|CO073095	98.85	786	9	0	18	803	2	787	0	1487
CO000080	gi|48791682|gb|CO092996.1|CO092996	97.56	859	17	3	2	857	1	858	0	1425
CO000187	gi|48775822|gb|CO085188.1|CO085188	97.81	823	18	0	14	836	1	823	0	1489
CO000594	gi|48743566|gb|CO074085.1|CO074085	98.77	891	9	2	1	889	2	892	0	1663
CO000361	gi|48797812|gb|CO099126.1|CO099126	98.84	776	9	0	10	785	1	776	0	1467
CO000476	gi|48816157|gb|CO117470.1|CO117470	99.52	834	4	0	76	909	26	859	0	1624
CO000006	gi|48746825|gb|CO077344.1|CO077344	98.62	943	13	0	11	953	1	943	0	1766
CO000025	gi|48745086|gb|CO075605.1|CO075605	98.14	699	12	1	17	715	698	1	0	1275
CO000097	gi|48743645|gb|CO074164.1|CO074164	98.49	860	9	2	1	857	7	865	0	1515
CO000312	gi|48798754|gb|CO100068.1|CO100068	97.63	674	13	3	1	671	4	677	0	1144
CO000625	gi|48791294|gb|CO092608.1|CO092608	87.38	507	52	1	108	602	73	579	4e-144	511
CO000474	gi|48808232|gb|CO109546.1|CO109546	98.69	838	10	1	134	971	837	1	0	1566
CO000116	gi|48795738|gb|CO097052.1|CO097052	99.14	700	5	1	109	807	1	700	0	1332
CO000591	gi|48820372|gb|CO121685.1|CO121685	98.53	614	9	0	30	643	1	614	0	1146
CO000343	gi|48751840|gb|CO082359.1|CO082359	97.04	304	9	0	1	304	304	1	3e-150	531
CO000039	gi|48792283|gb|CO093597.1|CO093597	99.11	784	7	0	7	790	1	784	0	1457
CO000329	gi|48827034|gb|CO125424.1|CO125424	96.76	772	24	1	8	778	2	773	0	1324
CO000507	gi|48796221|gb|CO097535.1|CO097535	98.63	803	10	1	1	803	9	810	0	1497
CO000021	gi|48790841|gb|CO092155.1|CO092155	97.31	446	12	0	145	590	1	446	0	789
CO000293	gi|48778773|gb|CO088139.1|CO088139	94.84	446	13	3	1	438	444	1	0	692
CO000613	gi|48747924|gb|CO078443.1|CO078443	89.35	507	48	3	23	527	62	564	1e-158	559
CO000015	gi|48827552|gb|CO125942.1|CO125942	80.68	207	40	0	128	334	617	411	2e-18	93.7
CO000162	gi|48791700|gb|CO093014.1|CO093014	98.19	831	14	1	83	912	1	831	0	1522
CO000403	gi|48827112|gb|CO125502.1|CO125502	97.89	852	5	3	7	858	11	849	0	1542
CO000568	gi|48741292|gb|CO071811.1|CO071811	96.83	694	22	0	1	694	65	758	0	1201
CO000089	gi|48814512|gb|CO115825.1|CO115825	98.88	894	10	0	1	894	1	894	0	1695
CO000317	gi|48880309|gb|CO131331.1|CO131331	97.95	831	17	0	7	837	45	875	0	1471
CO000605	gi|48747469|gb|CO077988.1|CO077988	98.88	802	7	1	220	1019	842	41	0	1471
CO000254	gi|48751657|gb|CO082176.1|CO082176	97.15	737	19	2	105	839	1	737	0	1279
CO000255	gi|48793496|gb|CO094810.1|CO094810	98.41	881	13	1	32	912	1	880	0	1628
CO000429	gi|48798855|gb|CO100169.1|CO100169	99.12	796	7	0	30	825	1	796	0	1522
CO000570	gi|48751337|gb|CO081856.1|CO081856	99.66	586	2	0	44	629	41	626	0	1146
CO000132	gi|48879737|gb|CO130759.1|CO130759	99.64	827	3	0	231	1057	4	830	0	1620
CO000589	gi|48819788|gb|CO121101.1|CO121101	97.88	895	18	1	11	905	1	894	0	1616
CO000104	gi|48805899|gb|CO107213.1|CO107213	98.04	919	17	1	1	918	10	928	0	1671
CO000059	gi|48751232|gb|CO081751.1|CO081751	99.3	568	4	0	1	568	26	593	0	1017
CO000468	gi|48778839|gb|CO088205.1|CO088205	99.09	439	4	0	1	439	3	441	0	839
CO000243	gi|48742996|gb|CO073515.1|CO073515	98.77	892	11	0	31	922	30	921	0	1683
CO000627	gi|31073951|gb|CA994230.1|CA994230	83.18	107	18	0	382	488	724	618	4e-11	69.9
CO000079	gi|48749767|gb|CO080286.1|CO080286	98.41	565	8	1	1	565	157	720	0	1041
CO000229	gi|48798851|gb|CO100165.1|CO100165	97.24	689	14	3	242	930	686	3	0	1076
CO000144	gi|48806320|gb|CO107634.1|CO107634	98.41	754	11	1	1	753	46	799	0	1392
CO000549	gi|48789445|gb|CO090759.1|CO090759	98.53	746	9	2	43	788	1	744	0	1376
CO000371	gi|48801645|gb|CO102959.1|CO102959	99.19	620	4	1	39	658	7	625	0	1181
CO000414	gi|48793435|gb|CO094749.1|CO094749	95.03	362	14	2	9	370	10	367	3e-149	527
CO000171	gi|48775926|gb|CO085292.1|CO085292	99.2	879	7	0	8	886	1	879	0	1687
CO000482	gi|48820511|gb|CO121824.1|CO121824	99.47	748	4	0	27	774	120	867	0	1451
CO000511	gi|48740529|gb|CO071048.1|CO071048	95.49	665	27	1	41	702	78	742	0	1076
CO000542	gi|48794366|gb|CO095680.1|CO095680	88.43	458	28	4	8	442	281	736	3e-140	498
CO000013	gi|48794784|gb|CO096098.1|CO096098	97.17	672	15	2	33	701	1	671	0	1170
CO000607	gi|48775988|gb|CO085354.1|CO085354	97.84	649	14	0	202	850	1	649	0	1176
CO000353	gi|48746324|gb|CO076843.1|CO076843	98.14	751	13	1	30	780	1	750	0	1370
CO000226	gi|48818132|gb|CO119445.1|CO119445	97.35	680	13	1	132	811	836	162	0	1164
CO000108	gi|48747231|gb|CO077750.1|CO077750	98.01	904	18	0	63	966	1	904	0	1649
CO000601	gi|48822899|gb|CO124212.1|CO124212	97.97	641	13	0	74	714	1	641	0	1168
CO000052	gi|48775896|gb|CO085262.1|CO085262	99.63	814	3	0	1	814	9	822	0	1590
CO000248	gi|48878649|gb|CO129671.1|CO129671	99.45	731	4	0	1	731	24	754	0	1417
CO000242	gi|48814976|gb|CO116289.1|CO116289	99.39	815	4	1	34	847	1	815	0	1568
CO000139	gi|48821302|gb|CO122615.1|CO122615	88.57	770	84	2	1	767	119	887	0	817
CO000179	gi|48749768|gb|CO080287.1|CO080287	98.24	739	11	1	1	737	104	842	0	1356
CO000563	gi|48791798|gb|CO093112.1|CO093112	98.59	498	7	0	199	696	172	669	0	932
CO000349	gi|48745548|gb|CO076067.1|CO076067	97.12	868	24	1	24	891	1	867	0	1515
CO000314	gi|48753020|gb|CO083539.1|CO083539	98.47	393	6	0	410	802	1	393	0	731
CO000556	gi|48777379|gb|CO086745.1|CO086745	88.18	406	48	0	21	426	547	142	4e-118	424
CO000525	gi|48747449|gb|CO077968.1|CO077968	92.51	227	17	0	14	240	22	248	3e-85	315
CO000291	gi|48780756|gb|CO089777.1|CO089777	99.77	864	2	0	48	911	11	874	0	1697
CO000319	gi|48743225|gb|CO073744.1|CO073744	97.5	881	21	1	3	883	1	880	0	1564
CO000448	gi|48743430|gb|CO073949.1|CO073949	99.1	334	3	0	1	334	334	1	0	638
CO000579	gi|48791073|gb|CO092387.1|CO092387	96.42	447	13	2	4	450	1	444	0	745
CO000339	gi|48746428|gb|CO076947.1|CO076947	83.38	776	126	1	14	789	24	796	3e-144	511
CO000621	gi|48778202|gb|CO087568.1|CO087568	98.24	512	9	0	31	542	28	539	0	944
CO000561	gi|48749494|gb|CO080013.1|CO080013	98.33	600	8	2	21	620	598	1	0	1094
CO000547	gi|48777469|gb|CO086835.1|CO086835	98.78	900	10	1	273	1171	1	900	0	1691
CO000180	gi|48802265|gb|CO103579.1|CO103579	98.61	722	10	0	76	797	94	815	0	1310
CO000069	gi|48813085|gb|CO114398.1|CO114398	99.29	850	6	0	71	920	70	919	0	1639
CO000043	gi|48752876|gb|CO083395.1|CO083395	96.98	861	26	0	3	863	15	875	0	1501
CO000128	gi|48747696|gb|CO078215.1|CO078215	99.67	904	3	0	600	1503	1	904	0	1729
CO000402	gi|48743801|gb|CO074320.1|CO074320	88.46	442	51	0	53	494	598	157	2e-132	472
CO000158	gi|48750085|gb|CO080604.1|CO080604	99.02	819	8	0	70	888	37	855	0	1560
CO000495	gi|48750706|gb|CO081225.1|CO081225	99.59	738	3	0	214	951	1	738	0	1398
CO000538	gi|48802266|gb|CO103580.1|CO103580	99.24	397	3	0	1	397	422	818	0	763
CO000111	gi|48739509|gb|CO070028.1|CO070028	98.35	666	11	0	17	682	87	752	0	1235
CO000196	gi|48752031|gb|CO082550.1|CO082550	98.46	716	9	2	26	741	10	723	0	1316
CO000178	gi|48879201|gb|CO130223.1|CO130223	97.36	379	10	0	532	910	250	628	0	672
CO000508	gi|48797832|gb|CO099146.1|CO099146	97.34	676	18	0	12	687	676	1	0	1197
CO000609	gi|48792142|gb|CO093456.1|CO093456	98.83	428	5	0	263	690	435	8	0	809
CO000134	gi|48789537|gb|CO090851.1|CO090851	98.52	876	13	0	14	889	3	878	0	1592
CO000016	gi|48813251|gb|CO114564.1|CO114564	98.41	879	13	1	1	879	1	878	0	1626
CO000303	gi|48814913|gb|CO116226.1|CO116226	99.6	753	1	1	1	751	21	773	0	1463
CO000452	gi|48815141|gb|CO116454.1|CO116454	99.19	863	7	0	3	865	22	884	0	1655
CO000415	gi|48778529|gb|CO087895.1|CO087895	99.19	621	5	0	1	621	31	651	0	1191
CO000393	gi|48750950|gb|CO081469.1|CO081469	98.37	857	14	0	33	889	6	862	0	1588
CO000417	gi|48830063|gb|CO128453.1|CO128453	90.25	554	54	0	122	675	185	738	0	670
CO000354	gi|48827973|gb|CO126363.1|CO126363	86.56	186	22	1	450	635	17	199	2e-40	167
CO000401	gi|48743843|gb|CO074362.1|CO074362	99.23	520	4	0	18	537	520	1	0	999
CO000551	gi|48790123|gb|CO091437.1|CO091437	99.73	730	2	0	1	730	82	811	0	1431
CO000199	gi|48806850|gb|CO108164.1|CO108164	98.6	784	11	0	778	1561	2	785	0	1425
CO000562	gi|48797141|gb|CO098455.1|CO098455	99.64	836	3	0	8	843	1	836	0	1633
CO000166	gi|48750514|gb|CO081033.1|CO081033	98.1	525	8	2	332	855	524	1	0	946
CO000363	gi|48789530|gb|CO090844.1|CO090844	99.4	837	5	0	1	837	46	882	0	1620
CO000038	gi|48743281|gb|CO073800.1|CO073800	87.93	406	49	0	100	505	34	439	1e-115	416
CO000287	gi|48878793|gb|CO129815.1|CO129815	98.56	764	10	1	4	767	1	763	0	1419
CO000307	gi|48799564|gb|CO100878.1|CO100878	99.08	765	7	0	29	793	1	765	0	1461
CO000326	gi|48775425|gb|CO084791.1|CO084791	99.85	686	1	0	65	750	34	719	0	1352
CO000574	gi|48746977|gb|CO077496.1|CO077496	100	193	0	0	1	193	193	1	1e-105	383
CO000431	gi|48823359|gb|CO124672.1|CO124672	93.41	425	22	3	2	421	439	16	5e-172	603
CO000437	gi|48795942|gb|CO097256.1|CO097256	99.14	464	2	2	512	975	2	463	0	819
CO000278	gi|48749948|gb|CO080467.1|CO080467	98.78	573	7	0	19	591	573	1	0	1080
CO000092	gi|48784656|gb|CO090098.1|CO090098	99.02	916	9	0	79	994	17	932	0	1744
CO000582	gi|48748214|gb|CO078733.1|CO078733	95.97	770	26	1	6	775	1	765	0	1281
CO000048	gi|48748728|gb|CO079247.1|CO079247	99.18	609	5	0	1	609	613	5	0	1168
CO000342	gi|48751088|gb|CO081607.1|CO081607	98.86	525	6	0	45	569	56	580	0	993
CO000215	gi|48795214|gb|CO096528.1|CO096528	99.23	783	6	0	97	879	4	786	0	1505
CO000348	gi|48815984|gb|CO117297.1|CO117297	98.73	632	8	0	1	632	138	769	0	1191
CO000630	gi|48794958|gb|CO096272.1|CO096272	97.82	597	13	0	3	599	166	762	0	1080
CO000309	gi|48744235|gb|CO074754.1|CO074754	90.97	144	13	0	547	690	451	594	4e-45	182
CO000384	gi|48740720|gb|CO071239.1|CO071239	98.29	526	9	0	1	526	246	771	0	971
CO000143	gi|48743707|gb|CO074226.1|CO074226	90.11	657	65	0	92	748	44	700	0	787
CO000085	gi|48780840|gb|CO089789.1|CO089789	98.96	767	8	0	6	772	1	767	0	1457
CO000629	gi|48749439|gb|CO079958.1|CO079958	82.24	107	19	0	35	141	471	365	6e-09	61.9
CO000122	gi|48821981|gb|CO123294.1|CO123294	98.33	897	15	0	5	901	3	899	0	1661
CO000526	gi|48789580|gb|CO090894.1|CO090894	98.99	694	6	1	44	737	1	693	0	1312
CO000285	gi|48782551|gb|CO089927.1|CO089927	97.15	807	23	0	1	807	28	834	0	1419
CO000372	gi|48777624|gb|CO086990.1|CO086990	99.63	534	2	0	1	534	666	133	0	1043
CO000603	gi|48778082|gb|CO087448.1|CO087448	99.45	913	5	0	3	915	3	915	0	1770
CO000347	gi|48828646|gb|CO127036.1|CO127036	96.94	360	11	0	528	887	584	225	8e-179	626
CO000559	gi|48748598|gb|CO079117.1|CO079117	99.08	865	8	0	1	865	3	867	0	1651
CO000479	gi|48806039|gb|CO107353.1|CO107353	99.17	841	6	1	7	846	1	841	0	1604
CO000514	gi|48750547|gb|CO081066.1|CO081066	99.56	455	2	0	1	455	2	456	0	886
CO000263	gi|48744115|gb|CO074634.1|CO074634	97.44	665	17	0	1	665	2	666	0	1183
CO000175	gi|48798610|gb|CO099924.1|CO099924	89.81	628	64	0	30	657	59	686	0	737
CO000161	gi|48777123|gb|CO086489.1|CO086489	97.57	742	12	1	41	782	1	736	0	1330
CO000624	gi|48801024|gb|CO102338.1|CO102338	97.83	831	14	4	88	914	1	831	0	1473
CO000391	gi|48789234|gb|CO090548.1|CO090548	87.2	336	41	1	50	383	38	373	2e-86	319
CO000123	gi|48822293|gb|CO123606.1|CO123606	96.41	641	23	0	12	652	1	641	0	1088
CO000323	gi|48794784|gb|CO096098.1|CO096098	90.06	523	48	1	56	574	36	558	1e-177	622
CO000157	gi|48799045|gb|CO100359.1|CO100359	98.29	879	8	2	28	906	7	878	0	1618
CO000365	gi|48829754|gb|CO128144.1|CO128144	92.35	562	39	1	1	558	588	27	0	771
CO000370	gi|48747532|gb|CO078051.1|CO078051	90.12	415	35	1	60	474	38	446	9e-141	500
CO000100	gi|48879396|gb|CO130418.1|CO130418	98.39	869	13	1	21	888	1	869	0	1604
CO000294	gi|48778784|gb|CO088150.1|CO088150	97.52	767	13	1	63	823	30	796	0	1372
CO000094	gi|48798853|gb|CO100167.1|CO100167	97.98	840	16	1	139	977	20	859	0	1524
CO000257	gi|48740351|gb|CO070870.1|CO070870	97.06	647	16	1	33	676	647	1	0	1080
CO000399	gi|48791233|gb|CO092547.1|CO092547	97.23	721	20	0	5	725	4	724	0	1181
CO000155	gi|48746619|gb|CO077138.1|CO077138	97.74	530	9	1	213	742	88	614	0	952
CO000222	gi|48779683|gb|CO089049.1|CO089049	99.04	626	6	0	227	852	1	626	0	1193
CO000078	gi|48746230|gb|CO076749.1|CO076749	98.17	872	14	2	102	973	1	870	0	1590
CO000280	gi|48750351|gb|CO080870.1|CO080870	99.8	498	1	0	153	650	3	500	0	979
CO000400	gi|48821574|gb|CO122887.1|CO122887	98.68	832	3	1	1	832	6	829	0	1568
CO000074	gi|48812635|gb|CO113948.1|CO113948	97.35	718	18	1	116	832	1	718	0	1146
CO000412	gi|48751462|gb|CO081981.1|CO081981	99.26	806	6	0	150	955	111	916	0	1550
CO000510	gi|48776418|gb|CO085784.1|CO085784	92.07	656	52	0	32	687	8	663	0	888
CO000232	gi|48819087|gb|CO120400.1|CO120400	97.51	201	5	0	151	351	1	201	2e-98	359
CO000154	gi|48811612|gb|CO112925.1|CO112925	99.04	622	4	2	190	810	104	724	0	1128
CO000150	gi|48747945|gb|CO078464.1|CO078464	95.7	628	22	1	1	628	623	1	0	1031
CO000346	gi|48789234|gb|CO090548.1|CO090548	89.39	311	33	0	79	389	38	348	3e-97	355
CO000632	gi|48740678|gb|CO071197.1|CO071197	99.57	466	2	0	1	466	430	895	0	908
CO000492	gi|48778287|gb|CO087653.1|CO087653	98.67	451	6	0	1	451	241	691	0	846
CO000235	gi|48749068|gb|CO079587.1|CO079587	98.87	885	9	1	413	1297	1	884	0	1671
CO000509	gi|48744354|gb|CO074873.1|CO074873	97.61	670	16	0	206	875	170	839	0	1201
CO000521	gi|48815888|gb|CO117201.1|CO117201	84.13	315	50	0	1	315	477	791	6e-59	228
CO000539	gi|48881371|gb|CO132393.1|CO132393	97.54	934	12	10	39	961	9	942	0	1592
CO000587	gi|48743160|gb|CO073679.1|CO073679	99.81	524	1	0	1	524	524	1	0	1031
CO000037	gi|48817653|gb|CO118966.1|CO118966	98.99	893	9	0	7	899	1	893	0	1699
CO000518	gi|48804963|gb|CO106277.1|CO106277	98.1	735	14	0	328	1062	735	1	0	1346
CO000019	gi|48742764|gb|CO073283.1|CO073283	98.9	906	8	2	53	956	1	906	0	1701
CO000045	gi|48793022|gb|CO094336.1|CO094336	97.75	845	19	0	90	934	1	845	0	1524
CO000192	gi|48749538|gb|CO080057.1|CO080057	98.48	857	13	0	142	998	1	857	0	1600
CO000011	gi|48779978|gb|CO089344.1|CO089344	95.73	889	38	0	1	889	8	896	0	1463
CO000227	gi|48752866|gb|CO083385.1|CO083385	95.7	931	29	10	29	948	1	931	0	1451
CO000124	gi|48743555|gb|CO074074.1|CO074074	99.43	873	5	0	26	898	21	893	0	1691
CO000198	gi|48751908|gb|CO082427.1|CO082427	97.92	769	15	1	3	771	17	784	0	1390
SRS0001	gi|48739911|gb|CO070430.1|CO070430	100	96	0	0	1	96	390	295	1e-48	190
SRS0003	gi|48811361|gb|CO112674.1|CO112674	99.02	102	1	0	1	102	102	1	9e-50	194
SRS0004	gi|48740421|gb|CO070940.1|CO070940	90.1	101	10	0	1	101	101	1	1e-27	121
SRS0005	gi|48792553|gb|CO093867.1|CO093867	95.05	101	4	1	3	102	103	3	3e-37	153
SRS0006	gi|48740421|gb|CO070940.1|CO070940	90.48	105	6	4	1	105	101	1	2e-20	97.6
SRS0007	gi|48795553|gb|CO096867.1|CO096867	95.19	104	5	0	5	108	1	104	2e-41	167
SRS0009	gi|48752916|gb|CO083435.1|CO083435	93.4	106	4	1	5	110	744	846	1e-36	151
SRS0012	gi|48752634|gb|CO083153.1|CO083153	100	29	0	0	91	119	1	29	2e-08	58
SRS0014	gi|48828174|gb|CO126564.1|CO126564	95.83	120	4	1	2	121	1	119	4e-34	143
SRS0018	gi|48791163|gb|CO092477.1|CO092477	88.24	51	6	0	88	138	61	111	3e-07	54
SRS0019	gi|48822353|gb|CO123666.1|CO123666	87.14	140	17	1	4	143	419	557	3e-29	127
SRS0021	gi|48778485|gb|CO087851.1|CO087851	100	142	0	0	1	142	232	91	7e-76	281
SRS0022	gi|48742420|gb|CO072939.1|CO072939	100	144	0	0	1	144	144	1	5e-77	285
SRS0023	gi|48802582|gb|CO103896.1|CO103896	100	143	0	0	2	144	143	1	2e-76	283
SRS0024	gi|48791551|gb|CO092865.1|CO092865	97.2	143	3	1	2	143	161	19	2e-64	244
SRS0025	gi|48750503|gb|CO081022.1|CO081022	97.89	95	2	0	1	95	95	1	5e-43	172
SRS0033	gi|48792051|gb|CO093365.1|CO093365	97.99	149	3	0	1	149	394	542	8e-73	272
SRS0035	gi|48745267|gb|CO075786.1|CO075786	98.77	163	1	1	1	162	249	87	4e-81	299
SRS0037	gi|48778259|gb|CO087625.1|CO087625	96.47	85	3	0	1	85	91	7	1e-34	145
SRS0044	gi|48791797|gb|CO093111.1|CO093111	93.41	167	11	0	5	171	6	172	7e-52	202
SRS0045	gi|48795367|gb|CO096681.1|CO096681	100	92	0	0	84	175	651	560	6e-46	182
SRS0049	gi|48744881|gb|CO075400.1|CO075400	98.92	185	2	0	1	185	218	34	1e-96	351
SRS0050	gi|48801608|gb|CO102922.1|CO102922	95.95	173	5	1	5	177	269	99	1e-75	281
SRS0052	gi|48740660|gb|CO071179.1|CO071179	98.41	189	3	0	1	189	203	391	1e-96	351
SRS0056	gi|48797625|gb|CO098939.1|CO098939	97.06	170	1	1	1	170	672	837	8e-61	232
SRS0057	gi|48746199|gb|CO076718.1|CO076718	97.3	74	2	0	120	193	74	1	2e-30	131
SRS0058	gi|48827709|gb|CO126099.1|CO126099	98.48	132	2	0	4	135	2	133	6e-65	246
SRS0064	gi|48752243|gb|CO082762.1|CO082762	99	200	2	0	1	200	297	98	2e-105	381
SRS0067	gi|48789372|gb|CO090686.1|CO090686	93.02	43	2	1	24	66	66	25	5e-07	54
SRS0068	gi|48829265|gb|CO127655.1|CO127655	93.86	114	7	0	92	205	529	416	3e-42	170
SRS0069	gi|48779600|gb|CO088966.1|CO088966	96.47	170	3	2	27	193	505	674	2e-61	234
SRS0071	gi|48739175|gb|CO069694.1|CO069694	98.88	178	2	0	30	207	178	1	2e-92	337
SRS0073	gi|48794313|gb|CO095627.1|CO095627	89.16	83	9	0	1	83	147	65	6e-19	93.7
SRS0076	gi|48880552|gb|CO131574.1|CO131574	89.06	192	21	0	3	194	558	367	2e-55	214
SRS0077	gi|48820445|gb|CO121758.1|CO121758	95.17	145	7	0	66	210	279	135	9e-61	232
SRS0079	gi|48814847|gb|CO116160.1|CO116160	82.3	209	35	1	1	207	24	232	2e-18	91.7
SRS0085	gi|48800201|gb|CO101515.1|CO101515	94.81	135	2	1	92	221	135	1	9e-55	212
SRS0086	gi|48801571|gb|CO102885.1|CO102885	98.67	75	1	0	38	112	642	716	3e-33	141
SRS0094	gi|48743037|gb|CO073556.1|CO073556	100	229	0	0	1	229	235	7	5e-115	412
SRS0095	gi|48776379|gb|CO085745.1|CO085745	96.86	223	4	2	8	227	272	50	4e-103	373
SRS0096	gi|48741256|gb|CO071775.1|CO071775	98.66	224	3	0	1	224	310	87	2e-117	420
SRS0097	gi|48749621|gb|CO080140.1|CO080140	98.28	232	4	0	1	232	392	161	9e-120	428
SRS0099	gi|48807751|gb|CO109065.1|CO109065	96.6	235	7	1	1	235	444	211	1e-109	394
SRS0100	gi|48809964|gb|CO111278.1|CO111278	96.43	224	3	2	1	224	234	16	6e-90	329
SRS0105	gi|48808841|gb|CO110155.1|CO110155	90.7	172	16	0	72	243	115	286	3e-55	214
SRS0106	gi|48798329|gb|CO099643.1|CO099643	99.57	234	1	0	6	239	1	234	4e-128	456
SRS0109	gi|48739309|gb|CO069828.1|CO069828	95.41	218	10	0	1	218	218	1	4e-85	313
SRS0111	gi|48745659|gb|CO076178.1|CO076178	96.97	165	4	1	1	165	203	40	2e-62	238
SRS0115	gi|48745788|gb|CO076307.1|CO076307	97.2	250	7	0	4	253	453	204	2e-123	440
SRS0117	gi|48878707|gb|CO129729.1|CO129729	95.65	207	9	0	1	207	171	377	7e-93	339
SRS0118	gi|48801852|gb|CO103166.1|CO103166	98.21	56	1	0	201	256	7	62	7e-22	103
SRS0123	gi|48789221|gb|CO090535.1|CO090535	99.12	113	1	0	1	113	113	1	7e-56	216
SRS0125	gi|48797734|gb|CO099048.1|CO099048	98.85	261	2	1	1	261	105	364	5e-137	486
SRS0129	gi|48749026|gb|CO079545.1|CO079545	100	67	0	0	1	67	792	858	3e-18	91.7
SRS0130	gi|48740678|gb|CO071197.1|CO071197	96.67	30	1	0	1	30	786	815	2e-06	52
SRS0132	gi|48778956|gb|CO088322.1|CO088322	96.86	255	8	0	13	267	1	255	7e-124	442
SRS0136	gi|48792310|gb|CO093624.1|CO093624	97.22	180	4	1	1	180	366	544	6e-84	309
SRS0137	gi|48739680|gb|CO070199.1|CO070199	100	114	0	0	157	270	283	396	7e-59	226
SRS0138	gi|48741523|gb|CO072042.1|CO072042	95.93	270	11	0	1	270	439	708	1e-125	448
SRS0141	gi|48748018|gb|CO078537.1|CO078537	92.5	80	6	0	44	123	673	752	3e-24	111
SRS0144	gi|48779710|gb|CO089076.1|CO089076	91.18	272	24	0	2	273	321	50	8e-96	349
SRS0146	gi|48747525|gb|CO078044.1|CO078044	92.65	272	3	1	6	277	281	27	2e-112	404
SRS0150	gi|48740380|gb|CO070899.1|CO070899	98.63	146	2	0	138	283	667	812	4e-73	274
SRS0152	gi|48749804|gb|CO080323.1|CO080323	87.29	181	9	1	31	197	193	13	3e-49	194
SRS0156	gi|48798961|gb|CO100275.1|CO100275	86.67	60	8	0	79	138	778	837	2e-07	56
SRS0157	gi|48740348|gb|CO070867.1|CO070867	97.21	287	8	0	1	287	218	504	6e-143	505
SRS0158	gi|48799541|gb|CO100855.1|CO100855	95.49	288	10	3	1	286	287	1	6e-112	402
SRS0159	gi|48829828|gb|CO128218.1|CO128218	97.57	288	7	0	1	288	376	89	6e-146	515
SRS0162	gi|48741785|gb|CO072304.1|CO072304	86.47	207	22	2	6	210	395	597	4e-45	180
SRS0163	gi|48827414|gb|CO125804.1|CO125804	93.99	283	13	1	1	283	280	2	6e-112	402
SRS0164	gi|48808842|gb|CO110156.1|CO110156	99.25	267	2	0	1	267	267	1	8e-133	472
SRS0166	gi|48793985|gb|CO095299.1|CO095299	97.41	193	5	0	1	193	311	503	5e-94	343
SRS0168	gi|48739162|gb|CO069681.1|CO069681	97.34	301	8	0	1	301	368	68	3e-151	533
SRS0170	gi|48803331|gb|CO104645.1|CO104645	88.3	171	20	0	79	249	113	283	4e-45	180
SRS0172	gi|48794945|gb|CO096259.1|CO096259	100	159	0	0	146	304	427	269	1e-85	315
SRS0176	gi|48753682|gb|CO084201.1|CO084201	98.36	122	2	0	90	211	290	169	9e-59	226
SRS0177	gi|48804749|gb|CO106063.1|CO106063	86.64	262	35	0	4	265	531	270	1e-63	242
SRS0179	gi|48811570|gb|CO112883.1|CO112883	98.69	306	4	0	4	309	306	1	8e-164	575
SRS0180	gi|48775864|gb|CO085230.1|CO085230	98.69	305	4	0	1	305	312	8	3e-163	573
SRS0184	gi|48826709|gb|CO125099.1|CO125099	95.24	315	14	1	1	315	321	8	2e-140	498
SRS0185	gi|48780171|gb|CO089537.1|CO089537	87.06	85	11	0	39	123	321	237	3e-15	81.8
SRS0186	gi|48751894|gb|CO082413.1|CO082413	99.05	317	3	0	1	317	319	3	3e-160	563
SRS0188	gi|48827666|gb|CO126056.1|CO126056	95.05	182	8	1	1	182	185	5	2e-75	281
SRS0189	gi|48793833|gb|CO095147.1|CO095147	90.2	51	5	0	5	55	149	199	3e-09	61.9
SRS0190	gi|48805055|gb|CO106369.1|CO106369	99.61	255	1	0	5	259	255	1	2e-140	498
SRS0191	gi|48747460|gb|CO077979.1|CO077979	99.5	202	1	0	1	202	288	87	7e-109	392
SRS0195	gi|48744592|gb|CO075111.1|CO075111	98.11	317	5	1	10	326	3	318	3e-163	573
SRS0196	gi|48744970|gb|CO075489.1|CO075489	98.71	155	1	1	177	330	163	9	5e-76	283
SRS0197	gi|48743654|gb|CO074173.1|CO074173	98.97	195	2	0	137	331	245	51	3e-102	371
SRS0198	gi|48812796|gb|CO114109.1|CO114109	93.33	60	4	0	31	90	267	208	5e-17	87.7
SRS0200	gi|48740133|gb|CO070652.1|CO070652	100	29	0	0	262	290	23	51	5e-08	58
SRS0203	gi|48795376|gb|CO096690.1|CO096690	100	39	0	0	1	39	802	840	5e-14	77.8
SRS0204	gi|48783776|gb|CO090049.1|CO090049	99.39	328	2	0	6	333	422	749	4e-169	593
SRS0206	gi|48793559|gb|CO094873.1|CO094873	85.25	278	41	0	61	338	699	422	9e-59	226
SRS0208	gi|48740349|gb|CO070868.1|CO070868	97.33	225	6	0	27	251	306	82	1e-110	398
SRS0210	gi|48801264|gb|CO102578.1|CO102578	95.56	338	15	0	5	342	364	27	1e-156	551
SRS0216	gi|48796168|gb|CO097482.1|CO097482	98.46	324	3	1	19	342	326	5	2e-112	404
SRS0223	gi|48780240|gb|CO089606.1|CO089606	99.58	236	1	0	1	236	558	793	4e-129	460
SRS0224	gi|48821485|gb|CO122798.1|CO122798	97.09	206	5	1	1	206	256	52	6e-97	353
SRS0225	gi|48749766|gb|CO080285.1|CO080285	81.14	228	43	0	21	248	535	308	4e-24	111
SRS0226	gi|48744971|gb|CO075490.1|CO075490	92.53	241	11	1	77	317	250	17	1e-92	339
SRS0229	gi|48804486|gb|CO105800.1|CO105800	98.69	153	2	0	132	284	420	572	3e-77	287
SRS0231	gi|48777531|gb|CO086897.1|CO086897	96.91	356	11	0	1	356	374	729	7e-177	618
SRS0232	gi|48816557|gb|CO117870.1|CO117870	92.18	358	9	1	6	363	355	17	3e-133	474
SRS0236	gi|48779213|gb|CO088579.1|CO088579	85.51	69	10	0	94	162	352	420	5e-08	58
SRS0237	gi|48750937|gb|CO081456.1|CO081456	97.71	306	7	0	1	306	502	197	1e-156	551
SRS0238	gi|48800210|gb|CO101524.1|CO101524	96.81	345	6	2	1	340	345	1	1e-153	541
SRS0240	gi|48747111|gb|CO077630.1|CO077630	94.69	245	9	1	35	279	332	92	3e-105	381
SRS0241	gi|48798274|gb|CO099588.1|CO099588	99.54	216	1	0	148	363	242	27	3e-117	420
SRS0242	gi|48798658|gb|CO099972.1|CO099972	88.93	253	28	0	6	258	269	521	8e-75	280
SRS0248	gi|48794942|gb|CO096256.1|CO096256	98.91	367	2	1	1	367	521	157	0	690
SRS0251	gi|48752373|gb|CO082892.1|CO082892	93.07	332	17	2	1	332	383	58	2e-131	468
SRS0252	gi|48804125|gb|CO105439.1|CO105439	96.83	378	11	1	6	382	382	5	0	646
SRS0253	gi|48794973|gb|CO096287.1|CO096287	97.4	269	7	0	1	269	346	614	2e-134	478
SRS0256	gi|48807252|gb|CO108566.1|CO108566	98.9	364	4	0	1	364	492	129	0	690
SRS0257	gi|48745022|gb|CO075541.1|CO075541	99.22	385	3	0	1	385	571	187	0	739
SRS0261	gi|48776967|gb|CO086333.1|CO086333	91.35	104	9	0	99	202	1	104	3e-31	135
SRS0263	gi|48809648|gb|CO110962.1|CO110962	87.99	283	16	1	99	381	1	265	4e-86	317
SRS0264	gi|48743593|gb|CO074112.1|CO074112	99.27	137	1	0	221	357	410	274	5e-70	264
SRS0266	gi|48803522|gb|CO104836.1|CO104836	94.29	35	2	0	89	123	499	465	9e-07	54
SRS0268	gi|48810070|gb|CO111384.1|CO111384	96.11	386	15	0	1	386	462	77	0	646
SRS0269	gi|48826882|gb|CO125272.1|CO125272	90.28	72	7	0	10	81	33	104	7e-17	87.7
SRS0270	gi|48752433|gb|CO082952.1|CO082952	99.24	393	3	0	1	393	163	555	0	755
SRS0271	gi|48779576|gb|CO088942.1|CO088942	90.91	176	16	0	26	201	57	232	2e-57	222
SRS0274	gi|48742126|gb|CO072645.1|CO072645	96.8	281	7	1	30	308	281	1	5e-135	480
SRS0277	gi|48792475|gb|CO093789.1|CO093789	96.11	257	10	0	22	278	353	609	4e-120	430
SRS0278	gi|48792842|gb|CO094156.1|CO094156	93.68	364	12	4	6	368	357	4	5e-135	480
SRS0279	gi|48739743|gb|CO070262.1|CO070262	97.42	387	10	0	1	387	407	21	0	688
SRS0281	gi|48805684|gb|CO106998.1|CO106998	97.03	236	7	0	1	236	381	146	9e-115	412
SRS0282	gi|48778158|gb|CO087524.1|CO087524	89.63	328	34	0	74	401	603	276	3e-105	381
SRS0283	gi|48800921|gb|CO102235.1|CO102235	96.23	159	6	0	1	159	1	159	3e-71	268
SRS0284	gi|48779235|gb|CO088601.1|CO088601	99.03	308	3	0	1	308	430	737	3e-167	587
SRS0286	gi|48805003|gb|CO106317.1|CO106317	97.23	361	10	0	12	372	209	569	0	636
SRS0288	gi|48753864|gb|CO084383.1|CO084383	94.95	376	15	1	28	399	595	220	5e-169	593
SRS0291	gi|48800778|gb|CO102092.1|CO102092	95.15	330	15	1	78	406	634	305	5e-147	519
SRS0292	gi|48802063|gb|CO103377.1|CO103377	98.96	192	1	1	214	405	196	6	5e-98	357
SRS0293	gi|48750430|gb|CO080949.1|CO080949	97.04	406	11	1	1	406	405	1	0	648
SRS0294	gi|48817360|gb|CO118673.1|CO118673	87.32	71	9	0	183	253	345	415	2e-11	69.9
SRS0295	gi|48753642|gb|CO084161.1|CO084161	97.28	405	11	0	1	405	430	26	0	716
SRS0297	gi|48803208|gb|CO104522.1|CO104522	82.32	181	32	0	65	245	353	173	3e-22	105
SRS0300	gi|48820382|gb|CO121695.1|CO121695	91.67	408	26	2	3	404	411	6	9e-152	535
SRS0302	gi|48804496|gb|CO105810.1|CO105810	98.73	314	4	0	1	314	413	100	2e-168	591
SRS0303	gi|48790563|gb|CO091877.1|CO091877	98.29	409	5	1	1	407	239	647	0	696
SRS0305	gi|48739626|gb|CO070145.1|CO070145	98.46	389	1	2	1	386	159	545	0	678
SRS0306	gi|48821703|gb|CO123016.1|CO123016	95.64	413	17	1	1	413	502	91	0	668
SRS0307	gi|48816590|gb|CO117903.1|CO117903	93.48	399	15	1	1	399	393	6	3e-170	597
SRS0308	gi|48742807|gb|CO073326.1|CO073326	94.88	410	17	1	10	415	2	411	0	644
SRS0309	gi|48743246|gb|CO073765.1|CO073765	99.74	386	1	0	1	386	366	751	0	757
SRS0310	gi|48793459|gb|CO094773.1|CO094773	96.52	115	4	0	151	265	635	749	1e-49	196
SRS0313	gi|48748789|gb|CO079308.1|CO079308	95.7	395	14	1	7	401	393	2	0	644
SRS0314	gi|48752161|gb|CO082680.1|CO082680	93.33	105	7	0	189	293	310	206	1e-36	153
SRS0315	gi|48739689|gb|CO070208.1|CO070208	98.79	414	5	0	1	414	414	1	0	781
SRS0316	gi|48800369|gb|CO101683.1|CO101683	96.27	429	3	3	1	416	429	1	0	672
SRS0319	gi|48807389|gb|CO108703.1|CO108703	98.49	265	4	0	155	419	2	266	3e-139	494
SRS0321	gi|48797606|gb|CO098920.1|CO098920	81.29	278	52	0	1	278	207	484	2e-32	139
SRS0323	gi|48818727|gb|CO120040.1|CO120040	90.93	419	27	8	1	410	417	1	1e-132	472
SRS0324	gi|48795596|gb|CO096910.1|CO096910	99.24	131	1	0	1	131	134	4	2e-66	252
SRS0331	gi|48745728|gb|CO076247.1|CO076247	95.52	424	13	2	3	426	463	46	0	682
SRS0332	gi|48795613|gb|CO096927.1|CO096927	99.09	328	3	0	21	348	399	72	3e-179	626
SRS0333	gi|48802202|gb|CO103516.1|CO103516	99.27	413	3	0	15	427	613	201	0	795
SRS0334	gi|48740675|gb|CO071194.1|CO071194	94.59	259	14	0	1	259	353	611	9e-112	402
SRS0335	gi|48798653|gb|CO099967.1|CO099967	99.28	415	3	0	1	415	415	1	0	799
SRS0336	gi|48749661|gb|CO080180.1|CO080180	94.2	345	20	0	1	345	345	1	9e-149	525
SRS0337	gi|48803416|gb|CO104730.1|CO104730	96.49	427	14	1	1	427	58	483	0	720
SRS0339	gi|48798586|gb|CO099900.1|CO099900	90.74	216	20	0	14	229	475	260	9e-72	270
SRS0340	gi|48777087|gb|CO086453.1|CO086453	98.37	184	3	0	1	184	680	863	3e-93	341
SRS0342	gi|48791427|gb|CO092741.1|CO092741	96.76	370	12	0	3	372	423	54	0	638
SRS0343	gi|48789234|gb|CO090548.1|CO090548	83.33	234	39	0	64	297	116	349	4e-37	155
SRS0344	gi|48752174|gb|CO082693.1|CO082693	97.42	349	8	1	1	349	505	852	3e-155	547
SRS0347	gi|48740983|gb|CO071502.1|CO071502	99.65	285	1	0	1	285	541	825	3e-158	557
SRS0348	gi|48777306|gb|CO086672.1|CO086672	98.25	401	7	0	6	406	401	1	0	739
SRS0350	gi|48880346|gb|CO131368.1|CO131368	98.87	441	5	0	1	441	393	833	0	835
SRS0351	gi|48791123|gb|CO092437.1|CO092437	99.55	442	2	0	1	442	324	765	0	860
SRS0352	gi|48748577|gb|CO079096.1|CO079096	99.32	438	3	0	6	443	1	438	0	844
SRS0353	gi|48881699|gb|CO132721.1|CO132721	96.79	436	14	0	6	441	470	35	0	753
SRS0354	gi|48743905|gb|CO074424.1|CO074424	99.55	440	2	0	4	443	704	265	0	856
SRS0356	gi|48822795|gb|CO124108.1|CO124108	92.5	80	6	0	65	144	678	757	5e-24	111
SRS0358	gi|48796514|gb|CO097828.1|CO097828	97.5	200	5	0	1	200	644	843	5e-98	357
SRS0360	gi|48744464|gb|CO074983.1|CO074983	82.69	156	27	0	293	448	332	487	3e-19	95.6
SRS0361	gi|48780937|gb|CO089792.1|CO089792	98.41	378	6	0	1	378	534	157	0	702
SRS0364	gi|48798587|gb|CO099901.1|CO099901	98.92	370	3	1	1	370	2	370	0	694
SRS0367	gi|48812003|gb|CO113316.1|CO113316	98.42	443	7	0	7	449	1	443	0	823
SRS0372	gi|48815749|gb|CO117062.1|CO117062	97.14	70	2	0	265	334	30	99	1e-27	123
SRS0376	gi|48880064|gb|CO131086.1|CO131086	97.81	457	10	0	1	457	460	4	0	785
SRS0378	gi|48745820|gb|CO076339.1|CO076339	93.89	458	25	2	3	458	470	14	2e-180	630
SRS0382	gi|48779413|gb|CO088779.1|CO088779	97.92	385	8	0	1	385	436	52	0	700
SRS0383	gi|48789178|gb|CO090492.1|CO090492	98.48	197	1	1	264	458	197	1	3e-99	361
SRS0384	gi|48801433|gb|CO102747.1|CO102747	85.54	242	35	0	124	365	104	345	2e-51	202
SRS0386	gi|48878906|gb|CO129928.1|CO129928	91.63	454	38	0	8	461	175	628	8e-171	599
SRS0388	gi|48776302|gb|CO085668.1|CO085668	99.28	418	3	0	1	418	553	136	0	805
SRS0389	gi|48741607|gb|CO072126.1|CO072126	99.35	462	3	0	1	462	412	873	0	892
SRS0392	gi|48750831|gb|CO081350.1|CO081350	96.86	382	9	3	87	465	1	382	0	638
SRS0394	gi|48746448|gb|CO076967.1|CO076967	90.45	377	36	0	3	379	377	1	6e-107	387
SRS0398	gi|48800565|gb|CO101879.1|CO101879	98.51	470	3	2	1	468	470	3	0	831
SRS0399	gi|48779106|gb|CO088472.1|CO088472	96.59	88	3	0	1	88	88	1	6e-36	151
SRS0401	gi|48751506|gb|CO082025.1|CO082025	97.53	283	6	1	1	282	480	198	2e-140	498
SRS0404	gi|48741312|gb|CO071831.1|CO071831	99.15	470	3	1	1	470	1	469	0	892
SRS0406	gi|48740421|gb|CO070940.1|CO070940	90.55	127	12	0	103	229	426	300	1e-37	157
SRS0407	gi|48741645|gb|CO072164.1|CO072164	92.64	462	9	3	1	456	498	56	0	666
SRS0409	gi|48750340|gb|CO080859.1|CO080859	89.35	169	15	1	1	169	120	285	3e-47	188
SRS0413	gi|48821679|gb|CO122992.1|CO122992	99.76	421	1	0	56	476	703	283	0	827
SRS0414	gi|48743843|gb|CO074362.1|CO074362	91.76	267	22	0	5	271	484	218	2e-97	355
SRS0415	gi|48777429|gb|CO086795.1|CO086795	90.72	334	31	0	14	347	473	806	2e-116	418
SRS0416	gi|48780796|gb|CO089780.1|CO089780	96.03	479	13	2	1	479	622	150	0	749
SRS0420	gi|48744335|gb|CO074854.1|CO074854	97.37	418	7	2	63	480	5	418	0	694
SRS0421	gi|48880385|gb|CO131407.1|CO131407	83	200	34	0	270	469	217	18	2e-14	79.8
SRS0422	gi|48743402|gb|CO073921.1|CO073921	98.59	142	2	0	1	142	142	1	2e-70	266
SRS0423	gi|48777809|gb|CO087175.1|CO087175	100	256	0	0	1	256	466	721	2e-143	507
SRS0424	gi|48819167|gb|CO120480.1|CO120480	98.63	438	6	0	1	438	611	174	0	821
SRS0426	gi|48751537|gb|CO082056.1|CO082056	95.83	288	12	0	1	288	633	346	9e-134	476
SRS0428	gi|48740556|gb|CO071075.1|CO071075	99.18	486	4	0	1	486	48	533	0	932
SRS0429	gi|48805836|gb|CO107150.1|CO107150	97.78	45	0	1	5	48	34	78	1e-12	73.8
SRS0433	gi|48813017|gb|CO114330.1|CO114330	97.27	183	5	0	6	188	367	185	8e-88	323
SRS0434	gi|48807943|gb|CO109257.1|CO109257	98.46	455	7	0	30	484	32	486	0	846
SRS0435	gi|48751285|gb|CO081804.1|CO081804	99.38	487	3	0	1	487	503	17	0	942
SRS0436	gi|48779882|gb|CO089248.1|CO089248	99.16	476	4	0	13	488	1	476	0	912
SRS0437	gi|48799355|gb|CO100669.1|CO100669	93.63	487	14	4	1	486	559	89	0	714
SRS0438	gi|48794201|gb|CO095515.1|CO095515	98.97	484	5	0	1	484	19	502	0	783
SRS0439	gi|48779576|gb|CO088942.1|CO088942	89.34	197	21	0	48	244	57	253	5e-58	224
SRS0440	gi|48741845|gb|CO072364.1|CO072364	98.16	489	4	2	1	489	17	500	0	809
SRS0441	gi|48794205|gb|CO095519.1|CO095519	98.76	483	6	0	6	488	23	505	0	910
SRS0443	gi|48776145|gb|CO085511.1|CO085511	98.07	466	9	0	25	490	13	478	0	852
SRS0445	gi|48743721|gb|CO074240.1|CO074240	99.59	484	2	0	1	484	253	736	0	944
SRS0448	gi|48739052|gb|CO069571.1|CO069571	98.16	434	8	0	1	434	84	517	0	797
SRS0449	gi|48793335|gb|CO094649.1|CO094649	87.74	212	26	0	1	212	457	246	5e-55	214
SRS0450	gi|48749826|gb|CO080345.1|CO080345	83.76	271	44	0	5	275	316	586	3e-47	188
SRS0452	gi|48798165|gb|CO099479.1|CO099479	97.86	234	2	1	1	234	539	769	5e-117	420
SRS0454	gi|48806730|gb|CO108044.1|CO108044	95.33	300	14	0	200	499	417	716	4e-136	484
SRS0458	gi|48789234|gb|CO090548.1|CO090548	81.47	313	58	0	60	372	37	349	7e-39	161
SRS0459	gi|48822711|gb|CO124024.1|CO124024	97.44	469	9	3	34	501	1	467	0	811
SRS0460	gi|48789779|gb|CO091093.1|CO091093	98.71	464	5	1	26	488	1	464	0	831
SRS0462	gi|48753788|gb|CO084307.1|CO084307	96.58	468	9	1	35	502	1	461	0	805
SRS0464	gi|48777491|gb|CO086857.1|CO086857	87.28	173	21	1	5	177	593	764	7e-39	161
SRS0467	gi|48751073|gb|CO081592.1|CO081592	98.59	142	2	0	27	168	506	365	2e-70	266
SRS0468	gi|48815932|gb|CO117245.1|CO117245	98.93	468	5	0	36	503	127	594	0	888
SRS0469	gi|48739964|gb|CO070483.1|CO070483	99.77	441	1	0	1	441	478	38	0	866
SRS0470	gi|48740129|gb|CO070648.1|CO070648	98.81	504	6	0	1	504	637	134	0	952
SRS0471	gi|48748280|gb|CO078799.1|CO078799	97.22	503	9	2	1	501	755	256	0	876
SRS0472	gi|48746964|gb|CO077483.1|CO077483	96.97	33	1	0	334	366	100	68	8e-08	58
SRS0473	gi|48821202|gb|CO122515.1|CO122515	99.41	505	3	0	1	505	537	33	0	977
SRS0474	gi|48794379|gb|CO095693.1|CO095693	98.8	499	5	1	5	503	2	499	0	934
SRS0475	gi|48777921|gb|CO087287.1|CO087287	91.52	507	41	2	1	506	117	622	4e-173	607
SRS0476	gi|48815552|gb|CO116865.1|CO116865	100	26	0	0	85	110	368	393	5e-06	52
SRS0478	gi|48777191|gb|CO086557.1|CO086557	96.57	408	12	1	42	447	1	408	0	692
SRS0479	gi|48742212|gb|CO072731.1|CO072731	96.67	511	14	1	1	508	638	128	0	874
SRS0480	gi|48739627|gb|CO070146.1|CO070146	95.12	41	1	1	214	254	244	205	8e-08	58
SRS0481	gi|48790429|gb|CO091743.1|CO091743	100	27	0	0	477	503	1	27	1e-06	54
SRS0482	gi|48821345|gb|CO122658.1|CO122658	98.77	488	6	0	1	488	496	9	0	920
SRS0484	gi|48738919|gb|CO069438.1|CO069438	85.62	146	21	0	42	187	672	527	2e-27	123
SRS0485	gi|48753738|gb|CO084257.1|CO084257	87.19	242	31	0	155	396	168	409	6e-61	234
SRS0486	gi|48820960|gb|CO122273.1|CO122273	97.7	435	10	0	76	510	135	569	0	783
SRS0487	gi|48812917|gb|CO114230.1|CO114230	98.31	472	6	2	5	475	423	893	0	858
SRS0488	gi|48828056|gb|CO126446.1|CO126446	98.1	421	7	1	1	421	420	1	0	702
SRS0489	gi|48792986|gb|CO094300.1|CO094300	95.35	301	14	0	211	511	321	621	1e-136	486
SRS0490	gi|48748639|gb|CO079158.1|CO079158	88	50	6	0	400	449	468	419	5e-06	52
SRS0491	gi|48775545|gb|CO084911.1|CO084911	93.62	486	29	1	1	486	502	19	0	712
SRS0492	gi|48805383|gb|CO106697.1|CO106697	98.83	512	6	0	1	512	40	551	0	967
SRS0493	gi|48753394|gb|CO083913.1|CO083913	98.63	512	7	0	1	512	47	558	0	959
SRS0494	gi|48740495|gb|CO071014.1|CO071014	98.24	398	7	0	62	459	35	432	0	733
SRS0496	gi|48821930|gb|CO123243.1|CO123243	100	514	0	0	1	514	5	518	0	1019
SRS0498	gi|48880220|gb|CO131242.1|CO131242	99.8	491	1	0	1	491	491	1	0	965
SRS0499	gi|48783734|gb|CO090007.1|CO090007	90.61	277	25	1	1	276	181	457	2e-91	335
SRS0500	gi|48742596|gb|CO073115.1|CO073115	96.88	353	11	0	1	353	585	233	6e-175	613
SRS0501	gi|48747919|gb|CO078438.1|CO078438	92.75	510	32	3	1	508	508	2	0	698
SRS0502	gi|48794893|gb|CO096207.1|CO096207	96.53	490	6	2	1	490	512	34	0	839
SRS0504	gi|48794216|gb|CO095530.1|CO095530	99.61	516	2	0	1	516	82	597	0	1007
SRS0505	gi|48806394|gb|CO107708.1|CO107708	98.87	441	4	1	1	440	441	1	0	779
SRS0506	gi|48879050|gb|CO130072.1|CO130072	98.27	405	7	0	113	517	111	515	0	747
SRS0507	gi|48738943|gb|CO069462.1|CO069462	92.61	501	35	1	1	501	510	12	0	694
SRS0508	gi|48739967|gb|CO070486.1|CO070486	99.73	367	1	0	1	367	396	762	0	720
SRS0510	gi|48798098|gb|CO099412.1|CO099412	99.17	480	4	0	38	517	1	480	0	920
SRS0513	gi|48811592|gb|CO112905.1|CO112905	99.81	519	1	0	1	519	86	604	0	1021
SRS0514	gi|48750288|gb|CO080807.1|CO080807	99.42	521	3	0	1	521	59	579	0	1009
SRS0515	gi|48743990|gb|CO074509.1|CO074509	80.65	155	30	0	36	190	521	367	2e-11	69.9
SRS0517	gi|48753228|gb|CO083747.1|CO083747	99.31	437	3	0	1	437	33	469	0	783
SRS0518	gi|48881566|gb|CO132588.1|CO132588	86.87	99	13	0	155	253	311	213	1e-18	93.7
SRS0519	gi|48804555|gb|CO105869.1|CO105869	100	27	0	0	108	134	352	326	1e-06	54
SRS0520	gi|48812614|gb|CO113927.1|CO113927	99.73	365	1	0	1	365	461	825	0	716
SRS0522	gi|48776476|gb|CO085842.1|CO085842	97.45	471	12	0	1	471	474	4	0	839
SRS0523	gi|48817490|gb|CO118803.1|CO118803	81.85	259	47	0	1	259	536	278	7e-33	141
SRS0527	gi|48789582|gb|CO090896.1|CO090896	97.55	449	11	0	80	528	510	62	0	803
SRS0529	gi|48751943|gb|CO082462.1|CO082462	99.62	530	2	0	1	530	588	59	0	1035
SRS0530	gi|48817159|gb|CO118472.1|CO118472	96.82	535	11	1	2	530	5	539	0	928
SRS0534	gi|48775424|gb|CO084790.1|CO084790	90	300	30	0	24	323	442	143	6e-98	357
SRS0536	gi|48750184|gb|CO080703.1|CO080703	92.42	132	10	0	168	299	572	703	2e-45	182
SRS0537	gi|48745700|gb|CO076219.1|CO076219	83.88	304	49	0	1	304	275	578	6e-55	214
SRS0538	gi|48802967|gb|CO104281.1|CO104281	84.05	257	41	0	49	305	495	239	5e-46	184
SRS0539	gi|48802967|gb|CO104281.1|CO104281	99.21	506	4	0	20	525	533	28	0	971
SRS0541	gi|48880901|gb|CO131923.1|CO131923	97.87	469	10	0	66	534	1	469	0	850
SRS0542	gi|48808518|gb|CO109832.1|CO109832	98.3	470	7	1	1	470	505	37	0	860
SRS0544	gi|48798684|gb|CO099998.1|CO099998	97.16	529	15	0	4	532	551	23	0	930
SRS0545	gi|48779732|gb|CO089098.1|CO089098	85.55	436	63	0	42	477	60	495	3e-100	365
SRS0546	gi|48752833|gb|CO083352.1|CO083352	97.77	538	9	1	1	535	551	14	0	934
SRS0547	gi|48744528|gb|CO075047.1|CO075047	96.66	509	15	1	1	509	512	6	0	868
SRS0548	gi|48786208|gb|CO090241.1|CO090241	87.65	251	31	0	115	365	77	327	3e-66	252
SRS0550	gi|48775312|gb|CO084678.1|CO084678	97.86	467	6	2	1	464	346	811	0	835
SRS0551	gi|48743115|gb|CO073634.1|CO073634	98.68	454	5	1	5	457	158	611	0	785
SRS0552	gi|48804892|gb|CO106206.1|CO106206	92.37	354	26	1	1	353	460	107	6e-135	480
SRS0554	gi|48775746|gb|CO085112.1|CO085112	99.42	520	3	0	20	539	192	711	0	1007
SRS0555	gi|48776777|gb|CO086143.1|CO086143	96.03	479	17	1	61	539	3	479	0	793
SRS0556	gi|48739909|gb|CO070428.1|CO070428	82.67	225	39	0	104	328	408	184	1e-31	137
SRS0557	gi|48818887|gb|CO120200.1|CO120200	99.63	540	2	0	1	540	635	96	0	1055
SRS0558	gi|48802906|gb|CO104220.1|CO104220	99.44	356	2	0	2	357	533	178	0	690
SRS0560	gi|48796685|gb|CO097999.1|CO097999	98.46	518	8	0	24	541	719	202	0	963
SRS0562	gi|48751531|gb|CO082050.1|CO082050	98.71	541	7	0	1	541	167	707	0	1017
SRS0563	gi|48793180|gb|CO094494.1|CO094494	99.81	516	1	0	1	516	534	19	0	1015
SRS0565	gi|48805592|gb|CO106906.1|CO106906	81.91	470	85	0	61	530	46	515	4e-68	258
SRS0566	gi|48795075|gb|CO096389.1|CO096389	95.25	526	16	4	5	522	1	525	0	823
SRS0567	gi|48779659|gb|CO089025.1|CO089025	97	233	7	0	25	257	29	261	8e-113	406
SRS0569	gi|48739369|gb|CO069888.1|CO069888	88.06	134	16	0	53	186	207	340	3e-32	139
SRS0570	gi|48809494|gb|CO110808.1|CO110808	99.26	543	4	0	1	543	684	142	0	1045
SRS0572	gi|48791393|gb|CO092707.1|CO092707	99.33	449	2	1	4	451	334	782	0	858
SRS0573	gi|48798306|gb|CO099620.1|CO099620	90.74	529	42	3	1	524	529	3	0	644
SRS0575	gi|48799187|gb|CO100501.1|CO100501	98.91	459	5	0	1	459	512	54	0	870
SRS0576	gi|48777996|gb|CO087362.1|CO087362	97.44	546	13	1	1	545	20	565	0	965
SRS0577	gi|48801355|gb|CO102669.1|CO102669	91.79	329	14	4	1	319	592	267	3e-118	424
SRS0578	gi|48820020|gb|CO121333.1|CO121333	82.01	189	34	0	7	195	362	550	4e-22	105
SRS0579	gi|48792136|gb|CO093450.1|CO093450	97.76	401	8	1	146	546	1	400	0	716
SRS0580	gi|48776257|gb|CO085623.1|CO085623	97.81	547	12	0	1	547	121	667	0	989
SRS0581	gi|48810469|gb|CO111782.1|CO111782	98.29	410	7	0	139	548	762	353	0	757
SRS0582	gi|48803203|gb|CO104517.1|CO104517	98.17	438	8	0	1	438	429	866	0	805
SRS0584	gi|48789901|gb|CO091215.1|CO091215	96.77	31	1	0	119	149	304	334	1e-06	54
SRS0587	gi|48753043|gb|CO083562.1|CO083562	99	400	4	0	86	485	715	316	0	761
SRS0588	gi|48880252|gb|CO131274.1|CO131274	90.84	502	46	0	49	550	372	873	3e-180	630
SRS0589	gi|48789834|gb|CO091148.1|CO091148	98.88	356	4	0	195	550	1	356	0	674
SRS0592	gi|48816795|gb|CO118108.1|CO118108	98.82	509	6	0	42	550	1	509	0	961
SRS0593	gi|48804518|gb|CO105832.1|CO105832	98.55	550	8	0	1	550	640	91	0	1027
SRS0595	gi|48808669|gb|CO109983.1|CO109983	95.15	309	15	0	1	309	488	180	4e-139	494
SRS0597	gi|48800416|gb|CO101730.1|CO101730	98.55	551	8	0	1	551	657	107	0	922
SRS0601	gi|48748012|gb|CO078531.1|CO078531	94.04	503	28	2	1	501	378	880	0	743
SRS0603	gi|48743661|gb|CO074180.1|CO074180	99.31	432	3	0	121	552	530	99	0	833
SRS0604	gi|48740421|gb|CO070940.1|CO070940	98.02	101	2	0	1	101	101	1	5e-46	184
SRS0605	gi|48814017|gb|CO115330.1|CO115330	96.53	547	17	2	1	546	553	8	0	876
SRS0606	gi|48809057|gb|CO110371.1|CO110371	99.61	510	2	0	44	553	537	28	0	995
SRS0609	gi|48827340|gb|CO125730.1|CO125730	99.1	555	4	1	1	554	5	559	0	1053
SRS0610	gi|48819341|gb|CO120654.1|CO120654	83.15	89	15	0	153	241	529	617	8e-08	58
SRS0612	gi|48803331|gb|CO104645.1|CO104645	98.39	62	1	0	6	67	126	187	4e-25	115
SRS0614	gi|48792784|gb|CO094098.1|CO094098	93.67	553	10	2	1	553	112	639	0	848
SRS0615	gi|48796052|gb|CO097366.1|CO097366	96.06	559	17	3	1	554	192	750	0	914
SRS0616	gi|48794077|gb|CO095391.1|CO095391	96.09	563	13	3	1	554	567	5	0	930
SRS0618	gi|48744779|gb|CO075298.1|CO075298	98.19	553	8	1	1	551	3	555	0	1011
SRS0620	gi|48813685|gb|CO114998.1|CO114998	90.72	388	36	0	35	422	760	373	4e-136	484
SRS0621	gi|48780171|gb|CO089537.1|CO089537	86.97	307	40	0	87	393	556	250	3e-78	291
SRS0622	gi|48790752|gb|CO092066.1|CO092066	98.27	173	3	0	386	558	34	206	1e-86	319
SRS0624	gi|48829462|gb|CO127852.1|CO127852	89.97	319	32	0	1	319	513	831	2e-104	379
SRS0625	gi|48796922|gb|CO098236.1|CO098236	85.75	414	59	0	29	442	52	465	1e-96	353
SRS0627	gi|48818162|gb|CO119475.1|CO119475	95.06	486	23	1	1	486	485	1	0	765
SRS0629	gi|48880388|gb|CO131410.1|CO131410	82	439	79	0	4	442	226	664	7e-64	244
SRS0630	gi|48789499|gb|CO090813.1|CO090813	99.28	559	4	0	1	559	562	4	0	1076
SRS0631	gi|48787484|gb|CO090381.1|CO090381	91.87	246	20	0	5	250	394	149	1e-89	329
SRS0634	gi|48804921|gb|CO106235.1|CO106235	97.77	403	9	0	145	547	417	15	0	728
SRS0635	gi|48752161|gb|CO082680.1|CO082680	97.43	311	8	0	187	497	393	83	5e-157	553
SRS0636	gi|48746655|gb|CO077174.1|CO077174	79.28	502	104	0	1	502	707	206	8e-42	170
SRS0638	gi|48807499|gb|CO108813.1|CO108813	90.36	166	15	1	218	382	586	421	6e-49	194
SRS0639	gi|48797473|gb|CO098787.1|CO098787	97.75	534	2	1	19	552	1	524	0	973
SRS0641	gi|48808829|gb|CO110143.1|CO110143	100	50	0	0	1	50	75	124	2e-20	99.6
SRS0642	gi|48810861|gb|CO112174.1|CO112174	97.67	86	2	0	2	87	681	766	5e-37	155
SRS0643	gi|48794445|gb|CO095759.1|CO095759	98.41	565	9	0	1	565	2	566	0	1049
SRS0646	gi|48816956|gb|CO118269.1|CO118269	98.37	551	7	1	1	549	568	18	0	1015
SRS0647	gi|48814260|gb|CO115573.1|CO115573	98.23	451	3	2	119	566	746	298	0	779
SRS0648	gi|48828101|gb|CO126491.1|CO126491	99.06	424	3	1	1	423	426	849	0	803
SRS0649	gi|48793692|gb|CO095006.1|CO095006	95.38	173	4	2	400	568	1	173	1e-40	167
SRS0651	gi|48753613|gb|CO084132.1|CO084132	99.6	251	1	0	318	568	320	570	7e-138	490
SRS0652	gi|48790931|gb|CO092245.1|CO092245	100	348	0	0	1	348	81	428	0	648
SRS0653	gi|48741971|gb|CO072490.1|CO072490	99.82	566	1	0	1	566	571	6	0	1061
SRS0654	gi|48748564|gb|CO079083.1|CO079083	94.7	151	8	0	7	157	508	358	2e-61	236
SRS0655	gi|48750004|gb|CO080523.1|CO080523	98.42	570	8	1	1	569	4	573	0	1051
SRS0656	gi|48752595|gb|CO083114.1|CO083114	89.8	98	10	0	198	295	283	186	4e-25	115
SRS0658	gi|48777923|gb|CO087289.1|CO087289	98.95	570	6	0	1	570	192	761	0	1082
SRS0661	gi|48802311|gb|CO103625.1|CO103625	98	449	9	0	2	450	184	632	0	819
SRS0663	gi|48828697|gb|CO127087.1|CO127087	97.11	173	2	1	120	292	207	376	1e-80	299
SRS0664	gi|48747297|gb|CO077816.1|CO077816	96.71	334	11	0	1	334	510	177	2e-163	575
SRS0665	gi|48795942|gb|CO097256.1|CO097256	82.99	147	25	0	185	331	560	706	2e-18	93.7
SRS0666	gi|48798774|gb|CO100088.1|CO100088	98.76	566	7	0	1	566	566	1	0	1025
SRS0668	gi|48797605|gb|CO098919.1|CO098919	97.73	572	13	0	1	572	36	607	0	1031
SRS0672	gi|48795528|gb|CO096842.1|CO096842	99.82	566	1	0	1	566	59	624	0	1114
SRS0673	gi|48739502|gb|CO070021.1|CO070021	99.48	573	2	1	1	573	602	31	0	1104
SRS0674	gi|48795897|gb|CO097211.1|CO097211	92	550	44	0	24	573	1	550	0	741
SRS0675	gi|48752168|gb|CO082687.1|CO082687	82.62	305	53	0	4	308	136	440	6e-46	184
SRS0677	gi|48781985|gb|CO089865.1|CO089865	98.94	564	4	1	12	573	1	564	0	1065
SRS0679	gi|48795307|gb|CO096621.1|CO096621	98.98	491	5	0	84	574	7	497	0	934
SRS0680	gi|48812088|gb|CO113401.1|CO113401	93.81	452	26	1	123	574	158	607	0	668
SRS0681	gi|48751207|gb|CO081726.1|CO081726	98.61	360	5	0	2	361	495	854	0	674
SRS0682	gi|48829041|gb|CO127431.1|CO127431	98.26	574	10	0	1	574	127	700	0	1059
SRS0683	gi|48820663|gb|CO121976.1|CO121976	99.32	147	1	0	6	152	742	888	8e-76	283
SRS0685	gi|48742828|gb|CO073347.1|CO073347	95.32	491	23	0	40	530	41	531	0	791
SRS0687	gi|48880968|gb|CO131990.1|CO131990	100	34	0	0	1	34	132	165	9e-11	67.9
SRS0689	gi|48751253|gb|CO081772.1|CO081772	91.95	348	28	0	1	348	714	367	3e-131	468
SRS0690	gi|48813076|gb|CO114389.1|CO114389	99.31	577	4	0	1	577	72	648	0	1112
SRS0691	gi|48751606|gb|CO082125.1|CO082125	86.3	511	70	0	67	577	87	597	2e-128	458
SRS0692	gi|48745415|gb|CO075934.1|CO075934	97.12	555	7	2	27	578	550	2	0	920
SRS0696	gi|48783776|gb|CO090049.1|CO090049	97.16	458	13	0	113	570	358	815	0	729
SRS0699	gi|48776652|gb|CO086018.1|CO086018	97.75	356	8	0	1	356	503	148	0	642
SRS0700	gi|48744398|gb|CO074917.1|CO074917	98.11	583	8	1	1	580	99	681	0	1065
SRS0701	gi|48740067|gb|CO070586.1|CO070586	95.52	134	4	1	374	505	1	134	2e-54	212
SRS0702	gi|48741227|gb|CO071746.1|CO071746	99.14	581	5	0	1	581	96	676	0	1112
SRS0703	gi|48809378|gb|CO110692.1|CO110692	100	407	0	0	1	407	366	772	0	807
SRS0706	gi|48828795|gb|CO127185.1|CO127185	97.78	405	9	0	1	405	553	149	0	731
SRS0709	gi|48818148|gb|CO119461.1|CO119461	97.81	548	9	1	30	577	744	200	0	987
SRS0710	gi|48803762|gb|CO105076.1|CO105076	97.55	327	8	0	1	327	321	647	2e-166	585
SRS0711	gi|48814446|gb|CO115759.1|CO115759	93.81	582	36	0	1	582	641	60	0	809
SRS0712	gi|48751962|gb|CO082481.1|CO082481	99.37	473	3	0	6	478	542	70	0	914
SRS0713	gi|48746025|gb|CO076544.1|CO076544	83.29	407	68	0	54	460	92	498	5e-71	268
SRS0714	gi|48744258|gb|CO074777.1|CO074777	96.55	522	15	3	1	519	68	589	0	868
SRS0717	gi|48750778|gb|CO081297.1|CO081297	98.21	56	1	0	1	56	85	30	2e-21	103
SRS0718	gi|48879239|gb|CO130261.1|CO130261	98.3	294	5	0	77	370	539	832	6e-154	543
SRS0719	gi|48739918|gb|CO070437.1|CO070437	99.81	524	1	0	1	524	614	91	0	1031
SRS0721	gi|48749274|gb|CO079793.1|CO079793	98.97	585	6	0	1	585	642	58	0	1112
SRS0722	gi|48796632|gb|CO097946.1|CO097946	99.18	489	4	0	1	489	39	527	0	938
SRS0723	gi|48796922|gb|CO098236.1|CO098236	87.2	414	53	0	21	434	53	466	5e-111	400
SRS0724	gi|48878553|gb|CO129575.1|CO129575	98.29	586	9	1	1	585	50	635	0	1074
SRS0725	gi|48794068|gb|CO095382.1|CO095382	98.98	586	5	1	1	586	72	656	0	1061
SRS0727	gi|48821218|gb|CO122531.1|CO122531	80.44	450	75	3	95	540	396	836	9e-48	190
SRS0728	gi|48792816|gb|CO094130.1|CO094130	97.96	539	10	1	1	539	545	8	0	973
SRS0732	gi|48813414|gb|CO114727.1|CO114727	99.3	575	4	0	1	575	579	5	0	1108
SRS0733	gi|48812749|gb|CO114062.1|CO114062	99.04	523	4	1	1	522	523	1	0	950
SRS0734	gi|48778186|gb|CO087552.1|CO087552	82.06	340	58	1	3	342	355	691	1e-46	186
SRS0736	gi|48748467|gb|CO078986.1|CO078986	99.25	533	3	1	1	532	313	845	0	1017
SRS0737	gi|48752588|gb|CO083107.1|CO083107	81.11	180	31	2	17	194	82	260	1e-12	73.8
SRS0739	gi|48817776|gb|CO119089.1|CO119089	96.9	355	11	0	234	588	250	604	5e-176	617
SRS0740	gi|48739960|gb|CO070479.1|CO070479	100	536	0	0	53	588	56	591	0	1063
SRS0741	gi|48821781|gb|CO123094.1|CO123094	85.23	88	13	0	176	263	466	379	6e-12	71.9
SRS0742	gi|48793559|gb|CO094873.1|CO094873	99.66	585	2	0	5	589	668	84	0	1144
SRS0743	gi|48747129|gb|CO077648.1|CO077648	99.66	585	2	0	1	585	585	1	0	1144
SRS0745	gi|48811668|gb|CO112981.1|CO112981	90.62	544	50	1	38	581	33	575	0	666
SRS0747	gi|48797654|gb|CO098968.1|CO098968	95.13	226	9	1	136	359	437	662	7e-98	357
SRS0748	gi|48740652|gb|CO071171.1|CO071171	97.56	41	1	0	6	46	820	860	4e-13	75.8
SRS0750	gi|48794490|gb|CO095804.1|CO095804	95.52	268	12	0	324	591	1	268	9e-122	436
SRS0752	gi|48742641|gb|CO073160.1|CO073160	99	402	4	0	1	402	212	613	0	765
SRS0753	gi|48816276|gb|CO117589.1|CO117589	96	575	23	0	1	575	575	1	0	957
SRS0754	gi|48801838|gb|CO103152.1|CO103152	98.02	404	8	0	64	467	570	167	0	737
SRS0755	gi|48881863|gb|CO132885.1|CO132885	93.65	63	4	0	99	161	761	823	2e-18	93.7
SRS0756	gi|48821663|gb|CO122976.1|CO122976	95.64	573	12	2	1	572	563	3	0	910
SRS0759	gi|48739696|gb|CO070215.1|CO070215	98.82	591	7	0	1	591	591	1	0	1116
SRS0760	gi|48779014|gb|CO088380.1|CO088380	97.79	589	13	0	1	589	592	4	0	948
SRS0761	gi|48816187|gb|CO117500.1|CO117500	88.89	81	8	1	30	110	231	310	6e-15	81.8
SRS0762	gi|48744308|gb|CO074827.1|CO074827	81.53	222	41	0	16	237	35	256	4e-25	115
[truncated: 1,337 more rows]

## Sheet: S4-4 G. barbadens
Query id	Subject id	% identity	alignment length	mismatches	gap openings	q. start	q. end	s. start	s. start	e-value	bit score
[truncated: 3,132 more rows]
