# Supplementary material for: Identification of Multiple Stress Responsive Genes by Sequencing a Normalized cDNA Library from Sea-Land Cotton (Gossypium barbadense L.)
Source: PLoS One. 2016 Mar 31;11(3):e0152927. doi: 10.1371/journal.pone.0152927 (PMC4816313; doi:10.1371/journal.pone.0152927)
Supplement: S5 Table — S5-1: G. arboreum (https://www.cottongen.org/); S5-2: G. raimondii (https://www.cottongen.org/); S5-3: G. hirsutum (https://www.cottongen.org/); and S5-4: G. barbadense (http://cotton.cropdb.org/cotton/index.php). (XLSX) [file pone.0152927.s007.xlsx]

## Sheet: S5-1 G. arboretum
Query id	Query id	% identity	alignment length	mismatches	gap openings	q. start	q. end	s. start	s. start	e-value	bit score
CO000138	Cotton_A_02411	96.39	166	6	0	45	542	1	166	2e-117	332
CO000311	Cotton_A_00471	94.04	235	14	0	123	827	1	235	4e-163	453
CO000275	Cotton_A_37408	97.52	323	8	0	43	1011	1	323	0	624
CO000167	Cotton_A_28458	99.5	201	1	0	54	656	1	201	2e-137	385
CO000061	Cotton_A_24869	95.33	300	14	0	32	931	1	300	1e-173	485
CO000620	Cotton_A_24049	93.51	154	10	0	1	462	819	972	2e-91	288
CO000578	Cotton_A_34751	99.57	231	1	0	41	733	1	231	9e-132	372
CO000450	Cotton_A_13977	97.94	97	2	0	130	420	1	97	3e-46	148
CO000239	Cotton_A_21831	98.99	199	2	0	150	746	1	199	5e-128	369
CO000628	Cotton_A_26353	84.89	225	6	2	1	591	2	225	4e-130	367
CO000369	Cotton_A_06028	100	194	0	0	1	582	27	220	3e-144	404
CO000051	Cotton_A_14684	97.84	185	4	1	70	624	1	184	4e-103	297
CO000163	Cotton_A_04228	99.45	182	1	0	63	608	1	182	3e-136	382
CO000382	Cotton_A_23954	98.92	277	3	0	13	843	1	277	3e-126	360
CO000297	Cotton_A_06537	99.04	208	2	0	97	720	1	208	2e-92	275
CO000189	Cotton_A_26206	99.78	462	1	0	12	1397	1	462	0	870
CO000156	Cotton_A_01533	42.58	209	111	3	2	601	113	317	3e-47	159
CO000451	Cotton_A_14481	98.69	457	6	0	31	1401	1	457	0	913
CO000388	Cotton_A_27308	100	427	0	0	126	1406	1	427	0	802
CO000105	Cotton_A_31826	99.36	157	1	0	66	536	1	157	1e-104	300
CO000064	Cotton_A_06236	99.4	168	1	0	33	536	1	168	8e-102	293
CO000389	Cotton_A_02992	100	140	0	0	19	438	1	140	1e-99	284
CO000524	Cotton_A_19792	89.25	214	23	0	406	1047	3	216	1e-136	388
CO000356	Cotton_A_18083	96.64	268	5	1	41	832	1	268	0	540
CO000201	Cotton_A_12137	97.38	191	5	0	35	607	1	191	2e-122	310
CO000527	Cotton_A_02619	100	149	0	0	53	499	1	149	4e-105	298
CO000146	Cotton_A_09331	100	161	0	0	1	483	76	236	8e-114	325
CO000120	Cotton_A_03733	99.15	234	2	0	78	779	1	234	2e-145	411
CO000638	Cotton_A_06727	100	241	0	0	7	729	711	951	9e-164	483
CO000466	Cotton_A_10372	98.46	130	2	0	1	390	229	358	1e-84	254
CO000040	Cotton_A_17477	99.33	150	1	0	27	476	1	150	1e-91	266
CO000321	Cotton_A_05163	100	156	0	0	141	608	24	179	5e-97	284
CO000481	Cotton_A_26462	100	155	0	0	247	711	58	212	2e-115	320
CO000231	Cotton_A_00250	99.64	278	1	0	29	862	1	278	0	558
CO000110	Cotton_A_31962	99.21	253	2	0	3	761	89	341	0	513
CO000409	Cotton_A_10155	98.08	260	5	0	51	830	1	260	6e-176	486
CO000221	Cotton_A_18936	96.51	86	3	0	192	449	50	135	9e-39	130
CO000292	Cotton_A_39380	87.93	174	21	0	45	566	1	174	1e-105	308
CO000308	Cotton_A_05420	96.09	128	5	0	79	462	23	150	2e-82	242
CO000032	Cotton_A_33159	93.14	277	16	1	15	836	1	277	1e-152	430
CO000443	Cotton_A_06007	99.03	206	1	1	135	749	1	206	9e-122	346
CO000441	Cotton_A_11653	99.08	217	2	0	92	742	10	226	9e-157	438
CO000194	Cotton_A_02870	99.28	138	1	0	3	416	268	405	7e-80	245
CO000395	Cotton_A_26951	97.95	195	4	0	188	772	24	218	2e-111	321
CO000022	Cotton_A_01940	99.59	241	1	0	70	792	3	243	7e-143	404
CO000272	Cotton_A_06028	95.89	219	9	0	47	703	1	219	8e-160	442
CO000005	Cotton_A_27679	100	95	0	0	79	363	1	95	5e-64	194
CO000341	Cotton_A_26496	99.6	252	1	0	40	795	1	252	2e-177	492
CO000473	Cotton_A_07730	98.68	151	2	0	72	524	1	151	2e-103	296
CO000566	Cotton_A_24643	100	136	0	0	53	460	1	136	2e-77	228
CO000494	Cotton_A_33714	100	110	0	0	69	398	1	110	3e-50	158
CO000136	Cotton_A_31699	100	149	0	0	180	626	1	149	2e-107	307
CO000461	Cotton_A_07575	100	138	0	0	3	416	565	702	3e-89	276
CO000142	Cotton_A_05369	98.78	82	1	0	83	328	2	83	5e-57	174
CO000565	Cotton_A_09104	98.92	93	1	0	87	365	1	93	5e-63	191
CO000463	Cotton_A_25279	98.69	229	3	0	3	689	63	291	8e-174	483
CO000505	Cotton_A_33740	97.09	172	5	0	40	555	1	172	2e-113	322
CO000445	Cotton_A_28226	99.68	309	1	0	120	1046	1	309	0	572
CO000533	Cotton_A_32504	99.36	312	2	0	3	938	618	929	0	620
CO000455	Cotton_A_33365	81.53	222	41	1	486	1151	128	329	8e-127	314
CO000209	Cotton_A_40386	89.66	174	18	0	55	576	1	174	2e-110	315
CO000003	Cotton_A_26517	100	136	0	0	39	446	1	136	2e-91	266
CO000462	Cotton_A_19795	98.8	251	3	0	59	811	1	251	4e-175	486
CO000544	Cotton_A_03745	98.75	80	1	0	39	278	1	80	1e-33	123
CO000433	Cotton_A_24799	99.61	257	1	0	41	811	1	257	0	501
CO000432	Cotton_A_24482	100	101	0	0	73	375	11	111	3e-70	210
CO000112	Cotton_A_36317	99.71	341	1	0	144	1166	16	356	0	716
CO000577	Cotton_A_02303	100	146	0	0	106	543	1	146	3e-103	296
CO000460	Cotton_A_19471	97.66	214	5	0	858	1499	1729	1942	7e-129	413
CO000217	Cotton_A_26290	99.59	243	1	0	74	802	1	243	1e-146	411
CO000626	Cotton_A_38779	99.16	237	2	0	49	759	1	237	8e-161	448
CO000149	Cotton_A_33761	100	178	0	0	44	577	1	178	2e-132	371
CO000541	Cotton_A_31164	90.77	65	6	0	169	363	35	99	2e-47	136
CO000190	Cotton_A_27830	99.71	340	1	0	1	1020	93	432	0	645
CO000083	Cotton_A_36744	98.74	159	2	0	59	535	1	159	3e-113	322
CO000358	Cotton_A_19268	93.38	136	9	0	3	410	16	151	5e-89	258
CO000335	Cotton_A_20530	99.09	110	1	0	93	422	1	110	3e-86	233
CO000406	Cotton_A_21263	99.57	231	1	0	26	718	1	231	2e-173	478
CO000489	Cotton_A_01198	100	272	0	0	3	818	219	490	8e-180	506
CO000283	Cotton_A_22450	99.1	332	3	0	70	1065	1	332	0	632
CO000181	Cotton_A_25291	100	96	0	0	3	290	356	451	1e-61	198
CO000320	Cotton_A_11416	50.16	315	156	4	1	942	111	422	2e-95	292
CO000434	Cotton_A_00137	99.19	248	2	0	17	760	1	248	1e-174	481
CO000261	Cotton_A_25516	99.47	376	2	0	153	1280	1	376	0	584
CO000387	Cotton_A_21899	97.96	196	4	0	225	812	1	196	7e-124	352
CO000238	Cotton_A_02296	98.06	206	4	0	27	644	1	206	7e-127	361
CO000487	Cotton_A_06778	99.34	301	2	0	287	1189	1	301	0	584
CO000133	Cotton_A_02424	99.44	180	1	0	264	803	60	239	3e-123	357
CO000454	Cotton_A_17081	99.02	205	2	0	49	663	1	205	6e-147	413
CO000220	Cotton_A_36745	97.48	159	4	0	49	525	1	159	9e-112	317
CO000140	Cotton_A_34230	100	219	0	0	19	675	1	219	5e-132	372
CO000421	Cotton_A_35424	98.1	210	4	1	26	655	1	208	1e-127	361
CO000130	Cotton_A_16180	92.59	108	8	0	2	325	24	131	8e-65	196
CO000427	Cotton_A_24462	77.54	187	42	1	154	714	15	163	6e-86	254
CO000056	Cotton_A_09648	98.31	236	4	0	75	782	1	236	1e-137	388
CO000636	Cotton_A_02713	85.19	412	52	6	374	1582	84	490	0	664
CO000367	Cotton_A_21989	97.26	219	1	1	2	643	145	363	2e-131	380
CO000200	Cotton_A_04273	98.56	277	4	0	42	872	1	277	0	532
CO000050	Cotton_A_21208	100	91	0	0	72	344	2	92	4e-62	187
CO000118	Cotton_A_27260	98.09	418	8	0	66	1319	1	418	0	724
CO000377	Cotton_A_28858	97.14	315	9	0	9	953	1	315	0	568
CO000362	Cotton_A_30463	94.92	315	16	0	1	945	208	522	0	611
CO000250	Cotton_A_13025	98.16	272	5	0	2	817	126	397	0	556
CO000195	Cotton_A_03122	98.72	392	5	0	3	1178	114	505	0	716
CO000246	Cotton_A_13246	99.16	237	2	0	37	747	1	237	1e-146	412
CO000608	Cotton_A_35857	98.13	214	4	0	155	796	1	214	2e-146	417
CO000364	Cotton_A_03146	76.47	102	24	1	49	354	1	99	9e-52	162
CO000355	Cotton_A_13627	98.06	103	2	0	2	310	102	204	2e-70	212
CO000260	Cotton_A_06453	94.49	127	7	0	3	383	108	234	7e-81	240
CO000571	Cotton_A_21902	95.29	191	9	0	50	622	35	225	3e-127	360
CO000058	Cotton_A_13883	97.72	219	2	1	90	737	15	233	2e-132	376
CO000304	Cotton_A_29859	98.37	245	4	0	109	843	6	250	3e-168	467
CO000581	Cotton_A_34581	99.07	215	2	0	1	645	148	362	3e-138	394
CO000398	Cotton_A_05552	98.08	52	1	0	122	277	25	76	2e-22	90.1
CO000084	Cotton_A_22132	99.65	287	1	0	75	935	1	287	0	582
CO000456	Cotton_A_22869	97.6	167	4	0	162	662	34	200	2e-120	346
CO000245	Cotton_A_40602	99.64	277	1	0	1	831	321	597	0	558
CO000219	Cotton_A_01756	98.97	97	1	0	49	339	1	97	4e-66	197
CO000381	Cotton_A_04840	99.45	181	1	0	18	560	1	181	8e-113	323
CO000447	Cotton_A_12541	100	162	0	0	95	580	18	179	2e-120	342
CO000147	Cotton_A_23821	98.44	257	4	0	36	806	1	257	0	508
CO000504	Cotton_A_23815	98.09	262	5	0	40	825	1	262	7e-171	484
CO000328	Cotton_A_14288	98.55	69	1	0	103	309	25	93	6e-45	144
CO000230	Cotton_A_21550	100	262	0	0	1	786	106	367	0	536
CO000070	Cotton_A_24477	91.26	183	16	0	151	699	42	224	3e-107	310
CO000351	Cotton_A_12660	100	112	0	0	93	428	1	112	1e-58	183
CO000428	Cotton_A_11375	96.79	249	8	0	91	837	1	249	2e-177	493
CO000501	Cotton_A_21497	98.85	174	2	0	1	522	914	1087	1e-108	338
CO000117	Cotton_A_36868	98.4	250	4	0	75	824	1	250	0	518
CO000202	Cotton_A_27173	100	127	0	0	1	381	267	393	5e-87	262
CO000249	Cotton_A_11185	98.39	186	3	0	75	632	1	186	1e-116	332
CO000446	Cotton_A_27589	99.26	271	2	0	2	814	46	316	0	520
CO000548	Cotton_A_41199	100	106	0	0	27	344	1	106	5e-73	217
CO000530	Cotton_A_16231	100	243	0	0	63	791	21	263	3e-144	405
CO000390	Cotton_A_07272	98.75	80	1	0	106	345	43	122	2e-51	161
CO000374	Cotton_A_27776	98.71	155	2	0	176	640	1	155	9e-108	309
CO000345	Cotton_A_13378	98.11	159	3	0	46	522	1	159	3e-113	322
CO000493	Cotton_A_04822	96.43	280	10	0	1	840	162	441	0	541
CO000214	Cotton_A_18938	97.06	238	7	0	6	719	1	238	2e-168	468
CO000592	Cotton_A_25988	95.02	221	10	1	2	661	278	498	4e-146	417
CO000467	Cotton_A_24463	100	99	0	0	87	383	18	116	3e-68	206
CO000340	Cotton_A_22954	98.78	246	3	0	102	839	1	246	1e-168	481
CO000610	Cotton_A_00371	91.11	45	4	0	141	275	24	68	2e-23	88.6
CO000497	Cotton_A_24126	92.96	284	19	1	3	851	5	288	2e-177	503
CO000193	Cotton_A_03885	98.55	207	3	0	40	660	1	207	2e-151	421
CO000211	Cotton_A_19256	93.65	252	16	0	2	757	434	685	4e-160	466
CO000137	Cotton_A_08371	100	151	0	0	65	517	2	152	2e-105	301
CO000536	Cotton_A_01709	97.56	164	4	1	58	549	15	175	6e-115	326
CO000042	Cotton_A_05101	98.78	246	3	0	153	890	1	246	3e-168	467
CO000457	Cotton_A_11328	82.61	138	3	1	28	378	1	138	2e-60	187
CO000119	Cotton_A_13709	89.42	312	25	4	60	971	1	309	8e-171	480
CO000420	Cotton_A_08487	99.19	247	1	1	76	813	1	247	2e-164	456
CO000237	Cotton_A_03281	93.88	196	12	1	55	642	1	195	4e-114	326
CO000148	Cotton_A_12953	100	247	0	0	29	769	1	247	5e-178	490
CO000408	Cotton_A_16097	98.11	264	3	1	125	910	1	264	7e-156	436
CO000093	Cotton_A_29796	100	199	0	0	146	742	39	237	4e-143	401
CO000546	Cotton_A_05765	100	281	0	0	2	844	97	377	0	548
CO000458	Cotton_A_12673	94.55	165	9	0	2	496	170	334	2e-97	288
CO000266	Cotton_A_18959	96.92	292	9	1	3	878	291	577	0	568
CO000519	Cotton_A_02539	100	120	0	0	68	427	1	120	1e-76	228
CO000322	Cotton_A_34644	98.96	193	2	0	93	671	1	193	1e-109	320
CO000103	Cotton_A_05807	96.75	154	5	0	86	547	1	154	3e-88	258
CO000281	Cotton_A_26188	98.21	112	2	0	350	685	203	314	4e-95	189
CO000267	Cotton_A_09011	95.21	584	26	1	46	1791	1	584	0	1069
CO000572	Cotton_A_18241	94.89	235	12	1	3	707	256	489	1e-141	407
CO000418	Cotton_A_21850	99.2	250	2	0	3	752	45	294	0	530
CO000082	Cotton_A_35787	99.32	146	1	0	3	440	84	229	7e-98	283
CO000623	Cotton_A_06169	100	215	0	0	7	651	208	422	1e-139	401
CO000425	Cotton_A_31029	97.8	182	4	0	42	587	1	182	1e-130	369
CO000049	Cotton_A_10650	98.87	354	4	0	30	1091	1	354	0	697
CO000422	Cotton_A_25470	98.82	254	3	0	5	766	1	254	6e-171	472
CO000411	Cotton_A_19341	80.98	163	30	1	50	535	1	163	5e-45	150
CO000086	Cotton_A_03278	94.57	92	5	1	62	337	7	97	8e-51	158
CO000602	Cotton_A_04586	99.28	138	1	0	3	416	83	220	5e-95	276
CO000478	Cotton_A_24927	99.58	239	1	0	3	719	291	529	4e-165	468
CO000472	Cotton_A_33461	87.75	204	21	1	82	681	1	204	1e-81	249
CO000269	Cotton_A_39380	95.4	174	8	0	64	585	1	174	1e-117	333
CO000397	Cotton_A_16872	97.93	338	7	0	37	1050	1	338	0	665
CO000126	Cotton_A_24908	97.58	165	4	0	63	557	2	166	7e-105	301
CO000186	Cotton_A_10907	100	377	0	0	152	1282	1	377	0	759
CO000368	Cotton_A_27942	99.34	151	1	0	94	546	1	151	1e-104	300
CO000327	Cotton_A_38233	100	239	0	0	3	719	114	352	2e-156	441
CO000256	Cotton_A_08112	98.21	112	2	0	54	389	1	112	2e-35	121
CO000553	Cotton_A_23835	99.07	108	1	0	28	351	95	202	3e-76	227
CO000062	Cotton_A_14046	100	201	0	0	113	715	20	220	1e-137	387
CO000315	Cotton_A_01381	98.81	84	1	0	2	253	65	148	7e-53	165
CO000512	Cotton_A_22136	100	167	0	0	107	607	1	167	2e-113	326
CO000047	Cotton_A_32417	93.28	119	8	0	63	419	1	119	2e-76	225
CO000306	Cotton_A_04857	100	168	0	0	83	586	1	168	6e-93	271
CO000503	Cotton_A_03127	100	62	0	0	89	274	1	62	1e-29	105
CO000224	Cotton_A_09670	98.48	198	3	0	109	702	20	217	4e-131	372
CO000090	Cotton_A_27360	98.46	259	4	0	62	838	1	259	0	528
CO000496	Cotton_A_38046	100	157	0	0	24	494	1	157	9e-116	327
CO000276	Cotton_A_16154	100	180	0	0	42	581	1	180	7e-128	361
CO000091	Cotton_A_12051	98.52	270	4	0	3	812	55	324	0	530
CO000282	Cotton_A_34949	100	71	0	0	1	213	466	536	4e-44	154
CO000228	Cotton_A_00274	98.17	383	7	0	3	1151	46	428	0	772
CO000065	Cotton_A_12133	89.53	172	18	0	26	541	1	172	1e-110	321
CO000026	Cotton_A_22555	97.62	168	4	0	122	625	15	182	1e-121	345
CO000258	Cotton_A_16488	100	212	0	0	74	709	1	212	2e-140	394
CO000060	Cotton_A_20799	99.57	231	1	0	1	693	1	231	2e-135	382
CO000550	Cotton_A_29611	99.6	250	1	0	63	812	1	250	0	503
CO000274	Cotton_A_02022	92.9	183	13	0	113	661	1	183	7e-130	365
CO000233	Cotton_A_04307	97.95	146	3	0	72	509	1	146	1e-115	308
CO000554	Cotton_A_17647	100	65	0	0	349	543	145	209	7e-38	131
CO000394	Cotton_A_21432	100	134	0	0	69	470	1	134	1e-58	182
CO000615	Cotton_A_32828	99.18	122	1	0	96	461	27	148	2e-86	251
CO000096	Cotton_A_12905	98.72	156	2	0	90	557	1	156	3e-101	291
CO000177	Cotton_A_26906	84.71	157	24	1	3	473	7	139	8e-85	248
CO000469	Cotton_A_08916	98.47	131	2	0	128	520	17	147	7e-91	265
CO000129	Cotton_A_26517	100	127	0	0	66	446	1	127	6e-85	249
CO000586	Cotton_A_19582	100	228	0	0	195	878	1	228	6e-165	462
CO000063	Cotton_A_12660	95.12	82	4	0	202	447	31	112	4e-51	164
CO000125	Cotton_A_16501	96.86	287	9	1	3	863	1481	1766	3e-166	504
CO000174	Cotton_A_06796	97.99	298	6	0	22	915	402	699	1e-149	438
CO000517	Cotton_A_38004	99.17	240	2	0	94	813	29	268	9e-179	496
CO000631	Cotton_A_21284	98.66	149	2	0	120	566	1	149	3e-92	269
CO000558	Cotton_A_28951	98.81	168	2	0	70	573	1	168	3e-109	312
CO000444	Cotton_A_06817	98.04	153	3	0	4	462	187	339	3e-81	250
CO000072	Cotton_A_30589	99.6	247	1	0	71	811	4	250	1e-150	421
CO000440	Cotton_A_12290	100	141	0	0	8	430	293	433	4e-98	293
CO000299	Cotton_A_35469	97.6	125	3	0	174	548	66	190	4e-49	161
CO000268	Cotton_A_38742	83.21	131	1	1	33	362	1	131	5e-51	162
CO000164	Cotton_A_30937	99.16	239	2	0	147	863	1	239	1e-169	475
CO000491	Cotton_A_05938	100	151	0	0	3	455	397	547	8e-101	304
CO000337	Cotton_A_02888	91.32	242	4	2	68	742	16	257	2e-165	458
CO000459	Cotton_A_00708	98.8	250	3	0	7	756	1	250	6e-175	486
CO000407	Cotton_A_17696	98.51	134	2	0	33	434	1	134	5e-72	216
CO000160	Cotton_A_27700	98.04	102	2	0	382	687	51	152	1e-68	210
CO000115	Cotton_A_06465	100	112	0	0	436	771	114	225	4e-80	242
CO000185	Cotton_A_27002	99.5	201	1	0	204	806	14	214	8e-143	400
CO000580	Cotton_A_02733	97.3	37	1	0	50	160	47	83	2e-18	80.9
CO000569	Cotton_A_23363	97.24	254	7	0	67	828	1	254	6e-157	442
CO000240	Cotton_A_22881	99.68	310	1	0	31	960	1	310	0	585
CO000419	Cotton_A_03413	99.15	236	2	0	14	721	1	236	8e-161	446
CO000622	Cotton_A_14889	92.59	54	4	0	15	176	613	666	4e-32	119
CO000576	Cotton_A_13457	98.8	249	3	0	38	784	1	249	1e-173	479
CO000635	Cotton_A_02030	99.37	159	1	0	2	478	221	379	2e-101	263
CO000386	Cotton_A_12590	100	181	0	0	222	764	1	181	4e-128	366
CO000027	Cotton_A_20053	100	152	0	0	134	589	1	152	5e-111	320
CO000634	Cotton_A_14028	99.6	253	1	0	6	764	321	573	2e-179	512
CO000435	Cotton_A_08739	99.64	274	1	0	32	853	1	274	4e-174	487
CO000310	Cotton_A_18532	98.11	318	6	0	61	1014	1	318	0	644
CO000618	Cotton_A_02713	99.1	221	2	0	20	682	1	221	9e-140	400
CO000184	Cotton_A_13652	99.69	325	1	0	11	985	1	325	0	655
CO000087	Cotton_A_11182	97.98	198	4	0	53	646	1	198	8e-135	379
CO000359	Cotton_A_36245	97.92	48	1	0	3	146	3	50	6e-25	92.4
CO000534	Cotton_A_34671	99.36	312	2	0	201	1136	172	483	0	541
CO000300	Cotton_A_17456	87.77	229	27	1	1	684	11	239	4e-155	431
CO000207	Cotton_A_00977	94.39	321	18	0	142	1104	1	321	0	516
CO000490	Cotton_A_11892	99.13	230	2	0	3	692	132	361	3e-148	419
CO000612	Cotton_A_11060	100	191	0	0	1	573	467	657	1e-130	384
CO000560	Cotton_A_19129	98.99	99	1	0	112	408	22	120	7e-68	203
CO000305	Cotton_A_09143	97.07	205	6	0	135	749	32	236	1e-141	399
CO000488	Cotton_A_28566	98.74	238	3	0	1	714	199	436	1e-167	473
CO000071	Cotton_A_33931	96.34	82	3	0	491	736	86	167	8e-58	155
CO000552	Cotton_A_07462	97.74	133	3	0	361	759	1	133	2e-81	254
CO000106	Cotton_A_29005	99.61	257	1	0	114	884	17	273	0	514
CO000053	Cotton_A_33740	100	173	0	0	76	594	1	173	1e-115	328
CO000041	Cotton_A_39780	98.38	247	4	0	57	797	16	262	4e-175	488
CO000173	Cotton_A_23616	98.74	159	2	0	35	511	1	159	1e-111	318
CO000485	Cotton_A_12980	99.05	105	1	0	11	325	1	105	4e-55	169
CO000633	Cotton_A_35506	77.78	36	8	1	661	768	100	134	5e-10	57.4
CO000020	Cotton_A_10070	83.33	36	6	0	32	139	58	93	4e-15	67.4
CO000477	Cotton_A_03126	98.52	203	3	0	91	699	1	203	5e-73	223
CO000324	Cotton_A_00439	99.3	142	1	0	90	515	1	142	2e-100	287
CO000216	Cotton_A_26517	100	136	0	0	39	446	1	136	6e-92	266
CO000241	Cotton_A_29022	99.63	273	1	0	3	821	125	397	0	527
CO000286	Cotton_A_06020	96.98	199	6	0	254	850	44	242	2e-146	416
CO000113	Cotton_A_34833	99.1	332	3	0	80	1075	1	332	0	636
CO000101	Cotton_A_13665	98.88	356	4	0	378	1445	118	473	0	626
CO000206	Cotton_A_25475	98.11	159	3	0	58	534	1	159	8e-111	315
CO000453	Cotton_A_25579	98.96	193	2	0	121	699	1	193	2e-136	386
CO000077	Cotton_A_08584	100	78	0	0	122	355	22	99	4e-48	153
CO000614	Cotton_A_21131	99.09	110	1	0	86	415	1	110	6e-83	241
CO000169	Cotton_A_36536	96.75	308	10	1	96	1019	6	310	0	523
CO000055	Cotton_A_17053	99.12	114	1	0	64	405	1	114	9e-80	233
CO000262	Cotton_A_32114	100	180	0	0	232	771	1	180	1e-82	250
CO000442	Cotton_A_22294	98.58	211	3	0	3	635	128	338	2e-126	366
CO000007	Cotton_A_04686	99.09	328	3	0	36	1019	1	328	0	602
CO000141	Cotton_A_20741	96.92	292	9	0	32	907	1	292	0	548
CO000218	Cotton_A_09706	99.49	196	1	0	3	590	315	510	2e-113	337
CO000360	Cotton_A_14048	90.38	52	5	0	757	602	359	410	3e-34	92
CO000121	Cotton_A_09100	79.73	74	15	0	327	548	14	87	8e-34	120
CO000506	Cotton_A_28718	99.05	210	2	0	41	670	1	210	2e-131	371
CO000557	Cotton_A_20622	100	245	0	0	1	735	343	587	2e-171	486
CO000046	Cotton_A_07491	89.22	167	18	1	197	697	1	159	2e-79	261
CO000416	Cotton_A_10981	96.35	192	7	0	232	807	1	192	9e-110	322
CO000531	Cotton_A_05867	89.19	37	4	1	165	275	1	36	5e-15	67.4
CO000188	Cotton_A_00504	99.07	108	1	0	49	372	17	124	2e-62	193
CO000540	Cotton_A_24847	97.34	188	5	1	3	566	5	191	3e-93	272
CO000289	Cotton_A_39655	98.99	296	3	0	15	902	1	296	0	605
CO000331	Cotton_A_33226	99.6	251	1	0	50	802	1	251	6e-171	473
CO000543	Cotton_A_25157	97.86	140	3	0	61	480	1	140	6e-82	241
CO000404	Cotton_A_21397	92.14	140	8	1	26	436	1	140	7e-92	266
CO000264	Cotton_A_03169	99.21	252	2	0	24	779	1	252	0	513
CO000596	Cotton_A_05787	99.27	275	2	0	16	840	14	288	0	558
CO000470	Cotton_A_04471	99.16	238	2	0	402	1115	130	367	0	422
CO000313	Cotton_A_29706	98.8	167	2	0	28	528	1	167	3e-86	253
CO000183	Cotton_A_04623	98.54	342	5	0	116	1141	1	342	0	688
CO000410	Cotton_A_25212	100	278	0	0	45	878	1	278	0	537
CO000573	Cotton_A_00914	84.62	39	6	0	410	526	324	362	2e-13	68.9
CO000197	Cotton_A_19268	98.46	130	2	0	33	422	22	151	1e-89	260
CO000234	Cotton_A_04531	100	279	0	0	100	936	13	291	8e-178	494
CO000352	Cotton_A_32492	100	102	0	0	153	458	40	141	2e-58	180
CO000253	Cotton_A_39012	98.64	294	4	0	5	886	117	410	0	602
CO000523	Cotton_A_11660	97.87	282	6	0	23	868	1	282	2e-176	494
CO000223	Cotton_A_23200	98.79	247	3	0	42	782	1	247	9e-136	383
CO000590	Cotton_A_38992	100	157	0	0	28	498	1	157	1e-117	332
CO000010	Cotton_A_11223	100	208	0	0	2	625	302	509	1e-143	414
CO000098	Cotton_A_37408	82.72	324	54	2	57	1022	1	323	0	530
CO000002	Cotton_A_17558	100	264	0	0	29	820	1	264	0	546
CO000225	Cotton_A_25965	99.13	231	2	0	86	778	1	231	2e-156	436
CO000600	Cotton_A_02337	100	169	0	0	3	509	499	667	2e-90	278
CO000333	Cotton_A_00541	98.85	87	1	0	189	449	38	124	7e-27	100
CO000537	Cotton_A_09808	99	100	1	0	18	317	1	100	1e-63	190
CO000023	Cotton_A_23247	99.37	158	1	0	113	586	1	158	3e-113	322
CO000001	Cotton_A_03156	97.37	114	3	0	85	426	11	124	1e-45	147
CO000332	Cotton_A_13978	97	100	3	0	161	460	1	100	7e-50	157
CO000273	Cotton_A_17212	99	100	1	0	223	522	49	148	3e-59	183
CO000357	Cotton_A_10234	98.73	316	4	0	89	1036	1	316	0	643
CO000564	Cotton_A_04604	67.21	122	40	1	55	420	35	120	4e-47	154
CO000513	Cotton_A_30948	95.63	229	10	0	69	755	1	229	5e-141	395
CO000109	Cotton_A_02461	97.78	225	5	0	38	712	1	225	3e-165	458
CO000127	Cotton_A_10936	93.56	233	15	0	156	854	2	234	3e-152	428
CO000413	Cotton_A_27705	98.68	151	1	1	31	480	1	151	6e-106	302
CO000532	Cotton_A_06511	81.33	75	14	0	114	338	4	78	4e-41	135
CO000288	Cotton_A_14130	97.18	71	2	0	6	218	28	98	1e-50	157
CO000302	Cotton_A_21737	98.2	278	5	1	75	908	1	275	0	548
CO000606	Cotton_A_03770	96.09	128	5	0	3	386	34	161	2e-68	205
CO000172	Cotton_A_16119	97.94	97	2	0	41	331	6	102	2e-47	150
CO000017	Cotton_A_15818	99.59	243	1	0	34	762	1	243	5e-166	460
CO000277	Cotton_A_00410	100	91	0	0	210	482	29	119	2e-57	177
CO000031	Cotton_A_02308	98.18	274	5	0	59	880	1	274	0	533
CO000018	Cotton_A_29212	97.59	290	7	0	47	916	143	432	0	537
CO000430	Cotton_A_06911	98.17	218	4	0	61	714	1	218	2e-155	431
CO000334	Cotton_A_12362	100	265	0	0	42	836	1	265	0	546
CO000236	Cotton_A_22005	99.05	210	2	0	55	684	1	210	3e-130	367
CO000637	Cotton_A_06860	96.91	194	6	0	24	605	1	194	5e-90	265
CO000598	Cotton_A_00439	99.3	142	1	0	28	453	1	142	1e-100	287
CO000380	Cotton_A_22968	98.9	453	5	0	105	1463	18	470	0	909
CO000095	Cotton_A_07565	98.36	122	2	0	66	431	1	122	2e-82	242
CO000350	Cotton_A_16727	84.86	185	28	1	58	612	57	215	2e-83	265
CO000449	Cotton_A_01299	96.4	111	4	0	27	359	1	111	6e-72	212
CO000483	Cotton_A_15627	95.8	238	10	0	84	797	1	238	2e-169	470
CO000182	Cotton_A_14032	100	133	0	0	66	464	1	133	1e-80	239
CO000436	Cotton_A_09161	100	163	0	0	55	543	1	163	4e-118	332
CO000135	Cotton_A_09691	98.29	175	3	0	41	565	1	175	3e-113	323
CO000165	Cotton_A_20690	79.21	457	93	1	156	1520	18	474	0	753
CO000439	Cotton_A_21705	96.27	134	5	0	72	473	1	134	1e-89	260
CO000265	Cotton_A_31637	94.06	320	19	0	121	1080	17	336	0	573
CO000073	Cotton_A_13861	97.26	146	4	0	32	469	1	146	1e-104	297
CO000379	Cotton_A_25241	96.36	110	4	0	14	343	1	110	1e-75	222
CO000151	Cotton_A_21940	100	104	0	0	249	560	1	104	7e-73	218
CO000555	Cotton_A_19678	99.22	129	1	0	59	445	1	129	2e-72	215
CO000159	Cotton_A_18608	99.01	203	2	0	37	645	1	203	3e-132	374
CO000168	Cotton_A_07865	100	242	0	0	38	763	1	242	1e-176	491
CO000604	Cotton_A_37054	88.04	184	2	1	99	590	9	192	3e-105	305
CO000424	Cotton_A_19130	100	261	0	0	55	837	1	261	0	557
CO000498	Cotton_A_10500	100	28	0	0	3	86	185	212	5e-13	62.8
CO000344	Cotton_A_17452	100	220	0	0	83	742	2	221	3e-153	431
CO000270	Cotton_A_07057	100	289	0	0	54	920	1	289	0	565
CO000588	Cotton_A_21142	97.96	98	2	0	28	321	1	98	2e-44	142
CO000244	Cotton_A_21816	99.38	161	1	0	73	555	1	161	1e-100	290
CO000619	Cotton_A_18638	99.48	191	1	0	63	635	1	191	1e-130	367
CO000252	Cotton_A_40576	98.91	92	1	0	282	557	42	133	7e-57	177
CO000502	Cotton_A_25965	100	78	0	0	280	513	210	287	6e-50	165
CO000383	Cotton_A_16154	100	180	0	0	57	596	1	180	3e-128	361
CO000068	Cotton_A_40582	99.13	345	3	0	1	1035	16	360	0	716
CO000033	Cotton_A_27719	92.95	241	17	0	88	810	1645	1885	2e-122	384
CO000205	Cotton_A_29994	99.6	252	1	0	43	798	1	252	0	522
CO000366	Cotton_A_11063	100	149	0	0	63	509	1	149	2e-103	298
CO000405	Cotton_A_03276	98.3	235	4	0	85	789	1	235	4e-155	434
CO000330	Cotton_A_09323	100	179	0	0	50	586	16	194	5e-126	357
CO000616	Cotton_A_10494	98.73	158	2	0	82	555	24	181	3e-110	315
CO000259	Cotton_A_32485	99.3	286	2	0	2	859	304	589	0	585
CO000567	Cotton_A_37559	96.43	224	8	0	2	673	486	709	7e-150	437
CO000298	Cotton_A_02876	100	436	0	0	84	1391	1	436	0	879
CO000499	Cotton_A_06315	100	255	0	0	6	770	1	255	0	529
CO000296	Cotton_A_34241	91.13	248	18	1	8	739	1	248	7e-164	459
CO000617	Cotton_A_33135	97	200	6	0	30	629	2	201	1e-108	311
CO000585	Cotton_A_20011	100	158	0	0	36	509	1	158	1e-118	335
CO000114	Cotton_A_35116	98.11	159	3	0	81	557	1	159	6e-112	319
CO000029	Cotton_A_14983	96.52	230	8	0	3	692	1	230	5e-157	441
CO000191	Cotton_A_07726	100	210	0	0	3	632	213	422	8e-151	428
CO000271	Cotton_A_02607	99.1	222	2	0	53	718	1	222	4e-124	353
CO000373	Cotton_A_18654	100	259	0	0	61	837	1	259	0	523
CO000170	Cotton_A_08572	100	112	0	0	3	338	315	426	1e-74	229
CO000176	Cotton_A_11018	99.09	219	2	0	57	713	1	219	1e-95	283
CO000336	Cotton_A_39372	80	120	24	0	58	417	1	120	8e-71	211
CO000528	Cotton_A_28343	99.62	262	1	0	103	888	1	262	0	519
CO000099	Cotton_A_15195	89.51	324	34	0	98	1069	4	327	0	555
CO000076	Cotton_A_27976	99.17	240	2	0	55	774	1	240	9e-145	405
CO000153	Cotton_A_18589	100	157	0	0	66	536	1	157	6e-95	275
CO000426	Cotton_A_23571	97.94	243	5	0	1	729	28	270	4e-174	479
CO000316	Cotton_A_27192	100	298	0	0	69	962	1	298	0	566
CO000480	Cotton_A_36581	100	20	0	0	180	121	1	20	7e-08	46.6
CO000535	Cotton_A_24049	98.21	168	3	0	2	505	1140	1307	5e-105	331
CO000515	Cotton_A_30952	98.34	362	6	0	11	1096	1	362	0	630
CO000204	Cotton_A_37871	99.13	343	3	0	46	1074	1	343	0	676
CO000203	Cotton_A_10466	98.07	363	7	0	29	1117	1	363	0	703
CO000057	Cotton_A_11063	100	149	0	0	91	537	1	149	2e-103	298
CO000583	Cotton_A_05190	98.83	171	2	0	52	564	1	171	1e-94	275
CO000471	Cotton_A_37513	78.15	119	25	1	1	354	253	371	2e-57	183
CO000584	Cotton_A_25532	98.57	210	3	0	55	684	1	210	2e-133	376
CO000522	Cotton_A_05564	99.11	112	1	0	1	336	2	113	3e-78	228
CO000318	Cotton_A_35119	98.74	159	2	0	49	525	1	159	3e-112	319
CO000301	Cotton_A_33098	97.81	274	6	0	102	923	1	274	1e-179	500
CO000295	Cotton_A_35323	99.58	238	1	0	95	808	1	238	2e-172	476
CO000486	Cotton_A_22457	83.87	31	5	0	1	93	1	31	4e-10	59.7
CO000593	Cotton_A_16052	93.04	230	16	1	31	720	1	228	2e-90	270
CO000054	Cotton_A_14098	99.07	215	2	0	55	699	1	215	5e-158	439
CO000484	Cotton_A_14976	98.65	222	3	0	77	742	12	233	1e-145	408
CO000575	Cotton_A_08631	96.15	104	4	0	3	314	331	434	5e-61	195
CO000423	Cotton_A_21385	90.98	122	11	0	174	539	5	126	4e-67	203
CO000284	Cotton_A_35787	100	220	0	0	35	694	1	220	6e-154	427
CO000035	Cotton_A_02965	99.19	247	2	0	61	801	1	247	5e-145	414
CO000030	Cotton_A_12558	99.21	127	1	0	43	423	551	677	1e-65	217
CO000080	Cotton_A_28410	92.55	255	0	1	124	831	1	255	1e-165	473
CO000187	Cotton_A_08026	99.61	257	1	0	60	830	2	258	1e-144	406
CO000594	Cotton_A_04336	96.76	216	7	0	103	750	1	216	1e-152	429
CO000361	Cotton_A_15996	100	166	0	0	131	628	1	166	8e-119	338
CO000476	Cotton_A_09120	98.3	235	4	0	88	792	1	235	5e-163	453
CO000006	Cotton_A_39244	99.62	265	1	0	44	838	1	265	0	547
CO000025	Cotton_A_36585	97.67	129	3	0	153	539	11	139	5e-69	209
CO000392	Cotton_A_12086	99.69	326	1	0	1	978	4	329	0	645
CO000097	Cotton_A_26246	97.97	197	4	0	128	718	20	216	3e-124	353
CO000312	Cotton_A_18415	100	132	0	0	57	452	1	132	2e-61	189
CO000625	Cotton_A_25980	100	158	0	0	109	582	1	158	1e-111	324
CO000290	Cotton_A_39380	83.52	176	29	1	48	575	1	174	7e-103	296
CO000474	Cotton_A_21874	99.09	220	2	0	100	759	1	220	6e-156	436
CO000116	Cotton_A_22954	98.85	260	3	0	3	782	389	648	1e-160	461
CO000152	Cotton_A_20009	100	49	0	0	303	449	10	58	2e-30	106
CO000591	Cotton_A_01339	100	197	0	0	51	641	9	205	7e-128	365
CO000343	Cotton_A_39372	96.67	120	4	0	59	418	1	120	8e-80	238
CO000039	Cotton_A_26129	98.83	256	3	0	72	839	1	256	3e-179	494
CO000329	Cotton_A_15195	94.8	327	17	0	18	998	1	327	0	620
CO000507	Cotton_A_00927	98.24	227	4	0	21	701	1	227	8e-159	440
CO000021	Cotton_A_21217	98.52	135	2	0	57	461	1	135	8e-91	262
CO000293	Cotton_A_16872	86.49	37	5	0	3	113	302	338	6e-15	71.2
CO000613	Cotton_A_09398	99.23	130	1	0	28	417	1	130	5e-81	238
CO000015	Cotton_A_20549	76.03	146	27	1	6	419	333	478	2e-73	230
CO000162	Cotton_A_34489	98.9	364	4	0	2	1093	191	554	0	736
CO000403	Cotton_A_00273	98.02	253	5	0	99	857	1	253	1e-164	459
CO000568	Cotton_A_06796	99.24	397	3	0	17	1207	1	397	0	681
CO000089	Cotton_A_34955	98.56	277	4	0	103	933	1	277	6e-166	475
CO000067	Cotton_A_34204	60.61	99	29	3	71	337	15	109	9e-28	102
CO000317	Cotton_A_09485	98.8	250	3	0	36	785	1	250	2e-166	461
CO000605	Cotton_A_31293	97.33	225	6	1	1	675	632	853	6e-122	370
CO000254	Cotton_A_10697	98.1	158	3	0	194	667	1	158	5e-112	320
CO000611	Cotton_A_29721	98.99	99	1	0	24	320	1	99	3e-27	98.2
CO000255	Cotton_A_39345	98.25	286	5	0	70	927	1	286	0	555
CO000429	Cotton_A_18067	92.45	278	7	1	88	879	1	278	8e-170	476
CO000570	Cotton_A_33500	94.29	140	8	0	39	458	21	160	1e-88	258
CO000132	Cotton_A_09903	98.08	104	2	0	1223	912	44	147	6e-46	160
CO000589	Cotton_A_01076	99.42	346	2	0	24	1061	1	346	0	693
CO000104	Cotton_A_00516	99.75	400	1	0	24	1223	1	400	0	788
CO000059	Cotton_A_07096	100	147	0	0	44	484	1	147	3e-103	294
CO000468	Cotton_A_14613	85.31	211	31	1	51	683	1	193	3e-93	272
CO000243	Cotton_A_03667	99.59	242	1	0	115	840	18	259	2e-131	375
CO000627	Cotton_A_21118	98.89	180	2	1	103	642	22	200	4e-114	327
CO000079	Cotton_A_37202	100	96	0	0	9	296	1	96	1e-65	196
CO000229	Cotton_A_19863	95.45	22	1	0	566	631	143	164	2e-06	47.4
CO000144	Cotton_A_08050	98.6	428	5	1	29	1309	1	428	0	790
CO000213	Cotton_A_29727	99.36	314	2	0	25	966	3	316	0	619
CO000549	Cotton_A_01970	99.51	204	1	0	41	652	1	204	2e-133	376
CO000102	Cotton_A_09786	97.33	75	2	0	50	274	1	75	2e-34	116
CO000371	Cotton_A_40123	98.71	155	2	0	65	529	1	155	3e-95	277
CO000414	Cotton_A_07240	98.8	83	1	0	9	257	97	179	3e-59	182
CO000171	Cotton_A_19889	95.31	256	11	1	123	887	1	256	1e-152	429
CO000475	Cotton_A_10073	96.44	281	10	0	3	845	250	530	0	560
CO000482	Cotton_A_27855	98.41	251	4	0	27	779	505	755	3e-180	515
CO000511	Cotton_A_19195	95.03	181	9	0	70	612	1	181	5e-101	291
CO000542	Cotton_A_13097	98	50	1	0	3	152	1555	1604	9e-27	105
CO000013	Cotton_A_14927	100	159	0	0	75	551	1	159	5e-112	323
CO000607	Cotton_A_10607	98.97	194	2	0	2	583	248	441	1e-128	375
CO000353	Cotton_A_01540	100	156	0	0	82	549	1	156	5e-102	293
CO000599	Cotton_A_23066	99.38	160	1	0	79	558	1	160	2e-96	279
CO000226	Cotton_A_12605	100	214	0	0	1	642	269	482	8e-125	369
CO000108	Cotton_A_31637	99.11	336	3	0	59	1066	1	336	0	627
CO000601	Cotton_A_26756	98.73	237	3	0	2	712	121	357	5e-174	487
CO000052	Cotton_A_21026	98.75	240	3	0	92	811	9	248	0	505
CO000248	Cotton_A_10018	99.55	223	1	0	61	729	1	223	3e-157	440
CO000107	Cotton_A_03068	67.89	109	35	1	117	443	22	128	8e-50	162
CO000242	Cotton_A_31447	99.62	263	1	0	23	811	1	263	0	541
CO000208	Cotton_A_30221	96.19	105	4	0	32	346	36	140	5e-69	207
CO000139	Cotton_A_15797	99.59	246	1	0	1	738	213	458	4e-144	425
CO000179	Cotton_A_23157	100	153	0	0	54	512	1	153	5e-109	311
CO000563	Cotton_A_32559	87.5	208	24	1	54	671	1	208	4e-95	277
CO000325	Cotton_A_37382	100	67	0	0	206	6	72	138	4e-38	131
CO000349	Cotton_A_08555	98.81	253	3	0	132	890	1	253	3e-147	419
CO000314	Cotton_A_38220	100	188	0	0	65	628	1	188	5e-107	308
CO000556	Cotton_A_13973	100	113	0	0	41	379	1	113	2e-51	162
CO000145	Cotton_A_21261	80.95	126	24	0	588	965	109	234	4e-64	203
CO000525	Cotton_A_22640	100	156	0	0	17	484	1	156	1e-91	266
CO000291	Cotton_A_03622	98.13	214	4	0	67	708	1	214	1e-139	393
CO000319	Cotton_A_26558	98.44	64	1	0	271	462	59	122	8e-16	75.9
CO000579	Cotton_A_33642	98.97	194	2	0	94	675	1	194	1e-115	328
CO000339	Cotton_A_05518	99.6	251	1	0	49	801	1	251	3e-170	472
CO000621	Cotton_A_17169	99.38	160	1	0	61	540	1	160	1e-111	328
CO000561	Cotton_A_30200	100	55	0	0	155	319	24	78	2e-37	125
CO000547	Cotton_A_14523	99.72	354	1	0	136	1197	1	354	0	670
CO000180	Cotton_A_27865	95.92	196	8	0	208	795	7	202	6e-118	342
CO000069	Cotton_A_09189	97.87	235	5	0	162	866	33	267	2e-135	388
CO000043	Cotton_A_18615	95.92	319	13	0	69	1025	1	319	7e-159	449
CO000128	Cotton_A_30916	99.09	438	4	0	63	1376	1	438	0	803
CO000402	Cotton_A_00439	99.3	142	1	0	58	483	1	142	4e-100	287
CO000158	Cotton_A_18897	99.25	400	2	1	129	1325	16	415	0	753
CO000495	Cotton_A_16093	99.05	316	3	0	3	950	106	421	0	628
CO000538	Cotton_A_20143	98.68	227	3	0	3	683	144	370	5e-145	413
CO000111	Cotton_A_32926	98.46	195	3	0	110	694	1	195	1e-125	355
CO000196	Cotton_A_04309	100	148	0	0	139	582	1	148	2e-109	311
CO000178	Cotton_A_02970	99.52	207	1	0	19	639	1	207	2e-133	377
CO000508	Cotton_A_29031	98.18	165	3	0	1	495	1	165	6e-123	345
CO000465	Cotton_A_22111	99	300	3	0	53	952	6	305	3e-168	471
CO000014	Cotton_A_18813	99.05	105	1	0	203	517	1	105	3e-58	179
CO000609	Cotton_A_14514	100	162	0	0	55	540	1	162	2e-113	322
CO000134	Cotton_A_16873	100	376	0	0	76	1203	1	376	0	775
CO000016	Cotton_A_17724	98.4	375	6	0	83	1207	3	377	0	585
CO000303	Cotton_A_09439	96.12	232	7	1	60	749	1	232	3e-140	394
CO000452	Cotton_A_32846	79.11	359	75	1	66	1142	81	438	0	516
CO000375	Cotton_A_06222	53.75	80	36	2	169	405	1	74	2e-14	66.2
CO000415	Cotton_A_09161	88.96	163	18	1	1	489	3	163	1e-103	295
CO000036	Cotton_A_27988	99.23	130	1	0	76	465	1	130	3e-89	258
CO000393	Cotton_A_27979	98.88	268	3	0	116	919	1	268	1e-171	480
CO000417	Cotton_A_27294	98.73	236	3	0	146	853	1	236	5e-172	476
CO000354	Cotton_A_26282	98.42	190	3	0	221	790	1	190	1e-125	357
CO000401	Cotton_A_22385	100	82	0	0	71	316	1	82	4e-55	169
CO000551	Cotton_A_34070	97.12	243	7	0	2	730	31	273	7e-154	438
CO000199	Cotton_A_02148	98.73	628	8	0	1	1884	72	699	0	1055
CO000562	Cotton_A_12362	97.6	250	5	1	127	873	1	250	4e-178	495
CO000166	Cotton_A_19124	100	202	0	0	78	683	1	202	9e-91	268
CO000363	Cotton_A_34720	99.58	238	1	0	17	730	1	238	1e-160	447
CO000038	Cotton_A_13919	100	92	0	0	226	501	50	141	6e-57	178
CO000385	Cotton_A_33750	100	112	0	0	1	336	103	214	8e-44	144
CO000287	Cotton_A_03440	94.92	177	9	0	235	765	68	244	8e-118	304
CO000307	Cotton_A_26876	97.67	215	5	0	147	791	20	234	3e-142	405
CO000326	Cotton_A_18979	87.56	225	27	1	73	744	1	225	1e-125	358
CO000431	Cotton_A_13988	98.67	75	1	0	1	225	279	353	1e-43	146
CO000437	Cotton_A_28315	66.67	36	12	0	454	347	287	322	2e-06	49.7
CO000278	Cotton_A_05377	100	124	0	0	46	417	1	124	1e-50	161
CO000520	Cotton_A_15599	82.61	138	20	1	7	408	38	175	4e-54	171
CO000396	Cotton_A_03896	95.19	208	10	1	49	672	16	220	3e-123	350
CO000092	Cotton_A_07523	99.75	403	1	0	123	1331	6	408	0	738
CO000582	Cotton_A_00880	99.51	203	1	0	1	609	361	563	5e-149	427
CO000048	Cotton_A_13437	97.58	124	3	0	2	373	311	434	2e-82	251
CO000342	Cotton_A_34287	94.29	140	8	0	149	568	1	140	3e-95	276
CO000215	Cotton_A_07027	99.2	250	2	0	62	811	1	250	1e-158	444
CO000348	Cotton_A_02822	99.65	289	1	0	2	868	23	311	5e-180	501
CO000630	Cotton_A_17099	99.31	288	2	0	4	867	135	422	0	575
CO000309	Cotton_A_21574	97.28	184	5	0	125	676	1	184	4e-92	271
CO000384	Cotton_A_17832	98.83	171	2	0	2	514	629	799	1e-116	351
CO000143	Cotton_A_38200	99.56	228	1	0	65	748	1	228	1e-156	435
CO000085	Cotton_A_12541	98.77	162	2	0	96	581	18	179	2e-119	338
CO000629	Cotton_A_01299	99.1	111	1	0	21	353	1	111	1e-74	219
CO000122	Cotton_A_37419	84.72	301	46	1	65	967	3	302	0	539
CO000279	Cotton_A_14562	95.54	157	7	0	55	525	1	157	2e-100	288
CO000526	Cotton_A_21917	97.26	219	6	0	64	720	1	219	6e-163	449
CO000285	Cotton_A_23421	99.62	266	1	0	3	800	169	434	0	533
CO000247	Cotton_A_06239	87.83	345	42	1	86	1120	1	305	0	546
CO000372	Cotton_A_37368	99.35	153	1	0	48	506	1	153	3e-107	305
CO000603	Cotton_A_03440	99.22	256	2	0	37	804	7	262	6e-171	475
CO000347	Cotton_A_27899	99.51	203	1	0	277	885	1	203	1e-130	370
CO000559	Cotton_A_24539	99.6	253	1	0	107	865	1	253	2e-162	458
CO000479	Cotton_A_04648	98.86	263	3	0	58	846	1	263	4e-175	486
CO000514	Cotton_A_17241	87.5	48	6	1	70	213	1	47	4e-24	89
CO000263	Cotton_A_30250	99.21	127	1	0	30	410	1	127	4e-59	182
CO000175	Cotton_A_27468	99.03	206	2	0	33	650	1	206	8e-137	384
CO000161	Cotton_A_04012	95.69	232	8	1	24	713	1	232	7e-122	347
CO000464	Cotton_A_09007	98.75	160	2	0	67	546	2	161	2e-111	317
CO000624	Cotton_A_27945	95.22	335	13	3	8	1003	238	571	0	595
CO000391	Cotton_A_08584	100	82	0	0	113	358	22	103	3e-51	162
CO000123	Cotton_A_23979	98.96	96	1	0	131	418	1	96	6e-23	97.4
CO000323	Cotton_A_38134	96.23	159	6	0	66	542	1	159	5e-111	317
CO000157	Cotton_A_02453	96.58	234	8	0	75	776	1	234	2e-166	463
CO000365	Cotton_A_21199	100	46	0	0	3	140	280	325	6e-26	102
CO000370	Cotton_A_05960	100	110	0	0	146	475	29	138	2e-71	214
CO000081	Cotton_A_26743	98.34	181	3	0	41	583	1	181	2e-126	355
CO000100	Cotton_A_07499	98.71	309	4	0	11	937	363	671	0	613
CO000294	Cotton_A_27700	99.34	152	1	0	211	666	1	152	2e-110	319
CO000597	Cotton_A_04653	98.11	212	4	0	58	693	1	212	3e-155	432
CO000094	Cotton_A_38307	99.64	281	1	0	133	975	1	281	0	521
CO000257	Cotton_A_15727	98.48	132	2	0	25	420	1	132	4e-87	256
CO000399	Cotton_A_04309	97.97	148	3	0	201	644	1	148	1e-107	308
CO000155	Cotton_A_40441	84.44	180	28	1	1	540	138	292	1e-98	290
CO000222	Cotton_A_01033	98.47	196	3	0	95	682	19	214	2e-131	371
CO000078	Cotton_A_19518	99.3	430	3	0	220	1509	1	430	0	728
CO000280	Cotton_A_21489	98.52	135	2	0	129	533	1	135	8e-87	254
CO000131	Cotton_A_02220	98.11	159	3	0	40	516	1	159	5e-104	297
CO000595	Cotton_A_04675	53.04	181	80	4	3	530	277	456	4e-56	184
CO000400	Cotton_A_23245	98.64	220	3	0	172	831	1	220	5e-134	378
CO000074	Cotton_A_08732	86.6	209	28	1	206	832	1	206	3e-124	360
CO000510	Cotton_A_06028	97.73	220	5	0	44	703	1	220	2e-164	453
CO000232	Cotton_A_29678	99.23	130	1	0	128	517	1	130	5e-91	265
CO000154	Cotton_A_15802	98.35	243	4	0	56	784	1	243	8e-164	457
CO000210	Cotton_A_10340	99	100	1	0	1	300	222	321	4e-67	207
CO000150	Cotton_A_10018	99.06	106	1	0	2	319	240	345	1e-65	206
CO000346	Cotton_A_08584	100	82	0	0	142	387	22	103	8e-52	162
CO000632	Cotton_A_11185	97.64	127	3	0	3	383	123	249	1e-62	193
CO000492	Cotton_A_00761	93.33	75	5	0	3	227	70	144	9e-46	146
CO000235	Cotton_A_02334	99.65	576	2	0	2	1729	206	781	0	1132
CO000509	Cotton_A_28445	98.78	328	4	0	62	1045	1	328	2e-171	482
CO000521	Cotton_A_18413	90.18	163	16	0	2	490	336	498	1e-98	300
CO000539	Cotton_A_15452	91.86	295	22	2	38	916	1	295	1e-175	489
CO000587	Cotton_A_08634	100	112	0	0	2	337	201	312	1e-59	188
CO000037	Cotton_A_00445	100	436	0	0	75	1382	1	436	0	881
CO000518	Cotton_A_29157	98.18	110	2	0	542	871	176	285	3e-61	197
CO000019	Cotton_A_25689	96.84	285	9	1	19	873	37	320	0	524
CO000045	Cotton_A_05120	92.29	350	26	1	6	1052	380	729	0	633
CO000192	Cotton_A_03924	99.36	313	2	0	68	1006	91	403	0	588
CO000011	Cotton_A_37056	100	147	0	0	300	740	1	147	5e-90	264
CO000088	Cotton_A_24183	98.29	117	2	0	211	561	6	122	3e-78	232
CO000227	Cotton_A_00312	96.59	264	8	1	46	834	1	264	6e-164	461
CO000124	Cotton_A_21688	97.33	262	7	0	64	849	1	262	0	529
CO000198	Cotton_A_00401	100	138	0	0	68	481	7	144	6e-96	279
SRS0001	Cotton_A_39279	100	31	0	0	3	95	386	416	2e-16	69.7
SRS0015	Cotton_A_18330	100	43	0	0	1	129	2	44	6e-30	99.4
SRS0019	Cotton_A_23188	83.78	37	6	0	15	125	1	37	4e-14	63.5
SRS0026	Cotton_A_26010	100	49	0	0	1	147	12	60	4e-29	98.6
SRS0028	Cotton_A_17430	96.3	27	1	0	70	150	1	27	2e-12	56.6
SRS0045	Cotton_A_04528	100	30	0	0	85	174	1487	1516	8e-14	63.5
SRS0051	Cotton_A_12928	96.77	62	2	0	3	188	2	63	2e-36	126
SRS0052	Cotton_A_26767	96.77	62	2	0	2	187	44	105	3e-36	123
SRS0072	Cotton_A_28192	100	42	0	0	3	128	26	67	5e-24	85.5
SRS0076	Cotton_A_02281	100	70	0	0	3	212	429	498	3e-46	154
SRS0077	Cotton_A_34221	100	67	0	0	2	202	312	378	6e-42	140
SRS0086	Cotton_A_06072	100	61	0	0	38	220	178	238	4e-10	53.9
SRS0094	Cotton_A_00312	100	47	0	0	1	141	239	285	8e-27	98.6
SRS0096	Cotton_A_15118	97.83	46	1	0	3	140	436	481	4e-26	99
SRS0097	Cotton_A_07039	98.53	68	1	0	2	205	146	213	4e-44	141
SRS0104	Cotton_A_28850	95.24	63	3	0	55	243	671	733	3e-34	122
SRS0105	Cotton_A_33724	95.24	63	3	0	17	205	1	63	8e-35	123
SRS0106	Cotton_A_37834	100	81	0	0	1	243	545	625	9e-51	169
SRS0115	Cotton_A_02605	97.62	84	2	0	1	252	160	243	5e-45	144
SRS0120	Cotton_A_16534	100	28	0	0	7	90	137	164	4e-14	63.5
SRS0121	Cotton_A_33922	96.43	84	3	0	4	255	9	92	4e-54	165
SRS0125	Cotton_A_12424	72.84	81	22	0	1	243	261	341	1e-29	109
SRS0138	Cotton_A_18503	100	89	0	0	3	269	71	159	5e-49	154
SRS0140	Cotton_A_31087	94.74	38	2	0	3	116	174	211	2e-19	78.6
SRS0141	Cotton_A_08721	61.11	36	14	0	161	268	221	256	4e-17	54.7
SRS0144	Cotton_A_29615	100	38	0	0	1	114	379	416	2e-19	80.9
SRS0153	Cotton_A_12042	100	53	0	0	3	161	499	551	3e-28	106
SRS0156	Cotton_A_18759	95.24	42	2	0	6	131	238	279	2e-20	82.8
SRS0157	Cotton_A_24546	100	95	0	0	2	286	496	590	5e-62	198
SRS0162	Cotton_A_36745	93.75	32	2	0	2	97	128	159	1e-14	65.1
SRS0166	Cotton_A_28822	100	64	0	0	3	194	100	163	3e-39	135
SRS0168	Cotton_A_13076	82.35	68	12	0	2	205	987	1054	9e-14	65.5
SRS0170	Cotton_A_09859	62.07	58	22	0	191	18	126	183	3e-16	72.4
SRS0175	Cotton_A_16354	100	83	0	0	1	249	367	449	5e-55	176
SRS0177	Cotton_A_27635	100	102	0	0	1	306	262	363	1e-70	214
SRS0182	Cotton_A_22440	100	35	0	0	2	106	878	912	3e-17	75.5
SRS0184	Cotton_A_03766	100	52	0	0	1	156	440	491	1e-30	112
SRS0185	Cotton_A_00471	94.55	55	3	0	1	165	219	273	4e-30	108
SRS0187	Cotton_A_27798	100	50	0	0	3	152	146	195	7e-13	61.6
SRS0191	Cotton_A_22133	100	46	0	0	1	138	243	288	3e-27	101
SRS0194	Cotton_A_36073	83.33	84	14	1	1	252	345	426	9e-07	45.8
SRS0195	Cotton_A_22361	94.87	78	4	0	54	287	1	78	6e-28	104
SRS0198	Cotton_A_10187	100	29	0	0	1	87	136	164	7e-13	61.2
SRS0199	Cotton_A_37449	97.92	48	1	0	39	182	45	92	9e-28	97.4
SRS0200	Cotton_A_30816	56.63	83	36	0	8	256	108	190	8e-28	100
SRS0201	Cotton_A_08339	95.74	94	4	0	50	331	1	94	1e-60	183
SRS0203	Cotton_A_18027	100	44	0	0	2	133	263	306	3e-23	91.3
SRS0204	Cotton_A_21208	96.49	57	2	0	5	175	36	92	2e-36	119
SRS0206	Cotton_A_01988	97.83	92	2	0	62	337	1	92	1e-46	147
SRS0208	Cotton_A_13552	93.55	62	4	0	27	212	323	384	5e-31	113
SRS0210	Cotton_A_04046	98.82	85	1	0	2	256	698	782	1e-49	167
SRS0214	Cotton_A_34548	95	40	2	0	1	120	483	522	3e-18	79
SRS0217	Cotton_A_31711	46.67	45	24	0	7	141	47	91	4e-09	50.1
SRS0218	Cotton_A_04065	100	85	0	0	3	257	357	441	6e-54	174
SRS0219	Cotton_A_18017	93.18	44	3	0	104	235	223	266	1e-34	87.8
SRS0221	Cotton_A_19066	95.12	82	4	0	1	246	44	125	7e-56	170
SRS0223	Cotton_A_13401	98.41	63	1	0	1	189	180	242	1e-41	137
SRS0224	Cotton_A_09011	100	22	0	0	2	67	554	575	2e-06	45.4
SRS0225	Cotton_A_03237	100	86	0	0	1	258	17	102	5e-59	177
SRS0227	Cotton_A_33949	98.98	98	1	0	2	295	78	175	5e-66	197
SRS0228	Cotton_A_06993	93.75	32	2	0	3	98	14	45	4e-15	64.7
SRS0229	Cotton_A_29952	94.59	111	6	0	3	335	153	263	3e-59	183
SRS0231	Cotton_A_22574	100	37	0	0	1	111	102	138	1e-18	76.3
SRS0232	Cotton_A_19679	100	56	0	0	8	175	1033	1088	2e-29	110
SRS0233	Cotton_A_29391	96.69	121	4	0	1	363	154	274	5e-82	243
SRS0234	Cotton_A_19530	95.16	62	3	0	1	186	82	143	4e-35	118
SRS0236	Cotton_A_22123	98.46	65	1	0	2	196	60	124	2e-16	69.7
SRS0237	Cotton_A_13233	98.08	52	1	0	1	156	271	322	3e-29	107
SRS0239	Cotton_A_02997	98.15	54	1	0	3	164	364	417	2e-31	114
SRS0241	Cotton_A_26319	95.83	24	1	1	2	73	506	528	3e-08	50.4
SRS0242	Cotton_A_15312	100	83	0	0	2	250	82	164	2e-55	170
SRS0243	Cotton_A_13015	80.72	83	16	1	17	265	1	68	2e-40	129
SRS0248	Cotton_A_08908	100	35	0	0	1	105	215	249	1e-16	73.6
SRS0252	Cotton_A_22324	100	38	0	0	8	121	201	238	8e-19	79
SRS0254	Cotton_A_12311	98.36	61	1	0	1	183	75	135	8e-27	97.1
SRS0255	Cotton_A_26552	98.77	81	1	0	6	248	40	120	8e-57	172
SRS0256	Cotton_A_02340	97.62	84	2	0	3	254	584	667	3e-39	139
SRS0257	Cotton_A_08123	100	22	0	0	2	67	415	436	3e-06	45.1
SRS0259	Cotton_A_14532	100	36	0	0	166	273	44	79	4e-20	78.2
SRS0260	Cotton_A_00305	100	67	0	0	2	202	452	518	2e-42	146
SRS0261	Cotton_A_10559	98.36	61	1	0	18	200	1	61	9e-41	130
SRS0262	Cotton_A_35188	100	60	0	0	3	182	127	186	2e-42	138
SRS0264	Cotton_A_19015	81.97	61	9	1	182	358	408	468	3e-26	101
SRS0266	Cotton_A_13920	100	64	0	0	2	193	336	399	8e-43	145
SRS0268	Cotton_A_00393	98.88	89	1	0	1	267	206	294	1e-36	127
SRS0269	Cotton_A_03666	89.8	49	5	0	197	343	62	110	4e-12	62
SRS0270	Cotton_A_06031	97.69	130	3	0	2	391	42	171	2e-94	273
SRS0271	Cotton_A_00164	98.15	54	1	0	26	187	1	54	8e-35	124
SRS0272	Cotton_A_00134	100	55	0	0	1	165	270	324	5e-30	110
SRS0273	Cotton_A_04321	97.67	86	2	0	3	260	587	672	5e-48	163
SRS0279	Cotton_A_04716	100	74	0	0	2	223	255	328	4e-46	152
SRS0281	Cotton_A_27160	100	63	0	0	3	191	534	596	1e-37	134
SRS0282	Cotton_A_06367	99.12	114	1	0	58	399	1	114	6e-77	224
SRS0284	Cotton_A_25882	97.92	96	2	0	2	289	146	241	2e-60	186
SRS0285	Cotton_A_39065	95.24	84	4	0	3	254	458	541	9e-34	123
SRS0288	Cotton_A_26626	83.87	31	5	0	7	99	319	349	1e-09	54.7
SRS0289	Cotton_A_12429	88.89	36	3	1	195	91	14	49	2e-13	64.3
SRS0291	Cotton_A_17412	96.23	53	2	0	52	210	1105	1157	1e-28	109
SRS0292	Cotton_A_11022	97.67	43	1	0	1	129	398	440	3e-22	90.9
SRS0294	Cotton_A_27487	98.9	91	1	0	81	353	1	91	2e-50	155
SRS0295	Cotton_A_32259	98.44	64	1	0	3	194	201	264	1e-18	64.7
SRS0297	Cotton_A_06641	100	51	0	0	67	219	1	51	9e-13	59.3
SRS0298	Cotton_A_36155	58.75	80	27	3	64	285	9	87	5e-20	78.6
SRS0299	Cotton_A_39039	91.11	45	4	0	2	136	491	535	4e-21	87.8
SRS0302	Cotton_A_25030	100	95	0	0	1	285	841	935	2e-47	163
SRS0303	Cotton_A_18650	98.8	83	1	0	3	251	64	146	2e-53	165
SRS0304	Cotton_A_15483	97.44	117	3	0	2	352	59	175	8e-67	200
SRS0305	Cotton_A_22048	100	78	0	0	1	234	45	122	3e-54	166
SRS0306	Cotton_A_26465	100	62	0	0	3	188	371	432	4e-39	136
SRS0307	Cotton_A_22202	95.92	49	2	0	1	147	256	304	6e-25	96.7
SRS0308	Cotton_A_27780	98.02	101	2	0	112	414	17	117	7e-55	169
SRS0309	Cotton_A_16801	92.31	52	4	0	1	156	123	174	1e-26	98.2
SRS0310	Cotton_A_04263	65.75	73	25	1	13	231	638	686	2e-19	83.2
SRS0311	Cotton_A_04110	99.28	138	1	0	2	415	916	1053	1e-71	231
SRS0313	Cotton_A_37031	95.65	23	1	0	5	73	176	198	3e-09	53.1
SRS0314	Cotton_A_13897	100	37	0	0	10	120	26	62	4e-17	72
SRS0315	Cotton_A_22234	95.45	44	2	0	2	133	445	488	2e-20	85.9
SRS0316	Cotton_A_04292	98.51	67	1	0	3	203	398	464	2e-41	142
SRS0317	Cotton_A_22473	94.96	119	6	0	40	396	1	119	4e-81	234
SRS0318	Cotton_A_03076	100	97	0	0	128	418	1	97	3e-63	189
SRS0319	Cotton_A_17998	64.23	137	49	1	7	417	297	386	2e-49	165
SRS0320	Cotton_A_01275	88.81	143	12	1	3	419	213	355	2e-69	216
SRS0321	Cotton_A_32986	93.57	140	9	0	1	420	12	151	2e-95	273
SRS0326	Cotton_A_27062	94.29	70	4	0	3	212	289	358	6e-37	129
SRS0327	Cotton_A_00786	96.49	57	2	0	50	220	1	57	1e-22	84.3
SRS0328	Cotton_A_22383	96	25	1	0	322	396	295	319	7e-08	50.1
SRS0331	Cotton_A_05552	88.24	51	6	0	119	271	25	75	9e-20	77.8
SRS0332	Cotton_A_27599	100	102	0	0	19	324	216	317	5e-73	221
SRS0333	Cotton_A_31243	83.05	59	10	0	204	28	1	59	1e-16	69.3
SRS0334	Cotton_A_23291	100	84	0	0	2	253	104	187	2e-56	174
SRS0335	Cotton_A_12926	92.59	54	4	1	50	211	34	85	1e-20	80.5
SRS0337	Cotton_A_08584	100	73	0	0	69	287	22	94	4e-45	142
SRS0338	Cotton_A_23318	90	20	2	0	237	296	53	72	4e-06	42.7
SRS0339	Cotton_A_36541	100	68	0	0	21	224	16	83	7e-43	136
SRS0340	Cotton_A_22632	100	73	0	0	3	221	915	987	5e-35	128
SRS0342	Cotton_A_36058	100	74	0	0	3	224	184	257	9e-45	147
SRS0343	Cotton_A_08584	100	86	0	0	37	294	18	103	3e-56	171
SRS0344	Cotton_A_08585	98.73	79	1	0	2	238	151	229	2e-33	117
SRS0345	Cotton_A_27181	98.21	56	1	0	2	169	13	68	6e-34	114
SRS0346	Cotton_A_26810	77.27	22	5	0	219	284	76	97	3e-07	46.2
SRS0347	Cotton_A_21148	97.26	73	2	0	2	220	176	248	9e-48	154
SRS0348	Cotton_A_31506	100	55	0	0	7	171	259	313	3e-32	116
SRS0349	Cotton_A_25288	98.7	77	1	0	1	231	113	189	1e-49	157
SRS0350	Cotton_A_06974	99.22	129	1	0	1	387	125	253	3e-89	260
SRS0351	Cotton_A_36874	98.51	67	1	0	2	202	84	150	5e-48	152
SRS0352	Cotton_A_11439	63.54	96	35	0	49	336	1	96	2e-33	113
SRS0353	Cotton_A_14501	99.31	145	1	0	441	7	493	637	1e-88	273
SRS0354	Cotton_A_28401	97.96	147	3	0	1	441	196	342	1e-101	295
SRS0355	Cotton_A_26594	100	82	0	0	21	266	1	82	3e-53	162
SRS0356	Cotton_A_13555	100	50	0	0	2	151	525	574	4e-27	105
SRS0357	Cotton_A_11525	97.48	119	3	0	90	446	1	119	3e-66	197
SRS0359	Cotton_A_23768	98	50	1	1	80	229	1	49	8e-27	95.5
SRS0360	Cotton_A_13389	88.89	54	6	0	162	1	16	69	4e-26	95.9
SRS0361	Cotton_A_32044	95.45	22	1	0	3	68	2333	2354	9e-07	47.4
SRS0362	Cotton_A_14481	56.3	119	48	5	1	345	238	352	5e-30	112
SRS0363	Cotton_A_39246	93.33	60	4	0	49	228	67	126	3e-31	109
SRS0364	Cotton_A_36541	96.92	65	2	0	64	258	19	83	5e-39	127
SRS0365	Cotton_A_01267	98	50	1	0	71	220	2	51	4e-32	108
SRS0367	Cotton_A_19301	100	83	0	0	200	448	1	83	3e-53	168
SRS0369	Cotton_A_25320	95.35	43	2	0	205	333	36	78	9e-29	88.6
SRS0371	Cotton_A_17919	98.13	107	2	0	7	327	116	222	5e-70	210
SRS0372	Cotton_A_24338	51.72	87	42	0	37	297	9	95	3e-23	75.9
SRS0373	Cotton_A_31880	100	81	0	0	23	265	1	81	2e-57	173
SRS0375	Cotton_A_29991	98.82	85	1	0	2	256	3	87	8e-59	177
SRS0378	Cotton_A_01010	98.97	97	1	0	1	291	186	282	5e-63	194
SRS0380	Cotton_A_28156	97.65	85	2	0	130	384	506	590	5e-51	171
SRS0381	Cotton_A_30128	100	63	0	0	61	249	1	63	6e-23	85.9
SRS0382	Cotton_A_09427	98.8	83	1	0	3	251	255	337	6e-51	165
SRS0384	Cotton_A_06915	100	126	0	0	1	378	2	127	9e-86	260
SRS0385	Cotton_A_40622	94.92	59	3	0	2	178	101	159	4e-34	117
SRS0386	Cotton_A_04871	99.29	141	1	0	37	459	229	369	9e-96	284
SRS0387	Cotton_A_08862	95.24	42	2	0	154	279	240	281	3e-20	84.3
SRS0388	Cotton_A_07855	100	75	0	0	1	225	252	326	3e-34	122
SRS0389	Cotton_A_25164	98.48	66	1	0	1	198	290	355	4e-43	145
SRS0390	Cotton_A_21902	69.93	153	46	1	1	459	39	190	2e-70	211
SRS0392	Cotton_A_08948	100	117	0	0	113	463	1	117	5e-82	241
SRS0393	Cotton_A_13094	98.21	112	2	0	15	350	1	112	9e-73	213
SRS0394	Cotton_A_06946	100	69	0	0	2	208	500	568	9e-45	154
SRS0396	Cotton_A_30415	97.56	41	1	0	8	130	161	201	1e-20	84
SRS0397	Cotton_A_37118	54.22	83	38	2	22	270	79	148	3e-18	76.6
SRS0398	Cotton_A_32846	98.55	69	1	0	2	208	369	437	4e-32	118
SRS0399	Cotton_A_38075	70.18	57	15	1	31	195	632	688	3e-16	75.1
SRS0401	Cotton_A_07556	98.46	65	1	0	1	195	51	115	1e-42	137
SRS0402	Cotton_A_11009	98.67	75	1	0	5	229	1	75	4e-38	125
SRS0403	Cotton_A_23681	45.65	92	42	2	56	307	1	73	8e-19	75.9
SRS0404	Cotton_A_08490	98.32	119	2	0	112	468	1	119	2e-76	231
SRS0405	Cotton_A_25735	100	93	0	0	10	288	1	93	6e-61	183
SRS0407	Cotton_A_08954	100	58	0	0	3	176	1006	1063	4e-12	63.2
SRS0408	Cotton_A_30957	93.55	62	4	0	49	234	1	62	1e-14	64.7
SRS0409	Cotton_A_24944	94.87	78	4	0	36	269	1	78	4e-49	152
SRS0410	Cotton_A_27345	100	73	0	0	1	219	692	764	1e-41	147
SRS0411	Cotton_A_12313	100	68	0	0	62	265	1	68	1e-32	110
SRS0413	Cotton_A_26370	96.83	63	2	1	58	246	75	136	2e-36	122
SRS0414	Cotton_A_22385	100	82	0	0	22	267	1	82	1e-55	169
SRS0415	Cotton_A_09961	99.03	103	1	0	2	310	178	280	8e-71	215
SRS0416	Cotton_A_23406	98.82	85	1	0	2	256	114	198	5e-57	177
SRS0417	Cotton_A_13900	82.09	67	12	0	80	280	1	67	4e-33	112
SRS0418	Cotton_A_35517	66.67	126	42	2	1	378	72	176	8e-47	150
SRS0420	Cotton_A_15087	100	73	0	0	119	337	1	73	2e-50	119
SRS0423	Cotton_A_21093	95.65	23	1	0	125	193	1651	1673	4e-14	48.1
SRS0424	Cotton_A_25952	100	109	0	0	2	328	121	229	2e-76	227
SRS0425	Cotton_A_13356	99.04	104	1	0	1	312	4	107	2e-71	210
SRS0426	Cotton_A_01955	93.55	93	6	1	2	280	781	869	4e-53	180
SRS0428	Cotton_A_35467	98.15	162	3	0	1	486	5	166	3e-114	323
SRS0430	Cotton_A_08059	97.78	45	1	0	86	220	14	58	7e-26	94
SRS0431	Cotton_A_20779	97.22	72	2	0	1	216	85	156	9e-47	149
SRS0432	Cotton_A_07099	94	50	3	0	3	152	142	191	1e-28	104
SRS0433	Cotton_A_25918	98.31	59	1	0	5	181	907	965	6e-27	105
SRS0434	Cotton_A_23964	100	150	0	0	39	488	1	150	4e-110	318
SRS0435	Cotton_A_35274	97.76	134	3	0	2	403	377	510	2e-81	249
SRS0436	Cotton_A_24811	100	112	0	0	57	392	1	112	2e-68	202
SRS0437	Cotton_A_19307	82.76	116	20	1	1	348	621	716	6e-57	189
SRS0438	Cotton_A_31297	96.15	26	1	0	97	174	19	44	3e-11	56.6
SRS0439	Cotton_A_00164	96.3	54	2	0	48	209	1	54	3e-34	123
SRS0440	Cotton_A_03332	100	82	0	0	2	247	276	357	1e-48	160
SRS0441	Cotton_A_11439	86.67	75	10	0	95	319	22	96	5e-28	100
SRS0442	Cotton_A_07332	77.17	127	29	1	2	382	46	169	9e-34	117
SRS0443	Cotton_A_15732	77.19	57	13	0	68	238	1	57	1e-26	95.5
SRS0444	Cotton_A_17639	86.96	23	3	0	46	114	1	23	2e-06	43.5
SRS0445	Cotton_A_29389	99.17	120	1	0	3	362	71	190	3e-62	190
SRS0446	Cotton_A_22321	100	144	0	0	61	492	1	144	2e-103	293
SRS0447	Cotton_A_15848	95.89	73	3	0	1	219	939	1011	7e-39	140
SRS0448	Cotton_A_05974	97.98	99	2	0	1	297	18	116	2e-53	165
SRS0449	Cotton_A_23167	97.53	81	2	0	1	243	443	523	3e-51	171
SRS0450	Cotton_A_40068	97.44	78	2	0	6	239	124	201	7e-33	116
SRS0451	Cotton_A_27988	100	127	0	0	1	381	4	130	4e-89	256
SRS0452	Cotton_A_13838	93.75	64	4	0	1	192	594	657	7e-34	125
SRS0453	Cotton_A_26958	94.03	67	4	0	27	227	1	67	2e-40	131
SRS0454	Cotton_A_19329	80.81	99	19	0	202	498	7	105	1e-54	170
SRS0456	Cotton_A_02067	98.48	66	1	0	148	345	97	162	3e-63	151
SRS0457	Cotton_A_27416	96.88	64	2	0	92	283	9	72	3e-40	130
SRS0458	Cotton_A_08584	100	82	0	0	124	369	22	103	2e-52	162
SRS0459	Cotton_A_34492	99.2	125	1	0	126	500	17	141	1e-83	256
SRS0460	Cotton_A_25035	100	72	0	0	93	308	1	72	9e-30	103
SRS0462	Cotton_A_21600	99.18	122	1	0	135	500	1	122	9e-85	244
SRS0463	Cotton_A_16365	95.89	73	3	0	77	295	1	73	2e-45	143
SRS0464	Cotton_A_10269	100	37	0	0	2	112	604	640	3e-15	72.4
SRS0465	Cotton_A_05745	98.25	114	2	0	2	343	246	359	8e-78	235
SRS0467	Cotton_A_22156	85.45	55	8	0	5	169	493	547	1e-29	100
SRS0468	Cotton_A_13225	94.29	140	8	0	84	503	1	140	2e-90	270
SRS0469	Cotton_A_10386	100	83	0	0	1	249	307	389	6e-52	170
SRS0470	Cotton_A_03735	97.65	85	2	0	3	257	86	170	3e-55	172
SRS0471	Cotton_A_07853	100	84	0	0	3	254	297	380	4e-85	171
SRS0473	Cotton_A_08996	100	103	0	0	1	309	397	499	1e-63	203
SRS0474	Cotton_A_26371	72.31	130	34	2	42	425	1	126	9e-61	184
SRS0475	Cotton_A_18415	81.19	101	19	0	34	336	32	132	2e-55	171
SRS0477	Cotton_A_14263	90.99	111	10	0	46	378	1	111	1e-49	161
SRS0478	Cotton_A_27601	100	93	0	0	65	343	1	93	3e-64	192
SRS0479	Cotton_A_04582	100	109	0	0	2	328	635	743	1e-36	133
SRS0480	Cotton_A_36460	100	26	0	0	3	80	111	136	6e-10	54.7
SRS0481	Cotton_A_35029	97.62	42	1	0	93	218	1	42	4e-24	89.4
SRS0482	Cotton_A_08670	98.82	85	1	0	1	255	616	700	1e-54	183
SRS0484	Cotton_A_23549	100	90	0	0	3	272	219	308	4e-60	189
SRS0485	Cotton_A_09333	99.19	123	1	0	25	393	1	123	5e-60	182
SRS0486	Cotton_A_15037	98.74	159	2	0	33	509	1	159	3e-88	270
SRS0487	Cotton_A_06260	96.45	169	6	0	2	508	191	359	8e-119	341
SRS0488	Cotton_A_36771	100	52	0	0	3	158	156	207	2e-29	107
SRS0489	Cotton_A_20257	98.61	72	1	0	25	240	1	72	5e-45	143
SRS0490	Cotton_A_00226	100	154	0	0	1	462	9	162	8e-116	327
SRS0491	Cotton_A_02308	99.11	112	1	0	1	336	163	274	6e-73	220
SRS0492	Cotton_A_33783	95.88	170	7	0	3	512	402	571	1e-113	335
SRS0493	Cotton_A_24182	100	151	0	0	60	512	1	151	2e-109	312
SRS0494	Cotton_A_32544	99.04	104	1	0	3	314	48	151	2e-70	209
SRS0496	Cotton_A_07542	100	141	0	0	90	512	1	141	5e-74	218
SRS0498	Cotton_A_00363	98.18	110	2	0	2	331	539	648	6e-59	194
SRS0499	Cotton_A_12878	84.93	73	11	0	141	359	1	73	1e-34	119
SRS0500	Cotton_A_35787	98.95	95	1	0	3	287	50	144	2e-60	187
SRS0501	Cotton_A_08303	97.3	74	2	0	2	223	165	238	5e-45	148
SRS0502	Cotton_A_13345	100	83	0	0	2	250	243	325	1e-49	162
SRS0504	Cotton_A_03662	98.83	171	2	0	2	514	160	330	2e-107	315
SRS0505	Cotton_A_11864	100	40	0	0	2	121	485	524	2e-06	47
SRS0506	Cotton_A_29624	100	171	0	0	3	515	325	495	3e-120	352
SRS0507	Cotton_A_02286	98.63	73	1	0	2	220	568	640	9e-45	155
SRS0508	Cotton_A_38004	98.98	98	1	0	1	294	273	370	1e-68	213
SRS0510	Cotton_A_08646	99.18	122	1	0	1	366	2	123	7e-84	243
SRS0513	Cotton_A_19748	99.42	172	1	0	2	517	489	660	2e-103	314
SRS0514	Cotton_A_02378	95.38	173	8	0	1	519	5	177	2e-100	292
SRS0515	Cotton_A_18772	99.11	112	1	0	3	338	759	870	3e-71	230
SRS0516	Cotton_A_32310	99.03	103	1	0	2	310	104	206	2e-70	212
SRS0517	Cotton_A_21193	97.37	76	2	0	210	437	1	76	5e-21	88.2
SRS0518	Cotton_A_00521	57.69	78	30	3	48	272	16	91	2e-20	81.3
SRS0520	Cotton_A_16647	96.57	175	6	0	2	526	148	322	7e-105	306
SRS0521	Cotton_A_26769	56.25	32	14	0	348	443	131	162	3e-06	45.4
SRS0522	Cotton_A_18159	92.5	80	6	0	1	240	583	662	4e-44	154
SRS0523	Cotton_A_06984	98.31	118	2	0	3	356	533	650	4e-51	173
SRS0525	Cotton_A_10179	96	150	6	0	76	525	1	150	4e-79	238
SRS0526	Cotton_A_29176	97.22	72	2	0	3	218	506	577	1e-39	142
SRS0527	Cotton_A_20878	100	85	0	0	81	335	181	265	1e-56	179
SRS0528	Cotton_A_29319	98.97	97	1	0	133	423	301	397	1e-61	196
SRS0529	Cotton_A_26574	87.84	74	1	1	79	276	461	534	6e-34	125
SRS0530	Cotton_A_38986	89.29	140	15	1	110	529	5	129	4e-72	219
SRS0531	Cotton_A_04111	98.41	126	2	0	153	530	51	176	8e-77	241
SRS0532	Cotton_A_27108	100	114	0	0	55	396	1	114	5e-55	169
SRS0533	Cotton_A_36582	100	76	0	0	2	229	493	568	3e-43	151
SRS0534	Cotton_A_07217	97.65	85	2	0	27	281	55	139	1e-58	180
SRS0535	Cotton_A_30357	100	90	0	0	2	271	1049	1138	9e-44	154
SRS0536	Cotton_A_23807	98.44	64	1	0	72	263	1	64	1e-44	137
SRS0537	Cotton_A_35853	99	100	1	0	3	302	81	180	5e-67	202
SRS0538	Cotton_A_18523	100	85	0	0	52	306	1	85	2e-50	157
SRS0539	Cotton_A_03278	97.73	88	2	0	52	315	10	97	4e-51	159
SRS0540	Cotton_A_30566	93.7	127	8	0	85	465	2	128	1e-83	243
SRS0541	Cotton_A_05851	99.39	165	1	0	39	533	1	165	1e-83	248
SRS0542	Cotton_A_25082	98.04	51	1	0	1	153	479	529	3e-24	98.6
SRS0543	Cotton_A_27446	94.07	118	7	0	2	355	222	339	1e-72	222
SRS0544	Cotton_A_28439	98.39	124	2	0	11	382	1	124	4e-67	201
SRS0545	Cotton_A_08436	100	124	0	0	46	417	1	124	5e-83	241
SRS0546	Cotton_A_33443	76.04	96	23	2	3	290	98	187	2e-43	142
SRS0547	Cotton_A_09432	95.45	66	3	0	3	200	101	166	7e-42	138
SRS0548	Cotton_A_33523	91.25	160	14	1	58	537	1	159	4e-76	225
SRS0550	Cotton_A_21916	95.24	105	5	0	2	316	115	219	3e-70	212
SRS0551	Cotton_A_04791	99.18	122	1	0	2	367	31	152	4e-84	244
SRS0552	Cotton_A_35787	100	93	0	0	1	279	137	229	1e-58	182
SRS0553	Cotton_A_22270	68.57	35	11	0	298	402	980	1014	2e-06	47
SRS0554	Cotton_A_17099	99.31	145	1	0	103	537	1	145	1e-101	299
SRS0555	Cotton_A_28467	98.69	153	2	0	80	538	1	153	9e-88	260
SRS0556	Cotton_A_21736	81.95	133	0	1	3	329	24	156	1e-61	188
SRS0557	Cotton_A_19115	98.29	117	2	0	3	353	209	325	3e-73	223
SRS0558	Cotton_A_19768	97.87	94	2	0	68	349	424	517	7e-60	194
SRS0559	Cotton_A_09061	96.05	76	3	0	39	266	268	343	1e-27	105
SRS0560	Cotton_A_12407	100	156	0	0	72	539	13	168	4e-93	269
SRS0562	Cotton_A_35816	98.88	179	2	0	3	539	572	750	3e-111	333
SRS0563	Cotton_A_12143	92.5	80	6	0	2	241	366	445	1e-42	147
SRS0564	Cotton_A_08121	96.94	98	3	0	113	406	1	98	1e-69	206
SRS0565	Cotton_A_35557	93.26	178	12	0	7	540	13	190	3e-126	360
SRS0566	Cotton_A_06586	99.07	107	1	0	3	323	593	699	6e-65	211
SRS0567	Cotton_A_02094	69.05	84	26	1	13	264	1	79	5e-40	131
SRS0568	Cotton_A_17401	100	73	0	0	102	320	18	90	2e-48	152
SRS0569	Cotton_A_23435	98.67	75	1	0	50	274	66	140	6e-31	114
SRS0570	Cotton_A_07965	98.89	90	1	0	2	271	507	596	5e-57	188
SRS0571	Cotton_A_25412	60.55	109	11	3	121	351	13	118	4e-22	86.3
SRS0572	Cotton_A_16016	88.46	156	18	0	43	510	45	200	4e-89	264
SRS0573	Cotton_A_28180	100	147	0	0	3	443	189	335	4e-95	279
SRS0574	Cotton_A_25154	81.97	61	11	0	499	317	218	278	9e-29	110
SRS0575	Cotton_A_35072	100	104	0	0	3	314	314	417	2e-71	222
SRS0576	Cotton_A_01494	99.4	166	1	0	48	545	1	166	1e-71	221
SRS0577	Cotton_A_11771	95.56	45	2	0	40	174	63	107	4e-23	89.4
SRS0578	Cotton_A_13879	82.76	116	20	0	2	349	50	165	1e-69	209
SRS0579	Cotton_A_05320	99.24	131	1	0	3	395	4	134	2e-75	222
SRS0580	Cotton_A_01552	89	200	4	1	1	546	433	632	1e-36	134
SRS0581	Cotton_A_08596	100	182	0	0	2	547	893	1074	2e-105	326
SRS0582	Cotton_A_22603	100	151	0	0	2	454	123	273	3e-97	282
SRS0583	Cotton_A_29588	99	100	1	0	1	300	56	155	5e-68	204
SRS0584	Cotton_A_29250	98.28	174	3	0	26	547	1	174	3e-123	345
SRS0585	Cotton_A_29672	94.29	140	8	1	3	422	203	341	8e-84	251
SRS0586	Cotton_A_01845	98.34	181	3	0	5	547	12	192	2e-99	287
SRS0587	Cotton_A_21223	100	92	0	0	2	277	1030	1121	2e-54	185
SRS0588	Cotton_A_18090	78.44	167	36	0	49	549	67	233	2e-91	269
SRS0589	Cotton_A_23671	99.33	150	1	0	99	548	1	150	5e-105	305
SRS0590	Cotton_A_00798	92.68	82	6	0	388	143	1	82	1e-37	124
SRS0591	Cotton_A_10590	100	106	0	0	71	388	1	106	2e-77	226
SRS0592	Cotton_A_07726	98.4	125	2	0	175	549	1	125	4e-81	246
SRS0593	Cotton_A_18250	100	110	0	0	3	332	324	433	8e-73	226
SRS0595	Cotton_A_10988	94.94	79	4	0	3	239	472	550	3e-44	154
SRS0596	Cotton_A_17400	100	60	0	0	2	181	43	102	6e-38	126
SRS0597	Cotton_A_18271	99.06	106	1	0	1	318	501	606	6e-74	233
SRS0598	Cotton_A_29116	100	146	0	0	112	549	21	166	2e-88	266
SRS0599	Cotton_A_10986	98.02	101	2	0	158	460	41	141	7e-67	202
SRS0601	Cotton_A_34451	100	105	0	0	3	317	111	215	7e-72	216
SRS0602	Cotton_A_24591	96.3	135	5	0	5	409	1	135	5e-73	216
SRS0603	Cotton_A_20110	80.56	72	10	1	8	211	362	433	2e-25	101
SRS0605	Cotton_A_11331	100	92	0	0	1	276	382	473	1e-59	192
SRS0606	Cotton_A_10451	56.16	146	64	4	3	440	441	533	2e-37	135
SRS0607	Cotton_A_11941	97.7	87	1	1	36	293	1	87	1e-49	155
SRS0608	Cotton_A_03958	96.89	161	5	0	72	554	1	161	6e-103	296
SRS0609	Cotton_A_02410	100	103	0	0	246	554	1	103	1e-74	221
SRS0610	Cotton_A_04172	86.49	111	15	1	3	335	122	220	1e-59	185
SRS0611	Cotton_A_27905	99.28	139	1	0	3	419	5	143	2e-99	283
SRS0612	Cotton_A_09859	77.42	31	7	0	99	7	128	158	2e-08	53.1
SRS0613	Cotton_A_23955	99.1	111	1	0	14	346	1	111	7e-78	228
SRS0614	Cotton_A_19189	97.54	122	3	1	1	366	7	125	4e-73	216
SRS0615	Cotton_A_19718	100	43	0	0	3	131	43	85	5e-23	90.1
SRS0616	Cotton_A_38078	98.98	98	1	0	2	295	259	356	2e-64	202
SRS0617	Cotton_A_37496	98.7	154	2	0	3	464	342	495	3e-97	290
SRS0618	Cotton_A_02458	98.2	111	2	0	51	383	1	111	8e-61	184
SRS0619	Cotton_A_31068	100	89	0	0	3	269	272	360	3e-60	191
SRS0620	Cotton_A_34344	93.88	147	1	1	2	418	161	307	4e-78	235
SRS0621	Cotton_A_12135	90.07	141	14	0	2	424	159	299	9e-94	275
SRS0622	Cotton_A_29006	88.95	181	20	1	14	556	1	162	1e-97	291
SRS0623	Cotton_A_01903	99.16	119	1	0	17	373	1	119	8e-62	187
SRS0624	Cotton_A_26937	86.27	204	10	1	1	558	163	366	2e-111	330
SRS0625	Cotton_A_24643	100	136	0	0	30	437	1	136	1e-77	228
SRS0626	Cotton_A_29919	99.33	150	1	0	4	453	12	161	5e-87	253
SRS0627	Cotton_A_08917	81.16	138	26	1	414	1	1	112	4e-63	197
SRS0628	Cotton_A_20817	91.82	110	9	1	1	330	81	187	1e-44	146
SRS0629	Cotton_A_38928	93.49	169	11	0	1	507	251	419	1e-115	335
SRS0630	Cotton_A_25932	98.99	99	1	0	1	297	144	242	2e-68	208
SRS0631	Cotton_A_21892	98.25	57	1	0	6	176	197	253	7e-21	87
SRS0632	Cotton_A_34017	98.28	116	2	0	213	560	230	345	3e-100	238
SRS0633	Cotton_A_25511	97.04	135	4	0	1	405	3	137	5e-79	231
SRS0634	Cotton_A_18076	91.04	67	6	0	127	327	503	569	1e-36	133
SRS0635	Cotton_A_00533	85.96	114	16	0	10	351	1	114	2e-33	115
SRS0636	Cotton_A_05394	96.95	164	5	0	1	492	444	607	2e-95	289
SRS0638	Cotton_A_05829	73.96	96	25	2	1	288	54	141	2e-43	142
SRS0639	Cotton_A_23703	95.83	96	4	0	3	290	130	225	5e-45	148
SRS0641	Cotton_A_09435	100	165	0	0	46	540	119	283	3e-79	237
SRS0642	Cotton_A_38306	100	150	0	0	1	450	762	911	4e-97	300
SRS0643	Cotton_A_33522	96.6	147	5	0	123	563	35	181	9e-58	179
SRS0644	Cotton_A_25889	99.18	122	1	0	106	471	1	122	9e-65	195
SRS0645	Cotton_A_27047	58.73	126	52	1	188	565	85	187	6e-40	139
SRS0646	Cotton_A_13710	96.26	107	4	0	1	321	36	142	3e-73	217
SRS0648	Cotton_A_13289	99.47	188	1	0	3	566	127	314	3e-137	390
SRS0649	Cotton_A_10770	100	157	0	0	96	566	1	157	1e-99	294
SRS0650	Cotton_A_26442	95.77	71	3	0	28	240	72	142	4e-41	135
SRS0651	Cotton_A_12645	95.61	114	5	0	54	395	1	114	3e-39	130
SRS0652	Cotton_A_21596	99.47	189	1	1	1	567	2	189	1e-143	398
SRS0653	Cotton_A_21147	99.1	111	1	0	1	333	549	659	4e-72	229
SRS0654	Cotton_A_13122	100	45	0	0	1	135	25	69	3e-28	100
SRS0655	Cotton_A_21600	100	122	0	0	64	429	1	122	2e-84	245
SRS0656	Cotton_A_35605	86.49	37	5	0	186	296	327	363	2e-13	67.8
SRS0657	Cotton_A_26973	40.45	178	101	3	30	548	512	688	6e-32	121
SRS0658	Cotton_A_05846	100	189	0	0	3	569	167	355	1e-114	332
SRS0659	Cotton_A_06772	69.59	148	45	0	126	569	2	149	3e-70	214
SRS0660	Cotton_A_04047	100	110	0	0	12	341	1	110	8e-64	192
SRS0661	Cotton_A_22700	100	181	0	0	25	567	1	181	1e-136	381
SRS0662	Cotton_A_13827	97.37	190	5	0	1	570	80	269	3e-131	377
SRS0664	Cotton_A_03102	99.03	103	1	0	1	309	311	413	1e-66	209
SRS0665	Cotton_A_40409	79.45	73	15	0	261	43	106	178	5e-42	117
SRS0666	Cotton_A_06838	98.08	156	3	0	3	470	196	351	3e-108	313
SRS0668	Cotton_A_35644	100	120	0	0	571	212	92	211	3e-82	243
SRS0670	Cotton_A_23733	98.95	190	2	0	2	571	91	280	5e-131	370
SRS0671	Cotton_A_19318	85.15	101	15	1	28	330	111	209	3e-54	171
SRS0672	Cotton_A_15294	98.4	125	2	0	3	377	4	128	4e-75	221
SRS0673	Cotton_A_13908	73.03	89	24	1	42	308	148	228	3e-34	121
SRS0674	Cotton_A_17984	87.5	192	23	1	1	573	153	344	2e-108	314
SRS0675	Cotton_A_24188	100	148	0	0	1	444	43	190	2e-109	310
SRS0676	Cotton_A_16142	74.51	102	25	1	268	570	1	102	4e-46	150
SRS0677	Cotton_A_31044	100	87	0	0	48	308	1	87	5e-58	177
SRS0679	Cotton_A_30811	76.68	193	42	1	3	572	326	518	7e-95	286
SRS0680	Cotton_A_00411	100	127	0	0	194	574	15	141	9e-70	211
SRS0681	Cotton_A_30968	100	191	0	0	2	574	202	392	2e-114	335
SRS0682	Cotton_A_03647	100	190	0	0	3	572	401	590	4e-124	371
SRS0683	Cotton_A_11209	78.43	102	22	1	7	312	836	919	4e-45	159
SRS0684	Cotton_A_21409	100	153	0	0	45	503	1	153	6e-101	288
SRS0685	Cotton_A_28983	98	100	2	0	60	359	8	107	1e-66	199
SRS0686	Cotton_A_11953	99.21	127	1	0	3	383	135	261	2e-77	232
SRS0687	Cotton_A_23694	99.44	178	1	0	20	553	1	178	3e-132	368
SRS0688	Cotton_A_32191	98.24	170	3	0	67	576	1	170	6e-107	321
SRS0689	Cotton_A_05221	100	96	0	0	56	343	540	635	7e-50	170
SRS0690	Cotton_A_22447	96.86	191	6	1	3	575	65	254	2e-123	361
SRS0691	Cotton_A_18760	99.47	187	1	0	16	576	1	187	5e-132	374
SRS0692	Cotton_A_10758	88.1	126	8	1	18	374	493	618	5e-53	178
SRS0693	Cotton_A_29812	95.2	125	6	0	3	377	751	875	5e-70	228
SRS0694	Cotton_A_21865	89.6	125	13	1	1	375	205	319	5e-11	60.5
SRS0695	Cotton_A_16944	79.76	84	17	1	62	313	4	80	5e-26	95.5
SRS0696	Cotton_A_21208	98.9	91	1	0	74	346	2	92	2e-61	186
SRS0697	Cotton_A_13728	100	155	0	0	113	577	11	165	3e-115	331
SRS0698	Cotton_A_37451	38.97	136	82	2	551	147	8	113	8e-19	79
SRS0699	Cotton_A_40279	100	118	0	0	1	354	318	435	2e-61	197
SRS0700	Cotton_A_39948	95.19	187	8	2	23	580	1	186	1e-122	355
SRS0701	Cotton_A_00760	98.75	80	1	0	220	459	1	80	2e-52	163
SRS0702	Cotton_A_38955	99.35	155	1	0	3	467	19	173	1e-109	310
SRS0703	Cotton_A_05017	97.41	193	5	0	2	580	88	280	8e-116	337
SRS0704	Cotton_A_19153	100	108	0	0	2	325	6	113	6e-72	213
SRS0705	Cotton_A_20009	84.62	26	4	0	314	391	15	40	2e-12	53.9
SRS0706	Cotton_A_36323	100	124	0	0	3	374	82	205	3e-83	245
SRS0707	Cotton_A_38870	90.59	170	12	1	1	498	282	451	5e-81	248
SRS0708	Cotton_A_15599	98.26	115	2	0	1	345	64	178	5e-57	178
SRS0709	Cotton_A_17741	98.96	193	2	0	3	581	226	418	3e-124	358
SRS0710	Cotton_A_31979	99.13	115	1	0	2	346	12	126	2e-66	206
SRS0711	Cotton_A_03108	100	99	0	0	3	299	385	483	2e-47	161
SRS0712	Cotton_A_14741	83.48	115	19	0	6	350	378	492	7e-51	171
SRS0713	Cotton_A_11967	100	152	0	0	1	456	33	184	2e-74	222
SRS0714	Cotton_A_38127	94	50	3	0	2	151	169	218	2e-31	103
SRS0715	Cotton_A_19642	99.35	154	1	0	31	492	1	154	1e-80	236
SRS0716	Cotton_A_30764	98.85	87	1	0	140	400	1	87	2e-42	137
SRS0718	Cotton_A_25210	99.26	136	1	0	2	409	40	175	1e-90	263
SRS0719	Cotton_A_05387	100	114	0	0	3	344	219	332	3e-79	239
SRS0720	Cotton_A_39477	100	86	0	0	1	258	674	759	7e-47	163
SRS0721	Cotton_A_22318	98.21	168	3	0	1	504	279	446	3e-123	355
SRS0722	Cotton_A_17998	86.74	181	18	1	17	541	1	181	7e-106	314
SRS0723	Cotton_A_24643	100	136	0	0	21	428	1	136	2e-77	228
SRS0724	Cotton_A_05418	99.34	152	1	0	129	584	1	152	1e-85	251
SRS0725	Cotton_A_16273	97.53	162	4	0	100	585	1	162	1e-62	197
SRS0726	Cotton_A_14884	100	173	0	0	3	521	283	455	2e-123	356
SRS0727	Cotton_A_08260	46.25	160	60	3	561	160	3	162	1e-40	139
SRS0728	Cotton_A_36246	100	75	0	0	3	227	195	269	1e-49	162
SRS0729	Cotton_A_32733	100	110	0	0	48	377	57	166	6e-72	215
SRS0730	Cotton_A_05496	97.44	195	5	0	3	587	349	543	4e-131	382
SRS0731	Cotton_A_26611	98.97	195	2	0	3	587	475	669	2e-137	410
SRS0732	Cotton_A_04053	97.92	96	2	0	1	288	158	253	9e-65	200
SRS0733	Cotton_A_11663	99.02	102	1	0	1	306	785	886	1e-60	202
SRS0734	Cotton_A_40744	94.87	195	10	0	3	587	641	835	2e-121	364
SRS0735	Cotton_A_04546	100	97	0	0	87	377	1	97	5e-66	197
SRS0736	Cotton_A_03332	92.31	195	15	0	3	587	76	270	3e-84	253
SRS0737	Cotton_A_25703	67.57	37	12	0	245	355	150	186	5e-15	54.3
SRS0738	Cotton_A_06045	96.2	184	5	1	42	587	163	346	3e-100	296
SRS0739	Cotton_A_35327	99.3	142	1	0	59	484	1	142	3e-104	296
SRS0740	Cotton_A_04716	97.69	173	4	0	68	586	1	173	1e-117	337
SRS0741	Cotton_A_00644	100	136	0	0	1	408	8	143	3e-99	283
SRS0742	Cotton_A_01988	99.36	156	1	0	2	469	10	165	2e-67	203
SRS0743	Cotton_A_22720	100	132	0	0	57	452	272	403	2e-78	239
SRS0745	Cotton_A_00699	75.86	116	28	0	580	233	269	384	3e-38	135
SRS0746	Cotton_A_36151	92.21	154	11	1	131	589	1	154	1e-71	214
SRS0747	Cotton_A_06550	97.62	126	3	0	211	588	218	343	4e-88	205
SRS0749	Cotton_A_20009	84.78	46	7	1	311	448	15	58	4e-22	85.1
SRS0751	Cotton_A_31180	95.4	87	4	0	168	428	1	87	1e-56	174
SRS0752	Cotton_A_01211	99.24	132	1	0	2	397	60	191	9e-90	261
SRS0753	Cotton_A_30282	97.28	147	4	0	2	442	336	482	1e-81	250
SRS0754	Cotton_A_10259	99.17	120	1	0	3	362	318	437	3e-71	222
SRS0755	Cotton_A_28004	100	115	0	0	3	347	54	168	2e-80	237
SRS0756	Cotton_A_23176	100	97	0	0	3	293	154	250	2e-63	196
SRS0757	Cotton_A_03074	100	131	0	0	57	449	1	131	4e-98	280
SRS0758	Cotton_A_00357	95.53	179	8	0	25	561	1	179	5e-117	330
SRS0759	Cotton_A_07046	98.68	152	2	0	3	458	133	284	3e-108	311
SRS0760	Cotton_A_36570	99.29	140	1	0	6	425	1	140	4e-104	296
SRS0761	Cotton_A_01112	94.9	98	3	1	304	591	109	206	1e-59	188
SRS0762	Cotton_A_17132	93.94	132	8	0	59	454	6	137	3e-70	210
SRS0763	Cotton_A_19527	100	135	0	0	189	593	12	146	4e-65	202
SRS0764	Cotton_A_35338	98.72	156	2	0	30	497	1	156	1e-40	135
SRS0765	Cotton_A_14676	99.26	135	1	0	68	472	1	135	1e-57	178
SRS0766	Cotton_A_37475	98.43	191	3	0	21	593	1	191	1e-135	384
SRS0767	Cotton_A_12057	100	138	0	0	14	427	1	138	3e-74	220
SRS0768	Cotton_A_36705	96.91	97	3	0	77	367	1	97	1e-49	156
SRS0769	Cotton_A_08534	97.65	85	1	1	429	178	1	85	8e-55	173
SRS0770	Cotton_A_04633	100	85	0	0	1	255	387	471	1e-53	177
SRS0771	Cotton_A_00510	100	198	0	0	1	594	32	229	2e-135	389
SRS0772	Cotton_A_16786	98.2	167	3	0	69	569	1	167	1e-99	296
SRS0773	Cotton_A_05020	100	33	0	0	1	99	326	358	3e-15	72.8
SRS0775	Cotton_A_35787	95.49	133	6	0	7	405	27	159	6e-85	250
SRS0776	Cotton_A_32512	95.45	110	5	0	2	331	232	341	1e-66	208
SRS0777	Cotton_A_20962	97.44	78	2	0	2	235	586	663	4e-41	147
SRS0778	Cotton_A_28314	100	129	0	0	60	446	8	136	5e-91	262
SRS0779	Cotton_A_15081	100	47	0	0	2	142	93	139	8e-29	104
SRS0780	Cotton_A_07862	97.58	124	3	0	71	442	1	124	1e-78	231
SRS0781	Cotton_A_27991	74.24	66	17	0	28	225	1	66	5e-28	100
SRS0783	Cotton_A_16604	100	122	0	0	14	379	1	122	4e-72	214
SRS0784	Cotton_A_41141	98.91	92	1	0	3	278	168	259	2e-64	199
SRS0785	Cotton_A_19887	99.48	193	1	0	20	598	1	193	5e-108	311
SRS0786	Cotton_A_25786	98.19	166	3	0	72	569	8	173	4e-99	284
SRS0787	Cotton_A_36806	100	147	0	0	93	533	1	147	1e-74	230
SRS0788	Cotton_A_34696	97.22	72	2	0	191	406	190	261	1e-16	75.9
SRS0789	Cotton_A_08014	93.22	118	8	0	221	574	1	118	2e-76	225
SRS0790	Cotton_A_34852	77.12	153	35	2	3	461	373	493	2e-70	222
SRS0791	Cotton_A_05759	98.4	188	3	0	36	599	1	188	6e-110	315
SRS0792	Cotton_A_18455	100	131	0	0	2	394	5	135	2e-96	276
SRS0793	Cotton_A_29879	94.06	101	6	0	599	297	58	158	7e-66	199
SRS0794	Cotton_A_01924	99.22	128	1	0	2	385	398	525	1e-26	106
SRS0795	Cotton_A_35787	100	151	0	0	1	453	2	152	3e-102	294
SRS0796	Cotton_A_32616	98.69	153	2	0	2	460	195	347	1e-109	317
SRS0797	Cotton_A_08044	97.98	198	4	0	3	596	234	431	4e-119	344
SRS0798	Cotton_A_19809	99	200	2	0	1	600	294	493	9e-139	397
SRS0799	Cotton_A_19782	99.42	172	1	0	85	600	21	192	1e-119	340
SRS0800	Cotton_A_05274	97.6	167	4	0	102	602	1	167	7e-113	320
SRS0801	Cotton_A_01848	100	201	0	0	1	603	29	229	6e-140	397
SRS0802	Cotton_A_28468	98.6	143	2	0	174	602	42	184	3e-85	259
SRS0803	Cotton_A_15665	98.51	134	2	0	2	403	318	451	8e-93	278
SRS0804	Cotton_A_17443	99.5	201	1	0	1	603	2	202	2e-145	407
SRS0806	Cotton_A_26762	91.92	99	8	0	308	604	1	99	8e-53	167
SRS0807	Cotton_A_21888	99.4	166	1	0	14	511	1	166	7e-117	329
SRS0808	Cotton_A_37766	96.55	58	2	0	2	175	101	158	8e-35	120
SRS0809	Cotton_A_35160	90.62	160	15	1	120	599	1	157	1e-93	281
SRS0810	Cotton_A_07090	88.08	193	23	0	26	604	1	193	4e-129	365
SRS0811	Cotton_A_07316	94.53	201	11	1	2	604	305	502	3e-108	324
SRS0812	Cotton_A_08908	99.42	171	1	0	92	604	22	192	2e-106	306
SRS0814	Cotton_A_16900	79.38	194	40	1	2	583	130	290	3e-112	322
SRS0815	Cotton_A_30833	98.98	196	2	0	3	590	7	202	8e-128	373
SRS0816	Cotton_A_32487	90.91	198	2	1	62	607	4	201	7e-110	313
SRS0817	Cotton_A_18289	99.08	109	1	0	113	439	1	109	4e-48	153
SRS0819	Cotton_A_11151	100	168	0	0	103	606	1	168	1e-116	330
SRS0820	Cotton_A_04227	95.6	159	7	0	2	478	23	181	3e-114	323
SRS0821	Cotton_A_13078	99.32	148	1	0	165	608	1	148	1e-66	211
SRS0822	Cotton_A_21838	96.81	188	6	0	14	577	248	435	4e-135	387
SRS0823	Cotton_A_31183	99.5	202	1	0	3	608	365	566	1e-142	414
SRS0824	Cotton_A_13381	100	89	0	0	340	606	31	119	1e-57	177
SRS0825	Cotton_A_15403	98.02	202	4	0	2	607	358	559	3e-131	389
SRS0826	Cotton_A_07986	95.52	67	3	0	228	428	101	167	9e-42	100
SRS0827	Cotton_A_09727	100	53	0	0	554	396	199	251	7e-46	103
SRS0828	Cotton_A_01800	78.22	202	44	1	2	607	73	232	3e-94	278
SRS0829	Cotton_A_13552	100	197	0	0	17	607	1	197	1e-119	344
SRS0830	Cotton_A_01258	98.3	176	3	0	1	528	10	185	3e-133	371
SRS0831	Cotton_A_19954	99.24	132	1	0	64	459	3	134	2e-93	268
SRS0832	Cotton_A_03785	100	133	0	0	53	451	1	133	7e-82	239
SRS0833	Cotton_A_02711	98.7	154	2	0	148	609	1	154	4e-73	226
SRS0834	Cotton_A_02072	98.67	150	2	0	2	451	172	321	8e-103	299
SRS0835	Cotton_A_17913	100	90	0	0	233	502	100	189	5e-58	181
SRS0836	Cotton_A_25020	97.83	92	2	1	114	389	1	90	1e-51	161
SRS0837	Cotton_A_10640	99.38	160	1	0	3	482	5	164	5e-77	228
SRS0838	Cotton_A_00640	99.33	150	1	0	160	609	1	150	3e-106	306
SRS0839	Cotton_A_18628	100	107	0	0	3	323	608	714	2e-67	219
SRS0840	Cotton_A_26408	99.01	203	2	0	2	610	490	692	4e-128	377
SRS0841	Cotton_A_18910	99.01	203	2	0	3	611	59	261	4e-140	397
SRS0842	Cotton_A_01708	100	196	0	0	22	609	1	196	2e-136	387
SRS0843	Cotton_A_27330	100	86	0	0	10	267	339	424	2e-51	171
SRS0844	Cotton_A_09003	100	159	0	0	135	611	1	159	3e-92	274
SRS0845	Cotton_A_01778	97.01	67	2	0	107	307	292	358	2e-39	100
SRS0846	Cotton_A_12024	96.55	174	6	0	3	524	155	328	5e-101	299
SRS0847	Cotton_A_35844	99.48	191	1	0	41	613	294	484	2e-138	395
SRS0848	Cotton_A_26482	98.04	153	3	1	153	611	1	152	2e-78	235
SRS0849	Cotton_A_15471	100	203	0	0	3	611	17	219	8e-148	415
SRS0850	Cotton_A_16791	100	30	0	0	235	324	775	804	2e-11	62.8
SRS0851	Cotton_A_34452	100	143	0	0	3	431	129	271	4e-99	288
SRS0852	Cotton_A_08019	55.56	45	20	0	481	347	298	342	4e-18	49.7
SRS0853	Cotton_A_22046	98.26	115	2	0	266	610	1	115	1e-73	219
SRS0854	Cotton_A_20441	99.24	132	1	0	7	402	156	287	3e-63	197
SRS0855	Cotton_A_16154	100	140	0	0	2	421	41	180	4e-96	278
SRS0856	Cotton_A_01284	99.32	147	1	0	1	441	370	516	8e-80	247
SRS0857	Cotton_A_25873	90.91	55	5	0	75	239	1	55	7e-29	102
SRS0858	Cotton_A_36883	100	106	0	0	45	362	1	106	6e-78	228
SRS0859	Cotton_A_12044	100	155	0	0	616	152	243	397	2e-108	316
SRS0860	Cotton_A_09385	99.12	114	1	0	68	409	1	114	1e-61	187
SRS0861	Cotton_A_20042	100	124	0	0	245	616	1	124	3e-70	216
SRS0862	Cotton_A_25714	99.39	165	1	0	1	495	60	224	1e-117	333
SRS0863	Cotton_A_28984	100	174	0	0	95	616	1	174	5e-114	327
SRS0864	Cotton_A_14179	94.41	143	8	0	1	429	2	144	5e-76	225
SRS0865	Cotton_A_25523	98.54	205	3	0	1	615	183	387	1e-138	395
SRS0866	Cotton_A_06700	99.35	154	1	0	3	464	4	157	4e-117	329
SRS0867	Cotton_A_00965	100	112	0	0	59	394	1	112	8e-80	233
SRS0868	Cotton_A_29359	100	191	0	0	45	617	1	191	2e-145	404
SRS0869	Cotton_A_34181	93.22	177	12	0	87	617	1	177	4e-87	263
SRS0870	Cotton_A_13742	76.47	187	44	1	55	615	7	189	6e-103	295
SRS0871	Cotton_A_15625	97.81	137	2	1	211	618	1	137	5e-91	271
SRS0872	Cotton_A_14593	97.06	170	5	0	1	510	74	243	3e-66	204
SRS0873	Cotton_A_06963	99.35	154	1	0	2	463	663	816	3e-99	305
SRS0874	Cotton_A_06685	89.47	152	16	0	163	618	1	152	1e-96	284
SRS0875	Cotton_A_21826	82.39	159	28	1	20	496	24	155	5e-73	223
SRS0876	Cotton_A_12872	100	137	0	0	617	207	67	203	6e-83	244
SRS0877	Cotton_A_14174	100	177	0	0	88	618	1	177	1e-128	360
SRS0878	Cotton_A_24302	100	191	0	0	3	575	140	330	4e-137	387
SRS0879	Cotton_A_23453	63.52	159	58	0	488	12	1	159	2e-52	167
SRS0880	Cotton_A_36267	100	161	0	0	137	619	1	161	3e-112	328
SRS0881	Cotton_A_12239	96.75	154	5	0	18	479	1	154	1e-106	303
SRS0882	Cotton_A_24065	100	90	0	0	112	381	17	106	2e-59	181
SRS0883	Cotton_A_29986	98.95	191	2	0	42	614	1	191	2e-133	372
SRS0884	Cotton_A_16670	99.51	204	1	0	7	618	727	930	2e-117	355
SRS0885	Cotton_A_35167	98.01	201	4	0	17	619	1	201	3e-127	360
SRS0886	Cotton_A_00246	99.03	206	2	0	3	620	146	351	2e-152	428
SRS0887	Cotton_A_22101	94.25	174	10	0	58	579	1	174	5e-76	226
SRS0888	Cotton_A_29586	99.25	133	1	0	32	430	14	146	5e-90	260
SRS0889	Cotton_A_21128	94.85	194	8	1	45	620	1	194	5e-105	301
SRS0890	Cotton_A_27865	100	101	0	0	93	395	257	357	4e-58	186
SRS0891	Cotton_A_16562	97.57	206	5	1	2	619	426	629	1e-107	322
SRS0892	Cotton_A_19727	99.3	142	1	0	195	620	1	142	9e-96	278
SRS0893	Cotton_A_08260	46.94	98	51	1	477	187	3	100	5e-28	106
SRS0894	Cotton_A_27871	86.49	185	25	0	28	582	1	185	2e-107	306
SRS0895	Cotton_A_31664	98.67	150	2	0	1	450	29	178	2e-108	308
SRS0896	Cotton_A_02470	100	58	0	0	447	620	1	58	8e-35	124
SRS0897	Cotton_A_26805	97.96	147	3	0	620	180	61	207	4e-89	260
SRS0898	Cotton_A_06742	100	88	0	0	2	265	32	119	2e-40	134
SRS0899	Cotton_A_00556	99.52	207	1	0	2	622	198	404	9e-150	424
SRS0900	Cotton_A_05279	99.33	150	1	0	2	451	389	538	3e-102	305
SRS0901	Cotton_A_14782	98.95	191	2	0	1	573	233	423	1e-119	346
SRS0902	Cotton_A_06877	89.73	185	19	0	67	621	18	202	2e-123	352
SRS0903	Cotton_A_39279	98.99	198	2	0	29	622	1	198	6e-141	401
SRS0905	Cotton_A_35434	79.35	92	19	0	119	394	1	92	2e-44	143
SRS0906	Cotton_A_16022	95.65	138	6	0	111	524	1	138	7e-82	239
SRS0907	Cotton_A_13192	96.48	142	5	1	199	624	1	137	6e-88	264
SRS0908	Cotton_A_19453	98.96	193	1	1	50	625	1	193	6e-136	387
SRS0910	Cotton_A_16061	96.47	85	3	0	11	265	1	85	3e-52	163
SRS0911	Cotton_A_28042	100	153	0	0	59	517	1	153	1e-109	310
SRS0912	Cotton_A_22676	96.75	154	5	0	163	624	1	154	6e-109	311
SRS0913	Cotton_A_19094	98.73	157	2	0	6	476	3	159	2e-113	320
SRS0914	Cotton_A_00533	84.21	114	17	1	59	397	1	114	4e-31	110
SRS0915	Cotton_A_30723	61.43	140	54	1	1	420	124	230	2e-54	173
SRS0916	Cotton_A_33217	99.52	208	1	0	3	626	222	429	4e-155	437
SRS0917	Cotton_A_40965	98.91	184	2	0	74	625	1	184	7e-99	288
SRS0918	Cotton_A_24377	95.45	198	8	1	6	596	1	198	1e-113	322
SRS0919	Cotton_A_09663	100	151	0	0	174	626	1	151	3e-86	251
SRS0920	Cotton_A_02117	96.15	208	8	0	3	626	210	417	2e-113	333
SRS0921	Cotton_A_41257	99.45	182	1	0	16	561	1	182	1e-98	283
SRS0922	Cotton_A_11546	100	124	0	0	3	374	1	124	9e-82	239
SRS0923	Cotton_A_19232	64.41	59	21	0	625	449	56	114	1e-31	87.4
SRS0924	Cotton_A_39135	99.52	208	1	0	3	626	276	483	3e-110	326
SRS0925	Cotton_A_27825	100	208	0	0	2	625	99	306	3e-121	347
SRS0926	Cotton_A_22408	54.97	151	11	3	3	284	132	282	9e-44	147
SRS0928	Cotton_A_24980	100	178	0	0	94	627	1	178	3e-130	372
SRS0929	Cotton_A_19464	98.91	183	2	0	16	564	1	183	4e-96	277
SRS0930	Cotton_A_35266	73.98	123	32	0	27	395	1	123	9e-69	177
SRS0931	Cotton_A_33499	97.4	154	4	1	166	627	1	151	1e-87	261
SRS0932	Cotton_A_05602	96.55	203	7	0	20	628	1	203	3e-135	383
SRS0933	Cotton_A_11629	94.87	195	10	0	44	628	1	195	3e-129	363
SRS0934	Cotton_A_04617	98.66	149	1	1	184	627	1	149	1e-102	305
SRS0935	Cotton_A_19686	84.41	186	29	0	3	560	54	239	3e-114	330
SRS0936	Cotton_A_00805	98.75	160	2	0	2	481	255	414	3e-79	243
SRS0937	Cotton_A_32426	97.56	205	5	0	1	615	437	641	3e-138	400
SRS0938	Cotton_A_14879	97.61	209	5	0	1	627	144	352	7e-153	429
SRS0939	Cotton_A_31007	72.22	54	15	1	80	241	9	59	3e-18	75.5
SRS0940	Cotton_A_04922	100	123	0	0	260	628	1	123	1e-64	208
SRS0941	Cotton_A_07803	99.04	209	2	0	2	628	67	275	3e-151	425
SRS0942	Cotton_A_30008	98.15	108	2	0	13	336	1	108	1e-73	218
SRS0943	Cotton_A_19726	100	74	0	0	175	396	47	120	4e-44	143
SRS0944	Cotton_A_02165	92.48	133	8	1	3	395	21	153	2e-77	229
SRS0945	Cotton_A_33183	99.49	198	1	0	37	630	3	200	5e-131	372
SRS0946	Cotton_A_31721	87.8	123	15	0	1	369	217	339	4e-48	164
SRS0947	Cotton_A_27171	100	174	0	0	109	630	112	285	2e-132	373
SRS0948	Cotton_A_07615	99.01	101	1	0	12	314	1189	1289	3e-30	117
SRS0949	Cotton_A_23889	97.92	192	4	0	55	630	1	192	1e-117	340
SRS0950	Cotton_A_01151	99.43	176	1	0	38	565	4	179	5e-129	360
SRS0951	Cotton_A_08466	97.14	210	6	1	1	630	241	446	7e-126	366
SRS0952	Cotton_A_03632	99.52	210	1	0	1	630	158	367	1e-123	360
SRS0953	Cotton_A_05831	100	210	0	0	3	632	621	830	7e-139	408
SRS0954	Cotton_A_34639	99.29	141	1	0	117	539	1	141	4e-85	252
SRS0955	Cotton_A_29916	100	162	0	0	1	486	99	260	1e-95	281
SRS0956	Cotton_A_20903	96.23	106	4	0	2	319	549	654	1e-64	211
SRS0958	Cotton_A_13598	94.74	76	4	0	407	634	71	146	7e-59	148
SRS0959	Cotton_A_05957	95.58	113	5	0	295	633	1	113	2e-73	227
SRS0960	Cotton_A_18011	98.14	161	3	0	83	565	1	161	2e-114	328
SRS0961	Cotton_A_03709	98.48	66	1	0	2	199	343	408	1e-35	130
SRS0962	Cotton_A_39736	97.16	211	6	0	2	634	31	241	7e-152	424
SRS0963	Cotton_A_15136	99.24	132	1	0	64	459	1	132	3e-90	261
SRS0964	Cotton_A_28303	64.45	211	75	3	3	635	431	633	3e-78	248
SRS0965	Cotton_A_40276	97.64	212	5	0	1	636	571	782	8e-117	352
SRS0966	Cotton_A_00738	97.26	73	2	0	60	278	9	81	3e-48	152
SRS0967	Cotton_A_10539	98.72	156	2	0	7	474	10	165	2e-98	283
SRS0968	Cotton_A_17021	99.17	120	1	0	6	365	208	327	8e-41	142
SRS0969	Cotton_A_02870	97.16	141	4	0	30	452	6	146	2e-93	251
SRS0970	Cotton_A_14569	100	121	0	0	53	415	1	121	2e-85	252
SRS0971	Cotton_A_12935	99.36	156	1	0	171	638	1	156	3e-97	283
SRS0972	Cotton_A_14919	96.71	152	5	0	6	461	1	152	1e-94	273
SRS0973	Cotton_A_16863	100	104	0	0	3	314	221	324	6e-55	177
SRS0975	Cotton_A_32720	77.85	149	33	0	2	448	220	368	2e-51	170
SRS0976	Cotton_A_26975	98.97	195	2	0	1	585	689	883	3e-113	345
SRS0978	Cotton_A_27651	100	73	0	0	46	264	7	79	8e-64	149
SRS0979	Cotton_A_29857	98.76	161	2	0	154	636	1	161	8e-100	290
SRS0980	Cotton_A_27830	100	212	0	0	3	638	20	231	6e-139	396
SRS0981	Cotton_A_21959	98.79	165	2	0	1	495	1000	1164	3e-103	322
SRS0982	Cotton_A_16867	100	213	0	0	1	639	2	214	2e-139	391
SRS0983	Cotton_A_19204	100	169	0	0	1	507	52	220	3e-127	358
SRS0984	Cotton_A_39687	99.38	160	1	0	2	481	561	720	2e-103	314
SRS0985	Cotton_A_06552	97.13	174	5	0	2	523	329	502	5e-109	322
SRS0986	Cotton_A_00134	97.56	205	5	0	27	641	1	205	2e-144	405
SRS0988	Cotton_A_21959	97.18	213	6	0	1	639	626	838	3e-118	362
SRS0989	Cotton_A_09685	100	190	0	0	71	640	80	269	2e-102	303
SRS0990	Cotton_A_15263	100	148	0	0	61	504	1	148	2e-111	315
SRS0991	Cotton_A_22571	98.11	53	1	0	461	303	2	54	3e-30	106
SRS0992	Cotton_A_13718	100	125	0	0	3	377	762	886	1e-76	246
SRS0993	Cotton_A_11527	98.41	189	3	0	66	632	1	189	6e-77	229
SRS0994	Cotton_A_12256	98.13	107	2	0	2	322	407	513	1e-67	216
SRS0995	Cotton_A_01577	100	187	0	0	81	641	1	187	4e-138	392
SRS0996	Cotton_A_26301	99.44	179	1	0	106	642	32	210	3e-125	353
SRS0997	Cotton_A_31045	100	112	0	0	2	337	263	374	3e-49	164
SRS0998	Cotton_A_20956	97.87	47	1	0	2	142	202	248	2e-23	95.1
SRS0999	Cotton_A_26154	100	209	0	0	3	629	517	725	1e-132	389
SRS1000	Cotton_A_06787	93.85	195	12	1	59	643	31	223	1e-100	291
SRS1001	Cotton_A_35858	93.15	73	5	0	1	219	368	440	1e-40	143
SRS1002	Cotton_A_14465	97.42	194	5	0	3	584	337	530	3e-117	343
SRS1003	Cotton_A_09021	97.99	149	3	0	3	449	12	160	6e-94	271
SRS1004	Cotton_A_11916	99.17	120	1	0	2	361	491	610	3e-69	222
SRS1005	Cotton_A_26603	96.77	124	4	0	139	510	1	124	2e-81	238
SRS1006	Cotton_A_00967	99.38	160	1	0	164	643	1	160	5e-121	341
SRS1007	Cotton_A_09681	95.43	219	5	1	2	643	377	595	6e-125	370
SRS1008	Cotton_A_00965	100	112	0	0	70	405	1	112	1e-79	233
SRS1009	Cotton_A_16942	99.05	210	2	0	15	644	1	210	6e-151	418
SRS1010	Cotton_A_26329	98.46	195	3	0	59	643	360	554	3e-129	385
SRS1011	Cotton_A_14149	95.2	125	6	0	73	447	1	125	2e-58	181
SRS1012	Cotton_A_31780	99.05	210	2	0	16	645	1	210	7e-156	440
SRS1013	Cotton_A_26955	31.07	103	70	2	300	605	6	107	6e-12	63.2
SRS1014	Cotton_A_19367	97.83	92	2	0	5	280	526	617	7e-59	195
SRS1015	Cotton_A_09687	100	106	0	0	40	357	1	106	9e-76	223
SRS1016	Cotton_A_03792	100	164	0	0	1	492	401	564	7e-110	326
SRS1017	Cotton_A_11793	98.08	156	3	0	135	602	1	156	1e-113	322
SRS1018	Cotton_A_13867	96.83	126	4	0	1	378	41	166	2e-73	220
SRS1019	Cotton_A_36220	100	152	0	0	56	511	18	169	2e-96	278
SRS1020	Cotton_A_39507	96.74	215	7	0	1	645	38	252	6e-142	397
SRS1021	Cotton_A_30459	97.27	110	3	0	35	364	1	110	2e-73	218
SRS1022	Cotton_A_15345	100	123	0	0	1	369	47	169	8e-88	256
SRS1023	Cotton_A_03153	98.58	211	2	1	18	647	1	211	2e-143	402
SRS1024	Cotton_A_18691	97.94	97	2	0	9	299	1	97	5e-64	193
SRS1026	Cotton_A_02520	100	168	0	0	3	506	507	674	2e-116	346
SRS1027	Cotton_A_19265	96.67	60	2	0	60	239	226	285	3e-33	120
SRS1028	Cotton_A_12660	74.36	78	20	0	12	245	30	107	3e-37	127
SRS1029	Cotton_A_18530	100	181	0	0	101	643	1	181	2e-82	245
SRS1030	Cotton_A_15055	99.33	150	1	0	199	648	23	172	1e-85	251
SRS1031	Cotton_A_38068	100	199	0	0	51	647	16	214	7e-117	342
SRS1032	Cotton_A_22183	96.9	129	4	0	262	648	174	302	1e-96	255
SRS1033	Cotton_A_36659	100	131	0	0	2	394	205	335	5e-90	268
SRS1034	Cotton_A_37869	97.62	42	1	0	118	243	114	155	1e-28	96.3
SRS1035	Cotton_A_15941	99.53	215	1	0	3	647	138	352	6e-140	396
SRS1036	Cotton_A_03589	100	165	0	0	2	496	40	204	8e-103	295
SRS1037	Cotton_A_36709	99.53	215	1	0	3	647	120	334	3e-140	404
SRS1038	Cotton_A_14255	100	105	0	0	3	317	362	466	7e-73	228
SRS1039	Cotton_A_30570	98.73	79	1	0	473	237	1	79	6e-33	114
SRS1040	Cotton_A_03794	99.54	216	1	0	2	649	183	398	1e-154	434
SRS1041	Cotton_A_15652	97.67	215	5	0	4	648	425	639	9e-153	439
SRS1042	Cotton_A_22661	97.22	216	6	0	2	649	621	836	2e-143	421
SRS1043	Cotton_A_05039	99.11	112	1	0	3	338	239	350	1e-57	186
SRS1044	Cotton_A_35759	97.01	67	2	0	67	267	287	353	6e-52	130
SRS1045	Cotton_A_27326	100	186	0	0	93	650	1	186	7e-132	371
SRS1046	Cotton_A_32924	98.39	186	3	0	92	649	272	457	6e-123	362
SRS1047	Cotton_A_16934	98.16	217	4	0	1	651	7	223	2e-127	359
SRS1048	Cotton_A_29397	96.77	155	5	0	3	467	702	856	4e-71	231
SRS1049	Cotton_A_21759	93.83	227	3	1	2	649	28	254	2e-143	404
SRS1050	Cotton_A_28581	85.6	125	18	0	276	650	4	128	9e-70	219
SRS1051	Cotton_A_38015	93.79	145	9	0	217	651	189	333	4e-95	281
SRS1052	Cotton_A_37691	97.66	128	3	0	3	386	227	354	3e-87	261
SRS1053	Cotton_A_11063	100	142	0	0	15	440	1	142	1e-99	285
SRS1054	Cotton_A_04925	99.54	217	1	0	1	651	107	323	1e-156	439
SRS1055	Cotton_A_12967	100	217	0	0	2	652	30	246	1e-120	347
SRS1056	Cotton_A_19048	100	125	0	0	2	376	2	126	2e-71	213
SRS1057	Cotton_A_37783	100	201	0	0	2	604	226	426	5e-146	413
SRS1058	Cotton_A_37251	100	160	0	0	66	545	1	160	7e-124	347
SRS1059	Cotton_A_18447	95.83	144	6	0	3	434	302	445	3e-90	272
SRS1060	Cotton_A_40151	99.5	199	1	0	3	599	539	737	2e-138	404
SRS1061	Cotton_A_12991	86.64	217	29	1	1	651	126	317	3e-96	285
SRS1063	Cotton_A_28355	100	156	0	0	3	470	226	381	1e-108	317
SRS1064	Cotton_A_09034	100	173	0	0	100	618	1	173	2e-111	318
SRS1065	Cotton_A_07671	99.12	113	1	0	315	653	12	124	3e-75	226
SRS1066	Cotton_A_11580	100	204	0	0	42	653	1	204	2e-147	412
SRS1067	Cotton_A_24059	49.66	145	68	3	34	453	40	179	2e-29	108
SRS1068	Cotton_A_10624	95.58	113	5	0	3	341	73	185	8e-63	193
SRS1069	Cotton_A_15657	98.77	163	2	0	72	560	16	178	3e-87	255
SRS1071	Cotton_A_21014	97.48	159	4	0	78	554	1	159	2e-83	245
SRS1072	Cotton_A_03709	97.91	191	4	0	83	655	1	191	9e-119	344
SRS1073	Cotton_A_00532	98.54	205	3	0	3	617	54	258	3e-142	404
SRS1074	Cotton_A_20476	98.92	93	1	0	7	285	1	93	5e-44	142
SRS1075	Cotton_A_04675	96.6	147	5	0	2	442	311	457	4e-95	285
SRS1076	Cotton_A_08260	63.27	98	35	1	376	86	3	100	5e-38	133
SRS1077	Cotton_A_04959	100	53	0	0	139	297	1	53	2e-32	112
SRS1078	Cotton_A_15537	98.82	169	2	0	3	509	411	579	3e-96	291
SRS1079	Cotton_A_07146	97.78	180	4	0	95	634	1	180	5e-125	355
SRS1080	Cotton_A_16851	100	140	0	0	81	500	1	140	2e-67	204
SRS1081	Cotton_A_22373	100	201	0	0	55	657	1	201	1e-121	346
SRS1082	Cotton_A_17551	93.16	190	8	1	103	657	1	190	2e-107	317
SRS1083	Cotton_A_29331	99.39	163	1	0	60	548	1	163	1e-66	202
SRS1084	Cotton_A_07185	98.62	218	3	0	1	654	372	589	1e-157	449
SRS1085	Cotton_A_06667	98.5	133	2	0	1	399	385	517	1e-84	260
SRS1086	Cotton_A_06386	100	164	0	0	1	492	221	384	5e-112	325
SRS1087	Cotton_A_29047	97.95	146	3	0	3	440	143	288	1e-93	275
SRS1088	Cotton_A_04580	98.17	219	4	1	1	657	95	312	2e-136	385
SRS1089	Cotton_A_39979	96.49	114	4	0	315	656	1	114	4e-71	220
SRS1090	Cotton_A_21474	99.3	143	1	0	190	618	48	190	7e-68	206
SRS1091	Cotton_A_18951	98.48	197	3	0	66	656	1	197	4e-134	381
SRS1092	Cotton_A_34977	99.44	179	1	0	42	578	1	179	3e-117	331
SRS1093	Cotton_A_05268	98.51	202	3	0	51	656	1	202	2e-141	402
SRS1094	Cotton_A_31325	96.8	125	4	0	1	375	117	241	1e-48	159
SRS1095	Cotton_A_34400	100	218	0	0	3	656	212	429	1e-139	407
SRS1096	Cotton_A_26691	96.35	219	8	0	2	658	147	365	1e-129	370
SRS1097	Cotton_A_08612	98.46	195	3	0	73	657	1	195	2e-123	355
SRS1098	Cotton_A_01457	98.96	192	2	0	1	576	679	870	4e-118	356
SRS1099	Cotton_A_39749	98.18	55	1	0	3	167	449	503	1e-29	114
SRS1100	Cotton_A_18090	97.87	188	4	0	96	659	1	188	3e-133	377
SRS1101	Cotton_A_25198	88.05	226	19	1	4	657	60	285	2e-99	290
SRS1102	Cotton_A_20424	100	151	0	0	5	457	267	417	1e-99	295
SRS1103	Cotton_A_22121	98.65	74	1	0	228	449	1	74	1e-47	151
SRS1104	Cotton_A_10637	100	174	0	0	137	658	1	174	8e-130	363
SRS1105	Cotton_A_00946	96.8	219	7	0	2	658	268	486	4e-152	433
SRS1106	Cotton_A_06136	99.32	146	1	0	223	660	26	171	2e-106	304
SRS1107	Cotton_A_11456	100	138	0	0	25	438	1	138	6e-73	218
SRS1109	Cotton_A_07373	99.42	171	1	0	118	630	36	206	2e-111	318
SRS1110	Cotton_A_26109	88.68	159	18	2	115	591	507	659	8e-77	225
SRS1111	Cotton_A_08836	98.05	154	3	0	121	582	1	154	8e-94	274
SRS1112	Cotton_A_27316	83.64	220	36	0	3	662	170	389	4e-145	410
SRS1113	Cotton_A_36286	100	113	0	0	1	339	436	548	2e-72	229
SRS1114	Cotton_A_02509	99.46	186	1	0	106	663	15	200	3e-127	359
SRS1115	Cotton_A_08439	100	134	0	0	2	403	353	486	8e-81	249
SRS1116	Cotton_A_21509	99.54	219	1	0	1	657	871	1089	3e-132	398
SRS1117	Cotton_A_24365	89.14	221	23	1	2	661	13	233	1e-112	333
SRS1118	Cotton_A_25726	100	84	0	0	60	311	1013	1096	4e-52	180
SRS1119	Cotton_A_00721	96.39	83	3	0	89	337	1	83	6e-26	96.3
SRS1120	Cotton_A_11179	98.68	152	2	0	1	456	337	488	3e-104	309
SRS1121	Cotton_A_13437	93.94	198	6	1	41	616	1	198	2e-125	361
SRS1122	Cotton_A_14456	100	114	0	0	1	342	80	193	2e-89	263
SRS1123	Cotton_A_33364	100	153	0	0	33	491	1	153	7e-108	306
SRS1125	Cotton_A_30601	97.74	221	5	0	3	665	424	644	1e-152	444
SRS1126	Cotton_A_20562	99.52	209	1	0	26	652	1	209	4e-154	426
SRS1127	Cotton_A_02555	98.64	221	3	0	2	664	281	501	4e-140	402
SRS1128	Cotton_A_06823	99.54	216	1	0	18	665	1	216	5e-154	433
SRS1129	Cotton_A_10578	99.03	103	1	0	358	666	1	103	8e-50	166
SRS1130	Cotton_A_12973	97.71	218	5	0	3	656	42	259	8e-158	442
SRS1131	Cotton_A_41033	80.4	199	36	1	79	666	10	208	5e-112	325
SRS1132	Cotton_A_04674	100	26	0	0	87	164	21	46	2e-10	56.2
SRS1133	Cotton_A_30532	99.22	128	1	0	2	385	3297	3424	3e-77	252
SRS1134	Cotton_A_00748	99.47	190	1	0	2	571	18	207	3e-131	368
SRS1135	Cotton_A_04272	100	166	0	0	28	525	1	166	3e-116	328
SRS1136	Cotton_A_27689	94.59	148	8	0	1	444	649	796	3e-91	284
SRS1137	Cotton_A_39436	99.34	152	1	0	82	537	1	152	8e-81	238
SRS1138	Cotton_A_09948	98.91	183	2	0	1	549	314	496	9e-130	375
SRS1139	Cotton_A_06898	98.64	221	3	0	3	665	220	440	5e-160	450
SRS1140	Cotton_A_29252	95.79	95	4	0	2	286	34	128	3e-61	187
SRS1141	Cotton_A_12606	88.14	194	23	0	85	666	1	194	5e-105	311
SRS1142	Cotton_A_03785	99.25	133	1	0	40	438	1	133	9e-81	237
SRS1143	Cotton_A_26700	100	93	0	0	2	280	635	727	4e-56	189
SRS1144	Cotton_A_12542	99.4	168	1	0	86	589	1	168	8e-99	284
SRS1146	Cotton_A_24351	99.45	182	1	0	2	547	311	492	3e-116	340
SRS1147	Cotton_A_05192	98.75	80	1	0	1	240	320	399	9e-45	154
SRS1148	Cotton_A_14056	97.67	86	2	0	59	316	144	229	6e-56	177
SRS1149	Cotton_A_00435	86.34	161	20	3	57	533	4	162	3e-82	242
SRS1150	Cotton_A_07840	98.58	141	2	0	3	425	593	733	6e-96	295
SRS1151	Cotton_A_16568	99.55	223	1	0	2	670	67	289	3e-160	451
SRS1152	Cotton_A_02959	63.74	171	58	3	6	506	77	240	8e-63	196
SRS1153	Cotton_A_33399	99.36	156	1	0	79	546	1	156	3e-86	252
SRS1154	Cotton_A_23451	95.65	23	1	0	342	410	32	54	1e-08	50.1
SRS1155	Cotton_A_32761	83.54	237	3	1	70	672	1	237	3e-133	377
SRS1156	Cotton_A_13027	99.15	118	1	0	1	354	330	447	4e-80	246
SRS1157	Cotton_A_08224	84.11	151	24	1	672	220	68	215	7e-90	263
SRS1158	Cotton_A_28094	90.99	222	20	0	3	668	50	271	7e-125	364
SRS1159	Cotton_A_23822	100	219	0	0	14	670	1	219	4e-126	362
SRS1160	Cotton_A_16313	84.34	198	31	1	79	672	1	195	1e-116	335
SRS1161	Cotton_A_01401	99.55	224	1	0	1	672	268	491	1e-152	440
SRS1162	Cotton_A_37658	100	126	0	0	55	432	1	126	2e-89	259
SRS1163	Cotton_A_37586	79.69	64	13	1	480	671	1	58	1e-27	104
SRS1164	Cotton_A_10953	99.4	167	1	0	2	502	510	676	4e-126	371
SRS1165	Cotton_A_32111	98.31	59	1	0	353	177	204	262	6e-35	125
SRS1166	Cotton_A_20020	99.21	126	1	0	1	378	481	606	1e-82	257
SRS1167	Cotton_A_15366	94.62	223	12	0	4	672	1	223	7e-136	380
SRS1168	Cotton_A_03877	84.71	157	22	1	3	467	26	182	2e-68	208
SRS1169	Cotton_A_37077	99.09	219	2	0	15	671	1	219	2e-116	333
SRS1170	Cotton_A_11190	97.73	132	3	0	32	427	1	132	2e-71	213
SRS1171	Cotton_A_37328	97.94	194	4	0	1	582	1	194	7e-134	374
SRS1172	Cotton_A_16596	100	194	0	0	92	673	1	194	5e-128	362
SRS1173	Cotton_A_23766	74.32	148	38	0	1	444	248	395	3e-76	235
SRS1174	Cotton_A_03206	97.76	134	3	0	60	461	6	139	3e-91	264
SRS1176	Cotton_A_08049	100	72	0	0	2	217	580	651	2e-41	149
SRS1177	Cotton_A_10634	99.07	214	2	0	33	674	1	214	8e-115	329
SRS1178	Cotton_A_10467	98.66	224	3	0	1	672	148	371	1e-148	423
SRS1179	Cotton_A_04533	99.11	224	2	0	2	673	8	231	1e-142	401
SRS1180	Cotton_A_20972	100	191	0	0	99	671	11	201	8e-125	358
SRS1181	Cotton_A_12049	98.85	174	2	0	3	524	283	456	1e-119	347
SRS1182	Cotton_A_15651	97.03	202	6	0	70	675	1	202	4e-107	315
SRS1183	Cotton_A_03064	97.6	167	1	1	3	494	105	271	1e-109	316
SRS1184	Cotton_A_21671	100	225	0	0	1	675	373	597	9e-160	455
SRS1185	Cotton_A_06359	96.43	224	8	0	4	675	1	224	1e-159	445
SRS1186	Cotton_A_29083	97.3	37	1	0	4	114	72	108	2e-17	76.3
SRS1187	Cotton_A_15917	96.35	219	8	0	17	673	1	219	5e-147	421
SRS1188	Cotton_A_25522	99.51	203	1	0	67	675	1	203	8e-148	413
SRS1189	Cotton_A_03160	100	117	0	0	215	565	1	117	3e-65	197
SRS1190	Cotton_A_36312	100	211	0	0	1	633	310	520	5e-148	422
SRS1191	Cotton_A_23423	99.45	182	1	0	130	675	1	182	6e-122	348
SRS1192	Cotton_A_22383	99.46	184	1	0	35	586	1	184	2e-111	322
SRS1193	Cotton_A_11818	99.12	114	1	0	80	421	477	590	2e-57	191
SRS1194	Cotton_A_35052	96.15	182	7	0	1	546	125	306	3e-132	375
SRS1195	Cotton_A_28172	96.83	126	4	0	3	380	453	578	2e-83	258
SRS1196	Cotton_A_13432	98.79	165	2	0	128	622	1	165	7e-99	291
SRS1197	Cotton_A_09100	88.16	152	17	1	6	458	123	274	1e-94	278
SRS1198	Cotton_A_20229	97.78	225	5	0	3	677	304	528	5e-134	388
SRS1199	Cotton_A_30811	98.36	183	3	0	128	676	1	183	8e-103	308
SRS1200	Cotton_A_28289	98.62	145	2	0	3	437	254	398	4e-68	214
SRS1201	Cotton_A_05464	100	195	0	0	93	677	4	198	2e-98	285
SRS1202	Cotton_A_14929	92.86	154	11	0	216	677	1	154	1e-107	309
SRS1203	Cotton_A_01319	99.34	151	1	0	226	678	1	151	2e-104	300
SRS1204	Cotton_A_35778	98.61	144	2	0	2	433	1	144	3e-105	300
SRS1206	Cotton_A_10616	97.6	208	5	0	55	678	2	209	2e-100	295
SRS1207	Cotton_A_35787	99.08	218	2	0	26	679	1	218	3e-150	417
SRS1208	Cotton_A_24915	100	81	0	0	438	680	1	81	3e-52	173
SRS1209	Cotton_A_10069	100	90	0	0	635	366	25	114	1e-92	193
SRS1211	Cotton_A_26323	97.16	141	4	0	259	681	1	141	1e-72	221
SRS1212	Cotton_A_12093	97.79	226	5	0	4	681	1	226	3e-124	360
SRS1213	Cotton_A_32311	100	149	0	0	234	680	1	149	7e-82	245
SRS1214	Cotton_A_04228	99.24	131	1	0	2	394	52	182	2e-96	279
SRS1215	Cotton_A_37012	99.09	110	1	0	151	480	35	144	1e-70	212
SRS1216	Cotton_A_22443	97.79	136	3	0	77	484	2	137	2e-90	262
SRS1217	Cotton_A_22051	89.51	143	0	1	3	386	752	894	3e-80	257
SRS1218	Cotton_A_21641	100	108	0	0	52	375	17	124	1e-72	218
SRS1219	Cotton_A_27586	96.23	53	2	0	465	623	1	53	2e-29	107
SRS1220	Cotton_A_04602	91.19	227	20	0	1	681	449	675	2e-126	373
SRS1221	Cotton_A_12022	96.23	53	2	0	523	681	1	53	1e-26	103
SRS1222	Cotton_A_26314	100	179	0	0	145	681	1	179	2e-123	349
SRS1223	Cotton_A_10500	87.82	197	24	1	11	601	40	212	1e-124	351
SRS1224	Cotton_A_04672	99.04	208	2	0	61	684	1	208	2e-131	376
SRS1225	Cotton_A_17555	95.65	115	0	1	93	422	1	115	9e-53	166
SRS1226	Cotton_A_16443	98.22	169	3	0	2	508	431	599	5e-102	307
SRS1227	Cotton_A_12582	96.97	66	2	0	1	198	127	192	8e-41	138
SRS1228	Cotton_A_19232	49.26	136	66	3	617	219	33	165	2e-34	121
SRS1229	Cotton_A_24775	100	190	0	0	3	572	796	985	3e-98	306
SRS1230	Cotton_A_04246	93.86	228	14	0	1	684	237	464	3e-156	443
SRS1231	Cotton_A_16931	99.56	228	1	0	3	686	557	784	9e-136	404
SRS1232	Cotton_A_21004	100	196	0	0	97	684	1	196	7e-142	395
SRS1233	Cotton_A_11164	99.07	215	2	0	42	686	16	230	1e-137	389
SRS1234	Cotton_A_10101	96.27	134	5	0	57	458	1	134	2e-80	237
SRS1235	Cotton_A_15119	96.3	216	8	0	39	686	39	254	6e-149	420
SRS1236	Cotton_A_21166	98.25	229	3	1	2	685	668	896	9e-123	370
SRS1237	Cotton_A_26663	99.06	213	2	0	26	664	311	523	2e-162	464
SRS1238	Cotton_A_18960	99.12	228	2	0	3	686	331	558	1e-156	451
SRS1239	Cotton_A_01719	87.13	171	10	2	22	498	1	162	3e-106	303
SRS1240	Cotton_A_35172	98.64	147	2	0	3	443	1069	1215	2e-67	224
SRS1241	Cotton_A_04046	100	204	0	0	74	685	178	381	1e-143	419
SRS1242	Cotton_A_11810	99.51	203	1	0	1	609	172	374	5e-144	407
SRS1243	Cotton_A_08712	100	167	0	0	186	686	4	170	9e-112	325
SRS1244	Cotton_A_00543	98.97	195	2	0	102	686	1	195	8e-140	392
SRS1245	Cotton_A_28567	100	178	0	0	103	636	1	178	8e-94	275
SRS1246	Cotton_A_34241	98.59	213	3	0	49	687	27	239	8e-156	432
SRS1247	Cotton_A_21211	100	229	0	0	1	687	1556	1784	3e-124	387
SRS1248	Cotton_A_15844	96.05	228	9	0	1	684	132	359	2e-162	453
SRS1249	Cotton_A_06763	98.32	179	3	0	3	539	136	314	4e-117	336
SRS1250	Cotton_A_38078	100	216	0	0	42	689	1	216	3e-144	407
SRS1251	Cotton_A_28069	98.62	218	3	0	2	655	85	302	4e-152	424
SRS1252	Cotton_A_02974	98.58	141	2	0	15	437	1	141	2e-57	179
SRS1253	Cotton_A_24594	98.49	199	3	0	93	689	1	199	4e-121	343
SRS1254	Cotton_A_26072	96.67	90	3	0	3	272	988	1077	5e-40	146
SRS1255	Cotton_A_23772	99.55	220	1	0	29	688	45	264	6e-166	461
SRS1256	Cotton_A_14774	87.5	176	2	1	2	469	11	186	1e-99	287
SRS1257	Cotton_A_14727	98.9	181	2	0	146	688	1	181	9e-129	368
SRS1258	Cotton_A_39331	99.38	160	1	0	1	480	612	771	7e-103	314
SRS1259	Cotton_A_15335	99.51	203	1	0	79	687	1	203	2e-152	426
SRS1260	Cotton_A_05547	98.45	194	3	0	57	638	454	647	1e-119	354
SRS1261	Cotton_A_08572	99.51	206	1	0	66	683	1	206	2e-146	415
SRS1262	Cotton_A_14771	97.82	229	5	0	3	689	270	498	2e-146	421
SRS1263	Cotton_A_04937	75	52	13	0	277	432	162	213	1e-17	78.6
SRS1264	Cotton_A_37141	100	148	0	0	49	492	1	148	1e-110	314
SRS1265	Cotton_A_04724	75.49	204	46	2	21	620	1	203	2e-105	305
SRS1266	Cotton_A_27831	91.03	145	13	1	39	473	1	143	3e-90	263
SRS1267	Cotton_A_07503	98.02	202	4	0	84	689	1	202	4e-120	346
SRS1268	Cotton_A_26750	98.85	174	2	0	170	691	1	174	1e-91	268
SRS1269	Cotton_A_03305	90.38	104	10	0	191	502	130	233	1e-59	187
SRS1270	Cotton_A_09632	98.96	192	2	0	3	578	285	476	2e-140	401
SRS1271	Cotton_A_21486	82.35	136	24	1	83	490	1	135	9e-62	189
SRS1272	Cotton_A_38740	99.38	161	1	0	1	483	441	601	3e-108	323
SRS1273	Cotton_A_20220	72.92	144	36	2	262	684	572	714	2e-46	163
SRS1274	Cotton_A_32917	100	153	0	0	201	659	1	153	2e-110	313
SRS1275	Cotton_A_21624	98.52	135	2	0	1	405	37	171	4e-93	270
SRS1276	Cotton_A_29343	86.53	193	26	2	112	690	460	632	1e-101	310
SRS1277	Cotton_A_28801	99.13	115	1	0	84	428	18	132	2e-80	237
SRS1278	Cotton_A_02408	98.82	85	1	0	2	256	734	818	3e-48	169
SRS1279	Cotton_A_03044	92.27	181	0	1	1	501	181	361	3e-101	298
SRS1280	Cotton_A_29862	99.37	158	1	0	220	693	1	158	2e-109	318
SRS1281	Cotton_A_21054	95.88	194	8	0	112	693	68	261	7e-94	278
SRS1282	Cotton_A_28309	79.15	211	44	0	3	635	595	805	9e-123	367
SRS1283	Cotton_A_22662	97.75	222	5	0	27	692	1	222	7e-155	444
SRS1284	Cotton_A_34159	55.85	188	82	1	133	693	4	191	2e-71	223
SRS1285	Cotton_A_13677	88.89	171	19	0	40	552	1	171	2e-94	273
SRS1286	Cotton_A_25391	100	156	0	0	71	538	1	156	1e-97	281
SRS1287	Cotton_A_24492	98.88	89	1	0	182	448	1	89	3e-25	95.1
SRS1288	Cotton_A_19958	69.61	181	55	1	3	545	131	258	3e-81	243
SRS1289	Cotton_A_15992	99.12	113	1	0	356	694	19	131	7e-76	240
SRS1290	Cotton_A_15919	99.06	212	2	0	49	684	1	212	4e-154	426
SRS1291	Cotton_A_29333	99.56	225	1	0	20	694	625	849	1e-160	466
SRS1292	Cotton_A_11856	98.71	232	2	1	2	694	428	659	5e-168	479
SRS1293	Cotton_A_12612	94.67	150	8	0	41	490	1	150	8e-100	286
SRS1294	Cotton_A_06675	96.13	181	7	0	3	545	180	360	3e-126	361
SRS1295	Cotton_A_25198	76.44	174	41	0	87	608	1	174	5e-60	190
SRS1297	Cotton_A_03352	98.09	157	3	0	224	694	8	164	5e-107	312
SRS1298	Cotton_A_02155	99.57	231	1	0	1	693	162	392	5e-163	457
SRS1299	Cotton_A_02714	95.95	74	3	0	473	694	110	183	4e-24	95.9
SRS1300	Cotton_A_02335	97.25	218	6	0	42	695	1	218	1e-131	383
SRS1301	Cotton_A_02432	97.5	200	5	0	3	602	265	464	4e-146	416
SRS1302	Cotton_A_26004	100	191	0	0	124	696	1	191	3e-135	381
SRS1303	Cotton_A_09797	96.93	228	7	0	3	686	33	260	2e-159	441
SRS1304	Cotton_A_14469	100	205	0	0	65	679	6	210	6e-138	387
SRS1305	Cotton_A_21941	100	200	0	0	96	695	1	200	7e-151	417
SRS1306	Cotton_A_19150	97.34	188	5	0	3	566	325	512	4e-132	382
SRS1307	Cotton_A_03239	99.54	216	1	0	51	698	3	218	4e-140	397
SRS1308	Cotton_A_16178	99	201	2	1	2	604	143	341	9e-145	407
SRS1309	Cotton_A_16257	99.53	211	1	0	1	633	396	606	4e-150	431
SRS1310	Cotton_A_21385	97.44	117	3	0	132	482	10	126	1e-78	232
SRS1311	Cotton_A_09183	100	156	0	0	3	470	218	373	3e-106	311
SRS1312	Cotton_A_03522	97.83	230	5	1	8	697	1	228	3e-110	316
SRS1313	Cotton_A_36369	98.53	68	1	0	289	86	923	990	1e-39	145
SRS1314	Cotton_A_26510	77.31	216	47	1	3	644	124	339	1e-115	333
SRS1315	Cotton_A_06787	99.48	193	1	0	121	699	31	223	8e-103	298
SRS1316	Cotton_A_38926	98.93	187	2	0	2	562	230	416	4e-130	373
SRS1317	Cotton_A_17879	99.13	230	2	0	2	691	163	392	5e-178	494
SRS1318	Cotton_A_29923	100	217	0	0	49	699	1	217	1e-138	387
SRS1319	Cotton_A_08750	91.41	163	14	0	153	641	1	163	1e-97	300
SRS1320	Cotton_A_20314	93.18	132	9	0	231	626	1	132	2e-71	214
SRS1321	Cotton_A_01884	98.25	228	2	1	1	678	4	231	3e-145	404
SRS1322	Cotton_A_13772	96.85	222	7	0	33	698	1	222	1e-131	376
SRS1323	Cotton_A_09746	97.93	193	4	0	120	698	1	193	2e-132	378
SRS1324	Cotton_A_29470	100	218	0	0	46	699	1	218	3e-148	418
SRS1325	Cotton_A_34491	36.49	74	47	0	238	459	7	80	1e-11	58.9
SRS1326	Cotton_A_04583	99.31	145	1	0	3	437	741	885	6e-95	296
SRS1327	Cotton_A_02072	97.58	165	4	0	198	692	1	165	5e-109	316
SRS1328	Cotton_A_30756	95.83	144	6	0	17	448	1	144	3e-101	291
SRS1329	Cotton_A_03764	100	233	0	0	2	700	119	351	3e-171	480
SRS1330	Cotton_A_21385	96.64	119	4	0	117	473	8	126	6e-80	235
SRS1331	Cotton_A_08209	100	149	0	0	29	475	139	287	4e-95	280
SRS1332	Cotton_A_08834	100	109	0	0	115	441	19	127	3e-77	229
SRS1333	Cotton_A_05323	98.99	198	2	0	109	702	129	326	2e-129	370
SRS1334	Cotton_A_09102	99.52	207	1	0	40	660	328	534	5e-148	427
SRS1335	Cotton_A_02693	100	220	0	0	42	701	1	220	1e-154	430
SRS1336	Cotton_A_10201	90.83	229	21	1	1	687	82	294	2e-145	408
SRS1337	Cotton_A_26370	93.67	79	4	1	469	702	1	79	2e-40	135
SRS1338	Cotton_A_02164	100	173	0	0	185	703	1	173	2e-109	327
SRS1339	Cotton_A_32782	94.31	123	7	0	336	704	38	160	6e-75	236
SRS1340	Cotton_A_19450	99.15	234	2	0	2	703	934	1167	1e-140	424
SRS1341	Cotton_A_22378	96.34	164	6	0	2	493	21	184	1e-111	318
SRS1342	Cotton_A_09622	97.33	150	4	0	2	451	53	202	1e-81	243
SRS1343	Cotton_A_11804	97.06	170	5	0	16	525	1	170	5e-117	331
SRS1344	Cotton_A_22634	100	127	0	0	1	381	270	396	3e-87	263
SRS1345	Cotton_A_16020	96.48	227	8	0	8	688	13	239	1e-146	409
SRS1346	Cotton_A_05645	89.04	228	25	1	21	704	1	204	5e-137	383
SRS1347	Cotton_A_29833	100	176	0	0	2	529	222	397	1e-127	366
SRS1349	Cotton_A_12629	97.75	178	4	0	47	580	1	178	6e-129	361
SRS1350	Cotton_A_23542	100	127	0	0	1	381	320	446	2e-90	274
SRS1351	Cotton_A_14126	100	128	0	0	1	384	45	172	7e-58	192
SRS1352	Cotton_A_22420	81.18	85	16	0	285	539	323	407	3e-39	144
SRS1353	Cotton_A_29666	98.16	217	4	0	9	659	102	318	2e-120	345
SRS1354	Cotton_A_26512	100	123	0	0	3	371	136	258	2e-82	247
SRS1355	Cotton_A_15410	99.49	197	1	0	2	592	1732	1928	1e-102	326
SRS1356	Cotton_A_26502	99.47	188	1	0	3	566	132	319	1e-138	391
SRS1357	Cotton_A_20203	55.81	43	19	0	251	123	1	43	4e-08	50.1
SRS1358	Cotton_A_11919	100	83	0	0	211	459	927	1009	5e-62	175
SRS1359	Cotton_A_04097	99.49	196	1	0	100	687	1	196	9e-137	387
SRS1360	Cotton_A_14131	96.3	216	8	0	59	706	9	224	4e-144	402
SRS1361	Cotton_A_40257	97.09	103	3	0	45	353	35	137	4e-70	199
SRS1362	Cotton_A_31634	97.88	189	4	0	56	622	10	198	4e-131	377
SRS1363	Cotton_A_15740	97.77	224	5	0	33	704	1	224	1e-157	437
SRS1364	Cotton_A_06948	100	149	0	0	1	447	482	630	2e-103	312
SRS1365	Cotton_A_11574	99.39	165	1	0	57	551	1	165	2e-93	271
SRS1366	Cotton_A_03920	93.45	168	11	0	3	506	77	244	3e-70	215
SRS1367	Cotton_A_07391	100	88	0	0	2	265	351	438	9e-59	184
SRS1368	Cotton_A_30317	100	73	0	0	56	274	1	73	4e-48	153
SRS1369	Cotton_A_02570	82.76	29	5	0	255	341	35	63	7e-08	47.8
SRS1370	Cotton_A_17499	98.11	212	4	0	72	707	1	212	1e-148	418
SRS1371	Cotton_A_27296	100	130	0	0	2	391	171	300	4e-92	273
SRS1373	Cotton_A_12160	87.27	165	21	0	2	496	197	361	5e-104	305
SRS1374	Cotton_A_16792	100	236	0	0	2	709	173	408	3e-178	495
SRS1375	Cotton_A_06503	98.94	189	2	0	142	708	1	189	1e-131	375
SRS1376	Cotton_A_19216	99.46	184	1	0	82	633	50	233	3e-134	377
SRS1377	Cotton_A_18096	100	131	0	0	44	436	1	131	4e-82	241
SRS1378	Cotton_A_15426	99.39	164	1	0	41	532	1	164	3e-119	336
SRS1379	Cotton_A_28717	98.14	161	3	0	96	578	1	161	4e-113	321
SRS1380	Cotton_A_10690	97.7	174	4	0	41	562	20	193	9e-105	301
SRS1381	Cotton_A_39721	99.15	236	2	0	2	709	238	473	1e-158	448
SRS1382	Cotton_A_26303	97.48	159	4	0	234	710	1	159	2e-53	175
SRS1383	Cotton_A_29054	99.2	125	1	0	44	418	1	125	1e-88	258
SRS1384	Cotton_A_13011	99.39	164	1	0	218	709	28	191	1e-79	241
SRS1385	Cotton_A_29939	98.2	111	2	0	147	479	21	131	2e-62	191
SRS1386	Cotton_A_05269	100	204	0	0	84	695	20	223	5e-138	393
SRS1387	Cotton_A_00116	98.7	154	2	0	1	462	314	467	2e-89	271
SRS1388	Cotton_A_40133	95.3	149	7	0	201	647	1	149	3e-84	252
SRS1389	Cotton_A_01781	97.58	165	4	0	3	497	560	724	3e-106	322
SRS1390	Cotton_A_33818	99.57	233	1	0	3	701	34	266	3e-168	469
SRS1391	Cotton_A_17999	99.05	210	2	0	84	713	1	210	4e-105	312
SRS1392	Cotton_A_40343	97.89	237	5	0	3	713	232	468	2e-163	473
SRS1393	Cotton_A_08647	98.77	163	1	1	8	493	7	169	4e-114	323
SRS1394	Cotton_A_32717	80.66	181	35	2	3	545	300	475	5e-88	268
SRS1396	Cotton_A_02280	99.16	237	2	0	2	712	110	346	9e-160	454
SRS1397	Cotton_A_08371	100	151	0	0	82	534	2	152	2e-105	301
SRS1398	Cotton_A_32784	100	195	0	0	129	713	1	195	4e-126	359
SRS1399	Cotton_A_05998	99.01	101	1	0	410	712	141	241	3e-64	200
SRS1400	Cotton_A_01097	94.78	115	6	0	369	713	116	230	1e-104	221
SRS1401	Cotton_A_13036	99.04	209	2	0	87	713	1	209	7e-121	354
SRS1402	Cotton_A_17980	99.58	237	1	0	3	713	1	237	4e-156	437
SRS1403	Cotton_A_10277	99.31	145	1	0	2	436	344	488	4e-94	284
SRS1404	Cotton_A_21231	43.06	216	116	3	80	706	4	216	6e-61	191
SRS1405	Cotton_A_38829	100	199	0	0	1	597	547	745	5e-133	392
SRS1406	Cotton_A_06571	98.77	162	2	0	8	493	123	284	8e-115	330
SRS1407	Cotton_A_38540	100	172	0	0	3	518	344	515	8e-118	346
SRS1408	Cotton_A_03152	96.35	219	8	0	57	713	1	219	3e-151	423
SRS1409	Cotton_A_08463	54.61	141	64	2	484	62	1393	1478	2e-52	135
SRS1410	Cotton_A_26771	99.11	225	2	0	40	714	1	225	8e-175	480
SRS1411	Cotton_A_22580	98.12	160	3	0	234	713	72	231	2e-17	80.9
SRS1412	Cotton_A_32217	100	219	0	0	18	674	1	219	4e-146	415
SRS1413	Cotton_A_32479	100	172	0	0	2	517	47	218	7e-122	345
SRS1414	Cotton_A_34736	100	111	0	0	366	698	317	427	1e-102	220
SRS1415	Cotton_A_29811	95.56	225	10	0	40	714	1	225	6e-144	401
SRS1416	Cotton_A_11007	99.04	209	2	0	88	714	1	209	7e-136	387
SRS1417	Cotton_A_01517	96.4	222	8	0	51	716	1	222	3e-115	334
SRS1418	Cotton_A_23042	100	126	0	0	63	440	1	126	1e-84	248
SRS1419	Cotton_A_08548	99.16	119	1	0	66	422	1	119	3e-72	216
SRS1420	Cotton_A_17026	87.21	86	7	1	206	451	400	485	1e-40	145
SRS1421	Cotton_A_00267	96.64	238	8	0	2	715	198	435	2e-157	449
SRS1422	Cotton_A_16789	98.45	194	3	0	134	715	76	269	7e-137	390
SRS1423	Cotton_A_15717	97.26	146	4	0	210	647	53	198	2e-101	293
SRS1424	Cotton_A_12650	97.49	239	6	0	2	718	246	484	0	505
SRS1425	Cotton_A_09596	98.9	182	2	0	173	718	1	182	2e-115	328
SRS1426	Cotton_A_09613	96.32	190	7	1	3	572	114	302	2e-96	284
SRS1427	Cotton_A_23280	99.25	133	1	0	79	477	21	153	2e-94	273
SRS1428	Cotton_A_23061	100	239	0	0	2	718	79	317	9e-164	455
SRS1429	Cotton_A_19197	95.49	133	5	1	321	716	14	146	2e-54	181
SRS1430	Cotton_A_04181	92.05	176	12	1	26	547	1	176	1e-57	181
SRS1431	Cotton_A_12868	97.69	173	4	0	3	521	5	177	2e-120	340
SRS1432	Cotton_A_01180	99.17	121	1	0	357	719	35	155	2e-86	256
SRS1433	Cotton_A_37145	94.32	229	13	0	32	718	340	568	7e-157	451
SRS1434	Cotton_A_00084	96.53	144	5	0	85	516	30	173	2e-75	226
SRS1435	Cotton_A_26609	99	201	2	0	116	718	1	201	5e-141	396
SRS1436	Cotton_A_07122	91.61	143	12	1	3	431	68	207	3e-92	270
SRS1437	Cotton_A_08315	95.2	250	1	1	3	719	389	638	3e-153	442
SRS1438	Cotton_A_01701	99.16	119	1	0	1	357	28	146	1e-82	243
SRS1439	Cotton_A_27456	97.24	145	4	0	27	461	276	420	1e-95	286
SRS1440	Cotton_A_40386	77.84	176	39	1	11	538	1	174	1e-93	272
SRS1441	Cotton_A_09096	95.42	240	11	0	1	720	345	584	3e-160	457
SRS1442	Cotton_A_27810	98.09	209	4	0	93	719	1	209	1e-121	345
SRS1443	Cotton_A_11500	98.33	240	4	0	1	720	159	398	7e-166	465
SRS1444	Cotton_A_12985	97.73	176	4	0	1	528	883	1058	8e-106	328
SRS1445	Cotton_A_11053	96.77	186	6	1	164	721	1	184	2e-124	353
SRS1446	Cotton_A_03499	99.12	228	2	0	38	721	1	228	8e-159	442
SRS1447	Cotton_A_19415	92.77	166	5	1	245	721	1	166	4e-104	305
SRS1448	Cotton_A_36220	99.35	153	1	0	52	510	17	169	2e-96	279
SRS1449	Cotton_A_01116	97.71	131	3	0	30	422	277	407	3e-83	254
SRS1450	Cotton_A_06579	90	180	11	1	201	719	1	180	2e-112	325
SRS1451	Cotton_A_11458	99.58	240	1	0	3	722	249	488	1e-143	416
SRS1452	Cotton_A_29569	99.19	124	1	0	182	553	576	699	8e-97	253
SRS1453	Cotton_A_39494	98.88	178	2	0	1	534	1010	1187	1e-94	300
SRS1454	Cotton_A_30700	100	191	0	0	150	722	1	191	2e-120	343
SRS1455	Cotton_A_00320	96.5	143	5	0	295	723	1	143	2e-98	291
SRS1456	Cotton_A_35447	98.98	196	2	0	723	136	302	497	7e-122	355
SRS1457	Cotton_A_12395	99.05	211	2	0	3	635	647	857	8e-134	397
SRS1458	Cotton_A_26998	97.93	241	5	0	1	723	219	459	8e-135	399
SRS1459	Cotton_A_11285	99.09	220	2	0	64	723	9	228	3e-133	382
SRS1460	Cotton_A_40375	80.56	36	7	1	232	339	36	69	9e-10	53.9
SRS1461	Cotton_A_08491	99.15	234	2	0	1	702	2	235	4e-171	472
SRS1462	Cotton_A_16805	97.78	225	5	0	49	723	1	225	1e-138	395
SRS1463	Cotton_A_11644	96.95	197	6	0	132	722	1	197	3e-129	382
SRS1464	Cotton_A_34931	99.17	240	2	0	3	722	261	500	1e-115	341
SRS1465	Cotton_A_17102	97.32	224	6	0	14	685	1	224	2e-134	377
SRS1466	Cotton_A_00519	97.32	224	6	0	3	674	82	305	1e-144	406
SRS1467	Cotton_A_09401	98.98	196	2	0	1	588	485	680	4e-118	352
SRS1468	Cotton_A_15817	98.97	194	2	0	2	583	222	415	6e-144	409
SRS1469	Cotton_A_02275	99.1	221	2	0	61	723	1	221	4e-137	384
SRS1470	Cotton_A_06905	95.48	221	10	0	2	664	305	525	1e-148	425
SRS1471	Cotton_A_11946	99.31	145	1	0	49	483	1	145	9e-107	304
SRS1472	Cotton_A_07512	78.38	148	32	1	174	617	1	116	8e-49	164
SRS1473	Cotton_A_19316	98.73	79	1	0	2	238	411	489	4e-46	160
SRS1474	Cotton_A_03986	99.59	241	1	0	2	724	202	442	2e-176	493
SRS1475	Cotton_A_28212	99.1	221	2	0	2	664	602	822	2e-147	431
SRS1476	Cotton_A_01352	99.07	215	2	0	81	725	1	215	4e-142	408
SRS1477	Cotton_A_17734	100	119	0	0	2	358	2091	2209	3e-71	236
SRS1478	Cotton_A_38519	57.33	75	32	1	352	576	36	81	1e-18	71.2
SRS1479	Cotton_A_00281	99.23	130	1	0	1	390	55	184	6e-93	271
SRS1480	Cotton_A_17185	99.57	234	1	0	6	707	190	423	5e-167	468
SRS1481	Cotton_A_01967	98.51	134	2	0	8	409	789	922	1e-56	193
SRS1482	Cotton_A_34881	100	30	0	0	73	162	1	30	3e-11	60.1
SRS1483	Cotton_A_32617	100	103	0	0	95	403	1	103	5e-47	154
SRS1484	Cotton_A_25263	92.45	53	3	1	456	611	394	446	1e-22	96.7
SRS1485	Cotton_A_17431	82.23	197	24	1	60	617	1	197	7e-107	307
SRS1486	Cotton_A_11420	95.76	165	7	0	77	571	1	165	4e-112	318
SRS1487	Cotton_A_08320	99.07	214	2	0	10	651	1	214	3e-138	387
SRS1488	Cotton_A_09635	97.92	144	3	0	144	575	10	153	5e-83	245
SRS1489	Cotton_A_04041	100	241	0	0	3	725	5	245	8e-170	477
SRS1490	Cotton_A_13181	99.5	201	1	0	124	726	1	201	1e-137	390
SRS1491	Cotton_A_07127	99.54	217	1	0	77	727	1	217	1e-123	350
SRS1492	Cotton_A_39597	97.67	215	5	0	83	727	1	215	1e-149	424
SRS1493	Cotton_A_13026	97.96	147	3	0	99	539	1	147	8e-101	289
SRS1494	Cotton_A_22711	95.87	218	9	0	73	726	1	218	2e-147	413
SRS1495	Cotton_A_20183	96.34	164	1	1	59	535	1	164	8e-101	290
SRS1496	Cotton_A_22855	99.58	238	1	0	2	715	268	505	2e-166	469
SRS1497	Cotton_A_03793	98.69	153	2	0	34	492	1	153	2e-90	263
SRS1498	Cotton_A_13276	99.17	242	2	0	1	726	335	576	2e-145	423
SRS1499	Cotton_A_14535	100	131	0	0	75	467	1	131	3e-81	239
SRS1500	Cotton_A_25642	99.12	114	1	0	31	372	1	114	2e-58	181
SRS1501	Cotton_A_18752	94.67	225	12	1	3	677	3	226	9e-158	436
SRS1502	Cotton_A_06998	95.83	192	8	0	728	153	61	252	3e-108	312
SRS1503	Cotton_A_38734	99.04	209	2	0	87	713	1	209	2e-133	384
SRS1504	Cotton_A_25600	95.31	213	10	0	91	729	1	213	2e-139	394
SRS1505	Cotton_A_20785	96.27	241	9	1	7	729	7	246	1e-128	367
SRS1506	Cotton_A_11087	98.57	210	3	0	1	630	650	859	1e-139	412
SRS1507	Cotton_A_13794	98.69	229	3	0	42	728	1	229	3e-120	349
SRS1508	Cotton_A_38405	97.01	201	6	0	127	729	1	201	1e-126	360
SRS1509	Cotton_A_23147	96.71	243	8	0	1	729	580	822	1e-137	410
SRS1510	Cotton_A_26365	96.72	183	6	0	97	645	1	183	2e-101	293
SRS1511	Cotton_A_14662	98.25	228	4	0	3	686	183	410	8e-166	465
SRS1512	Cotton_A_03256	100	234	0	0	28	729	1	234	4e-171	473
SRS1513	Cotton_A_28748	100	148	0	0	67	510	1	148	3e-110	313
SRS1514	Cotton_A_02329	100	227	0	0	50	730	1	227	2e-166	466
SRS1515	Cotton_A_18565	98.33	240	4	0	12	731	1	240	5e-155	431
SRS1516	Cotton_A_29188	93.41	182	12	0	45	590	1	182	1e-120	341
SRS1517	Cotton_A_39220	96.77	124	4	0	3	374	497	620	4e-65	213
SRS1518	Cotton_A_29446	99.13	230	2	0	1	690	343	572	1e-152	447
SRS1519	Cotton_A_23905	59.6	99	40	1	389	93	1	98	4e-30	108
SRS1520	Cotton_A_05454	98.98	196	2	0	143	730	1	196	8e-139	390
SRS1521	Cotton_A_20064	75.7	107	26	1	315	635	36	141	5e-25	96.3
SRS1522	Cotton_A_00475	88.55	131	3	1	40	396	1	131	7e-80	236
SRS1523	Cotton_A_34641	97.13	244	7	1	1	732	552	794	5e-130	389
SRS1524	Cotton_A_34464	97.88	236	5	0	25	732	1	236	5e-167	465
SRS1525	Cotton_A_10561	97.35	189	5	0	2	568	712	900	9e-99	307
SRS1526	Cotton_A_17193	97.53	243	6	0	3	731	548	790	3e-145	437
SRS1527	Cotton_A_01168	97.85	233	5	0	34	732	1	233	6e-166	464
SRS1528	Cotton_A_38755	98.98	197	2	0	2	592	103	299	1e-132	375
SRS1529	Cotton_A_14042	98.77	243	3	0	3	731	1	243	4e-174	480
SRS1530	Cotton_A_02658	98.1	211	4	0	100	732	1	211	7e-149	414
SRS1531	Cotton_A_13126	99.11	224	2	0	2	673	10	233	1e-170	469
SRS1532	Cotton_A_04614	100	178	0	0	14	547	1	178	6e-132	369
SRS1533	Cotton_A_04354	52.99	117	51	1	227	565	555	671	2e-29	116
SRS1534	Cotton_A_24833	95.07	223	9	1	70	732	1	223	3e-124	355
SRS1535	Cotton_A_33636	100	188	0	0	3	566	105	292	9e-130	368
SRS1536	Cotton_A_01105	98.81	168	2	0	19	522	1	168	7e-119	336
SRS1537	Cotton_A_02689	99.59	242	1	0	9	734	1	242	5e-157	436
SRS1538	Cotton_A_32485	96.8	219	1	1	94	732	1	219	2e-154	441
SRS1539	Cotton_A_35651	34.04	188	113	4	202	732	89	276	1e-23	99.4
SRS1540	Cotton_A_33068	99.55	223	1	0	65	733	1	223	3e-129	365
SRS1541	Cotton_A_36220	100	152	0	0	66	521	18	169	7e-96	278
SRS1542	Cotton_A_30659	99.59	244	1	0	2	733	267	510	3e-161	460
SRS1543	Cotton_A_05398	100	202	0	0	78	683	3	204	3e-137	384
SRS1544	Cotton_A_33927	98.71	233	3	0	701	3	1	233	1e-151	421
SRS1545	Cotton_A_14852	98.99	199	2	0	138	734	10	208	7e-103	298
SRS1546	Cotton_A_14056	100	49	0	0	25	171	1	49	4e-15	72.4
SRS1547	Cotton_A_01141	100	181	0	0	30	572	1	181	2e-130	365
SRS1548	Cotton_A_25783	94.2	69	4	0	228	434	2	70	1e-41	137
SRS1549	Cotton_A_22234	98.64	220	3	0	74	733	23	242	4e-162	457
SRS1550	Cotton_A_29621	99.36	156	1	0	66	533	1	156	5e-84	247
SRS1551	Cotton_A_06818	96.83	63	2	0	350	538	376	438	1e-37	132
SRS1552	Cotton_A_32308	97.94	243	5	0	5	733	1	243	7e-175	481
SRS1553	Cotton_A_04515	99.56	226	1	0	58	735	1	226	4e-166	460
SRS1554	Cotton_A_24099	99.18	244	2	0	2	733	15	258	9e-169	476
SRS1556	Cotton_A_34258	98.72	235	3	0	30	734	1	235	0	498
SRS1557	Cotton_A_14430	99.34	151	1	0	2	454	190	340	1e-81	248
SRS1558	Cotton_A_33034	99.15	236	2	0	29	736	1	236	3e-172	477
SRS1559	Cotton_A_40873	100	229	0	0	48	734	1	229	3e-144	404
SRS1560	Cotton_A_10296	99.43	174	1	0	213	734	19	192	1e-121	362
SRS1561	Cotton_A_30861	83.7	135	22	1	32	436	165	298	2e-70	218
SRS1562	Cotton_A_11258	97.78	90	2	0	616	347	1	90	7e-62	189
SRS1563	Cotton_A_08733	96.49	114	4	0	70	411	1	114	2e-65	199
SRS1564	Cotton_A_11681	62.68	209	77	2	106	729	31	238	1e-82	251
SRS1565	Cotton_A_35448	95.1	245	12	0	2	736	77	321	6e-174	482
SRS1566	Cotton_A_00495	92.45	265	0	1	2	736	738	1002	9e-160	473
SRS1567	Cotton_A_29274	100	245	0	0	3	737	399	643	1e-144	419
SRS1568	Cotton_A_18810	95.28	233	11	0	39	737	1	233	3e-155	431
SRS1569	Cotton_A_39308	94.71	227	12	0	55	735	1	227	2e-158	443
SRS1570	Cotton_A_30470	84.53	278	10	2	2	736	621	896	1e-132	402
SRS1571	Cotton_A_20006	99.46	184	1	0	3	554	401	584	5e-130	379
SRS1572	Cotton_A_37571	89.52	105	11	0	3	317	373	477	7e-58	192
SRS1573	Cotton_A_28324	86.82	220	14	2	3	617	208	418	2e-122	355
SRS1574	Cotton_A_06916	98.68	227	3	0	1	681	136	362	1e-162	454
SRS1575	Cotton_A_32846	98.73	237	3	0	3	713	115	351	2e-155	439
SRS1577	Cotton_A_15687	97.56	246	6	0	1	738	36	281	5e-168	470
SRS1578	Cotton_A_33704	99.18	245	2	0	3	737	141	385	0	511
SRS1579	Cotton_A_29668	98.63	73	1	0	114	332	2	74	2e-40	134
SRS1580	Cotton_A_18523	100	85	0	0	88	342	1	85	2e-49	157
SRS1581	Cotton_A_40317	97.16	211	6	0	107	739	1	211	2e-148	422
SRS1582	Cotton_A_09360	99.57	235	1	0	3	707	64	298	2e-144	408
SRS1583	Cotton_A_19968	97.91	239	5	0	6	722	1	239	3e-155	431
SRS1584	Cotton_A_17013	100	246	0	0	2	739	42	287	2e-159	446
SRS1585	Cotton_A_26087	89.54	153	16	0	1	459	325	477	3e-81	251
SRS1586	Cotton_A_23364	98.34	181	3	0	3	545	1264	1444	4e-43	155
SRS1587	Cotton_A_23018	100	222	0	0	75	740	1	222	2e-162	448
SRS1588	Cotton_A_20407	93.2	103	7	0	203	511	59	161	1e-77	231
SRS1589	Cotton_A_19640	95.45	154	7	0	278	739	1	154	5e-103	295
SRS1590	Cotton_A_11570	98.64	220	3	0	81	740	1	220	2e-159	442
SRS1591	Cotton_A_08916	93.2	147	10	0	53	493	1	147	2e-88	258
SRS1592	Cotton_A_07363	97.57	206	5	0	121	738	18	223	2e-139	395
SRS1593	Cotton_A_18738	94.55	220	12	0	80	739	1	220	5e-79	239
SRS1594	Cotton_A_32134	99.47	187	1	0	178	738	15	201	1e-112	322
SRS1595	Cotton_A_32629	99.57	232	1	0	24	719	1	232	9e-119	338
SRS1596	Cotton_A_36907	100	41	0	0	383	505	166	206	7e-09	54.7
SRS1597	Cotton_A_17918	100	217	0	0	90	740	1	217	5e-122	347
SRS1598	Cotton_A_00765	99.6	247	1	0	1	741	61	307	2e-180	497
SRS1599	Cotton_A_39406	96.62	237	8	0	32	742	1	237	2e-143	401
SRS1600	Cotton_A_18692	100	208	0	0	118	741	1	208	3e-147	413
SRS1601	Cotton_A_39215	99.43	176	1	0	214	741	1	176	4e-121	355
SRS1602	Cotton_A_34330	99.02	102	1	0	1	306	336	437	2e-115	219
SRS1603	Cotton_A_07175	83.63	226	37	1	65	742	1301	1490	1e-85	278
SRS1604	Cotton_A_24045	98.82	85	1	0	236	490	42	126	3e-59	165
SRS1605	Cotton_A_11503	100	217	0	0	90	740	1	217	7e-135	381
SRS1606	Cotton_A_19814	81.36	220	41	2	66	725	399	598	4e-109	327
SRS1607	Cotton_A_25695	98.38	247	4	0	1	741	320	566	4e-169	484
SRS1608	Cotton_A_39947	90.85	153	14	0	2	460	447	599	2e-90	278
SRS1609	Cotton_A_22068	97.81	183	4	0	2	550	864	1046	2e-109	338
SRS1610	Cotton_A_14847	99.58	240	1	0	3	722	6	245	2e-123	350
SRS1611	Cotton_A_37464	98.86	175	2	0	1	525	234	408	5e-121	352
SRS1612	Cotton_A_16096	98.45	193	3	0	1	579	510	702	7e-111	334
SRS1613	Cotton_A_19312	94.17	206	12	0	127	744	29	234	4e-142	404
SRS1614	Cotton_A_18069	100	122	0	0	127	492	1	122	1e-87	255
SRS1615	Cotton_A_04284	94.79	96	3	1	27	308	519	614	9e-57	191
SRS1616	Cotton_A_18769	99.35	154	1	0	3	464	237	390	4e-75	233
SRS1617	Cotton_A_09676	99.53	214	1	0	94	735	23	236	3e-146	408
SRS1618	Cotton_A_34859	96.93	228	7	0	2	685	529	756	2e-148	436
SRS1619	Cotton_A_08903	100	165	0	0	19	513	1	165	4e-74	223
SRS1620	Cotton_A_08910	98.84	173	2	0	43	561	1	173	1e-114	325
SRS1621	Cotton_A_11640	98.65	222	3	0	53	718	1	222	1e-148	422
SRS1622	Cotton_A_32110	100	154	0	0	62	523	1	154	3e-93	271
SRS1623	Cotton_A_02352	99.6	248	1	0	2	745	36	283	3e-179	499
SRS1624	Cotton_A_10227	99.01	203	2	0	137	745	1	203	7e-142	404
SRS1625	Cotton_A_26887	99.37	159	1	0	1	477	400	558	3e-110	328
SRS1626	Cotton_A_15096	72.22	216	59	1	102	746	25	240	1e-113	328
SRS1627	Cotton_A_31975	98.39	248	4	0	3	746	142	389	0	518
SRS1628	Cotton_A_05537	99.18	243	2	0	2	730	164	406	5e-159	447
SRS1629	Cotton_A_07153	99.08	217	2	0	96	746	1	217	1e-109	323
SRS1630	Cotton_A_39579	90.73	248	23	0	3	746	139	386	5e-167	468
SRS1631	Cotton_A_29152	100	183	0	0	3	551	674	856	8e-126	377
SRS1632	Cotton_A_01695	96.79	156	5	0	45	512	1	156	3e-95	276
SRS1633	Cotton_A_24040	98.79	247	3	0	7	747	5	251	0	502
SRS1634	Cotton_A_07790	97.92	144	3	0	1	432	2	145	5e-87	254
SRS1635	Cotton_A_37332	99.19	248	2	0	2	745	293	540	7e-177	500
SRS1636	Cotton_A_26434	99.56	227	1	0	1	681	305	531	5e-165	467
SRS1637	Cotton_A_26403	97.5	240	6	0	2	721	10	249	6e-161	446
SRS1638	Cotton_A_06150	98.44	128	2	0	81	464	418	545	2e-81	254
SRS1639	Cotton_A_07514	65.71	35	12	1	595	699	39	66	2e-06	44.7
SRS1640	Cotton_A_29429	100	44	0	0	166	297	386	429	5e-22	94.4
SRS1641	Cotton_A_12461	99.19	123	1	0	1	369	244	366	2e-86	261
SRS1643	Cotton_A_03357	97.99	249	5	0	3	749	295	543	3e-159	459
SRS1644	Cotton_A_32605	98.87	177	2	0	218	748	15	191	7e-109	326
SRS1645	Cotton_A_05050	99.15	235	2	0	44	748	1	235	4e-158	441
SRS1646	Cotton_A_01697	100	236	0	0	42	749	1	236	1e-161	448
SRS1647	Cotton_A_24664	97.93	241	5	0	3	725	796	1036	2e-163	480
SRS1648	Cotton_A_13782	99.13	231	2	0	57	749	1	231	4e-161	454
SRS1649	Cotton_A_29555	98.76	241	3	0	2	724	110	350	0	502
SRS1650	Cotton_A_22880	97.99	249	5	0	1	747	208	456	0	521
SRS1651	Cotton_A_19531	99.6	249	1	0	2	748	1	249	6e-168	471
SRS1652	Cotton_A_38402	98.09	209	4	0	2	628	106	314	4e-118	340
SRS1653	Cotton_A_32506	97.97	246	5	0	12	749	1	246	5e-167	465
SRS1655	Cotton_A_00447	98.69	229	2	1	65	748	17	245	4e-154	428
SRS1656	Cotton_A_40183	91.09	101	9	0	100	402	1	101	3e-45	147
SRS1657	Cotton_A_05436	99.31	145	1	0	2	436	639	783	2e-101	312
SRS1658	Cotton_A_05512	97.79	181	4	0	36	578	83	263	1e-121	347
SRS1659	Cotton_A_32747	98.8	250	3	0	2	751	4	253	3e-119	345
SRS1660	Cotton_A_28122	91.85	233	19	0	1	699	160	392	3e-132	382
SRS1661	Cotton_A_19386	100	247	0	0	2	742	641	887	2e-159	464
SRS1663	Cotton_A_09071	99.2	250	2	0	3	752	181	430	1e-162	461
SRS1665	Cotton_A_18077	95.21	188	9	1	109	672	4	185	4e-122	354
SRS1666	Cotton_A_12083	99.53	215	1	0	3	647	316	530	1e-156	446
SRS1667	Cotton_A_01717	100	181	0	0	8	550	221	401	7e-128	368
SRS1668	Cotton_A_09807	78.69	61	13	1	517	699	619	678	1e-17	82
SRS1669	Cotton_A_28908	99.2	251	2	0	1	753	144	394	3e-174	488
SRS1670	Cotton_A_19694	96.8	250	8	0	2	751	200	449	0	511
[truncated: 799 more rows]

## Sheet: S5-2 G. raimondii
Query id	Query id	% identity	alignment length	mismatches	gap openings	q. start	q. end	s. start	s. start	e-value	bit score
CO000138	Gorai.007G013400.2|PACid:26783240	96.39	166	6	0	45	542	1	166	2e-116	330
CO000311	Gorai.002G247200.1|PACid:26796004	94.18	275	16	0	3	827	1	275	0	536
CO000275	Gorai.013G239400.1|PACid:26786047	97.83	323	7	0	43	1011	1	323	0	625
CO000167	Gorai.003G114500.2|PACid:26800773	97.51	201	5	0	54	656	1	201	2e-135	381
CO000061	Gorai.007G317200.1|PACid:26781512	99.33	300	2	0	32	931	1	300	0	504
CO000620	Gorai.006G166200.2|PACid:26831112	96.75	154	5	0	1	462	819	972	1e-95	301
CO000578	Gorai.010G146500.1|PACid:26758100	97.84	231	5	0	41	733	1	231	7e-130	369
CO000450	Gorai.004G090700.2|PACid:26773061	98.97	97	1	0	130	420	1	97	3e-46	149
CO000239	Gorai.013G074400.4|PACid:26789196	97.99	199	4	0	150	746	1	199	9e-127	365
CO000628	Gorai.001G142800.4|PACid:26823420	100	197	0	0	1	591	2	198	7e-143	399
CO000369	Gorai.012G013400.1|PACid:26826125	99.48	194	1	0	1	582	27	220	2e-143	402
CO000051	Gorai.007G199000.1|PACid:26781934	99.46	185	1	0	70	624	1	185	2e-106	306
CO000163	Gorai.003G145100.1|PACid:26800966	99.45	182	1	0	63	608	1	182	2e-135	380
CO000382	Gorai.002G222200.1|PACid:26792992	99.64	277	1	0	13	843	1	277	1e-127	365
CO000297	Gorai.002G098800.3|PACid:26791836	99.04	208	2	0	97	720	1	208	2e-92	275
CO000189	Gorai.003G097600.1|PACid:26798584	99.35	462	3	0	12	1397	1	462	0	868
CO000156	Gorai.012G046400.1|PACid:26828011	98	200	4	0	2	601	124	323	6e-126	360
CO000451	Gorai.002G133800.2|PACid:26796417	98.69	457	6	0	31	1401	1	457	0	912
CO000388	Gorai.013G244600.1|PACid:26789724	99.77	427	1	0	126	1406	1	427	0	801
CO000105	Gorai.005G160800.2|PACid:26802884	98.73	157	2	0	66	536	1	157	6e-104	299
CO000376	Gorai.006G230800.1|PACid:26831365	97.73	44	1	0	2	133	53	96	3e-31	108
CO000064	Gorai.008G173000.1|PACid:26819152	98.21	168	3	0	33	536	1	168	7e-101	291
CO000389	Gorai.006G251500.1|PACid:26830351	100	140	0	0	19	438	1	140	3e-99	284
CO000524	Gorai.006G229300.1|PACid:26830484	89.25	214	23	0	406	1047	3	216	3e-136	388
CO000356	Gorai.010G079700.4|PACid:26756857	95.45	264	12	0	41	832	1	264	0	536
CO000201	Gorai.009G442700.1|PACid:26770075	96.86	191	6	0	35	607	1	191	2e-123	308
CO000527	Gorai.013G256400.1|PACid:26788558	100	149	0	0	53	499	1	149	1e-104	298
CO000146	Gorai.009G034700.2|PACid:26763561	100	161	0	0	1	483	32	192	4e-114	325
CO000120	Gorai.007G163200.1|PACid:26782883	100	205	0	0	279	893	81	285	3e-127	367
CO000638	Gorai.004G027300.3|PACid:26773370	99.17	241	2	0	7	729	455	695	2e-165	480
CO000466	Gorai.009G407400.1|PACid:26770938	99.23	130	1	0	1	390	229	358	8e-85	256
CO000040	Gorai.011G067900.4|PACid:26811453	96.67	150	5	0	27	476	1	150	2e-87	256
CO000321	Gorai.004G232500.1|PACid:26772313	99.5	202	1	0	3	608	26	227	4e-113	328
CO000481	Gorai.007G123500.3|PACid:26785218	99.35	155	1	0	247	711	58	212	6e-115	319
CO000231	Gorai.002G002500.1|PACid:26792167	99.28	278	2	0	29	862	1	278	0	555
CO000110	Gorai.009G313300.2|PACid:26767659	99.21	253	2	0	3	761	48	300	0	516
CO000409	Gorai.002G237300.1|PACid:26795250	98.46	260	4	0	51	830	1	260	2e-176	488
CO000221	Gorai.007G027100.1|PACid:26779999	98.84	86	1	0	192	449	50	135	1e-39	133
CO000292	Gorai.009G446900.1|PACid:26769818	95.98	174	7	0	45	566	1	174	7e-116	335
CO000308	Gorai.009G139200.1|PACid:26769829	96.88	128	4	0	79	462	23	150	2e-82	243
CO000032	Gorai.011G173200.1|PACid:26808064	91.06	179	10	1	15	533	1	179	4e-100	292
CO000443	Gorai.012G015800.1|PACid:26826597	99.02	205	2	0	135	749	1	205	8e-123	349
CO000075	Gorai.001G092000.1|PACid:26820996	100	22	0	0	61	126	442	463	5e-07	46.2
CO000441	Gorai.003G158100.1|PACid:26798501	100	217	0	0	92	742	10	226	1e-156	439
CO000194	Gorai.009G420600.1|PACid:26769703	100	138	0	0	3	416	268	405	2e-79	245
CO000395	Gorai.001G101200.1|PACid:26820919	98.46	195	3	0	188	772	25	219	9e-113	325
CO000022	Gorai.007G043600.2|PACid:26778159	99.59	242	1	0	67	792	1	242	3e-143	405
CO000272	Gorai.013G271500.1|PACid:26787975	99.55	220	1	0	47	706	1	220	1e-165	457
CO000005	Gorai.008G181200.2|PACid:26817086	100	95	0	0	79	363	1	95	1e-63	194
CO000341	Gorai.009G236300.2|PACid:26764109	99.6	253	1	0	40	798	1	253	8e-178	493
CO000473	Gorai.007G090600.1|PACid:26784364	98.68	151	2	0	72	524	1	151	4e-103	296
CO000566	Gorai.004G277300.1|PACid:26775148	91.61	155	11	1	2	460	39	193	8e-78	232
CO000494	Gorai.009G418200.1|PACid:26767872	100	110	0	0	69	398	1	110	7e-50	158
CO000136	Gorai.001G223700.1|PACid:26821454	97.99	149	3	0	180	626	1	149	3e-104	300
CO000066	Gorai.005G049600.1|PACid:26802068	74.83	147	37	1	296	736	97	224	1e-71	220
CO000461	Gorai.007G007200.2|PACid:26779180	97.83	138	3	0	3	416	223	360	2e-90	270
CO000142	Gorai.009G134200.3|PACid:26765494	98.86	88	1	0	65	328	23	110	5e-61	186
CO000565	Gorai.010G244800.1|PACid:26756302	99.17	121	1	0	3	365	29	149	7e-83	244
CO000463	Gorai.005G025000.3|PACid:26803413	100	229	0	0	3	689	63	291	1e-176	491
CO000505	Gorai.008G034100.1|PACid:26815850	100	172	0	0	40	555	1	172	2e-115	328
CO000445	Gorai.013G065700.1|PACid:26786174	100	324	0	0	75	1046	43	366	0	604
CO000533	Gorai.010G108200.2|PACid:26760232	98.08	312	6	0	3	938	618	929	0	611
CO000455	Gorai.005G184500.1|PACid:26803671	98.2	222	4	0	486	1151	140	361	1e-146	344
CO000209	Gorai.009G447300.1|PACid:26763136	98.85	174	2	0	55	576	1	174	4e-122	345
CO000003	Gorai.003G041300.1|PACid:26800426	93.92	148	3	1	21	446	6	153	4e-91	266
CO000462	Gorai.006G229100.2|PACid:26832776	98.01	251	5	0	59	811	1	251	8e-174	483
CO000544	Gorai.007G162100.3|PACid:26785295	100	80	0	0	39	278	1	80	3e-34	123
CO000433	Gorai.005G222600.1|PACid:26805340	99.61	257	1	0	41	811	1	257	0	503
CO000432	Gorai.007G061800.1|PACid:26784683	100	101	0	0	73	375	11	111	7e-70	210
CO000112	Gorai.012G133400.2|PACid:26825533	99.12	341	3	0	144	1166	16	356	0	714
CO000577	Gorai.002G236600.1|PACid:26792730	100	146	0	0	106	543	1	146	7e-103	296
CO000529	Gorai.013G195300.1|PACid:26786011	76.79	168	38	3	149	649	2	165	3e-42	142
CO000460	Gorai.001G260300.2|PACid:26821116	97.94	243	5	0	771	1499	1	243	3e-165	470
CO000217	Gorai.004G193400.1|PACid:26774086	98.35	243	4	0	74	802	1	243	7e-145	407
CO000626	Gorai.013G240300.1|PACid:26787197	92.83	237	17	0	49	759	1	237	7e-151	424
CO000149	Gorai.011G042800.1|PACid:26812017	100	178	0	0	44	577	1	178	4e-132	371
CO000190	Gorai.009G224800.4|PACid:26764678	99.71	340	1	0	1	1020	58	397	0	645
CO000083	Gorai.011G197300.1|PACid:26812280	99.37	159	1	0	59	535	1	159	5e-113	322
CO000358	Gorai.006G153300.1|PACid:26832743	99.22	128	1	0	27	410	1	128	1e-88	257
CO000335	Gorai.013G002700.1|PACid:26789112	99.09	110	1	0	93	422	1	110	6e-85	233
CO000406	Gorai.011G207900.1|PACid:26809382	99.13	231	2	0	26	718	1	231	1e-171	474
CO000489	Gorai.009G060000.2|PACid:26764988	99.26	272	2	0	3	818	219	490	1e-178	504
CO000283	Gorai.005G050200.1|PACid:26803573	99.1	332	3	0	70	1065	1	332	0	631
CO000181	Gorai.005G028000.2|PACid:26802981	94.85	97	5	0	3	293	313	409	3e-60	194
CO000320	Gorai.005G100700.2|PACid:26802109	94.41	322	14	1	1	954	190	511	0	601
CO000434	Gorai.002G012500.1|PACid:26795500	98.79	248	3	0	17	760	1	248	1e-173	479
CO000261	Gorai.010G180300.2|PACid:26761376	98.93	375	4	0	153	1277	1	375	0	581
CO000387	Gorai.013G206300.3|PACid:26787278	100	196	0	0	225	812	1	196	4e-126	358
CO000238	Gorai.002G235900.1|PACid:26793605	99.51	206	1	0	27	644	1	206	8e-129	367
CO000487	Gorai.004G031800.3|PACid:26772400	98.27	346	6	0	152	1189	1	346	0	666
CO000133	Gorai.007G012200.1|PACid:26781778	99.44	180	1	0	264	803	66	245	1e-122	357
CO000454	Gorai.009G124300.1|PACid:26765276	100	205	0	0	49	663	1	205	8e-148	416
CO000220	Gorai.011G197200.1|PACid:26809449	98.11	159	3	0	49	525	1	159	5e-112	318
CO000140	Gorai.N002100.1|PACid:26777950	98.17	219	4	1	19	675	1	218	4e-127	360
CO000421	Gorai.013G121200.1|PACid:26791421	99.52	210	1	0	26	655	1	210	5e-133	376
CO000130	Gorai.011G094800.1|PACid:26808449	92.59	108	8	0	2	325	24	131	2e-64	196
CO000427	Gorai.004G153300.2|PACid:26774843	77.54	187	42	1	154	714	15	163	6e-85	253
CO000056	Gorai.006G267600.1|PACid:26834536	99.58	236	1	0	75	782	1	236	1e-138	391
CO000636	Gorai.001G071200.2|PACid:26823368	84.95	412	53	6	374	1582	84	490	0	662
CO000367	Gorai.008G005900.1|PACid:26819020	97.26	219	1	1	2	643	146	364	4e-131	380
CO000200	Gorai.003G141600.1|PACid:26798160	98.62	290	4	0	3	872	17	306	0	564
CO000050	Gorai.006G214900.1|PACid:26831249	100	92	0	0	69	344	1	92	2e-62	189
CO000118	Gorai.N007500.5|PACid:26834987	99.52	418	2	0	66	1319	1	418	0	729
CO000377	Gorai.001G262400.3|PACid:26820853	98.73	315	4	0	9	953	1	315	0	575
CO000362	Gorai.009G206600.1|PACid:26763435	100	315	0	0	1	945	208	522	0	644
CO000250	Gorai.004G176200.7|PACid:26775953	100	272	0	0	2	817	63	334	0	564
CO000195	Gorai.013G229300.1|PACid:26791160	99.23	392	3	0	3	1178	114	505	0	721
CO000246	Gorai.008G254800.1|PACid:26813648	99.58	237	1	0	37	747	1	237	2e-147	414
CO000608	Gorai.004G139800.1|PACid:26777615	97.66	214	5	0	155	796	1	214	6e-146	416
CO000364	Gorai.013G226900.1|PACid:26790094	73.47	98	26	2	61	354	2	94	6e-42	137
CO000355	Gorai.008G213400.1|PACid:26812720	100	103	0	0	2	310	154	256	4e-72	219
CO000260	Gorai.011G110300.2|PACid:26809814	96.85	127	4	0	3	383	34	160	3e-84	247
CO000571	Gorai.007G301700.2|PACid:26780790	98.93	187	2	0	62	622	1	187	2e-128	363
CO000058	Gorai.009G085600.1|PACid:26768877	100	216	0	0	90	737	1	216	7e-136	385
CO000304	Gorai.012G039400.1|PACid:26826313	100	245	0	0	109	843	6	250	1e-170	473
CO000581	Gorai.009G423800.2|PACid:26761816	100	215	0	0	1	645	148	362	5e-140	399
CO000398	Gorai.007G376000.1|PACid:26783928	88.24	51	6	0	122	274	25	75	3e-17	77
CO000084	Gorai.011G283300.1|PACid:26808771	100	287	0	0	75	935	1	287	0	583
CO000456	Gorai.005G052100.1|PACid:26802620	99.42	171	1	0	162	674	34	204	4e-126	359
CO000245	Gorai.005G115600.2|PACid:26803487	100	277	0	0	1	831	321	597	0	560
CO000219	Gorai.006G122100.1|PACid:26832576	98.97	97	1	0	49	339	1	97	1e-65	197
CO000381	Gorai.005G062000.2|PACid:26801528	98.9	181	2	0	18	560	1	181	2e-112	322
CO000447	Gorai.007G181400.1|PACid:26781852	98.15	162	3	0	95	580	18	179	2e-118	337
CO000147	Gorai.005G182300.1|PACid:26802405	99.23	261	2	0	24	806	19	279	0	519
CO000504	Gorai.005G181700.2|PACid:26805042	95.8	262	11	0	40	825	1	262	5e-168	475
CO000328	Gorai.007G349800.1|PACid:26778768	100	84	0	0	58	309	1	84	1e-45	147
CO000230	Gorai.005G236100.1|PACid:26806234	97.71	262	6	0	1	786	49	310	0	529
CO000070	Gorai.007G242100.1|PACid:26783993	91.8	183	15	0	151	699	42	224	1e-106	310
CO000351	Gorai.002G115100.5|PACid:26792361	99.11	112	1	0	93	428	1	112	2e-58	183
CO000428	Gorai.008G062900.4|PACid:26813936	97.99	249	5	0	91	837	1	249	4e-180	497
CO000501	Gorai.007G263900.2|PACid:26778948	97.7	174	4	0	1	522	914	1087	7e-108	337
CO000117	Gorai.004G192500.1|PACid:26777671	96.46	254	9	0	63	824	36	289	0	518
CO000202	Gorai.004G146800.5|PACid:26776929	100	127	0	0	1	381	267	393	1e-86	262
CO000249	Gorai.003G041100.1|PACid:26798619	98.39	186	3	0	75	632	1	186	2e-116	332
CO000446	Gorai.009G231000.2|PACid:26762927	100	251	0	0	62	814	1	251	5e-175	485
CO000548	Gorai.009G339400.1|PACid:26769734	100	120	0	0	27	386	1	120	3e-83	244
CO000530	Gorai.003G118800.2|PACid:26798512	99.18	244	2	0	60	791	1	244	1e-143	404
CO000390	Gorai.001G034700.1|PACid:26821849	100	80	0	0	106	345	47	126	2e-51	162
CO000374	Gorai.003G127400.1|PACid:26799425	98.74	159	2	0	176	652	1	159	1e-110	317
CO000345	Gorai.008G195800.1|PACid:26815371	100	159	0	0	46	522	1	159	9e-115	327
CO000493	Gorai.002G092200.2|PACid:26794716	98.93	280	3	0	1	840	76	355	0	554
CO000214	Gorai.007G026800.1|PACid:26784842	99.58	238	1	0	6	719	1	238	8e-173	480
CO000592	Gorai.004G210700.4|PACid:26775599	98.64	220	3	0	2	661	209	428	1e-155	440
CO000467	Gorai.004G153400.1|PACid:26772879	100	99	0	0	87	383	18	116	6e-68	206
CO000340	Gorai.010G202100.1|PACid:26761242	99.19	246	2	0	102	839	1	246	7e-169	483
CO000610	Gorai.002G257700.2|PACid:26793599	100	45	0	0	141	275	24	68	1e-26	97.8
CO000497	Gorai.001G171500.2|PACid:26823275	97.17	283	8	0	3	851	5	287	4e-179	506
CO000193	Gorai.011G026300.1|PACid:26812362	99.52	207	1	0	40	660	1	207	2e-152	424
CO000211	Gorai.008G267300.1|PACid:26817403	95.63	252	11	0	2	757	434	685	2e-163	475
CO000137	Gorai.006G246500.1|PACid:26831404	100	152	0	0	62	517	1	152	6e-106	303
CO000536	Gorai.006G117800.1|PACid:26830807	97.81	183	4	0	1	549	3	185	4e-132	371
CO000042	Gorai.004G227100.4|PACid:26772122	99.19	247	2	0	81	821	22	268	0	506
CO000457	Gorai.009G167500.1|PACid:26769273	98.99	99	1	0	46	342	1	99	1e-53	170
CO000119	Gorai.009G206600.1|PACid:26763435	84.87	337	40	5	60	1037	1	334	4e-172	492
CO000420	Gorai.011G009600.1|PACid:26808742	99.19	246	2	0	76	813	1	246	3e-165	459
CO000237	Gorai.004G062900.1|PACid:26777090	93.37	196	13	1	55	642	1	195	2e-113	325
CO000148	Gorai.009G090600.1|PACid:26762471	99.19	247	2	0	29	769	1	247	6e-176	486
CO000408	Gorai.009G245800.1|PACid:26762328	98.85	262	3	0	125	910	1	262	8e-158	442
CO000093	Gorai.003G099200.1|PACid:26799363	100	199	0	0	146	742	39	237	8e-143	401
CO000546	Gorai.004G260600.3|PACid:26774783	98.58	281	4	0	2	844	80	360	0	544
CO000458	Gorai.005G114600.1|PACid:26803783	99.39	165	1	0	2	496	218	382	9e-102	301
CO000266	Gorai.009G147900.1|PACid:26764752	100	292	0	0	3	878	291	582	0	593
CO000519	Gorai.013G248300.1|PACid:26788138	100	120	0	0	68	427	1	120	3e-76	228
CO000322	Gorai.011G198700.1|PACid:26806926	99.48	193	1	0	93	671	1	193	2e-109	320
CO000103	Gorai.004G264900.2|PACid:26775875	96.75	154	5	0	86	547	1	154	6e-88	258
CO000281	Gorai.010G203100.7|PACid:26756697	96.43	112	4	0	350	685	194	305	2e-93	184
CO000267	Gorai.005G215800.1|PACid:26806498	99.14	584	3	1	46	1791	1	584	0	1102
CO000572	Gorai.010G003000.5|PACid:26757668	99.03	206	2	0	3	620	485	690	6e-139	409
CO000418	Gorai.013G072200.1|PACid:26790258	98.8	250	3	0	3	752	75	324	0	531
CO000082	Gorai.011G016600.2|PACid:26808888	99.31	145	1	0	3	437	8	152	1e-97	281
CO000623	Gorai.008G179100.1|PACid:26815235	98.14	215	4	0	7	651	208	422	1e-136	394
CO000425	Gorai.011G113300.1|PACid:26811577	97.25	182	5	0	42	587	1	182	2e-128	364
CO000049	Gorai.007G308300.1|PACid:26785453	99.15	354	3	0	30	1091	1	354	0	697
CO000422	Gorai.005G093700.1|PACid:26804637	97.64	254	6	0	5	766	1	254	2e-169	469
CO000411	Gorai.007G196300.1|PACid:26778056	98.77	162	2	0	50	535	1	162	4e-47	156
CO000086	Gorai.004G062400.2|PACid:26775536	94.62	93	5	0	59	337	30	122	2e-51	162
CO000602	Gorai.009G188900.1|PACid:26762096	97.1	138	4	0	3	416	83	220	2e-93	272
CO000478	Gorai.012G123800.1|PACid:26828404	99.58	239	1	0	3	719	291	529	8e-165	468
CO000472	Gorai.008G205500.1|PACid:26814613	80.37	270	48	3	1	795	22	288	7e-102	301
CO000269	Gorai.009G447100.1|PACid:26763642	90.16	193	19	0	7	585	6	198	4e-122	347
CO000397	Gorai.004G246300.1|PACid:26776117	97.35	339	9	0	37	1053	1	339	0	664
CO000126	Gorai.012G175400.1|PACid:26826613	98.8	166	2	0	60	557	1	166	5e-108	310
CO000186	Gorai.007G063600.2|PACid:26779942	100	377	0	0	152	1282	1	377	0	759
CO000368	Gorai.006G195900.1|PACid:26833358	100	151	0	0	94	546	1	151	9e-105	301
CO000004	Gorai.009G003400.1|PACid:26770686	99.17	120	1	0	59	418	1	120	2e-32	114
CO000327	Gorai.001G255600.1|PACid:26822377	100	239	0	0	3	719	114	352	5e-156	441
CO000256	Gorai.006G203500.2|PACid:26830252	98.21	112	2	0	54	389	1	112	2e-35	122
CO000553	Gorai.011G209400.1|PACid:26809112	98.15	108	2	0	28	351	102	209	5e-74	223
CO000062	Gorai.009G040600.1|PACid:26765409	97.01	201	6	0	113	715	20	220	3e-133	377
CO000315	Gorai.006G195900.1|PACid:26833358	98.81	84	1	0	2	253	68	151	2e-52	165
CO000512	Gorai.012G076000.1|PACid:26825309	99.4	167	1	0	107	607	1	167	2e-112	325
CO000047	Gorai.002G126200.1|PACid:26793319	95.8	119	5	0	63	419	1	119	2e-79	233
CO000306	Gorai.005G060700.1|PACid:26805209	97.02	168	5	0	83	586	1	168	3e-91	268
CO000503	Gorai.011G069000.2|PACid:26808283	100	62	0	0	89	274	1	62	3e-29	105
CO000224	Gorai.006G270000.3|PACid:26831596	97.98	198	4	0	109	702	20	217	2e-131	371
CO000090	Gorai.005G219000.1|PACid:26804308	99.61	259	1	0	62	838	1	259	0	533
CO000496	Gorai.005G160700.1|PACid:26802103	98.48	132	2	0	99	494	1	132	1e-95	276
CO000276	Gorai.006G020700.1|PACid:26830565	100	180	0	0	42	581	1	180	1e-127	361
CO000091	Gorai.006G171900.1|PACid:26831606	98.89	270	3	0	3	812	55	324	0	531
CO000282	Gorai.005G089400.3|PACid:26806493	98.59	71	1	0	1	213	342	412	3e-44	153
CO000228	Gorai.002G268400.11|PACid:26792865	99.48	383	2	0	3	1151	46	428	0	781
CO000065	Gorai.009G442900.1|PACid:26763791	90.12	172	17	0	26	541	1	172	1e-112	327
CO000026	Gorai.001G201800.1|PACid:26819965	99.4	168	1	0	122	625	15	182	5e-124	352
CO000258	Gorai.006G242900.1|PACid:26832360	98.58	212	3	0	74	709	1	212	4e-138	389
CO000060	Gorai.011G018700.1|PACid:26807067	97.4	231	6	0	1	693	1	231	3e-132	375
CO000550	Gorai.013G045300.1|PACid:26791070	99.2	250	2	0	63	812	1	250	0	503
CO000274	Gorai.007G206300.1|PACid:26784458	100	185	0	0	107	661	15	199	3e-138	388
CO000233	Gorai.005G003000.1|PACid:26805869	96.73	153	5	0	51	509	2	154	4e-116	314
CO000554	Gorai.006G085600.5|PACid:26832559	100	65	0	0	349	543	145	209	2e-37	131
CO000394	Gorai.004G004100.2|PACid:26777411	99.11	112	1	0	135	470	9	120	3e-58	181
CO000615	Gorai.010G112000.4|PACid:26757929	98.55	138	2	0	48	461	1	138	1e-85	249
CO000096	Gorai.009G095000.1|PACid:26765903	100	156	0	0	90	557	1	156	4e-102	294
CO000177	Gorai.012G163700.1|PACid:26828925	99.36	157	1	0	3	473	7	163	1e-107	308
CO000469	Gorai.012G152300.1|PACid:26827867	93.89	131	8	0	128	520	17	147	4e-88	259
CO000129	Gorai.003G041300.1|PACid:26800426	100	128	0	0	63	446	17	144	4e-85	251
CO000586	Gorai.005G085400.1|PACid:26803393	98.68	228	3	0	195	878	1	228	4e-162	456
CO000063	Gorai.005G114500.5|PACid:26805616	98.66	149	2	0	1	447	21	169	2e-58	185
CO000125	Gorai.006G241600.1|PACid:26830780	96.52	287	10	0	3	863	1481	1767	4e-166	504
CO000174	Gorai.004G034000.1|PACid:26775100	98.32	298	5	0	22	915	369	666	9e-150	438
CO000517	Gorai.005G110200.3|PACid:26804301	99.58	240	1	0	94	813	29	268	4e-180	498
CO000631	Gorai.007G291700.2|PACid:26781304	99.33	149	1	0	120	566	1	149	2e-92	270
CO000558	Gorai.007G300300.1|PACid:26781691	99.4	168	1	0	70	573	1	168	4e-110	315
CO000444	Gorai.004G035800.4|PACid:26775716	100	153	0	0	4	462	110	262	1e-83	254
CO000072	Gorai.003G171800.1|PACid:26797889	98.79	247	3	0	71	811	4	250	1e-149	419
CO000440	Gorai.007G172000.3|PACid:26782522	100	141	0	0	8	430	254	394	3e-98	293
CO000299	Gorai.004G118800.5|PACid:26774420	100	126	0	0	174	551	63	188	5e-51	167
CO000268	Gorai.010G155600.2|PACid:26757128	100	110	0	0	33	362	1	110	9e-58	179
CO000164	Gorai.009G342900.2|PACid:26767521	99.58	239	1	0	147	863	1	239	4e-169	473
CO000491	Gorai.001G240300.1|PACid:26820288	99.34	151	1	0	3	455	396	546	7e-100	303
CO000337	Gorai.009G419400.1|PACid:26767825	96.44	225	8	0	68	742	16	240	2e-166	461
CO000459	Gorai.005G247000.1|PACid:26806711	99.6	250	1	0	7	756	1	250	1e-174	486
CO000407	Gorai.008G048800.1|PACid:26815054	100	134	0	0	33	434	1	134	5e-73	220
CO000160	Gorai.008G182300.4|PACid:26816288	99.02	102	1	0	382	687	11	112	6e-69	211
CO000185	Gorai.004G070000.1|PACid:26777546	100	203	0	0	198	806	1	203	2e-145	407
CO000580	Gorai.001G069700.1|PACid:26824200	94.74	38	2	0	47	160	43	80	3e-18	81.6
CO000569	Gorai.011G261700.1|PACid:26807311	98.82	254	3	0	67	828	1	254	4e-158	446
CO000240	Gorai.002G225700.3|PACid:26793722	99.03	310	3	0	31	960	1	310	0	583
CO000419	Gorai.012G121400.1|PACid:26828431	99.15	236	2	0	14	721	1	236	1e-160	447
CO000622	Gorai.010G021500.5|PACid:26761463	100	50	0	0	27	176	640	689	4e-32	120
CO000576	Gorai.006G151500.1|PACid:26833067	98.8	249	3	0	38	784	1	249	7e-174	481
CO000635	Gorai.007G052100.2|PACid:26781367	97.45	157	4	0	2	472	214	370	5e-98	256
CO000386	Gorai.008G137100.1|PACid:26812779	100	181	0	0	222	764	1	181	8e-128	366
CO000027	Gorai.004G252000.1|PACid:26773163	100	152	0	0	134	589	1	152	1e-110	320
CO000634	Gorai.009G042600.5|PACid:26768527	98.42	253	4	0	6	764	306	558	7e-178	508
CO000435	Gorai.005G069200.2|PACid:26804540	99.27	274	2	0	32	853	1	274	3e-173	486
CO000310	Gorai.003G135000.2|PACid:26799827	97.48	318	8	0	61	1014	1	318	0	637
CO000618	Gorai.001G071200.8|PACid:26823376	97.74	221	5	0	20	682	1	221	3e-140	395
CO000184	Gorai.009G431800.1|PACid:26766639	87.69	325	40	2	11	985	1	316	0	575
CO000087	Gorai.002G154300.1|PACid:26792413	100	198	0	0	53	646	1	198	2e-137	386
CO000359	Gorai.006G051200.2|PACid:26833426	95.83	48	2	0	3	146	12	59	5e-38	90.1
CO000534	Gorai.004G097300.4|PACid:26774068	98.71	310	4	0	207	1136	1	310	0	534
CO000300	Gorai.011G065500.1|PACid:26808454	97.81	228	5	0	1	684	15	242	4e-173	477
CO000207	Gorai.013G019000.1|PACid:26789020	95.64	321	14	0	142	1104	1	321	0	519
CO000490	Gorai.004G288300.1|PACid:26774957	97.83	230	5	0	3	692	132	361	2e-144	410
CO000612	Gorai.009G080100.1|PACid:26768579	99.48	191	1	0	1	573	467	657	1e-129	382
CO000560	Gorai.001G076400.1|PACid:26823143	96.97	99	3	0	112	408	22	120	2e-65	198
CO000305	Gorai.007G029600.2|PACid:26783349	99.51	203	1	0	141	749	1	203	1e-145	409
CO000488	Gorai.009G419900.2|PACid:26767387	97.06	238	7	0	1	714	52	289	1e-167	468
CO000071	Gorai.005G048000.1|PACid:26801571	96.34	82	3	0	491	736	86	167	2e-57	155
CO000552	Gorai.009G451500.3|PACid:26771598	92.59	135	8	1	361	759	1	135	2e-75	239
CO000106	Gorai.012G056100.1|PACid:26826956	99.64	279	1	0	48	884	3	281	0	523
CO000053	Gorai.008G034100.1|PACid:26815850	97.09	172	5	0	76	591	1	172	1e-112	322
CO000041	Gorai.009G397800.1|PACid:26762368	99.19	247	2	0	57	797	16	262	2e-175	490
CO000173	Gorai.009G282200.1|PACid:26764568	98.74	159	2	0	35	511	1	159	3e-111	318
CO000485	Gorai.004G171800.1|PACid:26777828	100	105	0	0	11	325	1	105	3e-55	170
CO000633	Gorai.008G079100.1|PACid:26815050	80.56	36	7	0	661	768	142	177	3e-10	60.1
CO000477	Gorai.013G228900.1|PACid:26786062	100	203	0	0	91	699	1	203	9e-74	226
CO000324	Gorai.001G248300.1|PACid:26823424	100	142	0	0	90	515	1	142	2e-100	288
CO000216	Gorai.003G041300.1|PACid:26800426	93.92	148	3	1	21	446	6	153	1e-91	266
CO000241	Gorai.009G094600.1|PACid:26765949	100	273	0	0	3	821	125	397	0	528
CO000286	Gorai.012G014400.1|PACid:26825158	97.99	199	4	0	254	850	44	242	3e-147	419
CO000113	Gorai.007G208000.1|PACid:26783248	99.7	332	1	0	80	1075	1	332	0	642
CO000101	Gorai.009G432600.1|PACid:26769265	99.72	356	1	0	378	1445	118	473	0	630
CO000206	Gorai.005G093100.1|PACid:26801845	94.41	161	9	0	58	540	1	161	5e-107	306
CO000453	Gorai.009G172600.3|PACid:26767252	99.48	193	1	0	121	699	1	193	6e-137	388
CO000077	Gorai.013G264400.1|PACid:26791138	96.61	118	4	0	2	355	69	186	1e-48	158
CO000614	Gorai.006G105600.1|PACid:26834814	99.09	110	1	0	86	415	1	110	1e-82	241
CO000169	Gorai.004G169100.1|PACid:26772904	96.75	308	10	0	96	1019	6	313	0	522
CO000055	Gorai.011G100200.1|PACid:26811633	89.26	121	13	0	64	426	1	121	1e-76	226
CO000262	Gorai.011G182400.1|PACid:26809110	98.89	180	2	0	232	771	1	180	6e-81	247
CO000442	Gorai.009G372600.1|PACid:26767429	98.58	211	3	0	3	635	128	338	4e-126	366
CO000007	Gorai.009G178400.1|PACid:26766514	99.4	332	2	0	24	1019	1	332	0	610
CO000141	Gorai.009G287100.1|PACid:26766456	98.63	292	4	0	32	907	1	292	0	546
CO000218	Gorai.006G273500.3|PACid:26833837	98.98	196	2	0	3	590	314	509	1e-111	333
CO000360	Gorai.003G106200.1|PACid:26797267	98.57	70	1	0	510	301	81	150	2e-69	142
CO000121	Gorai.010G244300.1|PACid:26757737	78.38	74	16	0	327	548	14	87	5e-33	119
CO000506	Gorai.006G095100.1|PACid:26831497	98.65	223	3	0	2	670	38	260	6e-139	393
CO000557	Gorai.007G076800.5|PACid:26782211	100	245	0	0	1	735	226	470	9e-173	486
CO000046	Gorai.011G085500.1|PACid:26811582	92.81	167	12	0	197	697	1	167	3e-95	280
CO000416	Gorai.007G342800.3|PACid:26781604	98.96	192	2	0	232	807	1	192	4e-113	331
CO000531	Gorai.001G233500.1|PACid:26822924	100	39	0	0	159	275	1	39	2e-20	82.8
CO000188	Gorai.006G159400.1|PACid:26829812	98.21	112	2	0	37	372	1	112	6e-65	200
CO000540	Gorai.008G070200.1|PACid:26819224	99.47	188	1	1	3	566	5	191	9e-95	276
CO000289	Gorai.009G351900.1|PACid:26769523	98.65	296	4	0	15	902	1	296	0	599
CO000331	Gorai.009G413000.1|PACid:26765569	99.6	251	1	0	50	802	1	251	1e-170	473
CO000543	Gorai.010G089300.1|PACid:26758464	97.86	140	3	0	61	480	1	140	2e-81	241
CO000404	Gorai.009G425300.1|PACid:26766512	96.38	138	5	0	26	439	1	138	3e-97	280
CO000264	Gorai.013G224100.3|PACid:26788952	98.41	252	4	0	24	779	1	252	0	509
CO000596	Gorai.004G262800.1|PACid:26777419	98.2	278	5	0	7	840	24	301	0	560
CO000470	Gorai.008G154500.1|PACid:26815162	98.32	238	4	0	402	1115	130	367	0	421
CO000313	Gorai.009G190800.1|PACid:26770295	99.4	167	1	0	28	528	1	167	2e-86	254
CO000183	Gorai.009G184900.1|PACid:26767159	99.71	342	1	0	116	1141	1	342	0	693
CO000410	Gorai.012G076000.1|PACid:26825309	98.56	278	4	0	45	878	1	278	0	531
CO000573	Gorai.013G025000.1|PACid:26787630	91.55	71	6	0	220	432	292	362	7e-39	139
CO000197	Gorai.006G153300.1|PACid:26832743	100	128	0	0	39	422	1	128	3e-89	259
CO000234	Gorai.009G262000.1|PACid:26765169	100	279	0	0	100	936	13	291	2e-177	494
CO000352	Gorai.006G104600.1|PACid:26834087	99.02	102	1	0	153	458	40	141	3e-58	180
CO000253	Gorai.010G121600.1|PACid:26756366	97.28	294	8	0	5	886	117	410	0	597
CO000523	Gorai.003G157700.4|PACid:26800476	97.16	282	8	0	23	868	1	282	2e-174	490
CO000223	Gorai.008G253400.1|PACid:26814423	94.76	248	12	1	42	782	1	248	1e-127	363
CO000590	Gorai.002G177600.1|PACid:26794793	100	157	0	0	28	498	1	157	3e-117	332
CO000010	Gorai.003G044700.6|PACid:26800010	99.52	208	1	0	2	625	52	259	2e-146	412
CO000098	Gorai.013G240000.1|PACid:26786301	95	320	16	0	63	1022	5	324	0	603
CO000002	Gorai.011G041600.1|PACid:26810435	99.62	264	1	0	29	820	1	264	0	545
CO000225	Gorai.004G212800.3|PACid:26777599	99.57	231	1	0	86	778	1	231	9e-157	437
CO000600	Gorai.007G020600.2|PACid:26780159	100	169	0	0	3	509	381	549	3e-91	278
CO000333	Gorai.005G264100.1|PACid:26805083	67.61	142	46	1	24	449	10	124	6e-27	101
CO000537	Gorai.003G034000.1|PACid:26799514	98	100	2	0	18	317	1	100	2e-62	188
CO000023	Gorai.013G080600.1|PACid:26790495	98.73	158	2	0	113	586	1	158	1e-111	318
CO000001	Gorai.013G226000.1|PACid:26789301	99.12	114	1	0	85	426	11	124	2e-45	148
CO000332	Gorai.004G090800.2|PACid:26777111	99	100	1	0	161	460	1	100	2e-51	161
CO000273	Gorai.013G054700.1|PACid:26791462	100	100	0	0	223	522	49	148	1e-59	185
CO000357	Gorai.011G005100.1|PACid:26810882	99.37	316	2	0	89	1036	1	316	0	644
CO000564	Gorai.002G115100.5|PACid:26792361	66.12	121	41	1	55	417	31	115	2e-46	152
CO000513	Gorai.007G246300.2|PACid:26781648	97.93	241	5	0	33	755	1	241	7e-154	429
CO000109	Gorai.006G178600.1|PACid:26832191	99.56	225	1	0	38	712	1	225	4e-167	464
CO000127	Gorai.001G171900.2|PACid:26820063	98.72	235	3	0	156	860	1	235	2e-162	455
CO000413	Gorai.008G109400.2|PACid:26816055	100	148	0	0	37	480	1	148	1e-106	305
CO000532	Gorai.009G451800.1|PACid:26762359	90.67	75	7	0	114	338	4	78	7e-47	150
CO000288	Gorai.012G175800.1|PACid:26825503	97.18	71	2	0	6	218	28	98	6e-50	156
CO000302	Gorai.002G198900.2|PACid:26795495	98.2	278	5	0	75	908	1	278	0	553
CO000606	Gorai.007G159600.2|PACid:26783125	96.88	128	4	0	3	386	34	161	1e-68	207
CO000172	Gorai.009G243700.1|PACid:26762881	97.12	104	3	0	2	313	24	127	3e-55	161
CO000017	Gorai.008G017600.1|PACid:26814901	98.77	243	3	0	34	762	1	243	1e-163	455
CO000277	Gorai.002G253900.1|PACid:26796067	99.38	160	1	0	3	482	58	217	9e-68	207
CO000031	Gorai.002G237000.1|PACid:26792493	98.91	274	3	0	59	880	1	274	0	539
CO000018	Gorai.001G253200.1|PACid:26821225	97.24	290	8	0	47	916	143	432	0	535
CO000430	Gorai.010G015600.1|PACid:26761385	97.25	218	6	0	61	714	1	218	7e-154	428
CO000334	Gorai.009G156900.1|PACid:26763409	100	265	0	0	42	836	1	265	0	546
CO000236	Gorai.008G004100.1|PACid:26818431	99.52	210	1	0	55	684	1	210	1e-131	371
CO000637	Gorai.010G010700.2|PACid:26759283	96.39	194	7	0	24	605	1	194	4e-90	266
CO000251	Gorai.002G190000.1|PACid:26793941	100	201	0	0	92	694	1	201	1e-85	254
CO000598	Gorai.006G168700.2|PACid:26833255	99.31	145	1	0	19	453	34	178	1e-101	291
CO000380	Gorai.010G200600.1|PACid:26756728	98.68	453	6	0	105	1463	18	470	0	911
CO000095	Gorai.001G046200.3|PACid:26822784	100	122	0	0	66	431	1	122	1e-82	243
CO000350	Gorai.002G213000.1|PACid:26796996	85.41	185	27	1	58	612	64	222	1e-83	266
CO000449	Gorai.004G118000.4|PACid:26773486	100	111	0	0	27	359	1	111	3e-75	221
CO000483	Gorai.010G215800.1|PACid:26758806	98.74	238	3	0	84	797	1	238	1e-172	479
CO000182	Gorai.009G042100.1|PACid:26765727	97.74	133	3	0	66	464	1	133	4e-78	233
CO000436	Gorai.007G031100.1|PACid:26781794	100	163	0	0	55	543	1	163	8e-118	332
CO000135	Gorai.006G271800.2|PACid:26829210	97.16	176	5	0	38	565	1	176	5e-113	323
CO000165	Gorai.005G121900.1|PACid:26803548	79.87	457	90	1	156	1520	38	494	0	756
CO000439	Gorai.005G233400.1|PACid:26803782	97.01	134	4	0	72	473	1	134	3e-90	263
CO000265	Gorai.012G089500.1|PACid:26827425	100	320	0	0	121	1080	17	336	0	602
CO000073	Gorai.009G083700.1|PACid:26768914	99.32	148	1	0	32	475	1	148	2e-108	308
CO000379	Gorai.012G073600.1|PACid:26826327	98.26	115	2	0	14	358	1	115	5e-81	236
CO000151	Gorai.013G179600.1|PACid:26789990	100	104	0	0	249	560	1	104	2e-72	218
CO000555	Gorai.005G266900.1|PACid:26802279	99.22	129	1	0	59	445	1	129	4e-72	215
CO000159	Gorai.001G064100.1|PACid:26822446	97.67	215	5	0	1	645	13	227	3e-138	390
CO000168	Gorai.009G200600.4|PACid:26766538	97.93	242	5	0	38	763	1	242	5e-173	481
CO000604	Gorai.009G416900.4|PACid:26764567	100	164	0	0	99	590	9	172	4e-111	320
CO000424	Gorai.001G076300.1|PACid:26820804	100	279	0	0	1	837	20	298	0	595
CO000498	Gorai.013G269200.2|PACid:26790245	100	28	0	0	3	86	159	186	7e-13	62.8
CO000344	Gorai.010G066100.1|PACid:26758188	98.66	224	3	0	71	742	13	236	6e-153	432
CO000270	Gorai.009G107200.1|PACid:26762462	99.65	289	1	0	54	920	1	289	0	563
CO000588	Gorai.011G140600.1|PACid:26807070	98	100	2	0	22	321	2	101	1e-45	146
CO000244	Gorai.005G062700.1|PACid:26802822	97.52	161	4	0	73	555	1	161	3e-98	285
CO000619	Gorai.012G174100.1|PACid:26825932	97.38	191	5	0	63	635	1	191	1e-127	360
CO000252	Gorai.001G250000.1|PACid:26822485	98.91	92	1	0	282	557	42	133	2e-56	177
CO000502	Gorai.004G212800.1|PACid:26777598	100	78	0	0	280	513	210	287	1e-49	165
CO000383	Gorai.006G020700.1|PACid:26830565	100	180	0	0	57	596	1	180	8e-128	361
CO000068	Gorai.002G061300.1|PACid:26791987	95.65	345	15	0	1	1035	96	440	0	692
CO000033	Gorai.008G111000.2|PACid:26816262	97.1	241	7	0	88	810	1644	1884	9e-129	402
CO000205	Gorai.001G074300.1|PACid:26824215	100	252	0	0	43	798	1	252	0	523
CO000366	Gorai.006G118400.1|PACid:26829440	100	149	0	0	63	509	1	149	4e-103	298
CO000405	Gorai.004G062100.1|PACid:26776029	97.02	235	7	0	85	789	1	235	4e-152	427
CO000330	Gorai.009G035500.1|PACid:26769764	98.88	179	2	0	50	586	60	238	9e-124	354
CO000616	Gorai.013G269700.3|PACid:26787898	97.47	158	4	0	82	555	24	181	2e-108	311
CO000259	Gorai.006G105200.2|PACid:26830872	100	286	0	0	2	859	297	582	0	589
CO000567	Gorai.005G134200.11|PACid:26802902	98.21	224	4	0	2	673	486	709	1e-153	446
CO000298	Gorai.009G420000.1|PACid:26766658	100	436	0	0	84	1391	1	436	0	879
CO000499	Gorai.002G072700.1|PACid:26794174	100	255	0	0	6	770	1	255	0	529
CO000296	Gorai.002G048000.1|PACid:26795195	98.36	244	4	0	8	739	1	244	1e-175	489
CO000617	Gorai.007G207100.1|PACid:26781631	98	200	4	0	30	629	2	201	1e-109	314
CO000585	Gorai.013G260200.1|PACid:26789007	99.37	158	1	0	36	509	1	158	1e-117	333
CO000114	Gorai.011G197800.1|PACid:26811261	98.74	159	2	0	81	557	1	159	4e-111	318
CO000029	Gorai.007G284400.1|PACid:26779914	97.83	230	5	0	3	692	1	230	9e-160	449
CO000191	Gorai.007G090300.3|PACid:26783678	97.62	210	5	0	3	632	213	422	5e-148	422
CO000271	Gorai.013G255200.1|PACid:26790182	97.3	222	6	0	53	718	1	222	9e-121	345
CO000373	Gorai.012G172300.3|PACid:26828093	97.3	259	7	0	61	837	1	259	0	513
CO000170	Gorai.009G148400.3|PACid:26762336	100	112	0	0	3	338	220	331	2e-75	229
CO000176	Gorai.009G076000.1|PACid:26769699	99.09	219	2	0	57	713	1	219	5e-94	280
CO000336	Gorai.011G128300.1|PACid:26809369	100	120	0	0	58	417	1	120	8e-84	245
CO000528	Gorai.003G154700.2|PACid:26800751	99.24	262	2	0	103	888	1	262	0	516
CO000099	Gorai.001G230800.1|PACid:26819684	99.39	329	2	0	83	1069	1	329	0	615
CO000076	Gorai.002G037600.1|PACid:26793642	99.58	240	1	0	55	774	1	240	3e-145	408
CO000153	Gorai.001G065800.1|PACid:26824319	100	157	0	0	66	536	1	157	1e-94	275
CO000426	Gorai.003G028500.1|PACid:26798861	99.59	244	1	0	1	732	28	271	3e-177	488
CO000316	Gorai.N022100.1|PACid:26819293	99.69	320	1	0	3	962	49	368	0	613
CO000535	Gorai.006G166200.2|PACid:26831112	99.4	168	1	0	2	505	1140	1307	2e-106	336
CO000515	Gorai.009G047600.1|PACid:26768298	98.62	362	5	0	11	1096	1	362	0	638
CO000204	Gorai.004G093200.2|PACid:26775110	97.98	347	7	0	34	1074	1	347	0	680
CO000203	Gorai.011G231700.1|PACid:26809214	98.63	365	5	0	23	1117	1	365	0	711
CO000057	Gorai.006G118400.1|PACid:26829440	100	149	0	0	91	537	1	149	5e-103	298
CO000583	Gorai.012G035200.1|PACid:26825412	96.49	171	6	0	52	564	142	312	5e-89	267
CO000471	Gorai.007G295000.1|PACid:26778094	90.76	119	10	1	1	354	253	371	2e-67	210
CO000584	Gorai.009G401500.1|PACid:26770366	99.05	210	2	0	55	684	1	210	6e-134	378
CO000522	Gorai.007G377400.1|PACid:26782207	92.31	117	9	0	1	351	2	118	3e-76	224
CO000318	Gorai.011G197300.1|PACid:26812280	93.71	159	10	0	49	525	1	159	8e-106	303
CO000301	Gorai.002G179700.1|PACid:26795447	98.23	283	5	1	75	923	8	288	0	512
CO000295	Gorai.002G126700.1|PACid:26794629	98.74	238	3	0	95	808	1	238	3e-170	473
CO000486	Gorai.005G049600.1|PACid:26802068	62.5	72	16	1	386	568	97	168	2e-37	87.8
CO000593	Gorai.003G177300.1|PACid:26798452	97.08	240	7	0	1	720	2	241	5e-99	293
CO000054	Gorai.001G150500.2|PACid:26821933	99.07	215	2	0	55	699	1	215	1e-157	439
CO000484	Gorai.007G283700.1|PACid:26785430	97.75	222	5	0	77	742	12	233	9e-145	407
CO000575	Gorai.009G210300.2|PACid:26762543	100	104	0	0	3	314	219	322	4e-64	201
CO000423	Gorai.009G426500.1|PACid:26763226	99.12	113	1	0	201	539	1	113	4e-65	198
CO000284	Gorai.006G167800.1|PACid:26834711	100	220	0	0	35	694	1	220	1e-153	427
CO000035	Gorai.007G152600.2|PACid:26784581	98.79	247	3	0	61	801	1	247	1e-144	414
CO000030	Gorai.007G182800.1|PACid:26781707	96.85	127	4	0	43	423	456	582	2e-63	210
CO000080	Gorai.003G163200.2|PACid:26800689	99.58	236	1	0	124	831	1	236	1e-169	483
CO000187	Gorai.008G208100.1|PACid:26813883	100	258	0	0	57	830	1	258	1e-145	409
CO000594	Gorai.005G005800.3|PACid:26804701	99.12	227	2	0	70	750	1	227	6e-163	456
CO000361	Gorai.012G027100.4|PACid:26826279	99.4	166	1	0	131	628	1	166	4e-118	337
CO000476	Gorai.013G211700.1|PACid:26789137	99.57	235	1	0	88	792	1	235	5e-164	457
CO000006	Gorai.001G192300.1|PACid:26821289	99.62	265	1	0	44	838	1	265	0	547
CO000025	Gorai.009G354500.1|PACid:26762670	96.12	129	5	0	153	539	11	139	3e-67	205
CO000392	Gorai.006G168000.1|PACid:26831874	98.16	326	6	0	1	978	4	329	0	637
CO000097	Gorai.008G133400.1|PACid:26814739	100	197	0	0	128	718	20	216	2e-126	359
CO000312	Gorai.004G199800.1|PACid:26773586	99.24	132	1	0	57	452	1	132	7e-61	188
CO000625	Gorai.004G211400.2|PACid:26777632	98.8	166	2	0	109	606	1	166	6e-116	335
CO000290	Gorai.009G447600.1|PACid:26769353	99.43	176	1	0	48	575	1	176	6e-123	347
CO000474	Gorai.013G209000.7|PACid:26786018	99.09	220	2	0	100	759	1	220	7e-156	437
CO000116	Gorai.010G202100.1|PACid:26761242	100	260	0	0	3	782	389	648	8e-162	464
CO000152	Gorai.013G260000.1|PACid:26786637	100	55	0	0	121	285	21	75	3e-36	123
CO000591	Gorai.008G280300.1|PACid:26817191	99.49	195	1	0	57	641	1	195	2e-124	357
CO000343	Gorai.011G128200.2|PACid:26809520	93.33	120	8	0	59	418	1	120	8e-78	233
CO000039	Gorai.004G001400.1|PACid:26771961	99.22	256	2	0	72	839	1	256	3e-180	498
CO000329	Gorai.001G230300.1|PACid:26820969	96.94	327	10	0	18	998	1	327	0	630
CO000507	Gorai.013G023400.1|PACid:26788545	97.85	233	5	0	3	701	30	262	3e-163	454
CO000021	Gorai.004G168100.2|PACid:26774646	97.04	135	4	0	57	461	1	135	3e-88	256
CO000293	Gorai.004G246200.1|PACid:26777701	97.37	38	1	0	3	116	302	339	1e-18	82.4
CO000613	Gorai.009G028400.1|PACid:26770224	98.46	130	2	0	28	417	1	130	3e-80	237
CO000015	Gorai.013G000900.2|PACid:26789406	76.03	146	27	1	6	419	333	478	4e-73	230
CO000162	Gorai.009G428500.1|PACid:26769583	98.63	364	5	0	2	1093	191	554	0	735
CO000403	Gorai.002G268600.2|PACid:26796981	100	253	0	0	99	857	1	253	8e-169	471
CO000568	Gorai.013G150300.3|PACid:26791328	98.74	397	5	0	17	1207	1	397	0	680
CO000089	Gorai.004G128700.10|PACid:26774810	99.64	277	1	0	103	933	1	277	1e-169	479
CO000317	Gorai.007G068200.1|PACid:26782134	99.2	250	2	0	36	785	1	250	7e-167	463
CO000605	Gorai.006G098500.1|PACid:26830071	100	225	0	0	1	675	632	856	3e-127	385
CO000254	Gorai.007G304100.1|PACid:26780074	96.84	158	5	0	194	667	1	158	1e-109	314
CO000611	Gorai.004G253400.1|PACid:26776080	92.11	76	6	0	339	112	1	76	8e-47	147
CO000255	Gorai.009G407500.5|PACid:26764871	98.6	286	4	0	70	927	1	286	0	555
CO000429	Gorai.010G081400.2|PACid:26759887	99.24	264	2	0	88	879	1	264	1e-177	496
CO000570	Gorai.004G106500.1|PACid:26773615	97.86	140	3	0	39	458	21	160	1e-92	268
CO000132	Gorai.001G276600.1|PACid:26824679	100	43	0	0	2	130	82	124	1e-23	96.7
CO000589	Gorai.009G072100.1|PACid:26762864	97.11	346	10	0	24	1061	1	346	0	681
CO000104	Gorai.002G243100.7|PACid:26796036	100	400	0	0	24	1223	1	400	0	789
CO000059	Gorai.008G239400.1|PACid:26813437	100	161	0	0	2	484	46	206	9e-114	325
CO000468	Gorai.008G146000.2|PACid:26816699	96.68	211	7	1	51	683	1	208	8e-93	272
CO000243	Gorai.001G056300.1|PACid:26822336	99.17	242	2	0	115	840	17	258	4e-131	375
CO000627	Gorai.006G106600.1|PACid:26831620	83.08	260	44	1	103	882	22	240	4e-132	376
CO000079	Gorai.001G095200.1|PACid:26825020	100	96	0	0	9	296	1	96	2e-65	196
CO000229	Gorai.011G196200.1|PACid:26812163	100	22	0	0	566	631	143	164	1e-06	48.9
CO000144	Gorai.008G205700.1|PACid:26816753	98.36	427	7	0	29	1309	1	427	0	786
CO000213	Gorai.004G252800.1|PACid:26774426	99.04	313	3	0	28	966	1	313	0	614
CO000549	Gorai.007G046500.1|PACid:26784099	99.51	204	1	0	41	652	1	204	4e-133	376
CO000102	Gorai.003G031900.1|PACid:26797381	97.33	75	2	0	50	274	1	75	4e-33	113
CO000371	Gorai.008G172900.1|PACid:26815871	100	158	0	0	56	529	1	158	5e-99	288
CO000414	Gorai.001G031100.1|PACid:26820491	93.98	83	5	0	9	257	97	179	3e-55	172
CO000171	Gorai.011G193600.1|PACid:26812026	98.43	255	4	0	123	887	1	255	2e-159	447
CO000475	Gorai.001G162500.1|PACid:26822229	97.86	281	6	0	3	845	250	530	0	568
CO000482	Gorai.009G038000.6|PACid:26764674	99.2	251	2	0	27	779	505	755	0	519
CO000511	Gorai.001G036300.1|PACid:26824754	93.37	181	12	0	70	612	1	181	7e-97	281
CO000542	Gorai.006G187500.6|PACid:26831969	92	50	4	0	3	152	1551	1600	1e-23	97.8
CO000013	Gorai.012G129000.1|PACid:26825084	100	159	0	0	75	551	1	159	1e-111	323
CO000607	Gorai.006G255000.4|PACid:26833727	98.58	282	4	0	2	847	284	565	0	538
CO000353	Gorai.003G007300.1|PACid:26801037	100	156	0	0	82	549	1	156	1e-101	293
CO000599	Gorai.011G146800.4|PACid:26809347	96.99	166	5	0	61	558	1	166	4e-97	281
CO000226	Gorai.004G048400.3|PACid:26776811	98.6	214	3	0	1	642	279	492	1e-122	364
CO000108	Gorai.006G038900.1|PACid:26833274	98.21	336	6	0	59	1066	1	336	0	622
CO000601	Gorai.001G109800.4|PACid:26824424	98.31	237	4	0	2	712	136	372	2e-172	484
CO000052	Gorai.008G165200.2|PACid:26817820	99.17	241	2	0	92	814	26	266	0	508
CO000248	Gorai.005G195600.8|PACid:26802677	99.55	223	1	0	61	729	1	223	4e-158	440
CO000107	Gorai.009G016500.1|PACid:26765283	88.27	162	19	0	54	539	1	162	6e-77	231
CO000242	Gorai.006G055700.2|PACid:26834664	99.62	263	1	0	23	811	1	263	0	541
CO000208	Gorai.005G198800.1|PACid:26803687	98.1	105	2	0	32	346	36	140	1e-69	209
CO000139	Gorai.008G015600.3|PACid:26816028	98.78	246	3	0	1	738	213	458	7e-144	424
CO000179	Gorai.013G173200.2|PACid:26789874	100	153	0	0	54	512	1	153	1e-108	311
CO000563	Gorai.010G214300.1|PACid:26760297	98.06	206	4	0	54	671	1	206	5e-100	290
CO000325	Gorai.004G104900.1|PACid:26772889	96.55	29	1	0	118	204	1	29	4e-08	52.4
CO000349	Gorai.011G056300.4|PACid:26807965	96.05	253	10	0	132	890	1	253	5e-141	404
CO000314	Gorai.002G183100.1|PACid:26796997	99.47	188	1	0	65	628	1	188	3e-106	307
CO000556	Gorai.004G090300.2|PACid:26773223	100	113	0	0	41	379	1	113	3e-51	162
CO000145	Gorai.011G207700.1|PACid:26812487	96.36	110	4	0	2	331	110	219	2e-72	229
CO000525	Gorai.008G136200.1|PACid:26817564	100	161	0	0	2	484	50	210	4e-95	277
CO000291	Gorai.001G052600.1|PACid:26824195	99.53	214	1	0	67	708	1	214	1e-141	399
CO000319	Gorai.007G143000.2|PACid:26784963	98.44	64	1	0	271	462	59	122	1e-15	75.9
CO000579	Gorai.010G188700.1|PACid:26760146	96.91	194	6	0	94	675	1	194	3e-113	323
CO000339	Gorai.007G372700.1|PACid:26778835	98.8	251	3	0	49	801	1	251	3e-169	471
CO000621	Gorai.003G165800.1|PACid:26798237	98.75	160	2	0	61	540	1	160	2e-110	326
CO000561	Gorai.012G103800.1|PACid:26825308	96.36	55	2	0	155	319	24	78	7e-36	122
CO000547	Gorai.004G281400.1|PACid:26774130	99.44	360	2	0	118	1197	1	360	0	681
CO000180	Gorai.010G031600.9|PACid:26757899	96.94	196	6	0	208	795	7	202	4e-120	346
CO000069	Gorai.007G034000.2|PACid:26784404	98.72	235	3	0	162	866	31	265	5e-135	387
CO000043	Gorai.001G063500.1|PACid:26820923	96.57	321	11	0	63	1025	1	321	2e-160	454
CO000128	Gorai.011G267600.1|PACid:26806994	98.86	438	5	0	63	1376	1	438	0	805
CO000402	Gorai.006G168700.2|PACid:26833255	96.89	161	5	0	1	483	18	178	8e-111	316
CO000158	Gorai.011G062100.2|PACid:26810735	99	399	4	0	129	1325	23	421	0	754
CO000495	Gorai.009G246200.4|PACid:26766474	100	316	0	0	3	950	106	421	0	634
CO000538	Gorai.004G271100.1|PACid:26774771	99.12	227	2	0	3	683	144	370	2e-145	415
CO000111	Gorai.011G237500.2|PACid:26807779	98.46	195	3	0	110	694	1	195	3e-125	355
CO000196	Gorai.005G003200.1|PACid:26802976	100	148	0	0	139	582	1	148	4e-109	311
CO000178	Gorai.007G152100.1|PACid:26779140	100	207	0	0	19	639	1	207	3e-134	380
CO000508	Gorai.003G125200.1|PACid:26799974	96.97	165	5	0	1	495	1	165	7e-120	338
CO000465	Gorai.002G213800.1|PACid:26794633	97.33	300	8	0	53	952	6	305	8e-165	463
CO000014	Gorai.011G191500.2|PACid:26807502	98.1	105	2	0	203	517	1	105	2e-57	178
CO000609	Gorai.004G280800.1|PACid:26777161	100	162	0	0	55	540	1	162	4e-113	322
CO000134	Gorai.004G246500.1|PACid:26776766	99.73	376	1	0	76	1203	1	376	0	773
CO000016	Gorai.008G046200.1|PACid:26817897	98.41	378	6	0	74	1207	1	378	0	593
CO000303	Gorai.007G072800.1|PACid:26781174	100	230	0	0	60	749	1	230	7e-142	399
CO000452	Gorai.005G149100.1|PACid:26804945	96.84	348	11	0	99	1142	1	348	0	614
CO000375	Gorai.005G148700.1|PACid:26804216	97.47	79	2	0	169	405	1	79	1e-38	129
CO000415	Gorai.003G180400.1|PACid:26799421	99.39	163	1	0	1	489	3	165	8e-116	327
CO000036	Gorai.001G108200.1|PACid:26824251	92.62	149	11	0	19	465	26	174	1e-95	276
CO000393	Gorai.002G038000.4|PACid:26795290	98.51	268	4	0	116	919	1	268	3e-171	476
CO000417	Gorai.006G199100.1|PACid:26832983	96.67	240	8	0	134	853	1	240	1e-169	471
CO000354	Gorai.006G111800.2|PACid:26834877	96.32	190	7	1	221	790	1	189	2e-117	345
CO000401	Gorai.013G205400.2|PACid:26791306	100	82	0	0	71	316	1	82	9e-55	169
CO000551	Gorai.011G185700.1|PACid:26806756	99.59	243	1	0	2	730	31	273	3e-156	445
CO000199	Gorai.013G150300.1|PACid:26791326	99.2	628	5	0	1	1884	72	699	0	1056
CO000562	Gorai.010G165100.1|PACid:26759344	99.2	250	1	1	127	873	1	250	0	504
CO000166	Gorai.001G076800.1|PACid:26822755	98.02	202	4	0	78	683	1	202	1e-87	261
CO000363	Gorai.009G303300.5|PACid:26762134	99.58	238	1	0	17	730	1	238	3e-160	447
CO000038	Gorai.009G089900.1|PACid:26771477	100	92	0	0	226	501	50	141	1e-56	178
CO000385	Gorai.005G268200.1|PACid:26804831	100	112	0	0	1	336	103	214	2e-43	144
CO000287	Gorai.006G184600.1|PACid:26829097	95.48	177	8	0	235	765	62	238	3e-118	305
CO000307	Gorai.010G170100.3|PACid:26759352	99.53	215	1	0	147	791	20	234	2e-145	413
CO000326	Gorai.009G149800.1|PACid:26769001	100	224	0	0	73	744	1	224	6e-128	365
CO000431	Gorai.007G345500.3|PACid:26780893	97.33	75	2	0	1	225	279	353	9e-43	145
CO000437	Gorai.011G106300.1|PACid:26807646	57.14	56	24	0	765	598	6	61	8e-11	58.9
CO000278	Gorai.009G134900.1|PACid:26765882	98.39	124	2	0	46	417	1	124	3e-50	160
CO000520	Gorai.010G218800.1|PACid:26760318	98.18	110	2	0	79	408	1	110	7e-54	169
CO000396	Gorai.011G027400.1|PACid:26809329	94.23	208	12	1	49	672	16	220	7e-121	345
CO000092	Gorai.011G088800.1|PACid:26810506	100	403	0	0	123	1331	6	408	0	739
CO000582	Gorai.013G027900.2|PACid:26786663	98.03	203	4	0	1	609	322	524	9e-147	421
CO000048	Gorai.006G156800.1|PACid:26833385	99.19	124	1	0	2	373	311	434	2e-83	254
CO000342	Gorai.006G194700.2|PACid:26830834	97.14	140	4	0	149	568	1	140	6e-97	281
CO000215	Gorai.009G104500.4|PACid:26769034	100	250	0	0	62	811	1	250	7e-160	448
CO000348	Gorai.010G038400.4|PACid:26757724	97.58	289	7	0	2	868	23	311	3e-176	491
CO000630	Gorai.009G122600.5|PACid:26762984	97.22	288	8	0	4	867	144	431	0	566
CO000309	Gorai.006G197800.1|PACid:26829073	100	187	0	0	125	685	1	187	2e-97	286
CO000384	Gorai.002G026100.1|PACid:26793600	99.42	171	1	0	2	514	695	865	3e-116	353
CO000143	Gorai.005G095400.2|PACid:26806099	97.37	228	6	0	65	748	1	228	2e-152	425
CO000085	Gorai.007G181400.1|PACid:26781852	99.38	162	1	0	96	581	18	179	4e-120	341
CO000629	Gorai.008G276200.3|PACid:26817245	100	117	0	0	3	353	31	147	1e-78	232
CO000122	Gorai.013G239900.1|PACid:26786752	98.36	304	5	0	56	967	1	304	0	626
CO000279	Gorai.008G150600.1|PACid:26812985	98.73	157	2	0	55	525	1	157	2e-103	296
CO000526	Gorai.013G177600.1|PACid:26790196	99.54	219	1	0	64	720	1	219	2e-164	454
CO000285	Gorai.009G419900.2|PACid:26767387	97.74	266	6	0	3	800	22	287	0	526
CO000247	Gorai.002G066100.1|PACid:26793869	86.38	345	47	1	86	1120	1	305	0	536
CO000372	Gorai.002G161000.1|PACid:26793536	99.35	153	1	0	48	506	1	153	4e-106	303
CO000603	Gorai.006G184600.1|PACid:26829097	100	256	0	0	37	804	1	256	1e-171	478
CO000347	Gorai.013G145100.6|PACid:26787114	98.52	203	3	0	277	885	1	203	7e-130	369
CO000559	Gorai.005G035800.1|PACid:26801812	98.81	253	3	0	107	865	1	253	2e-161	457
CO000479	Gorai.009G182300.1|PACid:26766449	99.62	263	1	0	58	846	1	263	5e-176	489
CO000514	Gorai.007G322600.1|PACid:26778458	100	48	0	0	70	213	1	48	2e-30	105
CO000263	Gorai.008G152500.2|PACid:26812633	74.22	128	32	2	30	410	1	103	2e-28	104
CO000175	Gorai.005G130900.1|PACid:26805486	99.03	206	2	0	33	650	1	206	6e-135	380
CO000161	Gorai.009G290100.1|PACid:26769294	96.96	230	7	1	24	713	1	228	9e-118	337
CO000464	Gorai.005G215200.2|PACid:26804134	98.9	182	2	0	1	546	50	231	1e-126	359
CO000624	Gorai.001G174600.1|PACid:26819500	94.63	335	15	3	8	1003	240	573	0	592
CO000391	Gorai.009G393400.1|PACid:26765397	97.32	112	3	0	23	358	36	147	2e-53	170
CO000123	Gorai.004G074200.2|PACid:26773672	95.83	96	4	0	131	418	1	96	4e-22	96.3
CO000323	Gorai.N011400.1|PACid:26785882	98.74	159	2	0	66	542	1	159	6e-113	323
CO000157	Gorai.006G177600.1|PACid:26830493	99.58	237	1	0	75	785	1	237	4e-174	483
CO000365	Gorai.004G166500.2|PACid:26775133	100	46	0	0	3	140	277	322	1e-25	102
CO000370	Gorai.001G242100.1|PACid:26824404	100	110	0	0	146	475	29	138	4e-71	214
CO000081	Gorai.011G202200.1|PACid:26811259	98.16	163	3	0	95	583	39	201	1e-110	317
CO000100	Gorai.011G086700.1|PACid:26806884	99.03	309	3	0	11	937	363	671	0	614
CO000294	Gorai.008G182300.2|PACid:26816287	100	152	0	0	211	666	1	152	3e-110	320
CO000597	Gorai.009G181800.1|PACid:26771282	99.13	231	2	0	1	693	36	266	1e-169	471
CO000094	Gorai.006G227100.1|PACid:26829745	99.29	281	2	0	133	975	1	281	0	520
CO000257	Gorai.013G009800.1|PACid:26787914	98.48	132	2	0	25	420	1	132	2e-86	255
CO000399	Gorai.011G125100.1|PACid:26811371	99.32	148	1	0	201	644	1	148	1e-108	311
CO000155	Gorai.009G116600.1|PACid:26762320	85.56	180	26	1	1	540	136	290	1e-99	293
CO000222	Gorai.013G013300.1|PACid:26789632	98.98	196	2	0	95	682	19	214	6e-132	373
CO000078	Gorai.009G225900.2|PACid:26767257	99.07	430	4	0	220	1509	1	430	0	728
CO000280	Gorai.007G264300.1|PACid:26778128	100	135	0	0	129	533	1	135	1e-87	258
CO000131	Gorai.003G138100.1|PACid:26799216	94.34	159	9	0	40	516	1	159	1e-100	290
CO000595	Gorai.009G179500.1|PACid:26766689	51.93	181	82	4	3	530	277	456	1e-54	181
CO000400	Gorai.013G080700.8|PACid:26787328	99.55	220	1	0	172	831	1	220	3e-135	382
CO000074	Gorai.003G001100.1|PACid:26798279	97.13	209	6	0	206	832	1	209	7e-137	393
CO000412	Gorai.005G049600.1|PACid:26802068	96.92	130	4	0	431	820	97	226	8e-90	269
CO000510	Gorai.009G292300.1|PACid:26767842	100	219	0	0	44	700	1	219	9e-167	460
CO000232	Gorai.006G162200.1|PACid:26834871	100	130	0	0	128	517	1	130	4e-92	268
CO000154	Gorai.008G016000.1|PACid:26814213	98.77	243	3	0	56	784	1	243	1e-163	458
CO000210	Gorai.001G007500.3|PACid:26822771	96	100	4	0	1	300	136	235	7e-66	202
CO000150	Gorai.005G195600.9|PACid:26802678	98.11	106	2	0	2	319	129	234	4e-66	204
CO000346	Gorai.012G102800.1|PACid:26827669	100	82	0	0	142	387	22	103	2e-51	162
CO000632	Gorai.007G234700.3|PACid:26784968	98.43	127	2	0	3	383	104	230	1e-63	196
CO000492	Gorai.005G241800.1|PACid:26804955	96.05	76	3	0	3	230	70	145	9e-47	149
CO000235	Gorai.007G020900.3|PACid:26783576	100	576	0	0	2	1729	105	680	0	1137
CO000509	Gorai.005G143200.1|PACid:26805628	96.65	328	11	0	62	1045	1	328	4e-166	469
CO000521	Gorai.008G237500.3|PACid:26816681	98.77	162	2	0	2	487	276	437	3e-107	318
CO000539	Gorai.005G094300.1|PACid:26801334	91.5	306	24	2	5	916	24	329	0	508
CO000587	Gorai.009G210600.4|PACid:26764124	100	112	0	0	2	337	92	203	9e-61	188
CO000037	Gorai.002G249600.3|PACid:26793713	100	436	0	0	75	1382	1	436	0	881
CO000518	Gorai.012G041900.7|PACid:26826012	99.1	111	1	0	542	874	133	243	2e-63	202
CO000019	Gorai.011G016600.1|PACid:26808884	100	269	0	0	67	873	1	269	0	521
CO000045	Gorai.004G228600.2|PACid:26775590	91.14	350	30	1	6	1052	379	728	0	625
CO000192	Gorai.011G030200.1|PACid:26806758	99.37	318	2	0	68	1021	91	408	0	597
CO000011	Gorai.005G167200.2|PACid:26802744	95.67	231	10	0	48	740	1	231	3e-147	413
CO000088	Gorai.011G099300.1|PACid:26811260	90.91	187	17	1	1	561	25	206	8e-92	271
CO000227	Gorai.002G263900.1|PACid:26796364	95.83	264	10	1	46	834	1	264	6e-163	459
CO000124	Gorai.002G076400.1|PACid:26792620	100	262	0	0	64	849	1	262	0	542
CO000198	Gorai.002G254700.1|PACid:26793643	99.28	139	1	0	65	481	1	139	8e-96	280
SRS0001	Gorai.012G112100.1|PACid:26825116	100	31	0	0	3	95	386	416	4e-16	69.7
SRS0019	Gorai.008G252000.3|PACid:26817084	83.78	37	6	0	15	125	1	37	1e-13	62.8
SRS0026	Gorai.002G123200.1|PACid:26794013	95.92	49	2	0	1	147	68	116	5e-27	95.9
SRS0028	Gorai.010G063900.4|PACid:26757360	96.3	27	1	0	70	150	1	27	2e-12	56.6
SRS0045	Gorai.009G261700.3|PACid:26763884	100	30	0	0	85	174	1206	1235	2e-13	63.5
SRS0051	Gorai.009G092900.1|PACid:26763816	98.39	62	1	0	3	188	2	63	2e-36	127
SRS0052	Gorai.001G110800.5|PACid:26820612	98.39	62	1	0	2	187	44	105	1e-36	125
SRS0058	Gorai.007G233400.1|PACid:26778269	100	32	0	0	26	121	1	32	3e-15	68.6
SRS0072	Gorai.005G186200.1|PACid:26801990	97.62	42	1	0	3	128	26	67	4e-23	84
SRS0076	Gorai.002G234600.3|PACid:26796818	98.57	70	1	0	3	212	265	334	4e-46	151
SRS0077	Gorai.001G092000.1|PACid:26820996	100	71	0	0	2	214	339	409	2e-44	148
SRS0086	Gorai.012G008900.4|PACid:26826289	98.36	61	1	0	38	220	61	121	8e-10	53.9
SRS0094	Gorai.002G263900.1|PACid:26796364	100	47	0	0	1	141	239	285	2e-26	98.6
SRS0096	Gorai.007G102200.4|PACid:26778517	100	45	0	0	3	137	312	356	3e-26	99.4
SRS0097	Gorai.009G105500.2|PACid:26766892	98.53	68	1	0	2	205	146	213	6e-44	141
SRS0104	Gorai.011G235100.1|PACid:26808211	94	50	3	0	94	243	1	50	5e-26	97.4
SRS0105	Gorai.007G209900.1|PACid:26779691	90.91	66	3	1	17	205	1	66	1e-32	118
SRS0106	Gorai.011G160300.5|PACid:26809432	100	81	0	0	1	243	215	295	4e-51	169
SRS0115	Gorai.013G255000.1|PACid:26791401	97.62	84	2	0	1	252	160	243	1e-44	144
SRS0120	Gorai.006G080000.1|PACid:26830743	100	28	0	0	7	90	137	164	8e-14	63.5
SRS0121	Gorai.005G048800.2|PACid:26806146	100	85	0	0	1	255	8	92	3e-55	173
SRS0125	Gorai.006G239300.2|PACid:26831221	71.6	81	23	0	1	243	130	210	4e-29	107
SRS0138	Gorai.004G238500.2|PACid:26772203	93.26	89	6	0	3	269	69	157	1e-44	144
SRS0140	Gorai.008G077500.1|PACid:26813288	92.73	55	4	0	3	167	174	228	1e-29	106
SRS0141	Gorai.005G158000.1|PACid:26803141	61.11	36	14	0	161	268	221	256	8e-17	54.7
SRS0144	Gorai.013G045000.1|PACid:26790201	100	38	0	0	1	114	379	416	5e-19	80.9
SRS0150	Gorai.009G038000.4|PACid:26764671	100	24	0	0	151	222	796	819	1e-09	54.7
SRS0153	Gorai.006G172800.2|PACid:26829423	100	53	0	0	3	161	499	551	6e-28	106
SRS0156	Gorai.009G272200.1|PACid:26766144	100	43	0	0	3	131	237	279	3e-22	88.2
SRS0157	Gorai.005G035200.1|PACid:26804235	96.84	95	3	0	2	286	487	581	7e-60	193
SRS0162	Gorai.011G197200.1|PACid:26809449	93.75	32	2	0	2	97	128	159	3e-14	65.1
SRS0166	Gorai.003G051800.1|PACid:26800736	96.88	64	2	0	3	194	100	163	6e-38	132
SRS0168	Gorai.006G189400.3|PACid:26829888	82.35	68	12	0	2	205	617	684	2e-13	65.5
SRS0171	Gorai.007G106900.1|PACid:26783172	100	30	0	0	11	100	20	49	6e-16	66.6
SRS0175	Gorai.011G138600.3|PACid:26808868	100	83	0	0	1	249	250	332	8e-56	176
SRS0177	Gorai.001G090200.1|PACid:26823597	99.02	102	1	0	1	306	262	363	2e-69	212
SRS0180	Gorai.005G014300.1|PACid:26803475	100	35	0	0	15	119	109	143	6e-19	77
SRS0184	Gorai.007G160000.1|PACid:26781011	94.23	52	3	0	1	156	440	491	8e-29	108
SRS0185	Gorai.002G247200.1|PACid:26796004	92.73	55	4	0	1	165	259	313	7e-29	106
SRS0187	Gorai.011G256300.1|PACid:26810529	100	50	0	0	3	152	146	195	2e-12	61.6
SRS0191	Gorai.011G283400.1|PACid:26809017	100	46	0	0	1	138	243	288	6e-27	101
SRS0194	Gorai.009G330600.2|PACid:26766693	95	20	1	0	1	60	303	322	7e-06	44.3
SRS0195	Gorai.013G197200.2|PACid:26790112	96.15	78	3	0	54	287	1	78	2e-28	104
SRS0198	Gorai.002G239900.1|PACid:26792116	96.55	29	1	0	1	87	132	160	4e-12	60.1
SRS0200	Gorai.003G027500.1|PACid:26799196	89.02	82	9	0	11	256	426	507	8e-45	152
SRS0201	Gorai.005G043700.1|PACid:26803688	98.94	94	1	0	50	331	1	94	6e-62	187
SRS0203	Gorai.006G262400.1|PACid:26830353	100	44	0	0	2	133	262	305	6e-23	91.3
SRS0204	Gorai.006G214900.1|PACid:26831249	96.49	57	2	0	5	175	36	92	4e-36	119
SRS0206	Gorai.005G248800.3|PACid:26805406	97.83	92	2	0	62	337	1	92	9e-47	147
SRS0208	Gorai.011G279400.3|PACid:26811416	95.16	62	3	0	27	212	161	222	7e-33	115
SRS0210	Gorai.009G292800.12|PACid:26768627	97.65	85	2	0	2	256	474	558	4e-49	164
SRS0214	Gorai.009G207100.1|PACid:26765790	100	44	0	0	1	132	482	525	2e-22	91.7
SRS0217	Gorai.008G186200.1|PACid:26813158	100	47	0	0	1	141	1	47	2e-27	96.7
SRS0218	Gorai.009G294400.1|PACid:26761794	98.82	85	1	0	3	257	357	441	7e-53	172
SRS0219	Gorai.006G263200.6|PACid:26831605	78.85	52	11	0	80	235	117	168	6e-23	88.6
SRS0221	Gorai.012G031300.1|PACid:26828865	98.78	82	1	0	1	246	114	195	3e-57	177
SRS0223	Gorai.008G194000.1|PACid:26816155	100	63	0	0	1	189	180	242	1e-41	139
SRS0224	Gorai.005G215500.1|PACid:26803029	100	22	0	0	2	67	554	575	4e-06	45.4
SRS0225	Gorai.004G058800.1|PACid:26777745	100	86	0	0	1	258	17	102	1e-58	177
SRS0227	Gorai.012G053200.1|PACid:26825539	97.96	98	2	0	2	295	78	175	6e-65	195
SRS0229	Gorai.012G092700.1|PACid:26828312	96.4	111	4	0	3	335	153	263	4e-59	183
SRS0231	Gorai.009G400400.4|PACid:26767219	100	37	0	0	1	111	45	81	6e-19	76.3
SRS0232	Gorai.005G266800.1|PACid:26803557	100	56	0	0	8	175	1033	1088	5e-29	110
SRS0233	Gorai.012G141300.1|PACid:26828376	99.17	121	1	0	1	363	154	274	2e-83	248
SRS0234	Gorai.004G214100.1|PACid:26773262	93.55	62	4	0	1	186	127	188	8e-34	117
SRS0236	Gorai.002G214600.1|PACid:26792121	98.46	65	1	0	2	196	60	124	1e-16	71.2
SRS0237	Gorai.008G256200.1|PACid:26813347	98.08	52	1	0	1	156	270	321	2e-29	108
SRS0239	Gorai.007G148800.1|PACid:26778614	98.15	54	1	0	3	164	364	417	6e-31	114
SRS0240	Gorai.012G143500.1|PACid:26826959	90.38	52	5	0	3	158	392	443	2e-27	105
SRS0241	Gorai.007G295300.2|PACid:26779347	95.83	24	1	1	2	73	470	492	8e-08	50.4
SRS0242	Gorai.002G231800.1|PACid:26791786	100	83	0	0	2	250	82	164	4e-55	170
SRS0243	Gorai.004G175200.1|PACid:26775223	79.52	83	17	1	17	265	1	68	6e-39	126
SRS0248	Gorai.012G153400.1|PACid:26826257	100	35	0	0	1	105	215	249	2e-16	73.6
SRS0252	Gorai.006G231800.2|PACid:26829080	100	38	0	0	8	121	148	185	7e-19	79
SRS0254	Gorai.001G213400.1|PACid:26820603	98.36	61	1	0	1	183	75	135	2e-26	97.1
SRS0255	Gorai.007G143500.1|PACid:26784273	98.55	69	1	0	42	248	1	69	5e-48	149
SRS0256	Gorai.007G020300.1|PACid:26780920	98.81	84	1	0	3	254	584	667	7e-39	139
SRS0257	Gorai.006G204800.2|PACid:26833357	100	22	0	0	2	67	415	436	7e-06	45.1
SRS0259	Gorai.004G282100.1|PACid:26773270	100	36	0	0	166	273	44	79	1e-19	78.2
SRS0260	Gorai.002G265200.1|PACid:26793306	98.51	67	1	0	2	202	423	489	7e-42	145
SRS0261	Gorai.006G259400.1|PACid:26831138	100	61	0	0	18	200	1	61	2e-41	132
SRS0262	Gorai.013G041800.1|PACid:26791446	100	60	0	0	3	182	127	186	5e-42	138
SRS0263	Gorai.003G182500.1|PACid:26798629	38.98	59	36	1	190	366	16	73	2e-07	46.2
SRS0264	Gorai.009G310800.5|PACid:26766568	100	56	0	0	221	388	396	451	2e-32	119
SRS0266	Gorai.009G090000.1|PACid:26763544	96.88	64	2	0	2	193	336	399	5e-41	141
SRS0268	Gorai.002G255500.5|PACid:26797009	97.75	89	2	0	1	267	95	183	1e-37	127
SRS0269	Gorai.001G056200.5|PACid:26822240	93.88	49	3	0	197	343	64	112	3e-12	63.5
SRS0270	Gorai.012G013100.2|PACid:26826885	98.46	130	2	0	2	391	42	171	2e-95	275
SRS0271	Gorai.012G148100.1|PACid:26827967	100	56	0	0	26	193	1	56	3e-40	129
SRS0272	Gorai.002G013000.1|PACid:26793210	100	55	0	0	1	165	270	324	1e-29	110
SRS0273	Gorai.005G004400.1|PACid:26801220	100	86	0	0	3	260	469	554	6e-50	167
SRS0279	Gorai.009G175500.5|PACid:26770149	97.3	74	2	0	2	223	214	287	2e-44	147
SRS0280	Gorai.011G069700.1|PACid:26807631	95.59	68	3	0	1	204	2	69	4e-19	76.6
SRS0281	Gorai.008G001400.6|PACid:26816051	100	63	0	0	3	191	430	492	1e-37	134
SRS0282	Gorai.012G149700.1|PACid:26827667	99.12	114	1	0	58	399	1	114	1e-76	224
SRS0284	Gorai.008G127400.2|PACid:26816724	96.91	97	3	0	2	292	146	242	2e-59	184
SRS0285	Gorai.003G069100.2|PACid:26800879	100	84	0	0	3	254	458	541	6e-36	130
SRS0288	Gorai.004G024600.1|PACid:26777627	77.42	31	7	0	7	99	36	66	8e-09	50.1
SRS0291	Gorai.010G062200.4|PACid:26760828	96.23	53	2	0	52	210	1082	1134	3e-28	109
SRS0292	Gorai.009G076400.5|PACid:26766013	97.67	43	1	0	1	129	398	440	6e-22	90.9
SRS0294	Gorai.004G068200.1|PACid:26774059	100	91	0	0	81	353	1	91	8e-51	157
SRS0295	Gorai.004G134400.1|PACid:26772188	95.77	71	3	0	3	215	201	271	7e-17	75.5
SRS0297	Gorai.007G359300.1|PACid:26784229	98.04	51	1	0	67	219	1	51	2e-12	59.3
SRS0298	Gorai.004G128500.1|PACid:26773159	97.3	74	2	0	64	285	9	82	6e-47	147
SRS0299	Gorai.005G174500.9|PACid:26801580	100	46	0	0	2	139	309	354	2e-24	96.7
SRS0302	Gorai.006G024500.1|PACid:26831950	100	95	0	0	1	285	412	506	2e-48	163
SRS0303	Gorai.012G172900.1|PACid:26828000	100	83	0	0	3	251	64	146	1e-53	166
SRS0304	Gorai.007G080700.1|PACid:26779917	99.15	117	1	0	2	352	59	175	6e-67	201
SRS0305	Gorai.008G139400.1|PACid:26817435	100	78	0	0	1	234	45	122	6e-54	166
SRS0306	Gorai.013G067000.1|PACid:26786955	98.39	62	1	0	3	188	371	432	3e-38	135
SRS0307	Gorai.013G005100.8|PACid:26788667	95.92	49	2	0	1	147	199	247	5e-25	96.7
SRS0308	Gorai.003G126900.1|PACid:26799290	93.07	101	7	0	112	414	17	117	1e-50	159
SRS0309	Gorai.013G168000.1|PACid:26790055	100	52	0	0	1	156	123	174	2e-29	105
SRS0310	Gorai.003G142500.1|PACid:26797097	67.53	77	25	1	1	231	664	716	2e-22	92.8
SRS0311	Gorai.009G298800.6|PACid:26762849	100	138	0	0	2	415	824	961	4e-72	233
SRS0313	Gorai.007G211800.2|PACid:26779548	78.26	23	5	0	5	73	189	211	3e-07	48.5
SRS0314	Gorai.004G009000.1|PACid:26777053	83.33	90	13	1	7	270	25	114	1e-17	74.3
SRS0315	Gorai.010G103000.6|PACid:26757373	97.73	44	1	0	2	133	259	302	1e-21	89
SRS0316	Gorai.005G001500.5|PACid:26804426	97.01	67	2	0	3	203	177	243	4e-42	140
SRS0317	Gorai.009G435100.1|PACid:26770254	99.16	119	1	0	40	396	1	119	1e-83	241
SRS0318	Gorai.013G233800.1|PACid:26789667	98.97	97	1	0	128	418	1	97	2e-62	188
SRS0319	Gorai.005G201400.6|PACid:26802269	97.84	139	3	0	1	417	175	313	1e-93	281
SRS0320	Gorai.009G052900.2|PACid:26762759	97.84	139	3	0	3	419	213	351	5e-81	246
SRS0321	Gorai.009G185200.4|PACid:26768787	100	140	0	0	1	420	12	151	6e-100	285
SRS0326	Gorai.002G214800.1|PACid:26796279	100	56	0	0	3	170	290	345	1e-31	115
SRS0327	Gorai.005G239600.1|PACid:26806368	98.25	57	1	0	50	220	1	57	1e-23	87.8
SRS0331	Gorai.007G376000.1|PACid:26783928	94.34	53	3	0	119	277	25	77	3e-23	87.4
SRS0332	Gorai.009G230100.4|PACid:26766868	100	102	0	0	19	324	162	263	2e-73	221
SRS0333	Gorai.009G058100.1|PACid:26762166	96.61	59	2	0	204	28	1	59	6e-20	78.6
SRS0334	Gorai.007G127300.2|PACid:26783512	100	84	0	0	2	253	104	187	5e-56	174
SRS0335	Gorai.009G093000.1|PACid:26768751	100	54	0	0	50	211	34	87	6e-23	87.4
SRS0337	Gorai.012G102800.1|PACid:26827669	100	73	0	0	69	287	22	94	1e-44	142
SRS0339	Gorai.005G126400.2|PACid:26805427	98.55	69	1	0	18	224	1	69	5e-43	137
SRS0340	Gorai.008G135700.1|PACid:26813887	100	73	0	0	3	221	915	987	1e-34	128
SRS0342	Gorai.005G191400.3|PACid:26803126	100	74	0	0	3	224	157	230	1e-44	147
SRS0343	Gorai.012G102800.1|PACid:26827669	100	86	0	0	37	294	18	103	6e-56	171
SRS0344	Gorai.011G052900.2|PACid:26810143	98.73	79	1	0	2	238	151	229	4e-33	117
SRS0345	Gorai.004G147400.3|PACid:26777270	100	56	0	0	2	169	13	68	2e-34	116
SRS0347	Gorai.011G141300.1|PACid:26809434	100	73	0	0	2	220	176	248	2e-50	162
SRS0348	Gorai.004G131900.1|PACid:26774720	100	55	0	0	7	171	259	313	7e-32	116
SRS0349	Gorai.005G028300.1|PACid:26805040	97.4	77	2	0	1	231	113	189	2e-48	155
SRS0350	Gorai.009G099100.2|PACid:26767378	98.45	129	2	0	1	387	98	226	2e-88	258
SRS0351	Gorai.004G193300.1|PACid:26776393	98.51	67	1	0	2	202	79	145	1e-47	152
SRS0352	Gorai.001G202600.1|PACid:26823033	100	96	0	0	49	336	1	96	6e-55	168
SRS0353	Gorai.004G279500.5|PACid:26773195	94.48	145	8	0	441	7	493	637	5e-82	256
SRS0354	Gorai.008G065900.1|PACid:26816528	99.32	147	1	0	1	441	196	342	1e-102	299
SRS0355	Gorai.008G297100.1|PACid:26813658	100	82	0	0	21	266	1	82	8e-53	162
SRS0356	Gorai.011G279900.1|PACid:26807945	98	50	1	0	2	151	541	590	2e-25	102
SRS0357	Gorai.001G262800.3|PACid:26820934	100	119	0	0	90	446	1	119	1e-68	204
SRS0359	Gorai.011G134700.1|PACid:26810719	100	50	0	0	80	229	1	50	2e-29	102
SRS0360	Gorai.008G056200.1|PACid:26812819	49.06	53	27	0	159	1	28	80	8e-09	53.1
SRS0361	Gorai.011G084400.2|PACid:26810110	100	22	0	0	3	68	2333	2354	6e-07	48.9
SRS0362	Gorai.002G133800.4|PACid:26796420	56.3	119	48	5	1	345	34	148	5e-31	112
SRS0363	Gorai.004G111400.1|PACid:26776199	97.5	80	2	0	1	240	11	90	5e-51	158
SRS0364	Gorai.011G140000.1|PACid:26808441	100	65	0	0	64	258	5	69	2e-40	131
SRS0365	Gorai.004G291000.1|PACid:26776050	100	51	0	0	68	220	1	51	2e-33	112
SRS0366	Gorai.005G202100.1|PACid:26804696	97.96	49	1	0	148	2	1	49	4e-29	102
SRS0367	Gorai.005G188700.1|PACid:26804014	97.59	83	2	0	200	448	1	83	8e-52	166
SRS0369	Gorai.002G043700.1|PACid:26793673	93.02	43	3	0	205	333	36	78	2e-28	87.4
SRS0371	Gorai.013G164200.2|PACid:26788689	100	107	0	0	7	327	117	223	7e-71	213
SRS0372	Gorai.006G248500.1|PACid:26829164	63.53	85	30	1	21	272	1	85	8e-17	71.6
SRS0373	Gorai.009G345100.1|PACid:26765030	97.53	81	2	0	23	265	1	81	9e-55	167
SRS0374	Gorai.001G163400.1|PACid:26822686	86.79	53	7	0	30	188	9	61	4e-08	52.4
SRS0375	Gorai.001G074500.2|PACid:26823999	100	85	0	0	2	256	3	87	1e-59	180
SRS0378	Gorai.013G015600.3|PACid:26787148	100	97	0	0	1	291	186	282	3e-63	196
SRS0380	Gorai.002G077400.1|PACid:26792929	98.82	85	1	0	130	384	506	590	5e-52	174
SRS0381	Gorai.008G161700.1|PACid:26814986	98.41	63	1	0	61	249	1	63	1e-22	85.9
SRS0382	Gorai.007G074000.1|PACid:26781270	98.8	83	1	0	3	251	255	337	1e-50	165
SRS0384	Gorai.010G016000.2|PACid:26756444	100	126	0	0	1	378	2	127	8e-86	260
SRS0385	Gorai.004G116000.1|PACid:26776802	100	59	0	0	2	178	101	159	2e-36	124
SRS0386	Gorai.005G059200.2|PACid:26803805	98.58	141	2	0	37	459	175	315	5e-95	281
SRS0388	Gorai.009G199700.5|PACid:26766408	98.67	75	1	0	1	225	143	217	2e-34	120
SRS0389	Gorai.010G088500.6|PACid:26761441	98.48	66	1	0	1	198	218	283	2e-43	145
SRS0390	Gorai.004G052100.1|PACid:26775304	70.59	153	45	1	1	459	1	152	3e-71	213
SRS0392	Gorai.005G209200.1|PACid:26805588	99.15	117	1	0	113	463	1	117	5e-81	239
SRS0393	Gorai.006G187800.1|PACid:26833508	97.32	112	3	0	15	350	1	112	8e-72	212
SRS0394	Gorai.010G019500.2|PACid:26761112	98.55	69	1	0	2	208	439	507	2e-44	153
SRS0395	Gorai.008G294600.1|PACid:26816790	97.73	44	1	0	57	188	1	44	1e-12	59.7
SRS0396	Gorai.011G157000.3|PACid:26811459	100	41	0	0	8	130	149	189	7e-21	85.1
SRS0397	Gorai.011G037700.2|PACid:26811302	94.62	93	5	0	1	279	87	179	2e-46	150
SRS0398	Gorai.013G102500.1|PACid:26788102	100	69	0	0	2	208	278	346	5e-33	120
SRS0401	Gorai.007G009100.1|PACid:26780357	100	65	0	0	1	195	51	115	4e-43	139
SRS0402	Gorai.009G075000.1|PACid:26769274	100	75	0	0	5	229	1	75	6e-39	128
SRS0403	Gorai.011G051800.1|PACid:26809130	99.04	104	1	0	5	316	15	118	4e-56	172
SRS0404	Gorai.011G009300.6|PACid:26810077	100	119	0	0	112	468	1	119	3e-78	234
SRS0405	Gorai.003G050100.1|PACid:26797227	100	93	0	0	10	288	1	93	1e-60	183
SRS0407	Gorai.005G210000.2|PACid:26804580	98.28	58	1	0	3	176	917	974	2e-11	62
SRS0408	Gorai.009G047100.1|PACid:26761953	98.72	78	1	0	1	234	31	108	1e-27	100
SRS0409	Gorai.012G125400.1|PACid:26828504	97.44	78	2	0	36	269	1	78	1e-50	157
SRS0410	Gorai.005G217700.2|PACid:26801853	97.26	73	2	0	1	219	519	591	5e-40	142
SRS0411	Gorai.007G174300.1|PACid:26784770	100	70	0	0	56	265	1	70	1e-33	114
SRS0413	Gorai.001G144200.1|PACid:26821469	100	63	0	0	58	246	75	137	2e-39	131
SRS0414	Gorai.013G205400.2|PACid:26791306	100	82	0	0	22	267	1	82	2e-55	169
SRS0415	Gorai.003G163800.1|PACid:26797092	99.03	103	1	0	2	310	186	288	3e-70	214
SRS0416	Gorai.011G239500.1|PACid:26810456	98.82	85	1	0	2	256	198	282	5e-55	175
SRS0417	Gorai.004G008800.2|PACid:26773467	100	67	0	0	80	280	1	67	2e-43	139
SRS0418	Gorai.004G256100.1|PACid:26773487	96.83	126	4	0	1	378	70	195	7e-62	190
SRS0420	Gorai.009G119300.1|PACid:26771013	100	73	0	0	119	337	1	73	4e-50	119
SRS0421	Gorai.003G182500.1|PACid:26798629	51.61	62	30	0	265	450	13	74	6e-13	61.6
SRS0424	Gorai.006G052600.2|PACid:26831829	100	109	0	0	2	328	121	229	5e-76	227
SRS0425	Gorai.008G197900.1|PACid:26818994	99.04	104	1	0	1	312	4	107	5e-71	210
SRS0426	Gorai.007G044900.1|PACid:26779159	93.67	79	5	0	2	238	784	862	8e-45	157
SRS0428	Gorai.004G118600.1|PACid:26773478	98.77	162	2	0	1	486	5	166	1e-114	325
SRS0430	Gorai.008G204900.1|PACid:26813180	100	45	0	0	86	220	14	58	2e-26	96.3
SRS0431	Gorai.009G283300.1|PACid:26769089	98.61	72	1	0	1	216	85	156	7e-47	150
SRS0432	Gorai.008G238900.1|PACid:26817516	94	50	3	0	3	152	132	181	2e-28	104
SRS0433	Gorai.010G221900.2|PACid:26761015	91.8	61	5	0	5	187	883	943	7e-25	100
SRS0434	Gorai.002G222900.8|PACid:26793106	100	150	0	0	39	488	1	150	4e-111	318
SRS0435	Gorai.013G226800.1|PACid:26789525	76.71	73	17	0	62	280	7	79	8e-36	120
SRS0436	Gorai.005G224600.1|PACid:26804076	100	112	0	0	57	392	1	112	5e-68	202
SRS0437	Gorai.005G188000.1|PACid:26806108	100	26	0	0	1	78	621	646	1e-08	54.3
SRS0438	Gorai.006G098200.2|PACid:26830712	100	31	0	0	82	174	1	31	6e-15	66.6
SRS0439	Gorai.012G148100.1|PACid:26827967	98.21	56	1	0	48	215	1	56	1e-39	129
SRS0440	Gorai.013G133000.2|PACid:26788927	100	82	0	0	2	247	338	419	8e-48	160
SRS0441	Gorai.008G057100.1|PACid:26819058	97.33	75	2	0	95	319	22	96	1e-30	107
SRS0442	Gorai.011G164500.1|PACid:26809823	96.85	127	4	0	2	382	46	172	3e-49	157
SRS0443	Gorai.010G219300.1|PACid:26757860	98.25	57	1	0	68	238	1	57	1e-35	119
SRS0445	Gorai.012G141100.1|PACid:26828118	100	120	0	0	3	362	70	189	2e-62	191
SRS0446	Gorai.006G184900.1|PACid:26830200	100	144	0	0	61	492	1	144	4e-103	293
SRS0447	Gorai.011G289100.1|PACid:26808287	95.89	73	3	0	1	219	933	1005	2e-38	140
SRS0448	Gorai.001G243300.1|PACid:26819298	95.96	99	4	0	1	297	18	116	2e-52	164
SRS0449	Gorai.013G172300.5|PACid:26788554	98.77	81	1	0	1	243	446	526	5e-51	171
SRS0450	Gorai.001G248500.4|PACid:26821216	100	78	0	0	6	239	124	201	7e-33	117
SRS0451	Gorai.011G230200.3|PACid:26807781	100	127	0	0	1	381	4	130	1e-88	256
SRS0452	Gorai.010G196500.2|PACid:26758346	98.44	64	1	1	1	192	579	641	3e-34	127
SRS0453	Gorai.001G100500.1|PACid:26820087	100	68	0	0	27	230	1	68	1e-43	139
SRS0454	Gorai.010G067200.1|PACid:26757838	91.92	99	8	0	202	498	256	354	1e-55	183
SRS0456	Gorai.008G044000.1|PACid:26818316	86.36	66	9	0	148	345	97	162	1e-55	133
SRS0457	Gorai.009G109200.3|PACid:26770586	98.44	64	1	0	92	283	12	75	2e-41	135
SRS0458	Gorai.009G393400.1|PACid:26765397	95.54	112	5	0	34	369	36	147	1e-52	165
SRS0459	Gorai.009G428400.1|PACid:26764584	100	125	0	0	126	500	17	141	6e-85	260
SRS0460	Gorai.013G132400.1|PACid:26788851	98.61	72	1	0	93	308	1	72	2e-29	103
SRS0461	Gorai.005G202100.1|PACid:26804696	96.49	57	2	0	189	19	1	57	5e-33	112
SRS0462	Gorai.006G064700.6|PACid:26834301	99.18	122	1	0	135	500	1	122	2e-84	244
SRS0463	Gorai.011G137700.1|PACid:26812464	98.63	73	1	0	77	295	1	73	1e-45	145
SRS0464	Gorai.011G001700.8|PACid:26807624	100	37	0	0	2	112	487	523	6e-15	72.4
SRS0465	Gorai.004G258700.1|PACid:26777066	96.49	114	4	0	2	343	246	359	2e-75	230
SRS0467	Gorai.007G190200.1|PACid:26778791	87.27	55	7	0	5	169	497	551	1e-32	102
SRS0468	Gorai.008G257000.1|PACid:26817422	99.29	140	1	0	84	503	1	140	1e-95	284
SRS0469	Gorai.005G078300.2|PACid:26803341	100	83	0	0	1	249	224	306	2e-52	170
SRS0470	Gorai.007G163000.4|PACid:26779878	98.82	85	1	0	3	257	53	137	4e-56	174
SRS0471	Gorai.009G199500.1|PACid:26767415	96.25	80	3	0	253	492	468	547	3e-80	159
SRS0473	Gorai.005G214000.1|PACid:26805865	100	103	0	0	1	309	397	499	3e-63	203
SRS0474	Gorai.007G122700.1|PACid:26783439	100	128	0	0	42	425	1	128	1e-82	240
SRS0475	Gorai.004G199800.1|PACid:26773586	80.2	101	20	0	34	336	32	132	7e-55	170
SRS0477	Gorai.004G177900.1|PACid:26776782	97.48	119	3	0	46	402	1	119	3e-64	194
SRS0478	Gorai.006G059100.1|PACid:26830586	97.85	93	2	0	65	343	1	93	9e-62	186
SRS0479	Gorai.002G167900.1|PACid:26796027	95.45	110	4	1	2	328	633	742	1e-34	129
SRS0480	Gorai.009G338300.1|PACid:26764367	100	26	0	0	3	80	174	199	4e-09	54.7
SRS0481	Gorai.013G210800.2|PACid:26787184	100	42	0	0	93	218	1	42	6e-24	89.7
SRS0482	Gorai.009G213900.4|PACid:26770621	100	85	0	0	1	255	600	684	8e-55	184
SRS0484	Gorai.003G026600.1|PACid:26797655	98.89	90	1	0	3	272	227	316	6e-59	187
SRS0485	Gorai.009G034600.1|PACid:26764874	98.37	123	2	0	25	393	1	123	5e-59	181
SRS0486	Gorai.007G289200.1|PACid:26785517	95.6	159	7	0	33	509	1	159	1e-85	264
SRS0487	Gorai.002G068000.1|PACid:26791770	98.82	169	2	0	2	508	207	375	7e-122	350
SRS0488	Gorai.008G090100.2|PACid:26812716	98.04	51	1	0	20	172	94	144	2e-32	114
SRS0489	Gorai.012G020400.2|PACid:26828022	97.5	80	2	0	1	240	3	82	2e-49	156
SRS0490	Gorai.002G005000.7|PACid:26793862	100	154	0	0	1	462	9	162	3e-116	327
SRS0491	Gorai.002G237000.1|PACid:26792493	99.11	112	1	0	1	336	163	274	5e-72	219
SRS0492	Gorai.010G043300.4|PACid:26760257	97.65	170	4	0	3	512	244	413	5e-117	339
SRS0493	Gorai.011G099200.1|PACid:26811363	100	151	0	0	60	512	1	151	4e-109	312
SRS0494	Gorai.006G246500.2|PACid:26831405	99.04	104	1	0	3	314	15	118	2e-70	209
SRS0496	Gorai.007G010600.1|PACid:26782021	100	141	0	0	90	512	1	141	1e-73	218
SRS0498	Gorai.002G258500.2|PACid:26794388	100	110	0	0	2	331	504	613	1e-59	196
SRS0499	Gorai.010G175300.1|PACid:26760985	62.65	83	30	1	135	380	905	987	1e-24	100
SRS0500	Gorai.011G016600.2|PACid:26808888	98.95	95	1	0	3	287	50	144	6e-61	187
SRS0501	Gorai.005G040200.2|PACid:26805120	89.19	74	8	0	2	223	164	237	3e-40	137
SRS0502	Gorai.008G199000.4|PACid:26814727	100	83	0	0	2	250	190	272	8e-50	162
SRS0504	Gorai.001G055800.1|PACid:26822349	100	171	0	0	2	514	160	330	1e-108	318
SRS0505	Gorai.004G285300.1|PACid:26777210	100	40	0	0	2	121	486	525	4e-06	47
SRS0506	Gorai.011G200100.3|PACid:26807269	99.42	171	1	0	3	515	325	495	3e-119	349
SRS0507	Gorai.002G235100.1|PACid:26793835	95.89	73	3	0	2	220	720	792	6e-43	152
SRS0508	Gorai.005G110200.1|PACid:26804300	100	98	0	0	1	294	273	370	9e-69	214
SRS0510	Gorai.009G211700.1|PACid:26765781	100	122	0	0	1	366	2	123	4e-84	244
SRS0513	Gorai.013G033700.4|PACid:26791545	100	172	0	0	2	517	489	660	3e-105	316
SRS0514	Gorai.007G016400.1|PACid:26780804	98.84	173	2	0	1	519	5	177	7e-103	299
SRS0515	Gorai.009G273400.1|PACid:26763848	99.11	112	1	0	3	338	817	928	1e-70	230
SRS0516	Gorai.004G242100.2|PACid:26776062	95.15	103	5	0	2	310	103	205	3e-68	207
SRS0517	Gorai.004G166200.1|PACid:26773448	98.68	76	1	0	210	437	1	76	5e-21	89.4
SRS0518	Gorai.002G242400.1|PACid:26793947	54.55	77	31	3	54	272	17	91	4e-19	78.6
SRS0520	Gorai.009G275200.2|PACid:26770714	100	175	0	0	2	526	148	322	1e-108	317
SRS0522	Gorai.003G101100.5|PACid:26798075	98.75	80	1	0	1	240	348	427	1e-48	163
SRS0523	Gorai.009G100400.1|PACid:26770567	98.31	118	2	0	3	356	533	650	7e-51	173
SRS0524	Gorai.011G148900.1|PACid:26807005	76.15	130	31	1	136	525	10	114	5e-62	191
SRS0525	Gorai.002G239100.1|PACid:26795107	97.33	150	4	0	76	525	1	150	2e-80	242
SRS0526	Gorai.009G309000.1|PACid:26769629	94.74	76	4	0	3	230	516	591	3e-41	147
SRS0527	Gorai.001G192300.1|PACid:26821289	100	85	0	0	81	335	181	265	3e-56	179
SRS0528	Gorai.007G299400.2|PACid:26778010	100	97	0	0	133	423	774	870	9e-59	197
SRS0529	Gorai.007G141400.1|PACid:26779289	100	66	0	0	79	276	493	558	7e-37	134
SRS0530	Gorai.006G109300.1|PACid:26830800	97.26	146	2	1	98	529	1	146	2e-81	243
SRS0531	Gorai.009G298900.1|PACid:26765995	96.83	126	4	0	153	530	48	173	5e-75	237
SRS0532	Gorai.005G030000.1|PACid:26806523	89.57	115	11	1	55	396	1	115	7e-52	162
SRS0533	Gorai.009G354800.1|PACid:26771474	100	76	0	0	2	229	493	568	6e-43	151
SRS0534	Gorai.001G028800.1|PACid:26825040	100	83	0	0	33	281	1	83	2e-59	181
SRS0535	Gorai.009G259400.5|PACid:26764917	98.89	90	1	0	2	271	47	136	3e-48	154
SRS0536	Gorai.008G159800.2|PACid:26818404	100	71	0	0	72	284	1	71	9e-48	150
SRS0537	Gorai.002G185200.4|PACid:26792507	99.01	101	1	0	3	305	60	160	1e-67	204
SRS0538	Gorai.004G062400.2|PACid:26775536	95.65	92	4	0	31	306	31	122	2e-51	162
SRS0539	Gorai.004G062400.2|PACid:26775536	96.7	91	3	0	43	315	32	122	3e-51	161
SRS0540	Gorai.002G081800.1|PACid:26793115	99.21	127	1	0	85	465	1	127	1e-88	256
SRS0541	Gorai.004G269100.1|PACid:26774761	99.39	165	1	0	39	533	1	165	2e-82	246
SRS0542	Gorai.011G117200.3|PACid:26806924	100	51	0	0	1	153	416	466	1e-24	100
SRS0543	Gorai.003G058400.1|PACid:26798346	97.46	118	3	0	2	355	235	352	8e-76	231
SRS0544	Gorai.005G143900.1|PACid:26805202	94.35	124	7	0	11	382	1	124	1e-63	192
SRS0545	Gorai.012G063900.1|PACid:26828114	100	124	0	0	46	417	1	124	1e-82	241
SRS0546	Gorai.012G029600.1|PACid:26826304	95	100	4	1	3	299	195	294	1e-60	191
SRS0547	Gorai.012G086900.9|PACid:26826952	98.48	66	1	0	3	200	238	303	8e-41	140
SRS0548	Gorai.009G375700.1|PACid:26763703	98.12	160	3	0	58	537	1	160	2e-79	234
SRS0550	Gorai.013G177300.1|PACid:26788516	98.1	105	2	0	2	316	115	219	2e-71	216
SRS0551	Gorai.002G088900.1|PACid:26795627	99.11	112	1	0	32	367	1	112	1e-76	225
SRS0552	Gorai.011G016600.6|PACid:26808887	100	93	0	0	1	279	137	229	3e-58	182
SRS0553	Gorai.009G373300.2|PACid:26770815	63.16	38	14	0	298	411	325	362	4e-06	47.4
SRS0554	Gorai.009G122600.1|PACid:26762981	98.88	179	2	0	1	537	44	222	5e-125	362
SRS0555	Gorai.003G114900.1|PACid:26797641	98.04	153	3	0	80	538	1	153	3e-87	259
SRS0556	Gorai.002G198700.1|PACid:26794132	81.95	133	0	1	3	329	24	156	2e-61	188
SRS0557	Gorai.003G101200.1|PACid:26797609	99.15	117	1	0	3	353	209	325	1e-73	225
SRS0558	Gorai.006G231900.1|PACid:26833827	98.94	94	1	0	68	349	416	509	4e-60	196
SRS0559	Gorai.013G217000.1|PACid:26787605	98.68	76	1	0	39	266	268	343	2e-27	106
SRS0560	Gorai.006G089700.1|PACid:26833911	100	157	0	0	69	539	1	157	1e-93	271
SRS0561	Gorai.001G225200.1|PACid:26820991	95.65	46	2	0	404	541	1	46	6e-23	87.8
SRS0562	Gorai.009G218000.1|PACid:26768111	98.32	179	3	0	3	539	572	750	2e-109	330
SRS0563	Gorai.009G442000.1|PACid:26763204	100	80	0	0	2	241	366	445	2e-47	161
SRS0564	Gorai.006G204400.1|PACid:26830594	90.84	131	12	0	5	397	49	179	1e-86	253
SRS0565	Gorai.007G255000.1|PACid:26784760	98.18	165	3	0	46	540	1	165	3e-121	347
SRS0566	Gorai.002G094600.2|PACid:26791694	99.07	107	1	0	3	323	593	699	1e-64	211
SRS0567	Gorai.002G001600.4|PACid:26796692	97.1	69	2	0	79	285	1	69	1e-47	150
SRS0568	Gorai.009G367000.1|PACid:26766458	84.85	99	14	1	27	320	1	99	3e-43	140
SRS0569	Gorai.012G061900.2|PACid:26825280	100	71	0	0	62	274	1	71	1e-28	107
SRS0570	Gorai.008G220500.3|PACid:26819174	100	90	0	0	2	271	507	596	4e-57	189
SRS0571	Gorai.009G414000.1|PACid:26764235	83.54	79	11	2	121	351	11	86	3e-28	102
SRS0572	Gorai.009G394100.2|PACid:26764199	93.18	176	3	1	43	543	45	220	1e-110	317
SRS0573	Gorai.001G002200.2|PACid:26822931	97.97	148	2	1	3	443	148	295	4e-92	271
SRS0574	Gorai.006G010700.2|PACid:26834378	77.36	53	12	0	481	323	349	401	3e-21	90.9
SRS0575	Gorai.011G155000.1|PACid:26810971	100	104	0	0	3	314	314	417	4e-71	222
SRS0576	Gorai.008G295900.4|PACid:26814840	96.99	166	5	0	48	545	1	166	1e-69	212
SRS0578	Gorai.009G085400.1|PACid:26768478	81.9	116	21	0	2	349	35	150	2e-68	206
SRS0579	Gorai.009G129400.1|PACid:26768832	100	131	0	0	3	395	4	134	5e-75	222
SRS0580	Gorai.003G008700.4|PACid:26797377	98.9	182	2	0	1	546	173	354	7e-44	150
SRS0581	Gorai.011G051500.8|PACid:26811692	99.45	182	1	0	2	547	334	515	2e-109	324
SRS0582	Gorai.007G331300.1|PACid:26780270	98.68	151	2	0	2	454	196	346	9e-95	280
SRS0583	Gorai.006G072300.4|PACid:26830295	98	100	2	0	1	300	33	132	6e-67	201
SRS0584	Gorai.010G224100.1|PACid:26759134	94.83	174	9	0	26	547	1	174	2e-119	337
SRS0585	Gorai.006G162800.1|PACid:26829665	91.49	141	10	1	6	422	202	342	1e-81	246
SRS0586	Gorai.006G130400.1|PACid:26834904	85.16	182	27	1	2	547	14	169	3e-76	228
SRS0587	Gorai.004G168700.2|PACid:26774540	98.91	92	1	0	2	277	1019	1110	1e-53	184
SRS0588	Gorai.010G078800.1|PACid:26758924	78.44	167	36	0	49	549	67	233	2e-91	269
SRS0589	Gorai.008G007200.1|PACid:26818592	100	150	0	0	99	548	1	150	8e-105	305
SRS0590	Gorai.013G060800.1|PACid:26789023	100	28	0	0	51	134	1	28	2e-11	58.9
SRS0591	Gorai.006G256800.2|PACid:26832221	98.11	106	2	0	71	388	1	106	8e-76	223
SRS0592	Gorai.007G090300.3|PACid:26783678	100	125	0	0	175	549	1	125	8e-82	249
SRS0593	Gorai.009G194500.3|PACid:26761738	97.27	110	3	0	3	332	215	324	1e-72	223
SRS0595	Gorai.007G343600.2|PACid:26782574	97.47	79	2	0	3	239	472	550	6e-46	159
SRS0596	Gorai.009G366900.2|PACid:26767209	98.33	60	1	0	2	181	43	102	6e-37	124
SRS0597	Gorai.010G190800.5|PACid:26759833	100	106	0	0	1	318	290	395	3e-76	234
SRS0598	Gorai.006G005800.1|PACid:26834129	100	146	0	0	112	549	21	166	2e-88	266
SRS0599	Gorai.007G343400.1|PACid:26778454	100	101	0	0	158	460	41	141	7e-68	206
SRS0601	Gorai.008G010200.1|PACid:26818212	89.52	105	11	0	3	317	111	215	1e-62	193
SRS0602	Gorai.008G021200.1|PACid:26815685	99.26	135	1	0	5	409	1	135	1e-73	218
SRS0603	Gorai.002G064500.1|PACid:26794784	97.06	68	2	0	8	211	362	429	6e-28	109
SRS0605	Gorai.009G167800.3|PACid:26769904	100	92	0	0	1	276	309	400	5e-60	192
SRS0607	Gorai.004G011400.1|PACid:26774981	89.58	96	10	1	3	290	66	158	7e-51	162
SRS0608	Gorai.011G033300.1|PACid:26812176	72.78	180	49	1	15	554	30	170	2e-87	258
SRS0609	Gorai.007G013500.1|PACid:26779754	100	103	0	0	246	554	1	103	3e-74	221
SRS0610	Gorai.003G150900.1|PACid:26799968	99.1	111	1	0	3	335	122	232	5e-75	226
SRS0611	Gorai.013G145600.1|PACid:26788936	100	139	0	0	3	419	5	143	6e-100	285
SRS0613	Gorai.002G222300.1|PACid:26794001	95.5	111	5	0	14	346	1	111	3e-74	219
SRS0614	Gorai.001G035600.1|PACid:26819784	95.08	122	6	1	1	366	7	122	8e-73	216
SRS0615	Gorai.013G036800.4|PACid:26788274	100	43	0	0	3	131	43	85	3e-23	90.1
SRS0616	Gorai.001G203300.1|PACid:26821888	98.98	98	1	0	2	295	259	356	9e-64	201
SRS0617	Gorai.002G175700.1|PACid:26796262	100	154	0	0	3	464	342	495	7e-97	290
SRS0618	Gorai.006G178200.1|PACid:26832411	95.69	116	5	0	51	398	1	116	3e-63	192
SRS0619	Gorai.008G171500.2|PACid:26818839	100	89	0	0	3	269	261	349	6e-60	191
SRS0620	Gorai.004G251700.1|PACid:26773799	93.57	140	9	0	2	421	162	301	3e-74	226
SRS0621	Gorai.009G442900.1|PACid:26763791	95.04	141	7	0	2	424	178	318	7e-98	287
SRS0622	Gorai.012G056000.1|PACid:26827678	86.19	181	25	1	14	556	1	162	4e-93	280
SRS0623	Gorai.006G135800.1|PACid:26831724	98.32	119	2	0	17	373	1	119	2e-61	187
SRS0624	Gorai.002G170500.4|PACid:26793014	90.69	204	1	1	1	558	166	369	5e-116	340
SRS0625	Gorai.011G056500.1|PACid:26810354	100	136	0	0	30	437	1	136	2e-77	228
SRS0626	Gorai.001G213400.1|PACid:26820603	100	135	0	0	49	453	1	135	1e-83	244
SRS0627	Gorai.012G152100.1|PACid:26826957	78.26	138	30	1	414	1	1	112	2e-59	188
SRS0628	Gorai.011G017100.1|PACid:26809498	99.09	110	1	0	1	330	81	190	2e-52	167
SRS0629	Gorai.010G148800.1|PACid:26757105	97.67	172	4	0	1	516	304	475	1e-122	355
SRS0630	Gorai.006G053800.1|PACid:26829997	98.99	99	1	0	1	297	276	374	2e-66	208
SRS0631	Gorai.013G207000.2|PACid:26789564	100	57	0	0	6	176	148	204	7e-21	87
SRS0632	Gorai.010G171800.1|PACid:26759128	93.1	116	8	0	213	560	615	730	5e-93	225
SRS0633	Gorai.010G179800.1|PACid:26759619	98.52	135	2	0	1	405	3	137	4e-79	233
SRS0634	Gorai.010G080400.3|PACid:26759990	92.54	67	5	0	127	327	345	411	3e-37	134
SRS0635	Gorai.004G009000.1|PACid:26777053	99.12	114	1	0	10	351	1	114	5e-36	122
SRS0636	Gorai.009G136600.1|PACid:26764085	97.59	166	4	0	1	498	444	609	1e-97	295
SRS0638	Gorai.004G267000.1|PACid:26772292	97.06	68	2	1	1	204	54	119	1e-42	139
SRS0639	Gorai.006G094000.4|PACid:26834080	100	96	0	0	3	290	98	193	3e-47	154
SRS0641	Gorai.007G073200.1|PACid:26784317	97.58	165	4	0	46	540	119	283	6e-76	230
SRS0642	Gorai.006G227000.1|PACid:26833187	98.17	164	3	0	1	492	825	988	4e-105	324
SRS0643	Gorai.009G375600.1|PACid:26771393	99.32	147	1	0	123	563	35	181	1e-58	182
SRS0644	Gorai.008G128100.1|PACid:26818778	95.2	125	3	2	106	471	1	122	7e-61	186
SRS0645	Gorai.008G045200.1|PACid:26812728	80.16	126	25	1	188	565	82	184	5e-62	192
SRS0646	Gorai.009G331600.1|PACid:26769978	99.07	107	1	0	1	321	416	522	4e-70	222
SRS0647	Gorai.009G231500.1|PACid:26762901	98.08	52	1	0	296	451	24	75	4e-34	110
SRS0648	Gorai.001G132200.7|PACid:26819754	98.94	188	2	0	3	566	127	314	6e-138	389
SRS0649	Gorai.008G024700.3|PACid:26812606	96.2	158	5	1	96	566	1	158	8e-96	284
SRS0650	Gorai.007G125400.1|PACid:26784147	100	71	0	0	28	240	72	142	2e-43	142
SRS0651	Gorai.007G112800.2|PACid:26782940	100	114	0	0	54	395	1	114	1e-39	132
SRS0652	Gorai.006G196200.2|PACid:26833697	100	189	0	0	1	567	2	190	4e-146	405
SRS0653	Gorai.011G141100.1|PACid:26811202	100	111	0	0	1	333	548	658	3e-72	231
SRS0654	Gorai.004G186300.3|PACid:26775769	98.39	62	1	0	1	186	86	147	3e-30	109
SRS0655	Gorai.006G064700.6|PACid:26834301	100	122	0	0	64	429	1	122	4e-84	245
SRS0656	Gorai.008G158300.3|PACid:26818698	96.97	33	1	0	198	296	244	276	6e-13	66.6
SRS0657	Gorai.001G098700.2|PACid:26824632	40.45	178	101	3	30	548	512	688	1e-32	124
SRS0658	Gorai.004G268600.2|PACid:26777753	98.41	189	3	0	3	569	164	352	2e-113	328
SRS0659	Gorai.009G006100.1|PACid:26765846	96.32	163	6	0	81	569	1	163	3e-108	312
SRS0660	Gorai.009G292900.1|PACid:26767426	94.55	110	6	0	12	341	1	110	2e-60	184
SRS0661	Gorai.001G274500.1|PACid:26822620	96.69	181	6	0	25	567	1	181	4e-130	366
SRS0662	Gorai.010G195300.1|PACid:26758081	98.42	190	3	0	1	570	80	269	5e-133	382
SRS0664	Gorai.013G231200.1|PACid:26787175	97.09	103	3	0	1	309	310	412	1e-64	205
SRS0665	Gorai.005G175800.1|PACid:26802718	92	75	6	0	282	506	4	78	6e-46	147
SRS0666	Gorai.010G008900.2|PACid:26761637	98.72	156	2	0	3	470	162	317	4e-109	315
SRS0668	Gorai.006G035100.2|PACid:26832170	100	120	0	0	571	212	92	211	6e-82	243
SRS0670	Gorai.001G136000.3|PACid:26822072	100	190	0	0	2	571	91	280	5e-132	373
SRS0671	Gorai.012G175600.1|PACid:26825326	85.15	101	15	1	28	330	450	548	6e-51	172
SRS0672	Gorai.008G033700.1|PACid:26816144	100	125	0	0	3	377	4	128	1e-76	226
SRS0673	Gorai.009G088600.1|PACid:26769318	98.88	89	1	0	42	308	204	292	4e-39	136
SRS0674	Gorai.005G203600.1|PACid:26805968	88.48	191	22	0	1	573	153	343	1e-110	321
SRS0675	Gorai.011G099500.1|PACid:26809454	100	148	0	0	1	444	43	190	5e-109	310
SRS0676	Gorai.009G241400.1|PACid:26771263	83.33	102	17	0	268	573	1	102	3e-57	179
SRS0677	Gorai.007G152700.1|PACid:26780738	100	87	0	0	48	308	1	87	1e-57	177
SRS0678	Gorai.002G090000.1|PACid:26792246	97.73	88	0	1	17	274	1	88	1e-49	156
SRS0679	Gorai.002G177000.1|PACid:26792049	98.42	190	3	0	3	572	403	592	2e-117	347
SRS0680	Gorai.006G175600.4|PACid:26834917	100	127	0	0	194	574	15	141	4e-70	211
SRS0681	Gorai.007G273100.1|PACid:26782588	98.43	191	3	0	2	574	202	392	1e-112	331
SRS0682	Gorai.003G116200.3|PACid:26797630	98.95	190	2	0	3	572	418	607	1e-124	369
SRS0683	Gorai.003G043400.1|PACid:26798587	97.14	105	3	0	1	315	869	973	4e-62	208
SRS0684	Gorai.004G006500.1|PACid:26773697	98.69	153	2	0	45	503	1	153	2e-99	285
SRS0685	Gorai.006G031800.3|PACid:26834513	89	100	11	0	60	359	8	107	1e-59	182
SRS0686	Gorai.004G012700.1|PACid:26772433	96.85	127	4	0	3	383	146	272	3e-75	228
SRS0687	Gorai.006G092900.1|PACid:26834095	99.44	178	1	0	20	553	1	178	6e-132	368
SRS0688	Gorai.008G112800.2|PACid:26813277	98.82	170	2	0	67	576	1	170	4e-107	322
SRS0689	Gorai.010G231900.2|PACid:26759075	100	96	0	0	56	343	435	530	4e-50	170
SRS0690	Gorai.005G050500.1|PACid:26805310	98.43	191	3	0	3	575	65	255	9e-127	370
SRS0691	Gorai.009G272300.1|PACid:26766629	98.93	187	2	0	16	576	1	187	8e-131	372
SRS0692	Gorai.008G023600.1|PACid:26813254	94.96	119	6	1	18	374	493	609	2e-57	191
SRS0693	Gorai.003G100900.1|PACid:26798723	98.4	125	2	0	3	377	748	872	1e-73	238
SRS0694	Gorai.013G210000.2|PACid:26788541	91.2	125	11	1	1	375	115	233	7e-11	60.5
SRS0695	Gorai.004G081500.1|PACid:26773814	100	84	0	0	62	313	4	87	2e-39	130
SRS0696	Gorai.006G214900.1|PACid:26831249	98.91	92	1	0	71	346	1	92	7e-62	187
SRS0697	Gorai.009G204700.3|PACid:26762973	96.77	155	5	0	113	577	11	165	3e-111	320
SRS0698	Gorai.007G093300.2|PACid:26780973	90.91	44	4	0	3	134	591	634	3e-20	88.6
SRS0699	Gorai.005G096500.1|PACid:26805671	98.31	118	2	0	1	354	318	435	2e-59	192
SRS0700	Gorai.007G111700.1|PACid:26783412	96.26	187	6	1	23	580	1	187	3e-126	365
SRS0701	Gorai.005G241900.1|PACid:26801381	92.16	102	8	0	154	459	23	124	3e-65	198
SRS0702	Gorai.003G066700.2|PACid:26799501	98.71	155	2	0	3	467	19	173	1e-108	309
SRS0703	Gorai.010G241900.2|PACid:26760211	100	193	0	0	2	580	88	280	2e-119	344
SRS0704	Gorai.007G347600.1|PACid:26780292	99.07	108	1	0	2	325	6	113	4e-71	212
SRS0705	Gorai.013G260000.1|PACid:26786637	100	40	0	0	119	238	21	60	7e-21	83.2
SRS0706	Gorai.010G094700.5|PACid:26759422	96.77	124	4	0	3	374	700	823	3e-74	239
SRS0707	Gorai.010G137900.2|PACid:26759106	98.19	166	3	0	1	498	282	447	3e-84	256
SRS0708	Gorai.010G218800.1|PACid:26760318	99.12	113	1	0	7	345	1	113	6e-57	176
SRS0709	Gorai.008G270300.1|PACid:26813156	95.85	193	8	1	3	581	226	417	2e-122	353
SRS0710	Gorai.008G200400.4|PACid:26818007	96.52	115	4	0	2	346	12	126	4e-63	199
SRS0711	Gorai.013G230700.2|PACid:26786110	98.99	99	1	0	3	299	355	453	6e-47	160
SRS0712	Gorai.008G097100.3|PACid:26818644	100	122	0	0	6	371	278	399	5e-66	208
SRS0713	Gorai.004G014100.1|PACid:26771941	97.37	152	4	0	1	456	33	184	2e-73	220
SRS0714	Gorai.004G119500.3|PACid:26776866	98	50	1	0	2	151	78	127	2e-35	106
SRS0715	Gorai.001G114500.1|PACid:26822773	94.16	154	9	0	31	492	1	154	1e-75	224
SRS0716	Gorai.008G056800.2|PACid:26817302	98.85	87	1	0	140	400	1	87	1e-42	139
SRS0718	Gorai.006G102200.3|PACid:26834314	98.53	136	2	0	2	409	31	166	2e-89	260
SRS0719	Gorai.009G135900.1|PACid:26771402	100	102	0	0	3	308	219	320	1e-90	214
SRS0720	Gorai.011G131100.1|PACid:26812054	98.84	86	1	0	1	258	674	759	2e-45	160
SRS0721	Gorai.006G185100.6|PACid:26833316	99.4	168	1	0	1	504	79	246	5e-128	361
SRS0722	Gorai.005G201400.4|PACid:26802267	97.48	159	4	0	17	493	1	159	2e-104	316
SRS0723	Gorai.010G171000.1|PACid:26758144	98.59	142	2	0	3	428	52	193	8e-79	234
SRS0724	Gorai.009G139000.2|PACid:26764337	100	152	0	0	129	584	1	152	6e-86	253
SRS0725	Gorai.010G054000.3|PACid:26758416	99.38	162	1	0	100	585	1	162	8e-65	202
SRS0726	Gorai.010G021700.1|PACid:26760331	89.02	173	19	0	3	521	283	455	8e-109	320
SRS0727	Gorai.009G272600.1|PACid:26765619	59.65	57	23	0	173	3	60	116	1e-16	74.3
SRS0728	Gorai.013G077400.3|PACid:26785967	100	75	0	0	3	227	195	269	3e-49	162
SRS0729	Gorai.001G169600.1|PACid:26820466	99.09	110	1	0	48	377	1	110	1e-71	213
SRS0730	Gorai.007G370400.1|PACid:26783798	96.92	195	6	0	3	587	349	543	6e-130	380
SRS0731	Gorai.004G025700.2|PACid:26774738	98.46	195	3	0	3	587	461	655	3e-136	408
SRS0732	Gorai.009G293500.1|PACid:26770531	98.96	96	1	0	1	288	157	252	2e-65	202
SRS0733	Gorai.003G157400.2|PACid:26801040	100	102	0	0	1	306	911	1012	5e-61	205
SRS0734	Gorai.013G121900.1|PACid:26787038	98.46	195	3	0	3	587	696	890	1e-128	385
SRS0735	Gorai.009G263300.1|PACid:26766187	96.91	97	3	0	87	377	1	97	7e-64	193
SRS0736	Gorai.013G133000.2|PACid:26788927	99.49	195	1	0	3	587	138	332	9e-92	275
SRS0737	Gorai.009G330100.1|PACid:26768025	71.43	63	18	0	93	281	31	93	3e-24	92.4
SRS0738	Gorai.012G011300.1|PACid:26826453	99.45	182	1	0	42	587	215	396	1e-105	312
SRS0739	Gorai.002G127100.1|PACid:26793914	95.77	142	6	0	59	484	1	142	2e-100	287
SRS0740	Gorai.009G175500.4|PACid:26770150	100	173	0	0	68	586	1	173	4e-120	342
SRS0741	Gorai.005G253800.1|PACid:26805652	99.26	136	1	0	1	408	8	143	3e-98	281
SRS0742	Gorai.012G154000.2|PACid:26827218	99.36	156	1	0	2	469	10	165	5e-67	203
SRS0743	Gorai.001G276400.2|PACid:26824618	100	132	0	0	57	452	174	305	2e-79	239
SRS0745	Gorai.005G247800.1|PACid:26801302	75.86	116	28	0	580	233	237	352	2e-37	134
SRS0746	Gorai.003G078300.1|PACid:26797382	90.85	153	14	1	131	589	1	152	8e-70	210
SRS0747	Gorai.002G097900.1|PACid:26795235	92.06	126	10	0	211	588	78	203	3e-83	192
SRS0749	Gorai.013G260000.1|PACid:26786637	100	55	0	0	116	280	21	75	2e-36	123
SRS0751	Gorai.007G289900.1|PACid:26780570	97.7	87	2	0	168	428	1	87	5e-58	178
SRS0752	Gorai.009G058800.1|PACid:26768396	98.48	132	2	0	2	397	60	191	1e-88	259
SRS0753	Gorai.005G120200.2|PACid:26802706	95.92	147	6	0	2	442	316	462	3e-80	247
SRS0754	Gorai.011G002700.1|PACid:26810591	100	120	0	0	3	362	358	477	4e-71	224
SRS0755	Gorai.002G143400.2|PACid:26793625	99.13	115	1	0	3	347	54	168	3e-79	234
SRS0756	Gorai.008G250900.1|PACid:26815629	96.91	97	3	0	3	293	154	250	9e-62	193
SRS0757	Gorai.013G234000.1|PACid:26791171	95.42	131	6	0	57	449	1	131	1e-92	267
SRS0758	Gorai.002G259300.1|PACid:26791952	100	179	0	0	25	561	1	179	7e-122	343
SRS0759	Gorai.009G106200.3|PACid:26771050	98.68	152	2	0	3	458	7	158	4e-109	310
SRS0760	Gorai.002G186800.1|PACid:26794883	99.29	140	1	0	6	425	1	140	8e-104	296
SRS0761	Gorai.009G068800.2|PACid:26762141	98.95	95	1	0	304	588	109	203	5e-62	195
SRS0762	Gorai.003G168600.1|PACid:26799312	97.73	132	3	0	59	454	10	141	6e-73	218
SRS0763	Gorai.004G213600.2|PACid:26777127	97.79	136	2	1	189	593	12	147	5e-63	195
SRS0764	Gorai.001G218500.1|PACid:26820948	81.53	157	28	1	30	497	1	157	2e-33	118
SRS0765	Gorai.007G199900.1|PACid:26779833	100	135	0	0	68	472	1	135	2e-57	178
SRS0766	Gorai.004G127500.4|PACid:26775496	98.43	191	3	0	21	593	1	191	9e-136	384
SRS0767	Gorai.006G171200.1|PACid:26833070	94.2	138	8	0	14	427	1	138	7e-69	207
SRS0768	Gorai.007G220200.1|PACid:26785428	97.94	97	2	0	77	367	1	97	2e-48	154
SRS0769	Gorai.011G057900.5|PACid:26810817	100	84	0	0	429	178	1	84	6e-57	179
SRS0770	Gorai.009G183800.6|PACid:26768991	97.73	88	2	0	1	264	300	387	1e-54	179
SRS0771	Gorai.002G243700.8|PACid:26792461	98.48	198	3	0	1	594	32	229	5e-134	383
SRS0772	Gorai.013G170200.2|PACid:26790581	95.27	169	6	1	69	569	1	169	2e-95	285
SRS0773	Gorai.010G241600.2|PACid:26758373	100	33	0	0	1	99	343	375	8e-15	72.8
SRS0775	Gorai.011G016600.2|PACid:26808888	95.49	133	6	0	7	405	27	159	1e-85	250
SRS0776	Gorai.010G108900.6|PACid:26757142	96.36	110	4	0	2	331	174	283	9e-68	210
SRS0777	Gorai.013G049800.2|PACid:26786782	98.72	78	1	0	2	235	586	663	5e-41	147
SRS0778	Gorai.006G251500.1|PACid:26830351	100	129	0	0	60	446	12	140	1e-90	262
SRS0779	Gorai.009G118900.2|PACid:26769644	100	47	0	0	2	142	439	485	6e-26	104
SRS0780	Gorai.009G200300.1|PACid:26764750	99.19	124	1	0	71	442	1	124	1e-79	234
SRS0781	Gorai.012G020400.3|PACid:26828018	53.85	143	52	2	28	414	1	115	3e-34	119
SRS0783	Gorai.006G213100.1|PACid:26830299	100	122	0	0	14	379	1	122	8e-72	214
SRS0784	Gorai.005G140900.3|PACid:26803167	98.91	92	1	0	3	278	168	259	4e-64	199
SRS0785	Gorai.011G193800.1|PACid:26809016	100	193	0	0	20	598	1	193	7e-110	313
SRS0786	Gorai.008G188600.1|PACid:26816865	98.19	166	3	0	72	569	8	173	7e-98	282
SRS0787	Gorai.009G302500.3|PACid:26763406	100	147	0	0	93	533	1	147	3e-74	230
SRS0788	Gorai.002G148600.2|PACid:26792622	95.83	72	3	0	191	406	190	261	4e-15	72.8
SRS0789	Gorai.003G119200.3|PACid:26800097	99.15	118	1	0	221	574	1	118	8e-80	234
SRS0790	Gorai.005G132000.7|PACid:26802616	79.22	154	32	2	3	464	242	363	9e-75	230
SRS0791	Gorai.004G260100.1|PACid:26772940	97.34	188	5	0	36	599	1	188	1e-108	313
SRS0792	Gorai.010G047100.2|PACid:26760567	100	131	0	0	2	394	5	135	5e-96	276
SRS0793	Gorai.002G173100.1|PACid:26792495	98.04	102	2	0	599	294	58	159	8e-71	213
SRS0794	Gorai.007G042300.1|PACid:26780261	95.31	128	6	1	2	385	398	524	1e-25	104
SRS0795	Gorai.011G016600.2|PACid:26808888	100	151	0	0	1	453	2	152	7e-103	294
SRS0796	Gorai.005G183500.5|PACid:26802998	98.69	153	2	0	2	460	105	257	5e-110	316
SRS0797	Gorai.008G206300.3|PACid:26813370	97.47	198	5	0	3	596	183	380	1e-117	340
SRS0798	Gorai.006G227600.2|PACid:26830136	98	200	4	0	1	600	287	486	4e-137	393
SRS0799	Gorai.006G230300.1|PACid:26832978	99.48	192	1	0	25	600	1	192	7e-120	341
SRS0800	Gorai.010G236900.1|PACid:26760160	98.2	167	3	0	102	602	1	167	5e-114	324
SRS0801	Gorai.006G130700.1|PACid:26830968	100	201	0	0	1	603	52	252	3e-139	397
SRS0802	Gorai.003G115000.2|PACid:26798875	100	143	0	0	174	602	42	184	1e-88	265
SRS0803	Gorai.007G114500.3|PACid:26784769	89.63	135	11	1	2	397	89	223	4e-85	251
SRS0804	Gorai.010G064900.2|PACid:26758941	98.51	201	3	0	1	603	2	202	1e-143	403
SRS0806	Gorai.001G110300.1|PACid:26822259	96.97	99	3	0	308	604	1	99	1e-54	172
SRS0807	Gorai.013G208000.1|PACid:26788569	100	166	0	0	14	511	1	166	5e-117	330
SRS0808	Gorai.004G091000.1|PACid:26776002	98.28	58	1	0	2	175	101	158	8e-36	124
SRS0809	Gorai.005G179600.4|PACid:26805926	91.25	160	14	1	120	599	1	157	4e-95	283
SRS0810	Gorai.004G203200.1|PACid:26774441	97.93	193	4	0	26	604	1	193	9e-141	395
SRS0811	Gorai.006G216700.1|PACid:26829064	95.52	201	9	1	2	604	303	500	5e-110	329
SRS0812	Gorai.012G153400.1|PACid:26826257	99.48	192	1	0	29	604	1	192	3e-107	309
SRS0814	Gorai.005G113400.3|PACid:26802262	82.47	194	34	1	2	583	52	212	3e-117	332
SRS0815	Gorai.012G081300.5|PACid:26827065	96.94	196	6	0	3	590	7	202	4e-125	366
SRS0816	Gorai.006G104900.3|PACid:26831042	99.45	182	1	0	62	607	4	185	2e-114	325
SRS0817	Gorai.012G049200.1|PACid:26827768	95.8	119	5	0	83	439	1	119	2e-53	168
SRS0819	Gorai.009G024300.3|PACid:26765480	99.4	168	1	0	103	606	1	168	1e-115	328
SRS0820	Gorai.003G145000.1|PACid:26798259	100	159	0	0	2	478	23	181	9e-120	338
SRS0821	Gorai.006G189200.5|PACid:26833763	99.32	148	1	0	165	608	1	148	1e-67	211
SRS0822	Gorai.013G073400.6|PACid:26789088	96.81	188	6	0	14	577	248	435	1e-134	387
SRS0823	Gorai.007G289500.1|PACid:26779286	98.51	202	3	0	3	608	339	540	3e-141	411
SRS0824	Gorai.008G195500.1|PACid:26815386	98.88	89	1	0	340	606	80	168	1e-75	176
SRS0825	Gorai.006G145700.1|PACid:26833180	100	202	0	0	2	607	386	587	8e-134	398
SRS0826	Gorai.008G211100.1|PACid:26818947	98.51	67	1	0	228	428	101	167	1e-42	98.6
SRS0827	Gorai.004G183100.2|PACid:26774261	100	55	0	0	554	390	199	253	1e-28	108
SRS0828	Gorai.006G126700.2|PACid:26833236	79.21	202	42	1	2	607	54	213	2e-94	278
SRS0829	Gorai.011G279400.2|PACid:26811415	100	197	0	0	17	607	1	197	3e-119	344
SRS0830	Gorai.009G054500.1|PACid:26763248	97.73	176	4	0	1	528	10	185	2e-132	370
SRS0831	Gorai.011G125000.1|PACid:26808699	100	153	0	0	1	459	19	171	4e-112	318
SRS0832	Gorai.001G103000.2|PACid:26821429	100	133	0	0	53	451	1	133	2e-81	239
SRS0833	Gorai.001G071400.3|PACid:26820334	94.16	154	9	0	148	609	1	154	2e-68	215
SRS0834	Gorai.008G042900.3|PACid:26816062	100	150	0	0	2	451	104	253	3e-104	301
SRS0835	Gorai.013G163600.2|PACid:26789638	98.89	90	1	0	233	502	100	189	5e-57	180
SRS0836	Gorai.010G157100.1|PACid:26761024	100	92	0	0	114	389	16	107	1e-54	170
SRS0837	Gorai.006G252000.1|PACid:26830288	98.12	160	3	0	3	482	4	163	8e-75	223
SRS0838	Gorai.005G254200.1|PACid:26802017	100	150	0	0	160	609	1	150	3e-106	307
SRS0839	Gorai.001G062000.3|PACid:26823075	96.26	107	4	0	3	323	608	714	7e-64	210
SRS0840	Gorai.008G132000.5|PACid:26813732	97.04	203	6	0	2	610	490	692	2e-123	366
SRS0841	Gorai.009G142800.3|PACid:26771344	99.51	203	1	0	3	611	59	261	2e-141	399
SRS0842	Gorai.006G117500.6|PACid:26829611	97.96	196	4	0	22	609	1	196	8e-135	379
SRS0843	Gorai.013G242400.2|PACid:26786045	100	86	0	0	10	267	339	424	5e-51	171
SRS0844	Gorai.005G214800.4|PACid:26803470	100	159	0	0	135	611	1	159	2e-93	274
SRS0845	Gorai.006G124300.6|PACid:26833095	98.51	67	1	0	107	307	293	359	1e-39	102
SRS0846	Gorai.006G174800.4|PACid:26831201	97.13	174	5	0	3	524	28	201	3e-104	303
SRS0847	Gorai.005G055200.1|PACid:26802415	98.43	191	3	0	41	613	294	484	2e-135	389
SRS0848	Gorai.013G068600.1|PACid:26790322	99.35	153	1	0	153	611	1	153	9e-81	242
SRS0849	Gorai.013G141200.1|PACid:26790241	78.35	194	42	2	3	584	181	348	2e-98	293
SRS0850	Gorai.013G168900.2|PACid:26786561	96.67	30	1	0	235	324	590	619	5e-11	62.4
SRS0851	Gorai.008G010300.2|PACid:26817512	96.5	143	5	0	3	431	88	230	1e-96	281
SRS0852	Gorai.004G088300.1|PACid:26772485	30	170	79	3	609	220	116	276	2e-13	68.2
SRS0853	Gorai.008G139700.1|PACid:26816980	93.1	116	8	0	266	613	26	141	2e-68	207
SRS0854	Gorai.010G068300.1|PACid:26756484	98.48	132	2	0	7	402	156	287	5e-62	195
SRS0855	Gorai.006G020700.1|PACid:26830565	100	140	0	0	2	421	41	180	9e-96	278
SRS0856	Gorai.008G274600.1|PACid:26815946	100	147	0	0	1	441	557	703	4e-78	248
SRS0857	Gorai.008G126400.2|PACid:26817761	93.85	65	4	0	75	269	1	65	3e-36	122
SRS0858	Gorai.006G061400.1|PACid:26834542	99.1	111	1	0	3	335	32	142	8e-80	235
SRS0859	Gorai.006G172600.1|PACid:26829759	100	155	0	0	616	152	243	397	5e-108	316
SRS0860	Gorai.010G080500.1|PACid:26759666	100	115	0	0	68	412	1	115	3e-62	190
SRS0861	Gorai.013G263100.1|PACid:26790069	100	124	0	0	245	616	1	124	3e-70	216
SRS0862	Gorai.010G170600.1|PACid:26760064	99.39	165	1	0	1	495	60	224	3e-117	333
SRS0863	Gorai.006G031600.3|PACid:26829472	100	174	0	0	95	616	1	174	1e-113	327
SRS0864	Gorai.011G074300.1|PACid:26811621	99.3	143	1	0	1	429	2	144	3e-81	239
SRS0865	Gorai.009G179500.1|PACid:26766689	87.8	205	25	1	1	615	181	377	2e-130	375
SRS0866	Gorai.002G105100.1|PACid:26792619	96.75	154	5	0	3	464	4	157	5e-114	322
SRS0867	Gorai.012G074800.3|PACid:26827923	100	112	0	0	59	394	1	112	2e-79	233
SRS0868	Gorai.009G357800.1|PACid:26770157	90.62	192	17	1	45	617	1	192	2e-129	364
SRS0869	Gorai.005G146100.1|PACid:26805188	97.56	205	5	0	3	617	12	216	1e-112	332
SRS0870	Gorai.010G010900.1|PACid:26760824	99.47	187	1	0	55	615	7	193	6e-137	382
SRS0871	Gorai.010G216000.4|PACid:26759562	100	136	0	0	211	618	1	136	2e-94	280
SRS0872	Gorai.008G147800.1|PACid:26814237	98.24	170	3	0	1	510	74	243	1e-66	206
SRS0873	Gorai.009G097900.2|PACid:26768499	98.7	154	2	0	2	463	632	785	1e-98	303
SRS0874	Gorai.010G086300.9|PACid:26758848	93.42	152	10	0	163	618	1	152	1e-101	298
SRS0875	Gorai.013G075000.1|PACid:26789721	78.24	170	37	1	20	529	24	166	6e-73	224
SRS0876	Gorai.013G201700.1|PACid:26786307	100	137	0	0	617	207	67	203	1e-82	244
SRS0877	Gorai.011G074700.4|PACid:26807666	100	177	0	0	88	618	1	177	1e-128	360
SRS0878	Gorai.004G235400.1|PACid:26775285	98.43	191	3	0	3	575	140	330	3e-134	380
SRS0880	Gorai.006G070300.1|PACid:26834308	100	161	0	0	137	619	1	161	7e-112	328
SRS0881	Gorai.001G087100.1|PACid:26821071	98.7	154	2	0	18	479	1	154	3e-107	305
SRS0882	Gorai.006G164600.1|PACid:26829795	98.89	90	1	0	112	381	17	106	4e-58	179
SRS0883	Gorai.007G005600.1|PACid:26782352	98.95	191	2	0	42	614	1	191	4e-133	372
SRS0884	Gorai.009G277000.2|PACid:26770979	99.51	204	1	0	7	618	725	928	4e-117	355
SRS0885	Gorai.005G139100.2|PACid:26806324	97.01	201	6	0	17	619	1	201	2e-125	356
SRS0886	Gorai.002G002900.3|PACid:26793754	99.03	206	2	0	3	620	36	241	1e-153	428
SRS0887	Gorai.006G015800.1|PACid:26833062	88.51	174	20	0	58	579	1	174	5e-72	217
SRS0888	Gorai.006G072600.1|PACid:26829855	99.25	134	1	0	29	430	1	134	1e-90	262
SRS0889	Gorai.006G105900.1|PACid:26831487	99.03	206	2	0	3	620	29	234	1e-118	338
SRS0890	Gorai.010G031600.3|PACid:26757897	100	101	0	0	93	395	230	330	5e-58	186
SRS0891	Gorai.006G077000.2|PACid:26834519	95.69	209	6	2	2	619	291	497	3e-104	310
SRS0892	Gorai.013G035600.1|PACid:26789545	95.77	142	6	0	195	620	1	142	2e-92	270
SRS0893	Gorai.007G369500.1|PACid:26779246	47.87	94	47	3	615	340	4	96	1e-17	75.9
SRS0894	Gorai.010G041400.1|PACid:26760829	50.74	203	95	8	28	621	1	192	6e-47	157
SRS0895	Gorai.006G092900.2|PACid:26834096	97.33	150	4	0	1	450	1	150	6e-107	304
SRS0896	Gorai.012G109300.4|PACid:26828844	98.28	58	1	0	447	620	1	58	6e-35	123
SRS0897	Gorai.011G221800.1|PACid:26809950	99.32	147	1	0	620	180	95	241	8e-89	262
SRS0898	Gorai.004G028500.1|PACid:26773591	100	88	0	0	2	265	32	119	5e-40	134
SRS0899	Gorai.005G262500.1|PACid:26805114	97.58	207	5	0	2	622	197	403	6e-148	420
SRS0900	Gorai.010G237300.1|PACid:26758720	99.33	150	1	0	2	451	389	538	1e-101	305
SRS0901	Gorai.007G308700.5|PACid:26784457	95.81	191	8	0	1	573	100	290	4e-117	335
SRS0902	Gorai.010G012000.2|PACid:26759492	94.59	185	10	0	67	621	18	202	1e-128	367
SRS0903	Gorai.012G112100.1|PACid:26825116	99.49	198	1	0	29	622	1	198	1e-141	404
SRS0905	Gorai.002G108000.2|PACid:26791663	95.69	116	5	0	56	403	25	140	7e-72	215
SRS0906	Gorai.003G179900.2|PACid:26800418	99.28	138	1	0	111	524	1	138	5e-85	248
SRS0907	Gorai.008G260300.5|PACid:26812831	97.89	142	3	0	199	624	1	142	5e-94	276
SRS0908	Gorai.001G258700.1|PACid:26820029	97.33	187	5	1	65	625	1	184	2e-129	371
SRS0910	Gorai.003G176600.1|PACid:26797624	96.63	89	3	0	11	277	1	89	2e-55	172
SRS0911	Gorai.007G326600.1|PACid:26783206	100	153	0	0	59	517	1	153	3e-109	310
SRS0912	Gorai.012G107900.5|PACid:26826496	100	154	0	0	163	624	1	154	5e-111	317
SRS0913	Gorai.001G078800.1|PACid:26821524	100	157	0	0	6	476	3	159	1e-114	324
SRS0914	Gorai.006G156700.1|PACid:26829312	98.23	113	2	0	59	397	1	113	3e-36	124
SRS0915	Gorai.005G142400.1|PACid:26806600	46.55	58	31	0	28	201	269	326	7e-11	61.6
SRS0916	Gorai.001G158100.1|PACid:26823268	99.52	208	1	0	3	626	222	429	8e-155	437
SRS0917	Gorai.013G109100.1|PACid:26790199	96.67	210	5	1	2	625	9	218	5e-114	328
SRS0918	Gorai.007G211800.2|PACid:26779548	99.49	198	1	0	3	596	13	210	4e-120	340
SRS0919	Gorai.006G269400.1|PACid:26832115	100	151	0	0	174	626	1	151	6e-86	251
SRS0920	Gorai.013G153200.1|PACid:26790646	98.56	208	3	0	3	626	236	443	9e-116	340
SRS0921	Gorai.004G114500.2|PACid:26776425	100	182	0	0	16	561	1	182	6e-99	285
SRS0922	Gorai.001G264800.1|PACid:26820860	99.19	124	1	0	3	374	1	124	3e-81	239
SRS0923	Gorai.012G077800.1|PACid:26827101	42.96	142	81	0	455	30	15	156	2e-25	98.2
SRS0924	Gorai.013G109400.3|PACid:26791343	98.56	208	3	0	3	626	276	483	1e-108	321
SRS0925	Gorai.009G224300.2|PACid:26768696	100	208	0	0	2	625	99	306	3e-121	347
SRS0926	Gorai.007G343200.5|PACid:26780808	100	94	0	0	3	284	81	174	1e-65	201
SRS0928	Gorai.001G146800.1|PACid:26822488	98.31	178	3	0	94	627	1	178	4e-128	367
SRS0929	Gorai.001G259800.1|PACid:26820664	95.63	183	8	0	16	564	1	183	2e-91	266
SRS0930	Gorai.010G067200.1|PACid:26757838	68.6	121	38	0	33	395	252	372	7e-63	160
SRS0931	Gorai.002G118100.1|PACid:26793758	98.7	154	2	0	166	627	1	154	8e-91	270
SRS0932	Gorai.001G024400.2|PACid:26822372	98.03	203	4	0	20	628	1	203	9e-139	389
SRS0933	Gorai.003G160400.1|PACid:26797829	99.49	195	1	0	44	628	1	195	1e-132	372
SRS0934	Gorai.009G185500.8|PACid:26764476	99.32	148	1	0	184	627	1	148	5e-106	310
SRS0935	Gorai.002G163000.1|PACid:26792185	98.92	186	2	0	3	560	54	239	1e-131	375
SRS0936	Gorai.013G061400.3|PACid:26788277	95.62	160	7	0	2	481	255	414	1e-75	234
SRS0937	Gorai.013G042800.8|PACid:26790035	99.02	205	2	0	1	615	198	402	3e-143	406
SRS0938	Gorai.010G022200.1|PACid:26756370	99.52	209	1	0	1	627	186	394	1e-153	433
SRS0939	Gorai.009G022900.1|PACid:26766297	100	92	0	0	358	83	1	92	3e-62	189
SRS0940	Gorai.010G249400.1|PACid:26757121	95.93	123	5	0	260	628	1	123	4e-61	200
SRS0941	Gorai.006G138600.2|PACid:26832753	99.52	209	1	0	2	628	67	275	2e-152	426
SRS0942	Gorai.001G138900.1|PACid:26823145	99.07	108	1	0	13	336	1	108	5e-74	220
SRS0943	Gorai.012G155200.1|PACid:26826488	100	74	0	0	175	396	35	108	6e-44	143
SRS0944	Gorai.013G148200.2|PACid:26787484	98.46	130	2	0	3	392	21	150	1e-77	231
SRS0945	Gorai.008G141100.3|PACid:26813476	98.99	198	2	0	37	630	3	200	4e-130	371
SRS0946	Gorai.011G268700.2|PACid:26811570	99.2	125	1	0	1	375	219	343	2e-57	186
SRS0947	Gorai.002G183400.3|PACid:26792967	100	174	0	0	109	630	93	266	2e-132	373
SRS0948	Gorai.007G003300.1|PACid:26778288	99.01	101	1	0	12	314	1189	1289	6e-30	117
SRS0949	Gorai.003G113800.2|PACid:26798658	97.92	192	4	0	55	630	1	192	9e-116	336
SRS0950	Gorai.009G064600.1|PACid:26762278	99.43	176	1	0	38	565	4	179	5e-129	361
SRS0951	Gorai.011G011900.1|PACid:26811477	99.52	210	1	0	1	630	231	440	9e-133	384
SRS0952	Gorai.001G053400.5|PACid:26824805	99.52	210	1	0	1	630	25	234	3e-125	360
SRS0953	Gorai.004G267200.2|PACid:26775009	97.62	210	5	0	3	632	694	903	3e-134	399
SRS0954	Gorai.011G199400.1|PACid:26812064	97.87	141	3	0	117	539	1	141	2e-83	249
SRS0955	Gorai.001G213900.6|PACid:26820964	100	162	0	0	1	486	33	194	3e-96	281
SRS0956	Gorai.003G080500.1|PACid:26800705	99.06	106	1	0	2	319	549	654	4e-66	216
SRS0957	Gorai.007G188600.6|PACid:26781622	98.39	186	3	0	74	631	1	186	2e-126	360
SRS0958	Gorai.008G216100.1|PACid:26816118	95	80	4	0	395	634	68	147	8e-61	153
SRS0959	Gorai.001G241800.3|PACid:26819464	96.46	113	4	0	295	633	1	113	5e-74	229
SRS0960	Gorai.006G263800.1|PACid:26833147	99.38	161	1	0	83	565	1	161	2e-115	331
SRS0961	Gorai.007G165600.1|PACid:26780275	96.97	66	2	0	2	199	317	382	2e-34	127
SRS0962	Gorai.009G400200.2|PACid:26762209	99.53	211	1	0	2	634	31	241	7e-156	432
SRS0963	Gorai.011G218700.1|PACid:26807533	96.21	132	5	0	64	459	1	132	9e-88	255
SRS0964	Gorai.010G229200.1|PACid:26756890	99.05	211	2	0	3	635	509	719	5e-141	414
SRS0965	Gorai.002G176700.2|PACid:26794907	100	212	0	0	1	636	363	574	2e-121	358
SRS0966	Gorai.005G244000.1|PACid:26803275	98.63	73	1	0	60	278	14	86	1e-48	155
SRS0967	Gorai.013G265200.1|PACid:26789980	96.79	156	5	0	7	474	10	165	3e-96	278
SRS0968	Gorai.011G102300.1|PACid:26811775	96.67	120	4	0	6	365	208	327	2e-40	142
SRS0969	Gorai.001G248400.1|PACid:26822985	99.29	141	1	0	30	452	10	150	2e-96	256
SRS0970	Gorai.008G150100.1|PACid:26813449	100	121	0	0	53	415	1	121	3e-85	252
SRS0971	Gorai.009G092300.3|PACid:26768234	100	156	0	0	171	638	1	156	7e-99	285
SRS0972	Gorai.012G128600.1|PACid:26825121	98.68	152	2	0	6	461	1	152	5e-96	277
SRS0973	Gorai.004G245500.1|PACid:26777194	100	104	0	0	3	314	221	324	1e-54	177
SRS0975	Gorai.003G085600.4|PACid:26800973	96.64	149	5	0	2	448	220	368	9e-64	202
SRS0976	Gorai.001G098400.3|PACid:26819419	99.53	212	1	0	1	636	669	880	8e-130	387
SRS0978	Gorai.001G091600.1|PACid:26823589	87.67	73	9	0	46	264	7	79	9e-53	129
SRS0979	Gorai.012G039200.5|PACid:26828223	98.76	161	2	0	154	636	1	161	1e-100	290
SRS0980	Gorai.009G224800.2|PACid:26764679	100	212	0	0	3	638	20	231	3e-139	396
SRS0981	Gorai.010G165300.1|PACid:26761558	98.79	165	2	0	1	495	1000	1164	1e-102	322
SRS0982	Gorai.004G246100.1|PACid:26774113	98.59	213	3	0	1	639	2	214	2e-137	387
SRS0983	Gorai.001G037100.3|PACid:26820512	98.82	169	2	0	1	507	4	172	7e-127	356
SRS0984	Gorai.011G184200.2|PACid:26807971	99.38	160	1	0	2	481	561	720	7e-103	313
SRS0985	Gorai.002G097400.1|PACid:26792712	99.43	174	1	0	2	523	329	502	4e-112	330
SRS0986	Gorai.002G013000.1|PACid:26793210	99.02	205	2	0	27	641	1	205	9e-146	409
SRS0988	Gorai.010G165300.1|PACid:26761558	98.59	213	3	0	1	639	626	838	4e-119	365
SRS0989	Gorai.013G207400.2|PACid:26788679	96.84	190	6	0	71	640	80	269	2e-100	295
SRS0990	Gorai.008G036200.2|PACid:26814233	100	148	0	0	61	504	1	148	4e-111	315
SRS0991	Gorai.001G078000.2|PACid:26822008	98.11	53	1	0	467	309	1	53	8e-28	107
SRS0992	Gorai.009G205900.1|PACid:26762322	100	125	0	0	3	377	762	886	3e-76	246
SRS0993	Gorai.001G263100.1|PACid:26821956	99.47	189	1	0	66	632	1	189	2e-77	231
SRS0994	Gorai.005G113100.1|PACid:26802749	100	107	0	0	2	322	405	511	5e-68	218
SRS0995	Gorai.003G011300.2|PACid:26798427	100	187	0	0	81	641	1	187	2e-138	392
SRS0996	Gorai.004G194200.1|PACid:26777315	99.46	184	1	0	91	642	1	184	4e-130	365
SRS0997	Gorai.001G185500.5|PACid:26824972	100	112	0	0	2	337	234	345	3e-49	164
SRS0998	Gorai.008G122600.5|PACid:26815524	94.12	68	4	0	2	205	202	269	4e-37	131
SRS0999	Gorai.009G152500.1|PACid:26764810	98.09	209	4	0	3	629	517	725	4e-130	384
SRS1000	Gorai.009G445800.1|PACid:26770170	100	196	0	0	56	643	1	196	3e-106	305
SRS1001	Gorai.004G140000.1|PACid:26775942	97.26	73	2	0	1	219	368	440	2e-42	149
SRS1002	Gorai.008G245800.1|PACid:26814701	98.99	199	2	0	3	599	353	551	2e-122	358
SRS1003	Gorai.005G216400.1|PACid:26805138	98.66	149	2	0	3	449	12	160	1e-93	271
SRS1004	Gorai.004G291200.2|PACid:26771894	100	120	0	0	2	361	455	574	8e-70	224
SRS1005	Gorai.008G296500.1|PACid:26813495	99.19	124	1	0	139	510	1	124	4e-83	243
SRS1006	Gorai.013G019800.2|PACid:26786082	98.75	160	2	0	164	643	1	160	3e-120	340
SRS1007	Gorai.006G271100.1|PACid:26830778	81.28	219	36	3	2	643	314	510	9e-96	293
SRS1008	Gorai.012G074800.3|PACid:26827923	100	112	0	0	70	405	1	112	2e-79	233
SRS1009	Gorai.004G081700.1|PACid:26777035	99.52	210	1	0	15	644	1	210	3e-151	420
SRS1010	Gorai.013G181000.3|PACid:26785960	99.49	195	1	0	59	643	9	203	3e-135	390
SRS1011	Gorai.005G117900.1|PACid:26804143	98.4	125	2	0	73	447	1	125	4e-61	189
SRS1012	Gorai.003G110100.1|PACid:26798095	99.52	210	1	0	16	645	1	210	1e-155	440
SRS1013	Gorai.006G246700.1|PACid:26831634	97.73	176	4	0	117	644	1	176	1e-106	313
SRS1014	Gorai.007G194300.1|PACid:26783645	98.91	92	1	0	5	280	548	639	2e-59	197
SRS1015	Gorai.006G271400.3|PACid:26834656	100	106	0	0	40	357	1	106	2e-75	223
SRS1016	Gorai.007G157600.7|PACid:26782100	98.17	164	3	0	1	492	315	478	6e-109	322
SRS1017	Gorai.011G081900.1|PACid:26812140	98.72	156	2	0	135	602	1	156	1e-113	322
SRS1018	Gorai.009G084200.1|PACid:26767037	100	126	0	0	1	378	41	166	1e-76	229
SRS1019	Gorai.005G077200.1|PACid:26806419	100	152	0	0	56	511	1	152	3e-96	278
SRS1020	Gorai.001G197600.1|PACid:26824903	100	215	0	0	1	645	38	252	2e-147	412
SRS1021	Gorai.009G332100.1|PACid:26768486	99.1	111	1	0	32	364	1	111	2e-75	224
SRS1022	Gorai.002G229200.3|PACid:26794076	98.37	123	2	0	1	369	47	169	4e-86	253
SRS1023	Gorai.013G226200.1|PACid:26788246	96.19	210	8	0	18	647	1	210	4e-141	398
SRS1024	Gorai.001G216800.2|PACid:26823445	98.97	97	1	0	9	299	1	97	1e-64	196
SRS1026	Gorai.013G246400.1|PACid:26786586	99.4	168	1	0	3	506	469	636	3e-115	343
SRS1027	Gorai.008G266300.4|PACid:26818807	95	60	3	0	60	239	213	272	5e-32	118
SRS1028	Gorai.013G018500.5|PACid:26789043	100	81	0	0	3	245	50	130	9e-53	167
SRS1029	Gorai.003G135200.3|PACid:26797867	98.34	181	3	0	101	643	1	181	2e-79	238
SRS1030	Gorai.009G116700.1|PACid:26768410	96	150	6	0	199	648	23	172	2e-82	244
SRS1031	Gorai.006G061800.1|PACid:26829712	97.51	201	3	1	51	647	16	216	3e-114	336
SRS1032	Gorai.007G192700.1|PACid:26784002	96.9	129	4	0	262	648	174	302	3e-96	255
SRS1033	Gorai.008G123700.2|PACid:26818260	98.47	131	2	0	2	394	141	271	1e-88	263
SRS1034	Gorai.007G232900.1|PACid:26780246	97.62	42	1	0	118	243	119	160	3e-28	96.3
SRS1035	Gorai.012G070300.6|PACid:26828691	100	215	0	0	3	647	138	352	9e-140	396
SRS1036	Gorai.001G049600.1|PACid:26823531	100	165	0	0	2	496	40	204	2e-102	295
SRS1037	Gorai.005G200400.6|PACid:26803670	99.07	215	2	0	3	647	120	334	3e-142	401
SRS1038	Gorai.004G177200.3|PACid:26774035	98.1	105	2	0	3	317	280	384	6e-72	224
SRS1039	Gorai.002G082100.3|PACid:26794443	98.65	74	1	0	473	252	1	74	5e-25	101
SRS1040	Gorai.007G157400.1|PACid:26779240	99.54	216	1	0	2	649	178	393	1e-154	435
SRS1041	Gorai.007G113000.2|PACid:26783903	99.07	216	2	0	1	648	414	629	6e-157	450
SRS1042	Gorai.012G107400.1|PACid:26827874	99.07	216	2	0	2	649	621	836	1e-145	427
SRS1043	Gorai.009G238800.1|PACid:26768067	97.25	109	3	0	3	329	239	347	2e-53	176
SRS1044	Gorai.005G107200.1|PACid:26805251	97.01	67	2	0	67	267	287	353	1e-51	130
SRS1045	Gorai.013G242800.1|PACid:26787039	97.85	186	4	0	93	650	1	186	9e-129	363
SRS1046	Gorai.011G237300.1|PACid:26808636	99.46	186	1	0	92	649	274	459	1e-124	367
SRS1047	Gorai.009G003900.1|PACid:26766090	99.54	217	1	0	1	651	7	223	2e-128	363
SRS1048	Gorai.012G142000.5|PACid:26825265	100	155	0	0	3	467	444	598	2e-75	239
SRS1049	Gorai.002G201300.1|PACid:26794631	93.83	227	3	1	2	649	28	254	7e-141	398
SRS1050	Gorai.007G149800.2|PACid:26785749	100	127	0	0	270	650	1	127	2e-83	255
SRS1051	Gorai.009G337300.3|PACid:26769210	96.55	145	5	0	217	651	189	333	2e-99	292
SRS1052	Gorai.012G099600.1|PACid:26826393	100	128	0	0	3	386	227	354	6e-89	266
SRS1053	Gorai.006G118400.1|PACid:26829440	100	142	0	0	15	440	1	142	3e-99	285
SRS1054	Gorai.010G249700.1|PACid:26756521	99.54	217	1	0	1	651	106	322	2e-156	439
SRS1055	Gorai.004G170500.6|PACid:26775573	98.61	216	3	0	2	649	30	245	3e-118	337
SRS1056	Gorai.012G032800.1|PACid:26825383	97.6	125	3	0	2	376	2	126	3e-69	208
SRS1057	Gorai.002G055700.1|PACid:26793581	99	201	2	0	2	604	226	426	3e-143	407
SRS1058	Gorai.007G216300.2|PACid:26785653	100	160	0	0	66	545	1	160	2e-123	347
SRS1059	Gorai.010G046500.1|PACid:26761382	97.92	144	3	0	3	434	302	445	4e-92	278
SRS1060	Gorai.007G258400.2|PACid:26783374	98.99	199	2	0	3	599	534	732	3e-137	402
SRS1061	Gorai.004G172900.2|PACid:26776453	83.42	199	33	1	55	651	144	317	4e-93	278
SRS1063	Gorai.008G125500.2|PACid:26812765	97.42	155	4	0	3	467	429	583	5e-102	307
SRS1064	Gorai.013G219800.1|PACid:26787803	96.53	173	6	0	100	618	1	173	2e-108	311
SRS1065	Gorai.007G085500.5|PACid:26779229	99.12	113	1	0	315	653	12	124	4e-76	227
SRS1066	Gorai.001G267800.3|PACid:26820434	100	204	0	0	42	653	1	204	8e-148	412
SRS1067	Gorai.006G165300.1|PACid:26833924	50	146	67	4	34	453	109	248	5e-28	107
SRS1068	Gorai.006G253500.1|PACid:26833516	96.46	113	4	0	3	341	73	185	8e-64	197
SRS1069	Gorai.007G113600.1|PACid:26784515	99.39	163	1	0	72	560	16	178	5e-87	255
SRS1070	Gorai.009G021300.1|PACid:26762565	86.05	43	6	0	60	188	78	120	1e-16	58.5
SRS1071	Gorai.009G042000.1|PACid:26764693	89.94	159	16	0	78	554	1	159	4e-73	219
SRS1072	Gorai.007G165600.4|PACid:26780278	98.43	191	3	0	83	655	1	191	5e-120	345
SRS1073	Gorai.002G241300.1|PACid:26794639	97.56	205	5	0	3	617	54	258	2e-140	400
SRS1074	Gorai.009G049400.1|PACid:26770140	100	93	0	0	7	285	1	93	7e-45	145
SRS1075	Gorai.009G179500.1|PACid:26766689	97.96	147	3	0	2	442	311	457	3e-96	289
SRS1076	Gorai.010G043900.1|PACid:26761282	53.33	30	14	0	92	3	62	91	4e-10	47.4
SRS1077	Gorai.010G252800.1|PACid:26761289	91.59	107	3	1	139	441	1	107	3e-64	195
SRS1078	Gorai.013G157400.9|PACid:26789107	94.67	169	9	0	3	509	213	381	1e-93	280
SRS1079	Gorai.008G233800.2|PACid:26817671	98.33	180	3	0	95	634	1	180	2e-125	356
SRS1080	Gorai.004G244200.1|PACid:26775455	99.29	140	1	0	81	500	1	140	4e-67	204
SRS1081	Gorai.013G198500.1|PACid:26789431	99	201	2	0	55	657	1	201	6e-121	345
SRS1082	Gorai.011G041000.1|PACid:26810459	98.38	185	3	0	103	657	1	185	1e-111	328
SRS1083	Gorai.004G180500.2|PACid:26776884	96.93	163	5	0	60	548	1	163	2e-65	200
SRS1084	Gorai.008G230000.7|PACid:26817216	99.54	219	1	0	1	657	88	306	5e-164	455
SRS1085	Gorai.007G230800.1|PACid:26782710	97.74	133	3	0	1	399	385	517	4e-83	257
SRS1086	Gorai.012G147700.1|PACid:26827577	100	164	0	0	1	492	221	384	1e-111	325
SRS1087	Gorai.012G083400.9|PACid:26828992	99.32	146	1	0	3	440	48	193	7e-96	278
SRS1088	Gorai.002G168200.2|PACid:26793929	95.89	219	9	0	1	657	95	313	7e-135	382
SRS1089	Gorai.004G134600.2|PACid:26771751	99.12	114	1	0	315	656	1	114	8e-74	228
SRS1090	Gorai.007G097700.2|PACid:26782203	98.6	143	2	0	190	618	48	190	1e-67	207
SRS1091	Gorai.009G147100.1|PACid:26767562	99.49	197	1	0	66	656	1	197	2e-135	386
SRS1092	Gorai.011G165600.1|PACid:26809772	98.9	182	2	0	33	578	21	202	2e-117	333
SRS1093	Gorai.010G236400.1|PACid:26758035	98.51	202	3	0	51	656	1	202	6e-141	401
SRS1094	Gorai.001G108500.5|PACid:26822342	97.6	125	3	0	1	375	117	241	5e-49	161
SRS1095	Gorai.005G135900.2|PACid:26801661	99.54	218	1	0	3	656	212	429	1e-139	405
SRS1096	Gorai.002G038800.3|PACid:26794398	99.09	219	2	0	2	658	155	373	2e-133	381
SRS1097	Gorai.009G208400.1|PACid:26767210	95.38	195	9	0	73	657	1	195	2e-118	343
SRS1098	Gorai.008G292000.3|PACid:26815282	97.92	192	4	0	1	576	282	473	3e-121	353
SRS1099	Gorai.003G103300.1|PACid:26797489	100	55	0	0	3	167	460	514	5e-30	117
SRS1100	Gorai.010G078800.2|PACid:26758925	97.87	188	4	0	96	659	1	188	2e-133	375
SRS1101	Gorai.006G101100.1|PACid:26833018	98.17	219	4	0	1	657	59	277	1e-111	322
SRS1102	Gorai.010G066600.1|PACid:26757244	100	151	0	0	5	457	267	417	3e-99	295
SRS1103	Gorai.002G214400.1|PACid:26795079	100	74	0	0	228	449	1	74	2e-48	154
SRS1104	Gorai.006G252300.1|PACid:26833680	99.43	174	1	0	137	658	1	174	5e-129	362
SRS1105	Gorai.013G021500.1|PACid:26786638	100	219	0	0	2	658	268	486	2e-156	445
SRS1106	Gorai.008G182300.2|PACid:26816287	99.3	143	1	0	232	660	1	143	2e-104	298
SRS1107	Gorai.009G017300.1|PACid:26770137	99.28	138	1	0	25	438	1	138	1e-71	215
SRS1108	Gorai.011G133600.1|PACid:26812207	100	132	0	0	12	407	1	132	1e-82	243
SRS1109	Gorai.006G222200.2|PACid:26831013	99.42	171	1	0	118	630	36	206	3e-111	318
SRS1110	Gorai.004G109200.1|PACid:26771985	95.03	161	6	1	115	591	507	667	8e-80	234
SRS1111	Gorai.012G160400.2|PACid:26825257	98.7	154	2	0	121	582	1	154	5e-95	278
SRS1112	Gorai.009G002900.6|PACid:26763744	97.27	220	6	0	3	662	49	268	2e-167	462
SRS1113	Gorai.004G106800.5|PACid:26776379	98.23	113	2	0	1	339	232	344	3e-72	224
SRS1114	Gorai.013G245200.2|PACid:26791018	97.31	186	5	0	106	663	14	199	8e-125	353
SRS1115	Gorai.012G063600.1|PACid:26825602	100	134	0	0	2	403	489	622	5e-79	249
SRS1116	Gorai.007G262900.2|PACid:26779308	95.89	219	9	0	1	657	851	1069	1e-126	384
SRS1117	Gorai.003G025100.1|PACid:26799836	100	220	0	0	2	661	13	232	2e-124	363
SRS1118	Gorai.008G100200.2|PACid:26814408	96.43	84	3	0	60	311	425	508	6e-52	176
SRS1119	Gorai.005G245800.1|PACid:26805812	98.8	83	1	0	89	337	1	83	1e-25	96.3
SRS1120	Gorai.009G027000.1|PACid:26771351	96.05	152	6	0	1	456	337	488	2e-101	303
SRS1121	Gorai.006G156800.3|PACid:26833387	92.42	198	9	1	41	616	1	198	1e-124	355
SRS1122	Gorai.008G245000.1|PACid:26814016	100	114	0	0	1	342	80	193	3e-89	263
SRS1123	Gorai.005G184600.1|PACid:26802272	100	163	0	0	3	491	16	178	1e-114	325
SRS1124	Gorai.003G085400.2|PACid:26798329	97.26	73	2	0	27	245	1259	1331	3e-40	147
SRS1125	Gorai.006G017900.1|PACid:26831496	98.64	221	3	0	3	665	432	652	3e-154	449
SRS1126	Gorai.006G003500.1|PACid:26830040	99.04	209	2	0	26	652	1	209	7e-153	423
SRS1127	Gorai.013G249800.4|PACid:26788067	99.1	221	2	0	2	664	107	327	2e-143	407
SRS1128	Gorai.004G036900.3|PACid:26777678	98.15	216	4	0	18	665	1	216	4e-151	424
SRS1129	Gorai.006G257900.4|PACid:26833825	99.07	108	1	0	343	666	1	108	1e-54	176
SRS1130	Gorai.004G171200.2|PACid:26774287	100	218	0	0	3	656	42	259	1e-160	450
SRS1131	Gorai.007G169400.2|PACid:26782635	98.55	207	3	0	46	666	1	207	3e-146	410
SRS1132	Gorai.009G179700.4|PACid:26771375	100	26	0	0	87	164	21	46	2e-10	56.2
SRS1133	Gorai.005G097000.1|PACid:26802359	99.22	128	1	0	2	385	3122	3249	1e-77	254
SRS1134	Gorai.005G242800.1|PACid:26801672	98.95	190	2	0	2	571	18	207	2e-131	369
SRS1135	Gorai.004G229100.1|PACid:26773689	98.8	166	2	0	28	525	1	166	2e-114	325
SRS1136	Gorai.008G191900.2|PACid:26816987	97.97	148	3	0	1	444	649	796	5e-95	295
SRS1137	Gorai.010G158700.1|PACid:26758135	90.2	153	14	1	82	537	1	153	9e-77	229
SRS1138	Gorai.004G205400.1|PACid:26777621	96.72	183	6	0	1	549	272	454	3e-127	368
SRS1139	Gorai.010G014000.1|PACid:26761305	97.74	221	5	0	3	665	220	440	2e-158	447
SRS1140	Gorai.010G223900.1|PACid:26760972	100	95	0	0	2	286	169	263	2e-62	196
SRS1141	Gorai.007G188400.9|PACid:26785643	98.97	194	2	0	85	666	1	194	4e-121	351
SRS1142	Gorai.001G103100.1|PACid:26823948	100	133	0	0	40	438	1	133	3e-81	239
SRS1143	Gorai.011G051600.2|PACid:26809548	49.45	91	41	2	14	271	602	691	4e-17	80.9
SRS1144	Gorai.007G181500.2|PACid:26782362	95.24	168	8	1	86	589	1	167	1e-93	272
SRS1146	Gorai.007G214500.6|PACid:26779702	98.35	182	3	0	2	547	311	492	6e-115	338
SRS1147	Gorai.012G035100.3|PACid:26827484	100	80	0	0	1	240	292	371	1e-45	156
SRS1148	Gorai.009G039500.1|PACid:26768521	100	86	0	0	59	316	141	226	3e-57	182
SRS1149	Gorai.007G374600.1|PACid:26779776	99.42	172	1	0	48	563	1	172	9e-107	305
SRS1150	Gorai.009G198100.1|PACid:26765348	100	141	0	0	3	425	593	733	3e-98	302
SRS1151	Gorai.006G076500.3|PACid:26834412	99.55	223	1	0	2	670	67	289	7e-160	451
SRS1152	Gorai.004G058500.2|PACid:26776347	98.53	68	1	0	6	209	77	144	6e-59	137
SRS1153	Gorai.009G394500.1|PACid:26766361	96.15	156	6	0	79	546	1	156	7e-84	247
SRS1155	Gorai.001G103700.1|PACid:26821252	81.51	238	7	2	70	672	1	238	1e-128	367
SRS1156	Gorai.004G176400.1|PACid:26771754	100	118	0	0	1	354	330	447	2e-80	248
SRS1157	Gorai.004G079800.5|PACid:26776018	99.34	151	1	0	672	220	44	194	3e-108	310
SRS1158	Gorai.005G162800.1|PACid:26804622	95.05	222	11	0	3	668	95	316	2e-131	383
SRS1159	Gorai.005G182400.1|PACid:26802634	97.26	219	6	0	14	670	1	219	8e-124	357
SRS1160	Gorai.010G040800.1|PACid:26758923	83.33	198	33	1	79	672	1	186	4e-114	329
SRS1161	Gorai.007G006100.5|PACid:26781167	98.21	224	4	0	1	672	93	316	1e-154	436
SRS1162	Gorai.003G051000.1|PACid:26797505	97.62	126	3	0	55	432	1	126	7e-87	253
SRS1163	Gorai.008G155700.1|PACid:26814945	100	64	0	0	480	671	1	64	3e-38	133
SRS1164	Gorai.007G093500.1|PACid:26779381	97.01	167	5	0	2	502	510	676	9e-123	363
SRS1165	Gorai.011G182800.1|PACid:26810297	98.31	59	1	0	353	177	204	262	1e-34	125
SRS1166	Gorai.013G260700.4|PACid:26790454	97.62	126	3	0	1	378	309	434	6e-83	254
SRS1167	Gorai.002G227200.1|PACid:26796802	98.65	223	3	0	4	672	1	223	3e-146	407
SRS1168	Gorai.009G170300.1|PACid:26767171	98.71	155	2	0	3	467	26	180	6e-83	245
SRS1169	Gorai.003G090700.3|PACid:26800246	98.17	219	4	0	15	671	1	219	2e-116	333
SRS1170	Gorai.003G041400.1|PACid:26797258	99.24	132	1	0	32	427	1	132	2e-73	219
SRS1171	Gorai.004G127700.1|PACid:26772969	99.48	194	1	0	1	582	1	194	9e-135	377
SRS1172	Gorai.006G214100.1|PACid:26830180	95.36	194	9	0	92	673	1	194	1e-120	344
SRS1173	Gorai.005G123300.1|PACid:26801438	98.65	148	2	0	1	444	248	395	4e-99	294
SRS1174	Gorai.004G054900.1|PACid:26776951	99.25	134	1	0	60	461	6	139	3e-93	270
SRS1175	Gorai.006G000800.1|PACid:26829753	92.59	54	4	0	180	341	1	54	8e-26	105
SRS1176	Gorai.008G205800.2|PACid:26819126	100	72	0	0	2	217	463	534	1e-41	149
SRS1177	Gorai.006G252600.1|PACid:26834499	99.53	214	1	0	33	674	1	214	2e-115	332
SRS1178	Gorai.013G272300.2|PACid:26786681	100	224	0	0	1	672	154	377	5e-151	429
SRS1179	Gorai.009G262200.3|PACid:26763751	97.77	224	5	0	2	673	8	231	4e-141	396
SRS1180	Gorai.013G049000.6|PACid:26789226	98.95	191	2	0	99	671	11	201	2e-125	354
SRS1181	Gorai.006G172100.1|PACid:26831337	99.43	174	1	0	3	524	283	456	1e-120	351
SRS1182	Gorai.007G112900.1|PACid:26785730	99.01	202	2	0	70	675	1	202	2e-111	327
SRS1183	Gorai.013G234800.3|PACid:26791549	98.17	164	3	0	3	494	105	268	2e-110	318
SRS1184	Gorai.002G079600.1|PACid:26793296	100	225	0	0	1	675	373	597	2e-159	455
SRS1185	Gorai.012G150400.1|PACid:26826321	99.11	224	2	0	4	675	1	224	3e-165	460
SRS1186	Gorai.009G454600.1|PACid:26769206	100	38	0	0	1	114	25	62	4e-20	82
SRS1187	Gorai.012G068200.3|PACid:26826446	97.72	219	5	0	17	673	1	219	4e-150	423
SRS1188	Gorai.010G180800.2|PACid:26757283	99.01	203	2	0	67	675	1	203	2e-148	413
SRS1189	Gorai.013G225600.1|PACid:26788590	97.44	117	3	0	215	565	1	117	1e-63	194
SRS1190	Gorai.010G110200.1|PACid:26757747	98.1	211	4	0	1	633	310	520	3e-144	413
SRS1191	Gorai.011G241500.3|PACid:26806779	98.35	182	3	0	130	675	1	182	3e-121	345
SRS1192	Gorai.013G205700.1|PACid:26786284	98.91	184	2	0	35	586	1	184	9e-111	320
SRS1193	Gorai.011G079600.1|PACid:26808249	98.25	114	2	0	80	421	477	590	2e-56	190
SRS1194	Gorai.013G118100.2|PACid:26790229	96.7	182	6	0	1	546	123	304	2e-132	375
SRS1195	Gorai.001G001300.2|PACid:26819720	100	126	0	0	3	380	360	485	1e-85	263
SRS1196	Gorai.006G156300.1|PACid:26831268	94.67	169	9	0	116	622	1	169	8e-98	289
SRS1197	Gorai.001G037000.4|PACid:26823739	96.71	152	5	0	3	458	55	206	4e-106	305
SRS1198	Gorai.008G168900.2|PACid:26815006	99.56	225	1	0	3	677	294	518	2e-135	392
SRS1199	Gorai.001G089400.1|PACid:26820395	99.45	183	1	0	128	676	1	183	1e-103	311
SRS1200	Gorai.010G228000.1|PACid:26756297	97.26	146	4	0	3	440	254	399	2e-68	216
SRS1201	Gorai.007G367800.1|PACid:26779385	97.95	195	4	0	93	677	4	198	9e-96	279
SRS1202	Gorai.012G129300.1|PACid:26825979	99.41	170	1	0	168	677	1	170	3e-131	370
SRS1203	Gorai.008G278400.1|PACid:26812817	99.34	151	1	0	226	678	1	151	6e-104	300
SRS1204	Gorai.013G079300.1|PACid:26786689	97.22	144	4	0	2	433	1	144	3e-103	295
SRS1206	Gorai.006G254300.1|PACid:26834544	99.52	208	1	0	55	678	2	209	4e-101	298
SRS1207	Gorai.006G167800.1|PACid:26834711	99.08	218	2	0	26	679	1	218	7e-150	417
SRS1208	Gorai.002G191700.2|PACid:26793774	97.53	81	2	0	438	680	1	81	3e-49	166
SRS1211	Gorai.007G295600.5|PACid:26784143	97.16	141	4	0	259	681	1	141	2e-72	221
SRS1212	Gorai.006G167500.2|PACid:26833417	100	226	0	0	4	681	1	226	3e-128	371
SRS1213	Gorai.004G242200.7|PACid:26774551	100	149	0	0	234	680	1	149	1e-81	245
SRS1214	Gorai.003G145200.1|PACid:26801107	96.95	131	4	0	2	394	52	182	2e-94	275
SRS1215	Gorai.007G141000.3|PACid:26779222	100	110	0	0	151	480	29	138	1e-71	215
SRS1216	Gorai.005G051000.1|PACid:26803419	100	134	0	0	83	484	1	134	1e-90	263
SRS1217	Gorai.008G139100.3|PACid:26816110	100	128	0	0	3	386	628	755	1e-84	267
SRS1218	Gorai.006G159400.1|PACid:26829812	100	112	0	0	40	375	1	112	3e-75	225
SRS1219	Gorai.010G035900.1|PACid:26759811	87.5	64	8	0	465	656	1	64	8e-29	112
SRS1220	Gorai.009G187400.1|PACid:26770367	97.8	227	5	0	1	681	32	258	2e-145	407
SRS1221	Gorai.006G175200.1|PACid:26832949	96.23	53	2	0	523	681	1	53	2e-26	103
SRS1222	Gorai.004G195500.8|PACid:26772031	98.32	179	3	0	145	681	1	179	3e-121	344
SRS1223	Gorai.013G269200.4|PACid:26790244	97.97	197	4	0	11	601	40	236	2e-144	403
SRS1224	Gorai.009G179900.8|PACid:26761810	100	208	0	0	61	684	1	208	4e-132	379
SRS1225	Gorai.011G041300.1|PACid:26809461	99.19	123	1	0	54	422	1	123	7e-64	195
SRS1226	Gorai.009G192800.1|PACid:26768908	97.04	169	5	0	2	508	432	600	5e-101	306
SRS1227	Gorai.004G144100.3|PACid:26771918	97.01	67	2	0	1	201	81	147	9e-42	140
SRS1228	Gorai.005G199400.1|PACid:26802074	34.96	123	80	0	587	219	8	130	1e-16	68.6
SRS1229	Gorai.003G094300.2|PACid:26797297	100	190	0	0	3	572	767	956	4e-98	306
SRS1230	Gorai.004G230700.1|PACid:26773241	99.56	228	1	0	1	684	248	475	6e-163	461
SRS1231	Gorai.009G004200.1|PACid:26767525	100	228	0	0	3	686	431	658	4e-137	405
SRS1232	Gorai.010G098800.1|PACid:26760312	99.49	196	1	0	97	684	1	196	1e-140	393
SRS1233	Gorai.009G025500.2|PACid:26769117	99.07	215	2	0	42	686	16	230	5e-138	389
SRS1234	Gorai.003G000600.2|PACid:26798245	96.27	134	5	0	57	458	1	134	1e-79	236
SRS1235	Gorai.007G102300.2|PACid:26781541	97.64	212	5	0	51	686	1	212	3e-148	417
SRS1236	Gorai.011G143200.9|PACid:26811925	97.82	229	4	1	2	685	497	725	4e-123	367
SRS1237	Gorai.013G091900.1|PACid:26787298	96.71	213	7	0	26	664	311	523	2e-157	452
SRS1238	Gorai.009G148000.1|PACid:26771279	96.93	228	7	0	3	686	155	382	1e-154	441
SRS1239	Gorai.006G118800.1|PACid:26830303	100	159	0	0	22	498	1	159	7e-121	341
SRS1240	Gorai.011G184800.1|PACid:26810273	96.6	147	5	0	3	443	1069	1215	2e-66	222
SRS1241	Gorai.009G292800.11|PACid:26768626	96.17	209	8	0	59	685	3	211	3e-143	414
SRS1242	Gorai.011G080100.2|PACid:26811854	99.51	203	1	0	1	609	126	328	8e-145	408
SRS1243	Gorai.009G217600.1|PACid:26770639	97.01	167	5	0	186	686	16	182	2e-108	318
SRS1244	Gorai.005G263900.1|PACid:26806699	98.46	195	3	0	102	686	1	195	2e-138	390
SRS1245	Gorai.002G121600.3|PACid:26792979	98.88	178	2	0	103	636	1	178	8e-92	271
SRS1246	Gorai.013G175400.1|PACid:26788570	100	213	0	0	49	687	25	237	2e-157	437
SRS1247	Gorai.004G167700.2|PACid:26772930	97.38	229	6	0	1	687	1525	1753	1e-120	377
SRS1248	Gorai.011G289300.1|PACid:26811160	97.81	228	5	0	1	684	129	356	1e-165	462
SRS1249	Gorai.004G030300.1|PACid:26773589	97.21	179	5	1	3	539	136	313	8e-114	329
SRS1250	Gorai.001G203300.4|PACid:26821891	100	216	0	0	42	689	1	216	2e-145	407
SRS1251	Gorai.011G055300.1|PACid:26810479	100	218	0	0	2	655	20	237	7e-155	430
SRS1252	Gorai.007G151500.1|PACid:26783117	97.87	141	3	0	15	437	1	141	1e-57	180
SRS1253	Gorai.008G020900.1|PACid:26813384	96.98	199	6	0	93	689	1	199	4e-119	338
SRS1254	Gorai.009G114000.3|PACid:26768041	98.89	90	1	0	3	272	954	1043	3e-41	150
SRS1255	Gorai.011G134300.1|PACid:26808582	100	220	0	0	29	688	45	264	1e-165	461
SRS1256	Gorai.008G068000.2|PACid:26813078	98.08	156	3	0	2	469	11	166	2e-103	297
SRS1257	Gorai.006G009700.1|PACid:26830785	97.79	181	4	0	146	688	1	181	2e-125	360
SRS1258	Gorai.004G108700.4|PACid:26773065	99.38	160	1	0	1	480	508	667	1e-103	314
SRS1259	Gorai.002G229900.7|PACid:26795335	99.51	203	1	0	79	687	1	203	1e-152	426
SRS1260	Gorai.007G375600.3|PACid:26781189	97.42	194	5	0	57	638	454	647	1e-117	350
SRS1261	Gorai.009G148400.2|PACid:26762335	99.51	206	1	0	66	683	1	206	4e-146	415
SRS1262	Gorai.008G068100.2|PACid:26812695	100	229	0	0	3	689	281	509	1e-149	431
SRS1263	Gorai.010G250800.1|PACid:26757085	75	52	13	0	277	432	164	215	3e-17	78.6
SRS1264	Gorai.004G135900.3|PACid:26777647	100	148	0	0	49	492	1	148	2e-110	314
SRS1265	Gorai.011G021200.2|PACid:26806866	93.03	201	13	2	21	620	1	199	2e-123	351
SRS1266	Gorai.009G225000.2|PACid:26771328	99.22	128	1	0	39	422	1	128	7e-89	259
SRS1267	Gorai.011G087200.4|PACid:26809828	99.5	202	1	0	84	689	1	202	2e-122	350
SRS1268	Gorai.011G201700.2|PACid:26809703	98.28	174	3	0	170	691	1	174	3e-90	265
SRS1269	Gorai.004G064900.1|PACid:26776788	90.38	104	10	0	191	502	130	233	2e-59	187
SRS1270	Gorai.006G266100.2|PACid:26833157	99.48	192	1	0	3	578	173	364	4e-142	402
SRS1271	Gorai.007G264600.2|PACid:26783429	99.26	136	1	0	83	490	1	136	8e-64	196
SRS1272	Gorai.004G123000.2|PACid:26775107	98.76	161	2	0	1	483	388	548	6e-108	322
SRS1273	Gorai.002G172300.7|PACid:26796395	86.3	146	17	1	262	690	367	512	4e-65	211
SRS1274	Gorai.002G198000.1|PACid:26796146	100	153	0	0	201	659	1	153	5e-110	313
SRS1275	Gorai.006G152700.1|PACid:26830720	97.78	135	3	0	1	405	37	171	4e-91	266
SRS1276	Gorai.004G179600.2|PACid:26775700	79.79	193	39	1	112	690	349	507	8e-93	285
SRS1277	Gorai.001G218400.4|PACid:26825015	99.13	115	1	0	84	428	18	132	4e-80	237
SRS1278	Gorai.007G013700.1|PACid:26783956	100	85	0	0	2	256	734	818	5e-48	169
SRS1279	Gorai.004G275200.2|PACid:26772960	97.48	159	4	0	25	501	1	159	2e-101	291
SRS1280	Gorai.012G039600.4|PACid:26825855	100	158	0	0	220	693	1	158	3e-111	320
SRS1281	Gorai.009G314700.2|PACid:26767519	94.33	194	11	0	112	693	63	256	2e-92	276
SRS1282	Gorai.011G083000.6|PACid:26810729	99.53	211	1	0	3	635	585	795	5e-147	430
SRS1283	Gorai.012G107500.2|PACid:26827277	98.65	222	3	0	27	692	1	222	5e-161	448
SRS1284	Gorai.009G277800.1|PACid:26763476	96.35	192	6	1	121	693	1	192	1e-130	374
SRS1285	Gorai.009G434400.1|PACid:26765618	100	187	0	0	1	561	18	204	2e-116	332
SRS1286	Gorai.003G186200.4|PACid:26798360	98.46	130	2	0	71	460	1	130	7e-73	226
SRS1287	Gorai.011G216700.1|PACid:26808142	97.75	89	2	0	182	448	1	89	2e-24	93.6
SRS1288	Gorai.011G125400.2|PACid:26807927	68.51	181	57	1	3	545	132	259	9e-81	243
SRS1289	Gorai.012G026600.3|PACid:26826647	99.12	113	1	0	356	694	20	132	1e-77	240
SRS1290	Gorai.012G068600.1|PACid:26825353	100	212	0	0	49	684	1	212	4e-155	429
SRS1291	Gorai.004G180300.2|PACid:26775354	98.7	231	3	0	2	694	942	1172	2e-159	473
SRS1292	Gorai.004G284600.5|PACid:26775911	98.7	231	3	0	2	694	146	376	5e-173	483
SRS1293	Gorai.004G047800.1|PACid:26776508	99.33	150	1	0	41	490	1	150	1e-102	295
SRS1294	Gorai.010G085300.8|PACid:26758027	98.9	181	2	0	3	545	72	252	1e-130	369
SRS1295	Gorai.011G083900.1|PACid:26812359	97.79	181	4	0	87	629	1	181	2e-83	252
SRS1296	Gorai.011G164700.1|PACid:26810414	99.54	218	1	0	40	693	3	220	1e-158	439
SRS1297	Gorai.013G134900.8|PACid:26786938	95.54	157	7	0	224	694	8	164	4e-104	305
SRS1298	Gorai.013G149500.3|PACid:26789899	97.84	231	5	0	1	693	152	382	8e-160	449
SRS1299	Gorai.001G071100.1|PACid:26820591	76.06	213	51	2	56	694	1	170	1e-48	159
SRS1300	Gorai.007G020800.2|PACid:26784569	99.08	218	2	0	42	695	1	218	1e-132	385
SRS1301	Gorai.007G011800.3|PACid:26779653	98	200	4	0	3	602	155	354	7e-148	417
SRS1302	Gorai.004G075300.1|PACid:26776605	100	191	0	0	124	696	1	191	6e-135	381
SRS1303	Gorai.003G032900.1|PACid:26797050	99.12	228	2	0	3	686	33	260	1e-163	453
SRS1304	Gorai.008G246300.1|PACid:26814297	97.56	205	5	0	65	679	6	210	8e-133	375
SRS1305	Gorai.013G179700.1|PACid:26788019	98	200	4	0	96	695	1	200	7e-147	408
SRS1306	Gorai.007G347900.1|PACid:26779158	99.47	188	1	0	3	566	325	512	5e-134	387
SRS1307	Gorai.004G059000.2|PACid:26772311	97.69	216	5	0	51	698	3	218	3e-137	390
SRS1308	Gorai.011G095000.1|PACid:26807649	99.5	201	1	0	2	604	143	343	4e-147	414
SRS1309	Gorai.009G010200.3|PACid:26764263	100	211	0	0	1	633	473	683	3e-149	432
SRS1310	Gorai.009G426400.1|PACid:26762118	97.44	117	3	0	132	482	97	213	4e-77	232
SRS1311	Gorai.007G033400.2|PACid:26783290	99.37	159	1	0	3	479	218	376	4e-107	314
SRS1312	Gorai.001G043000.1|PACid:26823313	97.83	230	5	1	8	697	1	227	1e-110	318
SRS1313	Gorai.013G107600.3|PACid:26786656	98.53	68	1	0	289	86	936	1003	3e-39	145
SRS1314	Gorai.005G094500.7|PACid:26805723	95.79	214	9	0	3	644	69	282	6e-137	386
SRS1315	Gorai.004G033000.1|PACid:26777084	98.97	194	2	0	118	699	1	194	2e-103	299
SRS1316	Gorai.001G035000.8|PACid:26823360	98.93	187	2	0	2	562	67	253	3e-132	373
SRS1317	Gorai.007G187000.1|PACid:26780956	96.96	230	7	0	2	691	175	404	3e-174	486
SRS1318	Gorai.001G212800.3|PACid:26820412	100	217	0	0	49	699	1	217	3e-138	387
SRS1319	Gorai.005G070200.3|PACid:26803288	90.18	163	16	0	153	641	1	163	9e-97	295
SRS1320	Gorai.003G122800.1|PACid:26799750	99.24	132	1	0	231	626	1	132	1e-76	228
SRS1321	Gorai.006G133800.1|PACid:26833856	99.56	226	1	0	1	678	4	229	3e-147	410
SRS1322	Gorai.009G200700.3|PACid:26770745	100	222	0	0	33	698	1	222	5e-135	383
SRS1323	Gorai.004G181400.3|PACid:26774639	98.96	193	2	0	120	698	1	193	1e-134	381
SRS1324	Gorai.010G182100.1|PACid:26759011	96.82	220	6	1	43	699	1	220	7e-142	403
SRS1325	Gorai.N002700.1|PACid:26777915	71.11	90	26	1	187	456	58	145	4e-34	120
SRS1326	Gorai.002G167700.4|PACid:26794065	97.93	145	3	0	3	437	592	736	2e-94	292
SRS1327	Gorai.008G042900.2|PACid:26816061	96.97	165	5	0	198	692	1	165	2e-108	315
SRS1328	Gorai.005G156800.1|PACid:26802553	99.34	152	1	0	17	472	1	152	4e-111	316
SRS1329	Gorai.007G160200.2|PACid:26781564	98.71	233	3	0	2	700	119	351	2e-168	470
SRS1330	Gorai.009G426400.1|PACid:26762118	81.63	147	27	0	33	473	67	213	6e-79	237
SRS1331	Gorai.007G138400.3|PACid:26784095	95.97	149	6	0	29	475	139	287	4e-91	270
SRS1332	Gorai.012G160600.1|PACid:26826902	98.17	109	2	0	115	441	18	126	6e-76	226
SRS1333	Gorai.009G129800.2|PACid:26766593	96.97	198	6	0	109	702	27	224	1e-127	362
SRS1334	Gorai.010G244600.5|PACid:26760759	99.52	207	1	0	40	660	228	434	5e-149	427
SRS1335	Gorai.001G073500.1|PACid:26820503	100	220	0	0	42	701	1	220	3e-154	430
SRS1336	Gorai.006G030300.6|PACid:26832570	97.38	229	6	0	1	687	15	243	2e-162	450
SRS1337	Gorai.001G144200.1|PACid:26821469	92.41	79	5	1	469	702	1	79	2e-39	134
SRS1338	Gorai.013G148400.4|PACid:26787770	97.69	173	4	0	185	703	1	173	3e-107	322
SRS1339	Gorai.007G217900.5|PACid:26784529	99.19	123	1	0	336	704	7	129	9e-81	249
SRS1340	Gorai.001G258400.1|PACid:26823492	97.86	234	5	0	2	703	934	1167	6e-138	418
SRS1341	Gorai.013G199400.1|PACid:26789284	94.51	164	9	0	2	493	21	184	9e-110	314
SRS1342	Gorai.006G265000.1|PACid:26831319	100	150	0	0	2	451	52	201	9e-86	254
SRS1343	Gorai.011G080700.3|PACid:26810800	98.82	170	2	0	16	525	1	170	2e-118	335
SRS1344	Gorai.008G135900.2|PACid:26814472	98.43	127	2	0	1	381	265	391	1e-85	260
SRS1345	Gorai.002G234200.1|PACid:26793295	88.74	222	25	0	23	688	22	243	1e-133	377
SRS1346	Gorai.001G020100.1|PACid:26824862	96.05	228	9	0	21	704	1	228	2e-155	431
SRS1347	Gorai.012G136800.1|PACid:26828489	100	176	0	0	2	529	222	397	3e-127	366
SRS1349	Gorai.004G046300.1|PACid:26775973	99.44	178	1	0	47	580	1	178	3e-130	365
SRS1350	Gorai.003G025900.1|PACid:26798467	94.87	156	8	1	1	468	320	474	3e-105	313
SRS1351	Gorai.012G176200.1|PACid:26826366	97.18	71	2	0	1	213	45	115	1e-62	144
SRS1352	Gorai.013G122600.1|PACid:26786677	83.53	85	14	0	285	539	323	407	3e-39	144
SRS1353	Gorai.006G163200.3|PACid:26831514	95.39	217	10	1	9	659	37	251	1e-116	334
SRS1354	Gorai.009G234600.1|PACid:26770783	100	123	0	0	3	371	136	258	5e-82	247
SRS1355	Gorai.006G145100.8|PACid:26831791	96.45	197	7	0	2	592	1109	1305	2e-100	318
SRS1356	Gorai.009G235500.1|PACid:26770825	99.47	188	1	0	3	566	132	319	6e-138	390
SRS1357	Gorai.001G185400.1|PACid:26823973	31.08	74	51	0	257	36	14	87	3e-07	50.4
SRS1358	Gorai.004G291700.5|PACid:26774517	87.5	96	12	0	172	459	469	564	8e-49	169
SRS1359	Gorai.009G297600.1|PACid:26767646	96.31	217	8	0	37	687	19	235	4e-146	413
SRS1360	Gorai.012G175700.1|PACid:26827634	99.07	216	2	0	59	706	9	224	1e-148	414
SRS1361	Gorai.002G158100.2|PACid:26796270	89.57	115	12	0	57	401	1	115	1e-70	212
SRS1362	Gorai.006G039200.3|PACid:26831439	96.59	205	7	0	8	622	1	205	7e-142	404
SRS1363	Gorai.013G007000.1|PACid:26786473	99.11	224	2	0	33	704	1	224	3e-159	442
SRS1364	Gorai.010G019700.1|PACid:26756706	100	149	0	0	1	447	482	630	5e-103	312
SRS1365	Gorai.001G267400.1|PACid:26821314	97.58	165	4	0	57	551	1	165	5e-92	268
SRS1366	Gorai.011G029800.1|PACid:26811783	98.21	168	3	0	3	506	77	244	3e-77	234
SRS1367	Gorai.006G223900.1|PACid:26829862	98.86	88	1	0	2	265	351	438	7e-58	182
SRS1368	Gorai.010G205500.1|PACid:26760638	100	73	0	0	56	274	1	73	9e-48	153
SRS1369	Gorai.013G241200.1|PACid:26789673	99.56	227	1	0	27	707	1	227	3e-161	456
SRS1370	Gorai.011G070000.3|PACid:26807000	99.06	212	2	0	72	707	1	212	2e-149	421
SRS1371	Gorai.006G199400.4|PACid:26834736	100	130	0	0	2	391	151	280	5e-92	273
SRS1373	Gorai.009G440500.1|PACid:26764462	96.97	165	5	0	2	496	197	361	3e-117	340
SRS1374	Gorai.013G168800.1|PACid:26787538	99.58	236	1	0	2	709	179	414	7e-177	493
SRS1375	Gorai.002G101900.3|PACid:26793232	99.47	189	1	0	142	708	1	189	1e-133	377
SRS1376	Gorai.001G038600.1|PACid:26819821	98.96	193	2	0	82	660	50	242	2e-139	391
SRS1377	Gorai.010G078400.1|PACid:26758173	98.47	131	2	0	44	436	1	131	2e-80	238
SRS1378	Gorai.006G144200.1|PACid:26834028	98.78	164	2	0	41	532	1	164	1e-118	336
SRS1379	Gorai.003G086200.1|PACid:26800077	98.76	161	2	0	96	578	1	161	3e-113	322
SRS1380	Gorai.004G237100.1|PACid:26773906	100	174	0	0	41	562	20	193	8e-107	307
SRS1381	Gorai.007G235800.1|PACid:26779494	97.03	236	7	0	2	709	238	473	3e-155	441
SRS1382	Gorai.004G194400.2|PACid:26776758	99.37	159	1	0	234	710	1	159	3e-54	179
SRS1383	Gorai.012G084000.1|PACid:26828820	100	125	0	0	44	418	1	125	2e-88	258
SRS1384	Gorai.004G175000.1|PACid:26774725	96.95	164	5	0	218	709	28	191	3e-77	235
SRS1385	Gorai.012G094000.1|PACid:26828390	98.21	112	2	0	144	479	1	112	3e-63	193
SRS1386	Gorai.010G236500.2|PACid:26756319	98.53	204	3	0	84	695	20	223	3e-135	387
SRS1387	Gorai.002G014800.2|PACid:26792401	98.92	186	2	0	1	558	314	499	1e-111	330
SRS1388	Gorai.008G100300.1|PACid:26814546	99.33	149	1	0	201	647	1	149	4e-90	267
SRS1389	Gorai.006G124600.2|PACid:26831887	98.18	165	3	0	3	497	561	725	2e-106	323
SRS1390	Gorai.002G051200.1|PACid:26791891	97.85	233	5	0	3	701	35	267	4e-166	464
SRS1391	Gorai.005G201300.5|PACid:26804977	94.76	210	11	0	84	713	1	210	3e-100	299
SRS1392	Gorai.002G188400.4|PACid:26793885	98.31	237	4	0	3	713	23	259	2e-166	475
SRS1393	Gorai.009G211800.2|PACid:26767452	98.17	164	2	1	8	496	51	214	3e-113	324
SRS1394	Gorai.003G085900.2|PACid:26797256	98.34	181	3	0	3	545	241	421	1e-109	322
SRS1396	Gorai.002G234600.4|PACid:26796817	97.89	237	5	0	2	712	110	346	2e-156	446
SRS1397	Gorai.006G246500.1|PACid:26831404	100	152	0	0	79	534	1	152	7e-106	303
SRS1398	Gorai.007G218100.1|PACid:26785704	98.54	206	3	0	96	713	1	206	4e-132	375
SRS1399	Gorai.012G017000.2|PACid:26825835	98.02	101	2	0	410	712	138	238	2e-63	199
SRS1400	Gorai.009G070400.1|PACid:26765458	93.91	115	7	0	369	713	116	230	2e-106	220
SRS1401	Gorai.006G193500.1|PACid:26832876	99.52	209	1	0	87	713	1	209	5e-120	353
SRS1402	Gorai.005G203900.1|PACid:26802690	97.05	237	7	0	3	713	1	237	2e-150	424
SRS1403	Gorai.011G001000.2|PACid:26811396	98.62	145	2	0	2	436	330	474	1e-92	281
SRS1404	Gorai.011G204600.1|PACid:26811907	42.59	216	117	3	80	706	4	216	1e-59	188
SRS1405	Gorai.005G122300.1|PACid:26801185	98.99	199	2	0	1	597	547	745	4e-130	385
SRS1406	Gorai.002G096100.4|PACid:26792545	98.77	162	2	0	8	493	123	284	8e-114	328
SRS1407	Gorai.004G129800.2|PACid:26772614	98.84	172	2	0	3	518	326	497	3e-116	342
SRS1408	Gorai.013G226300.7|PACid:26788222	98.63	219	3	0	57	713	1	219	1e-154	432
SRS1409	Gorai.011G012300.1|PACid:26809732	56.74	141	61	2	484	62	867	952	2e-54	141
SRS1410	Gorai.001G111100.2|PACid:26821727	99.13	229	2	0	28	714	14	242	2e-177	488
SRS1411	Gorai.002G158700.2|PACid:26794502	99.38	160	1	0	234	713	79	238	4e-17	80.9
SRS1412	Gorai.009G321600.3|PACid:26766195	99.54	219	1	0	18	674	1	219	3e-148	414
SRS1413	Gorai.011G234300.1|PACid:26807935	99.42	172	1	0	2	517	47	218	7e-121	343
SRS1414	Gorai.010G144600.1|PACid:26759018	96.58	117	4	1	366	716	125	240	8e-100	220
SRS1415	Gorai.003G100800.1|PACid:26798820	100	225	0	0	40	714	1	225	5e-151	420
SRS1416	Gorai.009G074800.4|PACid:26765740	99.04	209	2	0	88	714	1	209	2e-135	387
SRS1417	Gorai.003G004900.1|PACid:26799119	98.2	222	4	0	51	716	1	222	1e-116	338
SRS1418	Gorai.008G158800.3|PACid:26818795	100	126	0	0	63	440	1	126	2e-84	248
SRS1419	Gorai.011G056900.1|PACid:26811090	100	119	0	0	66	422	1	119	3e-72	217
SRS1420	Gorai.011G101900.1|PACid:26806833	86.9	84	9	1	206	451	388	471	4e-40	144
SRS1421	Gorai.011G000500.1|PACid:26808825	97.9	238	5	1	2	715	198	433	1e-155	445
SRS1422	Gorai.013G170700.6|PACid:26786479	95.9	195	7	1	134	715	82	276	5e-133	378
SRS1423	Gorai.013G010700.1|PACid:26791088	95.73	211	9	0	15	647	1	211	8e-150	416
SRS1424	Gorai.002G115900.2|PACid:26793957	99.16	239	2	0	2	718	98	336	0	511
SRS1425	Gorai.001G122700.1|PACid:26824343	95.6	182	8	0	173	718	1	182	3e-111	318
SRS1426	Gorai.001G124100.2|PACid:26819661	98.95	190	2	0	3	572	114	303	2e-101	298
SRS1427	Gorai.013G132200.3|PACid:26786267	99.35	153	1	0	79	537	21	173	9e-109	311
SRS1428	Gorai.011G147400.6|PACid:26811974	100	239	0	0	2	718	70	308	2e-163	455
SRS1429	Gorai.001G036400.2|PACid:26820759	100	132	0	0	321	716	14	145	3e-60	195
SRS1430	Gorai.003G149800.1|PACid:26798841	95.45	176	6	1	26	547	1	176	1e-59	187
SRS1431	Gorai.013G201200.1|PACid:26789811	98.27	173	3	0	3	521	5	177	2e-120	341
SRS1432	Gorai.009G061600.1|PACid:26765398	99.17	121	1	0	357	719	35	155	3e-86	256
SRS1433	Gorai.004G135500.1|PACid:26774704	98.25	229	4	0	32	718	340	568	2e-163	469
SRS1434	Gorai.002G017600.1|PACid:26796907	99.31	144	1	0	85	516	30	173	5e-78	233
SRS1435	Gorai.004G025900.3|PACid:26772173	99	201	2	0	116	718	1	201	1e-140	395
SRS1436	Gorai.008G236500.1|PACid:26818280	93.75	144	8	1	3	431	68	211	2e-94	276
SRS1437	Gorai.005G041500.4|PACid:26802327	99.58	239	1	0	3	719	389	627	3e-157	451
SRS1438	Gorai.001G177000.2|PACid:26824593	100	119	0	0	1	357	14	132	7e-83	244
SRS1439	Gorai.001G198400.1|PACid:26822123	98.62	145	2	0	27	461	276	420	2e-96	289
SRS1440	Gorai.009G447600.1|PACid:26769353	83.52	176	29	0	11	538	1	176	7e-104	299
SRS1441	Gorai.010G243900.1|PACid:26761391	98.75	240	3	0	1	720	345	584	5e-167	475
SRS1442	Gorai.009G222500.4|PACid:26766114	96.63	208	7	0	93	716	1	208	1e-116	333
SRS1443	Gorai.009G012700.1|PACid:26767334	99.58	240	1	0	1	720	209	448	6e-167	470
SRS1444	Gorai.004G172400.3|PACid:26776263	97.73	176	4	0	1	528	879	1054	2e-105	328
SRS1445	Gorai.009G079400.1|PACid:26763496	95.94	197	7	2	134	721	1	196	2e-128	364
SRS1446	Gorai.012G114100.2|PACid:26826571	98.25	228	4	0	38	721	1	228	2e-157	439
SRS1447	Gorai.013G040500.4|PACid:26790876	99.51	206	1	0	104	721	1	206	2e-146	415
SRS1448	Gorai.005G077200.1|PACid:26806419	100	152	0	0	55	510	1	152	8e-96	278
SRS1449	Gorai.009G068400.5|PACid:26763473	95.42	131	6	0	30	422	212	342	1e-81	248
SRS1450	Gorai.002G095400.3|PACid:26795727	91.33	173	15	0	201	719	1	173	8e-113	325
SRS1451	Gorai.009G017100.1|PACid:26764419	100	240	0	0	3	722	249	488	6e-144	417
SRS1452	Gorai.008G106000.1|PACid:26818266	99.19	124	1	0	182	553	575	698	2e-96	253
SRS1453	Gorai.010G175500.4|PACid:26756598	98.88	178	2	0	1	534	1038	1215	3e-94	300
SRS1454	Gorai.009G422000.1|PACid:26764739	99.5	202	1	0	117	722	1	202	3e-129	367
SRS1455	Gorai.002G263100.1|PACid:26793428	100	143	0	0	295	723	1	143	2e-102	302
SRS1456	Gorai.008G183200.5|PACid:26812815	96.94	196	6	0	723	136	278	473	6e-119	348
SRS1457	Gorai.009G160400.1|PACid:26763722	99.05	211	2	0	3	635	647	857	2e-133	397
SRS1458	Gorai.004G070400.1|PACid:26772577	99.17	241	2	0	1	723	221	461	3e-137	406
SRS1459	Gorai.009G163600.1|PACid:26768251	97.5	240	6	1	4	723	1	238	1e-137	394
SRS1460	Gorai.009G006900.2|PACid:26765193	77.5	40	9	1	220	339	3	40	8e-10	57
SRS1461	Gorai.011G009200.1|PACid:26812567	99.57	234	1	0	1	702	2	235	2e-171	473
SRS1462	Gorai.013G167700.2|PACid:26787575	96.89	225	7	0	49	723	1	225	3e-138	392
SRS1463	Gorai.003G158900.4|PACid:26798519	98.48	197	3	0	132	722	1	197	5e-133	389
SRS1464	Gorai.002G195700.1|PACid:26791708	98.33	240	4	0	3	722	261	500	9e-115	340
SRS1465	Gorai.009G122300.1|PACid:26766519	99.55	224	1	0	14	685	1	224	3e-138	388
SRS1466	Gorai.002G242600.1|PACid:26794788	98.66	224	3	0	3	674	82	305	1e-145	410
SRS1467	Gorai.009G028100.13|PACid:26762896	100	196	0	0	1	588	213	408	7e-123	356
SRS1468	Gorai.008G017500.5|PACid:26817759	100	195	0	0	2	586	83	277	1e-148	416
SRS1469	Gorai.002G234200.1|PACid:26793295	99.57	233	1	0	25	723	1	233	3e-146	409
SRS1470	Gorai.010G014500.1|PACid:26757633	93.83	227	14	0	2	682	298	524	2e-148	425
SRS1471	Gorai.004G011900.1|PACid:26775215	99.31	145	1	0	49	483	1	145	2e-106	304
SRS1472	Gorai.011G087800.1|PACid:26811187	76.35	148	35	1	174	617	1	116	7e-48	163
SRS1473	Gorai.005G187400.6|PACid:26801294	93.67	79	5	0	2	238	394	472	2e-43	153
SRS1474	Gorai.009G288100.2|PACid:26768172	99.17	241	2	0	2	724	319	559	6e-174	492
SRS1475	Gorai.013G031700.1|PACid:26791332	100	221	0	0	2	664	600	820	4e-149	436
SRS1476	Gorai.008G281500.1|PACid:26817605	93.85	195	12	0	141	725	16	210	1e-130	380
SRS1477	Gorai.008G269600.1|PACid:26816475	100	119	0	0	2	358	2091	2209	8e-71	236
SRS1478	Gorai.011G000600.1|PACid:26811437	48.97	194	97	4	1	576	5	129	5e-40	135
SRS1479	Gorai.002G267600.1|PACid:26793419	100	130	0	0	1	390	55	184	1e-93	273
SRS1480	Gorai.013G052700.5|PACid:26791443	98.29	234	4	0	6	707	49	282	2e-166	462
SRS1481	Gorai.007G046200.4|PACid:26779236	98.51	134	2	0	8	409	637	770	2e-56	193
SRS1482	Gorai.001G219200.1|PACid:26820545	100	30	0	0	73	162	1	30	7e-11	60.1
SRS1483	Gorai.005G183600.7|PACid:26803853	100	103	0	0	95	403	1	103	4e-47	154
SRS1484	Gorai.011G137000.2|PACid:26807948	96.61	59	1	1	386	559	1	59	2e-39	117
SRS1485	Gorai.010G064000.1|PACid:26760673	92.47	186	14	0	60	617	1	186	6e-109	313
SRS1486	Gorai.008G058800.1|PACid:26813726	99.39	165	1	0	77	571	1	165	5e-116	329
SRS1487	Gorai.005G042000.1|PACid:26803418	100	203	0	0	10	618	1	203	2e-130	368
SRS1488	Gorai.006G266400.1|PACid:26834798	93.06	144	10	0	144	575	10	153	1e-77	232
SRS1489	Gorai.009G292400.2|PACid:26765554	97.1	241	7	0	3	725	5	245	3e-164	462
SRS1490	Gorai.004G191600.1|PACid:26776812	98.51	201	3	0	124	726	1	201	4e-136	387
SRS1491	Gorai.008G235900.1|PACid:26815572	99.08	217	2	0	77	727	1	217	2e-122	348
SRS1492	Gorai.009G314200.3|PACid:26771378	100	215	0	0	83	727	1	215	4e-153	431
SRS1493	Gorai.004G176300.6|PACid:26775436	93.88	147	9	0	99	539	1	147	6e-95	275
SRS1494	Gorai.001G275500.1|PACid:26823713	99.08	218	2	0	73	726	1	218	4e-152	426
SRS1495	Gorai.004G275200.2|PACid:26772960	100	159	0	0	59	535	1	159	5e-103	296
SRS1496	Gorai.005G053600.1|PACid:26804119	100	238	0	0	2	715	268	505	1e-166	471
SRS1497	Gorai.007G157500.1|PACid:26778084	99.35	153	1	0	34	492	1	153	5e-90	263
SRS1498	Gorai.001G133500.1|PACid:26819359	99.59	242	1	0	1	726	334	575	7e-146	425
SRS1499	Gorai.004G282400.1|PACid:26774249	93.85	130	8	0	75	464	1	130	6e-75	224
SRS1500	Gorai.011G015000.1|PACid:26810561	95.61	114	5	0	31	372	1	114	2e-55	174
SRS1501	Gorai.009G271400.1|PACid:26771104	99.1	222	2	0	12	677	1	222	1e-166	459
SRS1502	Gorai.009G101700.1|PACid:26766317	95.83	192	8	0	728	153	61	252	8e-108	312
SRS1503	Gorai.002G160300.4|PACid:26793552	99.04	209	2	0	87	713	1	209	3e-133	384
SRS1504	Gorai.005G194800.1|PACid:26803673	96.24	213	8	0	91	729	1	213	1e-140	398
SRS1505	Gorai.011G020100.4|PACid:26808829	99.17	241	2	0	7	729	7	247	8e-132	374
SRS1506	Gorai.009G082800.3|PACid:26766300	99.52	210	1	0	1	630	621	830	1e-140	415
SRS1507	Gorai.010G192600.2|PACid:26758520	96.94	229	7	0	42	728	1	229	5e-117	342
SRS1508	Gorai.002G192600.4|PACid:26795597	98.01	201	4	0	127	729	1	201	1e-127	363
SRS1509	Gorai.013G174000.1|PACid:26786340	99.59	243	1	0	1	729	617	859	9e-142	422
SRS1510	Gorai.001G143700.1|PACid:26820410	100	197	0	0	97	687	1	197	6e-107	308
SRS1511	Gorai.007G201600.1|PACid:26780869	99.56	228	1	0	3	686	183	410	9e-159	470
SRS1512	Gorai.004G060400.1|PACid:26771866	97.88	236	5	0	22	729	1	236	1e-168	468
SRS1513	Gorai.007G025200.1|PACid:26784878	100	149	0	0	64	510	29	177	5e-110	315
SRS1514	Gorai.007G021400.2|PACid:26780091	99.12	227	2	0	50	730	1	227	1e-164	462
SRS1515	Gorai.003G131500.1|PACid:26800139	98.75	240	3	0	12	731	1	240	1e-155	433
SRS1516	Gorai.009G307800.1|PACid:26763879	98.35	182	3	0	45	590	1	182	1e-126	357
SRS1517	Gorai.001G247600.1|PACid:26822319	99.19	124	1	0	3	374	497	620	4e-67	219
SRS1518	Gorai.010G212100.1|PACid:26756646	98.7	230	3	0	1	690	343	572	2e-151	444
SRS1519	Gorai.003G086600.1|PACid:26798702	55.86	111	49	0	395	63	12	122	3e-36	125
SRS1520	Gorai.007G366900.1|PACid:26779357	97.96	196	4	0	143	730	1	196	2e-136	385
SRS1521	Gorai.004G250900.1|PACid:26776235	94.39	107	6	0	315	635	483	589	2e-23	99.8
SRS1522	Gorai.002G246900.1|PACid:26792299	98.32	119	2	0	40	396	1	119	2e-84	248
SRS1523	Gorai.011G199200.2|PACid:26806826	93.88	245	14	1	1	732	386	630	8e-127	377
SRS1524	Gorai.008G186500.1|PACid:26814411	96.51	172	6	1	217	732	1	167	1e-116	335
SRS1525	Gorai.006G259200.2|PACid:26829910	97.88	189	4	0	2	568	655	843	3e-100	310
SRS1526	Gorai.013G053600.2|PACid:26787107	97.94	243	5	0	3	731	549	791	2e-147	437
SRS1527	Gorai.009G062800.5|PACid:26762412	99.57	233	1	0	34	732	1	233	7e-170	473
SRS1528	Gorai.003G055600.1|PACid:26797778	97.46	197	5	0	2	592	103	299	4e-129	368
SRS1529	Gorai.009G041000.1|PACid:26771088	97.12	243	7	0	3	731	1	243	1e-171	474
SRS1530	Gorai.011G062500.1|PACid:26808642	100	211	0	0	100	732	1	211	3e-150	418
SRS1531	Gorai.004G186600.1|PACid:26776150	99.11	224	2	0	2	673	10	233	3e-170	469
SRS1532	Gorai.009G185800.2|PACid:26768503	98.88	178	2	0	14	547	1	178	2e-130	366
SRS1533	Gorai.008G066000.1|PACid:26815415	92.26	168	13	0	158	661	467	634	4e-91	282
SRS1534	Gorai.012G092300.1|PACid:26828447	100	221	0	0	70	732	1	221	2e-130	372
SRS1535	Gorai.010G188200.1|PACid:26756648	98.4	188	3	0	3	566	105	292	1e-126	361
SRS1536	Gorai.009G069500.2|PACid:26761773	99.4	168	1	0	19	522	1	168	1e-119	339
SRS1537	Gorai.001G073900.1|PACid:26821063	95.45	242	11	0	9	734	1	242	6e-149	416
SRS1538	Gorai.006G105200.4|PACid:26830874	99.53	213	1	0	94	732	1	213	1e-158	448
SRS1539	Gorai.011G000800.5|PACid:26812335	39.38	160	85	3	289	732	235	394	3e-22	96.3
SRS1540	Gorai.006G074200.1|PACid:26831501	99.1	223	2	0	65	733	584	806	7e-121	364
SRS1541	Gorai.005G077200.1|PACid:26806419	100	152	0	0	66	521	1	152	9e-96	278
SRS1542	Gorai.001G196400.2|PACid:26824713	98.77	244	3	0	2	733	240	483	6e-161	458
SRS1543	Gorai.009G137000.1|PACid:26768836	100	202	0	0	78	683	3	204	7e-137	384
SRS1544	Gorai.005G048500.1|PACid:26802368	96.1	231	9	0	701	9	1	231	2e-146	409
SRS1545	Gorai.010G024700.3|PACid:26759639	92.46	199	15	1	138	734	10	207	1e-95	283
SRS1546	Gorai.009G039500.1|PACid:26768521	97.96	49	1	0	25	171	1	49	3e-14	70.9
SRS1547	Gorai.009G065700.1|PACid:26766830	100	182	0	0	30	575	1	182	6e-131	368
SRS1548	Gorai.008G188300.1|PACid:26817545	100	124	0	0	63	434	25	148	4e-86	253
SRS1549	Gorai.010G103000.5|PACid:26757375	99.55	220	1	0	74	733	23	242	2e-166	461
SRS1550	Gorai.013G044400.1|PACid:26790916	96.79	156	5	0	66	533	1	156	2e-81	241
SRS1551	Gorai.004G035900.5|PACid:26775618	97.18	71	2	0	350	562	356	426	1e-42	150
SRS1552	Gorai.004G241900.1|PACid:26777290	100	243	0	0	5	733	1	243	3e-177	488
SRS1553	Gorai.009G260700.1|PACid:26766380	97.79	226	5	0	58	735	1	226	1e-163	455
SRS1554	Gorai.012G088600.2|PACid:26826695	97.54	244	6	0	2	733	15	258	8e-166	469
SRS1555	Gorai.009G288100.5|PACid:26768176	98.94	189	2	0	168	734	26	214	6e-28	111
SRS1556	Gorai.007G314500.2|PACid:26780661	99.57	235	1	0	30	734	1	235	0	501
SRS1557	Gorai.008G242900.1|PACid:26816283	99.34	151	1	0	2	454	190	340	3e-81	248
SRS1558	Gorai.002G129800.1|PACid:26795012	97.14	245	7	0	2	736	52	296	5e-174	485
SRS1559	Gorai.004G104300.1|PACid:26777550	97.38	229	6	0	48	734	1	229	2e-140	395
SRS1560	Gorai.001G011600.3|PACid:26820107	99.52	208	0	1	114	734	1	208	3e-131	385
SRS1561	Gorai.008G010800.1|PACid:26815997	93.38	136	9	0	32	439	164	299	1e-82	250
SRS1562	Gorai.003G047500.1|PACid:26801072	100	115	0	0	616	272	1	115	7e-83	244
SRS1563	Gorai.005G068700.2|PACid:26801494	99.17	120	1	0	70	429	1	120	7e-72	216
SRS1564	Gorai.003G139900.2|PACid:26798465	62.68	209	77	2	106	729	33	240	5e-83	252
SRS1565	Gorai.008G185400.2|PACid:26819255	97.14	245	7	0	2	736	75	319	1e-176	489
SRS1566	Gorai.002G245000.1|PACid:26796161	100	245	0	0	2	736	736	980	3e-164	485
SRS1567	Gorai.006G028400.3|PACid:26831352	99.59	245	1	0	3	737	118	362	9e-147	416
SRS1568	Gorai.011G191300.1|PACid:26810682	99.57	233	1	0	39	737	1	233	1e-162	450
SRS1569	Gorai.003G137100.1|PACid:26798989	99.56	227	1	0	55	735	1	227	1e-165	462
SRS1570	Gorai.007G260800.4|PACid:26778624	99.59	245	1	0	2	736	600	844	2e-142	424
SRS1571	Gorai.013G259500.2|PACid:26787857	96.74	184	6	0	3	554	400	583	5e-127	372
SRS1572	Gorai.005G192200.8|PACid:26804378	98.32	119	2	0	3	359	233	351	2e-77	238
SRS1573	Gorai.001G179900.1|PACid:26823491	99.02	205	2	0	3	617	200	404	1e-138	397
SRS1574	Gorai.010G016100.1|PACid:26759257	92.21	231	14	1	1	681	136	366	3e-151	426
SRS1575	Gorai.013G102500.1|PACid:26788102	99.58	237	1	0	3	713	24	260	8e-158	442
SRS1577	Gorai.007G116600.1|PACid:26781575	99.59	246	1	0	1	738	36	281	1e-170	478
SRS1578	Gorai.010G083100.2|PACid:26757956	100	245	0	0	3	737	141	385	0	514
SRS1579	Gorai.007G247600.3|PACid:26784852	92.73	55	4	0	291	455	298	352	1e-25	106
SRS1580	Gorai.004G062400.2|PACid:26775536	94.64	112	6	0	7	342	11	122	6e-64	196
SRS1581	Gorai.002G164900.2|PACid:26795247	99.05	211	2	0	107	739	1	211	2e-151	430
SRS1582	Gorai.009G032000.7|PACid:26763091	99.57	235	1	0	3	707	17	251	4e-144	406
SRS1583	Gorai.011G126200.1|PACid:26812493	99.59	245	1	0	3	737	24	268	2e-163	454
SRS1584	Gorai.011G102700.1|PACid:26811511	95.53	246	11	0	2	739	42	287	7e-152	428
SRS1585	Gorai.005G023100.1|PACid:26802208	99.35	153	1	0	1	459	330	482	6e-89	272
SRS1586	Gorai.011G261600.2|PACid:26812557	98.34	181	3	0	3	545	1266	1446	5e-43	156
SRS1587	Gorai.004G040900.1|PACid:26776399	100	222	0	0	75	740	1	222	6e-162	448
SRS1588	Gorai.009G384600.1|PACid:26762556	93.2	103	7	0	203	511	59	161	3e-76	229
SRS1589	Gorai.001G000500.4|PACid:26822134	98.7	154	2	0	278	739	1	154	3e-107	307
SRS1590	Gorai.001G267100.3|PACid:26819508	99.55	220	1	0	81	740	1	220	6e-161	446
SRS1591	Gorai.012G152300.1|PACid:26827867	99.32	147	1	0	53	493	1	147	1e-91	267
SRS1592	Gorai.006G221300.7|PACid:26829402	95.15	206	10	0	121	738	18	223	8e-136	387
SRS1593	Gorai.009G269900.1|PACid:26763154	98.18	220	4	0	80	739	1	220	1e-82	249
SRS1594	Gorai.010G140100.4|PACid:26758535	98.4	187	3	0	178	738	15	201	1e-110	318
SRS1595	Gorai.010G122000.1|PACid:26757160	98.28	232	4	0	24	719	1	232	5e-117	335
SRS1596	Gorai.008G079900.1|PACid:26817753	100	41	0	0	383	505	167	207	2e-08	54.7
SRS1597	Gorai.013G164100.1|PACid:26787726	94.5	218	11	1	90	740	1	218	4e-119	340
SRS1598	Gorai.005G241400.1|PACid:26803856	99.6	247	1	0	1	741	79	325	2e-179	496
SRS1599	Gorai.008G105300.1|PACid:26818999	98.33	239	4	0	26	742	1	239	3e-146	409
SRS1600	Gorai.001G216700.2|PACid:26821125	99.04	208	2	0	118	741	1	208	2e-145	409
SRS1601	Gorai.005G112200.1|PACid:26801742	100	176	0	0	214	741	1	176	8e-122	358
SRS1602	Gorai.008G080600.1|PACid:26814849	98.04	102	2	0	1	306	336	437	3e-115	218
SRS1603	Gorai.008G230900.3|PACid:26814480	91.25	263	7	1	2	742	1246	1508	2e-112	355
SRS1604	Gorai.006G166500.2|PACid:26829305	100	88	0	0	239	502	42	129	2e-63	174
SRS1605	Gorai.009G012300.1|PACid:26765885	99.54	217	1	0	90	740	1	217	7e-134	380
SRS1606	Gorai.007G123000.2|PACid:26782617	99.59	246	1	0	3	740	345	590	3e-155	446
SRS1607	Gorai.002G147800.7|PACid:26795955	98.38	247	4	0	1	741	163	409	2e-170	484
SRS1608	Gorai.001G152000.6|PACid:26824726	96.73	153	5	0	2	460	274	426	4e-99	296
SRS1609	Gorai.006G012900.3|PACid:26833536	97.83	184	3	1	2	550	868	1051	2e-107	334
SRS1610	Gorai.010G025200.1|PACid:26760932	96.3	243	9	1	3	731	6	247	2e-115	331
SRS1611	Gorai.010G008100.1|PACid:26759246	98.29	175	3	0	1	525	234	408	3e-119	348
SRS1612	Gorai.009G245900.5|PACid:26771357	98.96	193	2	0	1	579	476	668	2e-111	335
SRS1613	Gorai.009G345400.1|PACid:26770509	100	206	0	0	127	744	27	232	1e-149	423
SRS1614	Gorai.010G081200.3|PACid:26759414	100	122	0	0	127	492	1	122	3e-87	255
SRS1615	Gorai.003G140600.3|PACid:26797409	97.87	94	2	0	27	308	522	615	5e-60	200
SRS1616	Gorai.009G273100.1|PACid:26762130	100	160	0	0	3	482	237	396	2e-81	250
SRS1617	Gorai.006G270700.1|PACid:26834804	98.12	213	4	0	97	735	26	238	8e-143	400
SRS1618	Gorai.005G132300.3|PACid:26803016	98.68	228	3	0	2	685	1001	1228	1e-147	444
SRS1619	Gorai.012G154000.2|PACid:26827218	100	165	0	0	19	513	1	165	9e-74	223
SRS1620	Gorai.012G153200.1|PACid:26827378	99.42	173	1	0	43	561	1	173	7e-115	327
SRS1621	Gorai.003G159300.1|PACid:26799311	98.65	222	3	0	53	718	1	222	7e-148	421
SRS1622	Gorai.011G182900.4|PACid:26811199	99.35	154	1	0	62	523	1	154	2e-92	270
SRS1623	Gorai.007G019200.1|PACid:26782513	95.98	249	9	2	2	745	33	279	1e-169	476
SRS1624	Gorai.011G006300.1|PACid:26810386	96.55	203	7	0	137	745	1	203	1e-136	391
SRS1625	Gorai.010G172800.1|PACid:26757179	100	159	0	0	1	477	400	558	8e-111	330
SRS1626	Gorai.004G020800.1|PACid:26776445	100	242	0	0	21	746	1	242	2e-161	456
SRS1627	Gorai.008G200000.1|PACid:26817368	97.98	248	5	0	3	746	142	389	0	516
SRS1628	Gorai.007G374700.1|PACid:26784992	98.77	243	3	0	2	730	164	406	7e-158	445
SRS1629	Gorai.008G233100.1|PACid:26814205	100	217	0	0	96	746	1	217	1e-110	327
SRS1630	Gorai.005G024800.1|PACid:26803534	99.11	225	2	0	3	677	199	423	3e-163	460
SRS1631	Gorai.012G041400.1|PACid:26828051	100	183	0	0	3	551	674	856	2e-125	377
SRS1632	Gorai.001G177500.1|PACid:26822701	99.37	158	1	0	39	512	1	158	5e-100	289
SRS1633	Gorai.006G166800.1|PACid:26833607	98.79	247	3	0	7	747	5	251	0	502
SRS1634	Gorai.006G140000.2|PACid:26830087	98.61	144	2	0	1	432	2	145	4e-87	256
SRS1635	Gorai.012G078500.1|PACid:26827877	96.77	248	8	0	2	745	286	533	8e-172	488
SRS1636	Gorai.008G129800.1|PACid:26819266	98.24	227	4	0	1	681	305	531	1e-162	461
SRS1637	Gorai.009G317700.2|PACid:26763727	99.17	240	2	0	2	721	10	249	8e-164	454
SRS1638	Gorai.008G180900.2|PACid:26814344	96.09	128	5	0	81	464	382	509	5e-79	247
SRS1640	Gorai.002G053300.2|PACid:26792411	95.45	44	2	0	166	297	385	428	3e-20	90.1
SRS1641	Gorai.006G235600.1|PACid:26830936	98.37	123	2	0	1	369	244	366	2e-85	259
SRS1642	Gorai.001G143500.1|PACid:26824628	71.05	38	11	0	483	596	298	335	3e-10	60.8
SRS1643	Gorai.008G113500.1|PACid:26819060	95.98	249	10	0	3	749	295	543	2e-155	451
SRS1644	Gorai.005G182600.1|PACid:26805977	98.56	208	3	0	125	748	1	208	2e-121	360
SRS1645	Gorai.009G237900.1|PACid:26769528	99.15	235	2	0	44	748	1	235	1e-157	441
SRS1646	Gorai.001G177100.1|PACid:26821362	97.46	236	6	0	42	749	1	236	2e-156	436
SRS1647	Gorai.001G106800.2|PACid:26820806	96.68	241	8	0	3	725	789	1029	3e-161	475
SRS1648	Gorai.010G191500.3|PACid:26761643	99.13	231	2	0	57	749	1	231	1e-161	457
SRS1649	Gorai.005G057700.1|PACid:26806009	97.93	241	5	0	2	724	110	350	0	501
SRS1650	Gorai.002G225800.2|PACid:26792291	99.6	249	1	0	1	747	189	437	0	530
SRS1651	Gorai.004G214200.1|PACid:26774238	96.79	249	8	0	2	748	32	280	4e-163	461
SRS1652	Gorai.013G089600.1|PACid:26786133	93.78	209	13	0	2	628	106	314	8e-112	325
SRS1653	Gorai.010G108400.1|PACid:26759481	100	249	0	0	3	749	59	307	1e-172	483
SRS1655	Gorai.002G249400.1|PACid:26795580	99.56	228	1	0	65	748	17	244	1e-155	433
SRS1656	Gorai.013G241600.1|PACid:26788834	100	122	0	0	100	465	1	122	3e-66	202
SRS1657	Gorai.009G140800.2|PACid:26770951	100	145	0	0	2	436	655	799	1e-101	313
SRS1658	Gorai.007G372100.2|PACid:26785063	100	181	0	0	36	578	50	230	2e-124	353
SRS1659	Gorai.013G076600.1|PACid:26790340	96.4	250	9	0	2	751	4	253	1e-116	339
SRS1660	Gorai.011G252700.1|PACid:26808807	94.85	233	12	0	1	699	160	392	2e-133	386
SRS1661	Gorai.013G037600.1|PACid:26789934	99.6	247	1	0	2	742	641	887	5e-159	464
SRS1663	Gorai.013G216000.10|PACid:26786845	98.4	250	4	0	3	752	138	387	1e-162	460
SRS1665	Gorai.010G080300.1|PACid:26760091	89.73	224	23	0	1	672	13	236	4e-133	385
[truncated: 804 more rows]

## Sheet: S5-3 G. hirsutum
Query id	Query id	% identity	alignment length	mismatches	gap openings	q. start	q. end	s. start	s. start	e-value	bit score
CO000138	Gh_D11G0119	96.99	166	5	0	45	542	1	166	7e-118	333
CO000311	Gh_D01G2071	98.91	275	3	0	3	827	1	275	0	559
CO000275	Gh_A13G1787	94.12	323	19	0	43	1011	1	323	0	611
CO000167	Gh_A03G0503	99	201	2	0	54	656	1	201	6e-137	385
CO000061	Gh_D11G2909	98.67	300	4	0	32	931	1	300	6e-179	499
CO000620	Gh_D09G1403	98.7	154	2	0	1	462	820	973	3e-97	305
CO000578	Gh_A06G1076	100	231	0	0	41	733	1	231	6e-132	374
CO000450	Gh_D08G0810	100	97	0	0	130	420	1	97	8e-47	150
CO000239	Gh_D13G0664	98.99	199	2	0	150	746	1	199	1e-127	369
CO000628	Gh_D07G1257	99.49	195	1	1	1	585	2	195	2e-138	388
CO000369	Gh_D04G0107	99.48	194	1	0	1	582	27	220	2e-143	402
CO000051	Gh_D11G1817	98.92	185	2	0	70	624	1	185	3e-105	303
CO000163	Gh_D03G1321	99.45	182	1	0	63	608	1	182	2e-135	380
CO000382	Gh_D01G1860	99.64	277	1	0	13	843	1	277	9e-128	365
CO000297	Gh_D01G0722	98.08	208	4	0	97	720	1	208	1e-91	273
CO000189	Gh_A03G0591	100	462	0	0	12	1397	1	462	0	872
CO000156	Gh_A05G3239	96.5	200	7	0	2	601	124	323	2e-123	354
CO000451	Gh_A01G0993	98.25	457	8	0	31	1401	1	457	0	910
CO000388	Gh_D13G2200	100	427	0	0	126	1406	1	427	0	802
CO000105	Gh_Sca005880G01	98.73	157	2	0	66	536	1	157	8e-104	299
CO000376	Gh_D09G2021	100	44	0	0	2	133	53	96	1e-32	111
CO000064	Gh_A12G1448	100	168	0	0	33	536	1	168	4e-103	297
CO000389	Gh_A02G0414	100	140	0	0	19	438	1	140	3e-99	284
CO000524	Gh_A09G2314	89.25	214	23	0	406	1047	3	216	3e-136	388
CO000356	Gh_A06G0608	98.48	264	4	0	41	832	1	264	0	550
CO000201	Gh_D05G3612	98.43	191	3	0	35	607	1	191	5e-125	312
CO000527	Gh_D13G2311	100	149	0	0	53	499	1	149	8e-105	298
CO000146	Gh_A05G3942	100	161	0	0	1	483	76	236	2e-113	325
CO000120	Gh_D11G1504	100	272	0	0	78	893	1	272	7e-178	494
CO000638	Gh_A08G2500	100	241	0	0	7	729	711	951	2e-163	483
CO000466	Gh_A04G0547	99.23	130	1	0	1	390	229	358	7e-85	256
CO000040	Gh_A10G0545	100	150	0	0	27	476	1	150	3e-92	268
CO000321	Gh_D08G2142	99.01	202	2	0	3	608	26	227	1e-112	326
CO000481	Gh_A11G1001	100	155	0	0	247	711	58	212	2e-115	320
CO000231	Gh_A01G0019	99.64	278	1	0	29	862	1	278	0	558
CO000110	Gh_D05G2826	98.42	253	4	0	3	761	89	341	0	513
CO000409	Gh_D01G1988	99.23	260	2	0	51	830	1	260	2e-177	490
CO000221	Gh_D11G0246	100	86	0	0	192	449	50	135	3e-40	134
CO000292	Gh_A04G0068	99.43	174	1	0	45	566	1	174	2e-120	346
CO000308	Gh_D05G3851	97.66	128	3	0	79	462	23	150	9e-84	246
CO000032	Gh_D10G1540	100	274	0	0	15	836	1	274	2e-164	461
CO000443	Gh_D04G0126	99.51	205	1	0	135	749	1	205	6e-124	352
CO000075	Gh_A07G0741	100	22	0	0	61	126	423	444	4e-07	46.2
CO000441	Gh_D03G1443	100	217	0	0	92	742	10	226	8e-157	439
CO000194	Gh_D04G1117	100	138	0	0	3	416	268	405	1e-79	245
CO000395	Gh_D07G0878	99.49	195	1	0	188	772	25	219	2e-114	329
CO000022	Gh_D11G0402	97.68	259	6	0	16	792	10	268	2e-153	432
CO000272	Gh_A13G2055	99.55	220	1	0	47	706	1	220	3e-166	459
CO000005	Gh_D12G1640	100	95	0	0	79	363	1	95	1e-63	194
CO000341	Gh_A05G1937	99.21	254	1	1	40	798	1	254	5e-176	489
CO000473	Gh_A11G0733	99.34	151	1	0	72	524	1	151	4e-104	298
CO000566	Gh_D10G0981	99.28	138	1	0	47	460	44	181	3e-77	230
CO000494	Gh_D04G1091	100	110	0	0	69	398	1	110	6e-50	158
CO000136	Gh_A07G1752	100	149	0	0	180	626	1	149	5e-107	307
CO000461	Gh_A11G0055	100	138	0	0	3	416	565	702	5e-89	276
CO000142	Gh_A05G3836	98.8	83	1	0	80	328	1	83	2e-57	176
CO000565	Gh_A13G1583	96.77	93	3	0	87	365	1	93	5e-62	189
CO000463	Gh_D02G0220	100	229	0	0	3	689	63	291	9e-177	491
CO000505	Gh_D12G2822	100	172	0	0	40	555	1	172	2e-115	328
CO000445	Gh_D13G0577	100	324	0	0	75	1046	43	366	0	604
CO000533	Gh_D06G0986	99.36	312	2	0	3	938	618	929	0	619
CO000455	Gh_D02G1677	96.89	225	4	1	486	1151	5	229	1e-114	337
CO000209	Gh_D05G3658	99.43	174	1	0	55	576	1	174	1e-122	346
CO000003	Gh_D05G2150	100	136	0	0	39	446	1	136	4e-91	266
CO000462	Gh_A09G2316	98.8	251	3	0	59	811	1	251	7e-175	486
CO000544	Gh_A11G1344	98.75	80	1	0	39	278	1	80	2e-33	123
CO000433	Gh_A03G1540	100	257	0	0	41	811	1	257	0	504
CO000432	Gh_A11G0494	100	101	0	0	73	375	11	111	6e-70	210
CO000112	Gh_A04G0928	100	342	0	0	141	1166	15	356	0	719
CO000577	Gh_D01G1981	99.44	177	1	0	13	543	12	188	2e-114	327
CO000460	Gh_D07G2225	93.24	207	14	1	879	1499	1	196	5e-124	369
CO000217	Gh_A08G1486	99.18	243	2	0	74	802	1	243	7e-146	410
CO000626	Gh_A13G2342	100	237	0	0	49	759	1	237	5e-161	449
CO000149	Gh_D10G0380	100	178	0	0	44	577	1	178	3e-132	371
CO000190	Gh_A03G1585	100	340	0	0	1	1020	93	432	0	647
CO000083	Gh_D10G1758	100	159	0	0	59	535	1	159	8e-114	324
CO000358	Gh_D11G3223	99.22	128	1	0	27	410	1	128	2e-88	257
CO000335	Gh_A13G0013	99.09	110	1	0	93	422	1	110	6e-86	233
CO000406	Gh_A10G1595	100	231	0	0	26	718	1	231	3e-173	478
CO000489	Gh_D05G3922	100	272	0	0	3	818	219	490	1e-179	506
CO000283	Gh_A02G0386	99.4	332	2	0	70	1065	1	332	0	633
CO000181	Gh_A02G0188	98.97	97	1	0	3	293	357	453	1e-61	198
CO000320	Gh_A02G0847	91.57	344	3	1	1	954	190	533	0	611
CO000434	Gh_A01G0110	99.6	248	1	0	17	760	1	248	1e-174	482
CO000261	Gh_A06G1303	99.2	376	3	0	153	1280	1	376	0	583
CO000387	Gh_D13G1878	96.41	195	6	1	225	806	1	195	4e-116	337
CO000238	Gh_D01G1975	100	206	0	0	27	644	1	206	2e-129	368
CO000487	Gh_A08G0203	98.84	346	4	0	152	1189	1	346	0	669
CO000133	Gh_A11G2959	99.44	180	1	0	264	803	60	239	5e-123	357
CO000454	Gh_D05G1140	100	205	0	0	49	663	1	205	7e-148	416
CO000220	Gh_D10G1757	98.11	159	3	0	49	525	1	159	4e-112	318
CO000140	Gh_D07G1624	100	219	0	0	19	675	1	219	9e-132	372
CO000421	Gh_D13G1100	100	210	0	0	26	655	1	210	1e-133	377
CO000130	Gh_D10G0836	92.59	108	8	0	2	325	24	131	2e-64	196
CO000427	Gh_D08G1408	79.14	187	39	1	154	714	15	163	1e-86	257
CO000056	Gh_D09G2354	97.48	238	4	1	75	782	1	238	5e-133	377
CO000636	Gh_A07G0563	84.95	412	53	6	374	1582	84	490	0	662
CO000367	Gh_A12G0040	97.26	219	1	1	2	643	145	363	3e-131	380
CO000200	Gh_A03G0281	98.97	290	3	0	3	872	25	314	0	564
CO000050	Gh_A09G1768	100	111	0	0	12	344	18	128	6e-78	229
CO000118	Gh_D06G1861	99.52	418	2	0	66	1319	1	418	0	729
CO000377	Gh_D07G2244	99.37	315	2	0	9	953	1	315	0	579
CO000362	Gh_A05G1705	99.68	315	1	0	1	945	208	522	0	642
CO000250	Gh_A08G1336	94.19	241	14	0	2	724	171	411	1e-162	466
CO000195	Gh_A13G1731	98.98	392	4	0	3	1178	114	505	0	718
CO000246	Gh_D12G2734	99.58	237	1	0	37	747	1	237	2e-147	414
CO000608	Gh_A08G1009	99.07	214	2	0	155	796	1	214	1e-148	422
CO000364	Gh_D13G2057	88.24	102	12	1	49	354	1	101	7e-59	181
CO000355	Gh_D12G1946	100	103	0	0	2	310	154	256	3e-72	219
CO000260	Gh_A10G0782	94.49	127	7	0	3	383	108	234	1e-80	240
CO000571	Gh_D11G2765	99.47	187	1	0	62	622	1	187	2e-129	365
CO000058	Gh_D05G0817	100	216	0	0	90	737	1	216	6e-136	385
CO000304	Gh_D04G0311	99.59	245	1	0	109	843	6	250	1e-170	473
CO000581	Gh_D04G1146	100	215	0	0	1	645	148	362	4e-140	399
CO000398	Gh_A11G2914	98.08	52	1	0	122	277	25	76	4e-22	90.1
CO000084	Gh_D10G2359	99.65	288	1	0	75	938	1	288	0	584
CO000456	Gh_A02G0403	100	171	0	0	162	674	34	204	9e-127	361
CO000245	Gh_D02G1012	100	277	0	0	1	831	321	597	0	560
CO000219	Gh_A09G1010	100	97	0	0	49	339	1	97	2e-66	199
CO000381	Gh_A02G0493	99.45	181	1	0	18	560	1	181	1e-112	323
CO000447	Gh_A11G1509	100	162	0	0	95	580	18	179	3e-120	342
CO000147	Gh_D02G1653	99.62	261	1	0	24	806	19	279	0	521
CO000504	Gh_A03G1211	98.85	262	3	0	40	825	1	262	4e-172	488
CO000328	Gh_D11G3072	98.81	84	1	0	58	309	1	84	7e-45	145
CO000230	Gh_A03G1650	100	262	0	0	1	786	49	310	0	536
CO000070	Gh_A11G3119	91.26	183	16	0	151	699	42	224	6e-107	310
CO000351	Gh_A01G0838	98.29	117	2	0	78	428	102	218	5e-59	188
CO000428	Gh_D12G0566	98.39	249	4	0	91	837	1	249	4e-179	498
CO000501	Gh_A11G2127	100	174	0	0	1	522	914	1087	7e-110	342
CO000117	Gh_D08G1777	96	250	10	0	75	824	1	250	0	506
CO000202	Gh_A08G1067	100	127	0	0	1	381	267	393	9e-87	262
CO000249	Gh_A02G1231	98.39	186	3	0	75	632	1	186	2e-116	332
CO000446	Gh_A05G1888	100	251	0	0	62	814	1	251	4e-175	485
CO000548	Gh_D05G3046	100	120	0	0	27	386	1	120	2e-83	244
CO000530	Gh_A03G0466	99.59	244	1	0	60	791	1	244	4e-144	405
CO000390	Gh_A07G0235	100	80	0	0	106	345	43	122	1e-51	162
CO000374	Gh_A03G0385	98.74	159	2	0	176	652	1	159	2e-110	317
CO000345	Gh_D12G1776	100	159	0	0	46	522	1	159	8e-115	327
CO000493	Gh_D01G0665	99.64	280	1	0	1	840	162	441	0	558
CO000214	Gh_A11G0230	98.32	238	4	0	6	719	1	238	4e-171	476
CO000592	Gh_D08G1949	100	220	0	0	2	661	279	498	6e-157	445
CO000467	Gh_D08G1409	100	99	0	0	87	383	18	116	5e-68	206
CO000340	Gh_D06G1814	99.19	246	2	0	102	839	1	246	6e-169	483
CO000610	Gh_D01G2172	100	45	0	0	141	275	28	72	1e-26	97.8
CO000497	Gh_D07G1444	97.53	283	7	0	3	851	5	287	2e-179	509
CO000193	Gh_D10G0217	100	207	0	0	40	660	1	207	2e-153	426
CO000211	Gh_D12G2399	95.63	252	11	0	2	757	434	685	4e-163	474
CO000137	Gh_A02G0344	100	152	0	0	62	517	1	152	5e-106	303
CO000536	Gh_D07G1125	86.26	182	25	2	1	546	3	182	3e-110	315
CO000042	Gh_D08G2095	95.11	266	13	1	105	902	32	292	4e-173	482
CO000457	Gh_D05G1519	100	99	0	0	46	342	1	99	3e-54	171
CO000119	Gh_D05G1893	84.87	337	40	5	60	1037	1	334	3e-172	492
CO000420	Gh_D10G0087	96.03	252	4	1	76	813	1	252	5e-162	451
CO000237	Gh_A08G0467	95.41	196	9	1	55	642	1	195	7e-117	333
CO000148	Gh_A05G0725	100	247	0	0	29	769	1	247	1e-177	490
CO000408	Gh_Sca004987G01	100	262	0	0	125	910	1	262	7e-160	447
CO000093	Gh_A03G0604	100	199	0	0	146	742	39	237	7e-143	401
CO000546	Gh_A08G1978	99.64	281	1	0	2	844	97	377	0	548
CO000458	Gh_D02G1004	100	165	0	0	2	496	218	382	3e-102	303
CO000266	Gh_D05G1356	100	292	0	0	3	878	291	582	0	593
CO000519	Gh_A13G1846	100	120	0	0	68	427	1	120	2e-76	228
CO000322	Gh_D10G1771	100	193	0	0	93	671	1	193	8e-111	323
CO000103	Gh_A08G2018	96.75	154	5	0	86	547	1	154	5e-88	258
CO000281	Gh_A06G1561	97.32	112	3	0	350	685	161	272	5e-94	186
CO000267	Gh_D02G1965	99.48	582	3	0	46	1791	1	582	0	1105
CO000572	Gh_A06G0031	99.15	235	2	0	3	707	571	805	3e-139	412
CO000418	Gh_A13G0500	99.2	250	2	0	3	752	75	324	0	530
CO000082	Gh_D10G0150	99.32	146	1	0	3	440	8	153	9e-99	283
CO000623	Gh_A12G1498	100	215	0	0	7	651	208	422	3e-139	401
CO000425	Gh_D10G1003	96.7	182	6	0	42	587	1	182	5e-127	360
CO000049	Gh_D11G2828	99.72	354	1	0	30	1091	1	354	0	702
CO000422	Gh_D02G0833	98.43	254	4	0	5	766	1	254	2e-170	471
CO000411	Gh_D11G1792	100	162	0	0	50	535	1	162	5e-48	158
CO000086	Gh_A13G1531	88.89	99	11	0	41	337	31	129	9e-52	162
CO000602	Gh_A05G1549	99.28	138	1	0	3	416	83	220	9e-95	276
CO000478	Gh_D04G1349	99.58	239	1	0	3	719	291	529	7e-165	468
CO000472	Gh_D12G1870	94.63	205	11	0	67	681	1	205	1e-86	261
CO000269	Gh_D05G3657	97.7	174	4	0	64	585	1	174	2e-119	339
CO000397	Gh_A08G1907	98.23	339	6	0	37	1053	1	339	0	669
CO000126	Gh_D04G1819	100	166	0	0	60	557	1	166	1e-108	312
CO000186	Gh_Sca008940G01	100	377	0	0	152	1282	1	377	0	759
CO000368	Gh_A12G2394	95.81	167	7	1	46	546	9	174	3e-109	313
CO000004	Gh_D05G0034	99.17	120	1	0	59	418	1	120	2e-32	114
CO000327	Gh_A07G1961	100	239	0	0	3	719	114	352	4e-156	441
CO000256	Gh_D09G1769	99.11	112	1	0	54	389	1	112	1e-35	122
CO000553	Gh_A10G1608	99.07	108	1	0	28	351	102	209	2e-75	226
CO000062	Gh_A05G0289	100	201	0	0	113	715	20	220	2e-137	387
CO000315	Gh_A09G2378	98.81	84	1	0	2	253	68	151	1e-52	165
CO000512	Gh_A10G2094	100	167	0	0	107	607	1	167	5e-113	326
CO000047	Gh_D01G0969	95.8	119	5	0	63	419	1	119	2e-79	233
CO000306	Gh_A02G0482	100	168	0	0	83	586	1	168	1e-92	271
CO000503	Gh_D10G0598	100	62	0	0	89	274	1	62	2e-29	105
CO000224	Gh_D09G2375	97.98	198	4	0	109	702	20	217	5e-130	369
CO000090	Gh_D02G1996	99.61	259	1	0	62	838	1	259	0	533
CO000496	Gh_A03G2121	100	132	0	0	99	494	1	132	4e-97	280
CO000276	Gh_A11G0276	100	180	0	0	42	581	1	180	1e-127	361
CO000091	Gh_D09G1458	100	270	0	0	3	812	55	324	0	535
CO000282	Gh_A02G0754	100	71	0	0	1	213	497	567	1e-43	154
CO000228	Gh_A03G1552	79.9	383	77	0	3	1151	46	428	0	656
CO000065	Gh_A04G0108	97.67	172	4	0	26	541	1	172	2e-127	350
CO000026	Gh_D07G1759	99.4	168	1	0	122	625	15	182	6e-124	351
CO000258	Gh_A09G2232	100	212	0	0	74	709	1	212	3e-140	394
CO000060	Gh_A10G2195	99.57	231	1	0	1	693	1	231	3e-135	382
CO000550	Gh_A13G0363	99.6	250	1	0	63	812	1	250	0	504
CO000274	Gh_A11G1724	100	183	0	0	113	661	1	183	4e-137	384
CO000233	Gh_A02G0020	97.26	146	4	0	72	509	1	146	4e-114	306
CO000554	Gh_A09G0680	100	65	0	0	349	543	145	209	1e-37	131
CO000394	Gh_A08G2544	100	134	0	0	69	470	1	134	2e-58	182
CO000615	Gh_D06G1018	100	138	0	0	48	461	1	138	4e-87	253
CO000096	Gh_D05G0901	99.36	156	1	0	90	557	1	156	3e-101	292
CO000177	Gh_A04G1100	100	157	0	0	3	473	7	163	7e-109	311
CO000469	Gh_A04G1040	100	131	0	0	128	520	17	147	6e-92	268
CO000129	Gh_A05G1915	100	127	0	0	66	446	1	127	9e-91	249
CO000586	Gh_A02G0721	99.12	228	2	0	195	878	1	228	9e-162	455
CO000063	Gh_D02G1002	100	82	0	0	202	447	35	116	5e-54	172
CO000125	Gh_D09G2111	97.21	287	8	0	3	863	1481	1767	6e-168	509
CO000174	Gh_A08G0219	98.66	298	4	0	22	915	402	699	7e-150	439
CO000517	Gh_D02G0964	100	240	0	0	94	813	29	268	5e-180	500
CO000631	Gh_D11G2680	98.66	149	2	0	120	566	1	149	4e-92	269
CO000558	Gh_A11G2434	99.4	168	1	0	70	573	1	168	4e-110	315
CO000444	Gh_D08G0317	100	153	0	0	4	462	187	339	1e-82	254
CO000072	Gh_D03G1568	98.38	247	4	0	71	811	4	250	6e-149	417
CO000440	Gh_D11G1585	100	141	0	0	8	430	294	434	8e-98	293
CO000299	Gh_D08G1076	100	126	0	0	174	551	66	191	4e-51	167
CO000268	Gh_D06G1400	100	98	0	0	33	326	1	98	8e-47	152
CO000164	Gh_D05G3076	100	239	0	0	147	863	1	239	6e-170	476
CO000491	Gh_A07G1884	100	151	0	0	3	455	397	547	2e-100	304
CO000337	Gh_A04G0642	95.69	232	3	1	68	742	16	247	4e-169	468
CO000459	Gh_D02G2178	100	250	0	0	7	756	1	250	1e-175	489
CO000407	Gh_D12G0435	100	134	0	0	33	434	1	134	4e-73	220
CO000160	Gh_A08G2339	98.04	102	2	0	382	687	78	179	1e-74	208
CO000185	Gh_A08G0531	99.58	239	1	0	90	806	14	252	1e-173	480
CO000580	Gh_A07G1719	100	53	0	0	2	160	22	74	8e-34	114
CO000569	Gh_A10G1971	97.64	254	6	0	67	828	1	254	3e-157	444
CO000240	Gh_D01G1828	99.35	310	2	0	31	960	1	310	0	585
CO000419	Gh_A04G0832	99.58	236	1	0	14	721	1	236	4e-161	448
CO000622	Gh_A06G0169	94.44	54	3	0	15	176	613	666	2e-32	121
CO000576	Gh_A09G1283	100	249	0	0	38	784	1	249	4e-176	486
CO000635	Gh_A11G0417	98.74	159	2	0	2	478	213	371	3e-101	262
CO000386	Gh_D08G1341	100	181	0	0	222	764	1	181	1e-127	366
CO000027	Gh_D08G2323	100	152	0	0	134	589	1	152	1e-110	320
CO000634	Gh_A05G0308	99.6	253	1	0	6	764	306	558	2e-179	512
CO000435	Gh_A02G0551	100	274	0	0	32	853	1	274	9e-175	489
CO000310	Gh_D03G1235	98.11	318	6	0	61	1014	1	318	0	642
CO000618	Gh_A07G0563	98.64	221	3	0	20	682	1	221	5e-139	399
CO000184	Gh_A04G0228	95.08	325	16	1	11	985	1	318	0	624
CO000087	Gh_D01G1201	100	198	0	0	53	646	1	198	1e-137	386
CO000359	Gh_D08G0927	97.92	48	1	0	3	146	3	50	1e-39	92.4
CO000534	Gh_A08G0736	99.68	312	1	0	201	1136	174	485	0	541
CO000300	Gh_A10G0525	98.68	228	3	0	1	684	15	242	2e-173	478
CO000207	Gh_D13G0172	95.95	321	13	0	142	1104	1	321	0	519
CO000490	Gh_A08G2230	98.7	230	3	0	3	692	132	361	4e-147	417
CO000612	Gh_A05G3896	100	191	0	0	1	573	467	657	3e-130	384
CO000560	Gh_A07G0610	98.99	99	1	0	112	408	22	120	1e-67	203
CO000305	Gh_A11G0251	100	203	0	0	141	749	1	203	3e-146	410
CO000488	Gh_Sca006071G01	98.74	238	3	0	1	714	199	436	2e-167	473
CO000071	Gh_A09G1967	98.78	82	1	0	491	736	218	299	2e-63	160
CO000552	Gh_A04G0043	99.25	133	1	0	361	759	1	133	4e-82	257
CO000106	Gh_D04G0464	99.64	279	1	0	48	884	3	281	0	523
CO000053	Gh_A01G1361	100	173	0	0	76	594	1	173	2e-115	328
CO000041	Gh_D04G0917	99.19	247	2	0	57	797	16	262	2e-175	490
CO000173	Gh_D05G2553	100	159	0	0	35	511	1	159	7e-113	322
CO000485	Gh_D08G1592	99.05	105	1	0	11	325	1	105	2e-54	168
CO000633	Gh_Sca014871G01	90	30	3	0	661	750	50	79	2e-09	55.1
CO000477	Gh_D13G2075	100	203	0	0	91	699	1	203	8e-74	226
CO000324	Gh_A09G1420	100	142	0	0	90	515	1	142	1e-100	288
CO000216	Gh_D05G2150	100	136	0	0	39	446	1	136	1e-91	266
CO000241	Gh_D05G0897	100	273	0	0	3	821	125	397	0	528
CO000286	Gh_D04G1924	97.99	199	4	0	254	850	44	242	3e-147	419
CO000113	Gh_D11G1897	98.8	332	4	0	80	1075	1	332	0	633
CO000101	Gh_D05G3477	99.72	356	1	0	378	1445	118	473	0	632
CO000206	Gh_A02G0781	97.52	161	4	0	58	540	1	161	2e-111	317
CO000453	Gh_D05G1567	99.48	193	1	0	121	699	1	193	5e-137	388
CO000077	Gh_D08G0051	100	78	0	0	122	355	22	99	7e-48	153
CO000614	Gh_A05G0884	99.09	110	1	0	86	415	1	110	1e-82	241
CO000169	Gh_A08G1276	98.05	308	6	0	96	1019	6	313	0	532
CO000055	Gh_A10G0871	100	121	0	0	64	426	1	121	7e-85	246
CO000262	Gh_A10G0943	100	180	0	0	232	771	1	180	2e-82	250
CO000442	Gh_D05G3328	99.53	211	1	0	3	635	128	338	2e-127	369
CO000007	Gh_D05G1626	99.7	332	1	0	24	1019	1	332	0	612
CO000141	Gh_D05G2589	99.32	292	2	0	32	907	1	292	0	557
CO000218	Gh_A09G2204	99.49	196	1	0	3	590	315	510	4e-113	337
CO000360	Gh_D01G1123	65.38	182	52	3	985	473	14	188	2e-68	216
CO000121	Gh_A13G1587	79.73	74	15	0	327	548	14	87	2e-33	120
CO000506	Gh_A09G0764	100	223	0	0	2	670	39	261	2e-140	396
CO000557	Gh_A11G0626	100	245	0	0	1	735	343	587	4e-171	486
CO000046	Gh_D10G0750	100	167	0	0	197	697	1	167	1e-103	301
CO000416	Gh_D11G3362	98.96	192	2	0	232	807	1	192	6e-113	331
CO000531	Gh_A07G1832	85.29	34	5	1	174	275	89	121	7e-20	59.3
CO000188	Gh_D11G3257	95.54	112	5	0	37	372	1	112	6e-63	194
CO000540	Gh_A12G0619	97.87	188	4	1	3	566	5	191	2e-94	275
CO000289	Gh_A05G2865	98.65	296	4	0	15	902	1	296	0	602
CO000331	Gh_A04G1393	99.6	251	1	0	50	802	1	251	1e-170	473
CO000543	Gh_A06G0694	100	140	0	0	61	480	1	140	7e-83	244
CO000404	Gh_D05G3533	97.83	138	3	0	26	439	1	138	2e-99	286
CO000264	Gh_A13G1686	100	252	0	0	24	779	1	252	0	517
CO000596	Gh_D08G2391	97.84	278	6	0	7	840	24	301	0	558
CO000470	Gh_A12G1278	99.16	238	2	0	402	1115	130	367	0	422
CO000313	Gh_D05G1742	99.4	167	1	0	28	528	1	167	4e-87	256
CO000183	Gh_D05G1687	100	342	0	0	116	1141	1	342	0	696
CO000410	Gh_A05G2744	98.92	278	3	0	45	878	1	278	0	532
CO000573	Gh_A13G0211	90	30	3	0	220	309	311	340	3e-10	60.5
CO000197	Gh_A11G2851	99.22	128	1	0	39	422	1	128	1e-88	257
CO000234	Gh_A05G2108	100	279	0	0	100	936	13	291	1e-177	494
CO000352	Gh_A09G2488	100	102	0	0	153	458	40	141	3e-58	180
CO000253	Gh_A06G0948	98.64	295	4	0	2	886	116	410	0	604
CO000523	Gh_Sca004909G02	97.87	282	6	0	23	868	1	282	4e-176	494
CO000223	Gh_A12G2122	99.18	243	2	0	42	770	1	243	1e-133	379
CO000590	Gh_D01G1452	100	157	0	0	28	498	1	157	2e-117	332
CO000010	Gh_A02G1268	100	208	0	0	2	625	302	509	2e-143	414
CO000098	Gh_A13G1792	99.38	322	2	0	57	1022	1	322	0	630
CO000002	Gh_A10G0361	100	264	0	0	29	820	1	264	0	546
CO000225	Gh_D08G1970	99.57	231	1	0	86	778	1	231	1e-156	437
CO000600	Gh_D11G0184	100	169	0	0	3	509	499	667	5e-90	278
CO000333	Gh_A03G1900	65.54	148	51	1	6	449	4	124	2e-27	102
CO000537	Gh_A02G1421	99	100	1	0	18	317	1	100	9e-64	191
CO000023	Gh_A13G2139	99.37	158	1	0	113	586	1	158	5e-113	322
CO000001	Gh_D13G2049	100	114	0	0	85	426	11	124	4e-46	149
CO000332	Gh_D08G0811	99	100	1	0	161	460	1	100	7e-52	162
CO000273	Gh_D13G0481	100	100	0	0	223	522	45	144	9e-60	185
CO000357	Gh_D10G0046	99.37	316	2	0	89	1036	1	316	0	644
CO000564	Gh_A05G1533	67.21	122	40	1	55	420	35	120	1e-46	154
CO000513	Gh_D11G2250	96.68	241	8	0	33	755	1	241	3e-153	427
CO000109	Gh_D09G1520	99.56	225	1	0	38	712	1	225	3e-167	464
CO000127	Gh_D07G1446	99.57	235	1	0	156	860	1	235	3e-164	459
CO000413	Gh_A12G0885	100	148	0	0	37	480	1	148	1e-106	305
CO000532	Gh_A11G2502	100	77	0	0	108	338	1	77	6e-54	168
CO000288	Gh_A04G1211	98.59	71	1	0	6	218	28	98	6e-51	159
CO000302	Gh_A01G1406	99.28	278	2	0	75	908	1	278	0	559
CO000606	Gh_D11G1469	96.12	129	4	1	3	386	34	162	6e-67	202
CO000172	Gh_D05G2213	100	103	0	0	23	331	1	103	3e-53	166
CO000017	Gh_A12G0144	100	243	0	0	34	762	1	243	2e-166	462
CO000277	Gh_A01G1877	100	91	0	0	210	482	47	137	8e-57	177
CO000031	Gh_D01G1986	99.27	274	2	0	59	880	1	274	0	541
CO000018	Gh_A07G1937	98.28	290	5	0	47	916	143	432	0	540
CO000430	Gh_A06G0125	98.62	218	3	0	61	714	1	218	6e-156	433
CO000334	Gh_A05G1261	100	265	0	0	42	836	1	265	0	546
CO000236	Gh_D12G0039	99.52	210	1	0	55	684	1	210	7e-131	369
CO000637	Gh_D06G0058	97.42	194	5	0	24	605	1	194	6e-91	268
CO000251	Gh_D01G1575	100	201	0	0	92	694	1	201	1e-85	254
CO000598	Gh_A09G1420	100	142	0	0	28	453	1	142	8e-101	288
CO000380	Gh_A06G1466	99.12	453	4	0	105	1463	18	470	0	912
CO000095	Gh_D11G0069	99.18	122	1	0	66	431	1	122	3e-82	242
CO000350	Gh_A01G1516	84.86	185	28	1	58	612	64	222	3e-83	265
CO000449	Gh_D09G0416	97.32	112	2	1	27	359	1	112	4e-72	213
CO000483	Gh_D06G1912	100	238	0	0	84	797	1	238	2e-174	484
CO000182	Gh_A05G0305	100	133	0	0	66	464	1	133	3e-80	239
CO000436	Gh_A11G0264	100	163	0	0	55	543	1	163	7e-118	332
CO000135	Gh_A09G2188	98.86	176	2	0	38	565	1	176	3e-114	326
CO000165	Gh_D02G1069	79.65	457	91	1	156	1520	38	494	0	754
CO000439	Gh_D02G2037	99.25	134	1	0	72	473	1	134	6e-93	270
CO000265	Gh_D04G0765	100	320	0	0	121	1080	17	336	0	602
CO000073	Gh_D05G0799	100	148	0	0	32	475	1	148	3e-109	310
CO000379	Gh_D04G0626	99.13	115	1	0	14	358	1	115	1e-81	237
CO000151	Gh_A13G1331	100	104	0	0	249	560	1	104	1e-72	218
CO000555	Gh_A03G1927	100	129	0	0	59	445	1	129	3e-73	218
CO000159	Gh_D07G0563	97.21	215	6	0	1	645	13	227	3e-138	390
CO000168	Gh_A05G1647	100	242	0	0	38	763	1	242	3e-176	491
CO000604	Gh_D04G1081	100	164	0	0	99	590	9	172	3e-111	320
CO000424	Gh_D07G0674	100	279	0	0	1	837	40	318	0	595
CO000498	Gh_A13G2029	100	28	0	0	3	86	209	236	1e-12	62.8
CO000344	Gh_D06G0551	100	221	0	0	80	742	1	221	1e-153	433
CO000270	Gh_A05G0889	100	289	0	0	54	920	1	289	0	565
CO000588	Gh_A10G1243	98	100	2	0	22	321	2	101	1e-45	146
CO000244	Gh_A02G0500	100	161	0	0	73	555	1	161	3e-101	292
CO000619	Gh_A04G1193	100	191	0	0	63	635	1	191	3e-131	369
CO000252	Gh_D13G1003	98.91	92	1	0	282	557	37	128	1e-56	177
CO000502	Gh_D08G1970	100	78	0	0	280	513	210	287	1e-49	165
CO000383	Gh_A11G0276	100	180	0	0	57	596	1	180	6e-128	361
CO000068	Gh_A01G0388	100	345	0	0	1	1035	96	440	0	721
CO000033	Gh_D12G0985	97.51	241	6	0	88	810	1645	1885	3e-129	404
CO000205	Gh_D07G0661	100	252	0	0	43	798	1	252	0	523
CO000366	Gh_D05G0768	100	149	0	0	63	509	1	149	3e-103	298
CO000405	Gh_A08G0460	98.3	235	4	0	85	789	1	235	8e-155	434
CO000330	Gh_A05G3949	100	179	0	0	50	586	16	194	1e-125	357
CO000616	Gh_A13G2035	99.37	158	1	0	82	555	24	181	1e-110	316
CO000259	Gh_D09G0861	100	286	0	0	2	859	297	582	0	589
CO000567	Gh_D07G1868	46.33	218	117	0	14	667	281	498	3e-66	216
CO000298	Gh_D04G1110	100	436	0	0	84	1391	1	436	0	879
CO000499	Gh_D01G0503	100	255	0	0	6	770	1	255	0	529
CO000296	Gh_A01G0323	99.59	244	1	0	8	739	1	244	1e-177	494
CO000617	Gh_D11G1887	99	200	2	0	30	629	2	201	3e-111	318
CO000585	Gh_A13G1952	100	158	0	0	36	509	1	158	2e-118	335
CO000114	Gh_D10G1763	99.37	159	1	0	81	557	1	159	5e-112	320
CO000029	Gh_D11G2613	98.26	230	4	0	3	692	1	230	2e-161	451
CO000191	Gh_A11G0729	100	210	0	0	3	632	213	422	2e-150	428
CO000271	Gh_A13G1911	99.1	222	2	0	53	718	1	222	8e-123	350
CO000373	Gh_A04G1174	100	259	0	0	61	837	1	259	0	523
CO000170	Gh_D06G2094	100	112	0	0	3	338	315	426	2e-74	229
CO000176	Gh_A05G0597	100	219	0	0	57	713	1	219	2e-95	283
CO000336	Gh_D10G1143	100	117	0	0	58	408	1	117	7e-82	240
CO000528	Gh_A03G0173	99.24	262	2	0	103	888	1	262	0	518
CO000099	Gh_D07G2010	96.3	324	12	0	98	1069	4	327	0	590
CO000076	Gh_D01G0287	99.58	240	1	0	55	774	1	240	2e-145	408
CO000153	Gh_A07G0510	100	157	0	0	66	536	1	157	1e-94	275
CO000426	Gh_D03G0241	99.59	244	1	0	1	732	28	271	1e-176	486
CO000316	Gh_A08G1083	99.69	320	1	0	3	962	50	369	0	613
CO000535	Gh_D09G1403	100	168	0	0	2	505	1141	1308	1e-107	338
CO000515	Gh_D05G0463	99.17	362	3	0	11	1096	1	362	0	643
CO000204	Gh_A08G0714	99.71	343	1	0	46	1074	1	343	0	682
CO000203	Gh_D10G2052	98.63	365	5	0	23	1117	1	365	0	709
CO000057	Gh_D05G0768	100	149	0	0	91	537	1	149	4e-103	298
CO000583	Gh_A05G3329	98.83	171	2	0	52	564	142	312	5e-92	274
CO000471	Gh_D11G2703	99.16	119	0	1	1	354	247	365	3e-78	237
CO000584	Gh_A04G0506	98.57	210	3	0	55	684	1	210	4e-133	376
CO000522	Gh_A11G2927	99.11	112	1	0	1	336	2	113	6e-78	228
CO000318	Gh_D10G1758	94.34	159	9	0	49	525	1	159	1e-106	305
CO000301	Gh_D01G1476	99.65	283	1	0	75	923	8	290	0	522
CO000295	Gh_D01G0975	99.58	238	1	0	95	808	1	238	1e-171	476
CO000486	Gh_D02G0432	100	30	0	0	4	93	1	30	2e-11	63.9
CO000593	Gh_A03G0056	90.5	242	21	1	1	720	2	243	3e-98	291
CO000054	Gh_D07G1327	99.53	215	1	0	55	699	1	215	3e-158	441
CO000484	Gh_A11G2295	99.55	222	1	0	77	742	12	233	1e-146	411
CO000575	Gh_D05G1926	100	104	0	0	3	314	331	434	6e-63	201
CO000423	Gh_A04G0176	88.98	127	13	1	162	539	7	133	6e-66	201
CO000284	Gh_D06G1600	100	220	0	0	35	694	1	220	1e-153	427
CO000035	Gh_A11G1251	99.19	247	2	0	61	801	1	247	9e-145	414
CO000030	Gh_D11G1686	96.85	127	4	0	43	423	456	582	2e-63	210
CO000080	Gh_A03G2022	100	236	0	0	124	831	1	236	3e-170	484
CO000187	Gh_D11G0402	94.29	280	12	1	3	830	5	284	8e-150	421
CO000594	Gh_D02G0062	98.68	227	3	0	70	750	1	227	1e-162	455
CO000361	Gh_A05G3393	100	166	0	0	131	628	1	166	1e-118	338
CO000476	Gh_D13G1927	99.57	235	1	0	88	792	1	235	4e-164	457
CO000006	Gh_A07G2182	100	265	0	0	44	838	1	265	0	549
CO000025	Gh_A04G0428	98.45	129	2	0	153	539	11	139	2e-69	210
CO000392	Gh_A09G1415	99.69	326	1	0	1	978	4	329	0	645
CO000097	Gh_D12G1199	100	197	0	0	128	718	20	216	2e-126	359
CO000312	Gh_A08G1543	100	132	0	0	57	452	1	132	3e-61	189
CO000625	Gh_D08G1956	98.19	166	3	0	109	606	1	166	3e-115	333
CO000290	Gh_D05G3662	100	176	0	0	48	575	1	176	1e-123	349
CO000474	Gh_A13G1566	98.64	220	3	0	100	759	1	220	3e-155	435
CO000116	Gh_D06G1814	100	260	0	0	3	782	389	648	7e-162	464
CO000152	Gh_A13G1950	100	55	0	0	121	285	21	75	2e-36	123
CO000591	Gh_A12G2354	100	195	0	0	57	641	1	195	7e-126	361
CO000343	Gh_A10G1331	99.02	102	1	0	59	364	1	102	2e-67	207
CO000039	Gh_D08G0007	99.22	256	2	0	72	839	1	256	3e-180	498
CO000329	Gh_A07G1803	99.7	328	0	1	18	998	1	328	0	645
CO000507	Gh_D13G0211	98.24	227	4	0	21	701	1	227	7e-160	444
CO000021	Gh_A08G1267	99.26	136	0	1	57	461	1	136	2e-90	261
CO000293	Gh_D08G2272	97.37	38	1	0	3	116	302	339	1e-18	82.4
CO000613	Gh_A05G0192	100	130	0	0	28	417	1	130	3e-81	239
CO000015	Gh_A13G2072	76.03	146	27	1	6	419	334	479	4e-73	230
CO000162	Gh_D05G3506	98.63	364	5	0	2	1093	191	554	0	736
CO000403	Gh_A07G2151	81.74	230	42	2	96	785	131	325	2e-109	322
CO000568	Gh_D08G0299	99.75	397	1	0	17	1207	1	397	0	682
CO000089	Gh_D08G1167	99.64	277	1	0	103	933	1	277	6e-168	481
CO000317	Gh_A11G0551	99.2	250	2	0	36	785	1	250	6e-167	463
CO000605	Gh_A09G0792	98.67	225	3	0	1	675	632	856	4e-126	382
CO000254	Gh_A11G2469	100	158	0	0	194	667	1	158	4e-115	328
CO000611	Gh_A08G2344	98.68	76	1	0	339	112	1	76	3e-52	161
CO000255	Gh_Sca011527G01	98.95	286	3	0	70	927	1	286	0	559
CO000429	Gh_D06G0709	97.74	265	5	1	88	879	1	265	5e-172	482
CO000570	Gh_D08G0959	99.29	140	1	0	39	458	21	160	1e-94	273
CO000132	Gh_Sca009741G01	100	55	0	0	158	322	1	55	2e-33	120
CO000589	Gh_A05G0560	99.71	346	1	0	24	1061	1	346	0	695
CO000104	Gh_A01G1792	100	400	0	0	24	1223	1	400	0	789
CO000059	Gh_D12G2196	100	147	0	0	44	484	1	147	6e-103	294
CO000468	Gh_D12G1319	72.64	212	57	3	51	683	1	200	5e-69	211
CO000243	Gh_A07G0430	97.48	278	7	0	7	840	16	293	1e-139	398
CO000627	Gh_A09G0853	95.03	181	8	1	103	642	22	202	1e-106	311
CO000079	Gh_D07G0832	100	96	0	0	9	296	1	96	2e-65	196
CO000229	Gh_D10G1748	100	22	0	0	566	631	144	165	1e-06	48.9
CO000144	Gh_A12G1711	98.6	428	5	1	29	1309	1	428	0	791
CO000213	Gh_D08G2330	98.72	313	4	0	28	966	1	313	0	614
CO000549	Gh_A07G0364	97.61	209	5	0	26	652	54	262	6e-133	377
CO000102	Gh_A02G1442	98.67	75	1	0	50	274	1	75	1e-34	117
CO000371	Gh_A12G1447	98.73	158	2	0	56	529	1	158	2e-97	283
CO000414	Gh_A07G0202	98.8	83	1	0	9	257	97	179	6e-59	182
CO000171	Gh_D10G1726	99.61	255	1	0	123	887	1	255	5e-162	453
CO000475	Gh_D04G0931	95.59	68	3	0	48	251	67	134	4e-36	134
CO000482	Gh_D05G0363	98.8	251	3	0	27	779	505	755	0	518
CO000511	Gh_A07G0249	96.69	181	6	0	70	612	1	181	2e-101	292
CO000542	Gh_A09G2397	100	50	0	0	3	152	1555	1604	5e-27	107
CO000013	Gh_D04G1399	100	159	0	0	75	551	1	159	1e-111	323
CO000607	Gh_A09G2025	98.94	282	3	0	2	847	284	565	0	540
CO000353	Gh_D03G0066	100	156	0	0	82	549	1	156	9e-102	293
CO000599	Gh_A10G1188	99.4	166	1	0	61	558	1	166	2e-100	290
CO000226	Gh_A08G0338	100	214	0	0	1	642	269	482	1e-124	369
CO000108	Gh_A09G0331	99.11	336	3	0	59	1066	1	336	0	627
CO000601	Gh_A07G0889	99.16	237	2	0	2	712	135	371	2e-174	489
CO000052	Gh_D12G1495	98.75	240	3	0	92	811	17	256	0	505
CO000248	Gh_D02G1770	99.55	223	1	0	61	729	1	223	1e-156	440
CO000107	Gh_D05G0142	92.59	162	12	0	54	539	1	162	4e-82	244
CO000242	Gh_A09G0511	95.44	263	12	1	23	811	1	256	0	503
CO000208	Gh_D02G1805	98.1	105	2	0	32	346	36	140	1e-69	209
CO000139	Gh_A12G0124	99.59	246	1	0	1	738	213	458	8e-144	425
CO000179	Gh_D13G1580	100	153	0	0	54	512	1	153	1e-108	311
CO000563	Gh_A06G1530	98.55	207	3	0	54	674	1	207	3e-102	295
CO000325	Gh_A08G0830	100	29	0	0	118	204	1	29	8e-09	54.3
CO000349	Gh_A10G0471	99.6	253	1	0	132	890	1	253	2e-149	425
CO000314	Gh_A01G1283	99.47	188	1	0	65	628	1	188	4e-106	306
CO000556	Gh_A08G0689	100	113	0	0	41	379	1	113	3e-51	162
CO000145	Gh_D10G1851	85.71	126	18	0	588	965	213	338	4e-68	218
CO000525	Gh_Sca008743G01	99.36	156	1	0	17	484	1	156	2e-91	266
CO000291	Gh_D07G0456	99.07	214	2	0	67	708	1	214	2e-141	398
CO000319	Gh_A11G1173	98.44	64	1	0	271	462	59	122	2e-15	75.9
CO000579	Gh_A06G1367	98.97	194	2	0	94	675	1	194	2e-115	328
CO000339	Gh_A11G2882	99.6	251	1	0	49	801	1	251	6e-170	472
CO000621	Gh_A03G2006	99.38	160	1	0	61	540	1	160	3e-111	328
CO000561	Gh_A04G1395	100	55	0	0	155	319	24	78	4e-37	125
CO000547	Gh_A08G2159	99.72	360	1	0	118	1197	1	360	0	682
CO000180	Gh_D06G2318	95.92	196	8	0	208	795	7	202	4e-118	343
CO000069	Gh_D11G3534	98.72	235	3	0	162	866	31	265	9e-135	387
CO000043	Gh_D07G0558	97.2	321	9	0	63	1025	1	321	9e-162	457
CO000128	Gh_D10G2299	98.86	438	5	0	63	1376	1	438	0	805
CO000402	Gh_A09G1420	100	142	0	0	58	483	1	142	2e-100	288
CO000158	Gh_D10G0532	98.75	399	5	0	129	1325	23	421	0	752
CO000495	Gh_D05G2237	100	316	0	0	3	950	106	421	0	634
CO000538	Gh_D08G2665	99.12	227	2	0	3	683	144	370	2e-145	415
CO000111	Gh_A10G1824	98.46	195	3	0	110	694	1	195	3e-125	355
CO000196	Gh_A02G0022	100	148	0	0	139	582	1	148	3e-109	311
CO000178	Gh_D11G1396	100	207	0	0	19	639	1	207	2e-134	380
CO000508	Gh_A03G0405	100	165	0	0	1	495	1	165	1e-124	350
CO000465	Gh_A01G1523	98.67	300	4	0	53	952	6	305	3e-166	466
CO000014	Gh_D10G1707	97.14	105	3	0	203	517	1	105	3e-57	178
CO000609	Gh_D08G2518	100	162	0	0	55	540	1	162	3e-113	322
CO000134	Gh_D08G2275	100	376	0	0	76	1203	1	376	0	775
CO000016	Gh_D12G0410	98.94	378	4	0	74	1207	1	378	0	594
CO000303	Gh_D11G0677	100	230	0	0	60	749	1	230	6e-142	399
CO000452	Gh_A03G0946	98.56	348	5	0	99	1142	1	348	0	626
CO000375	Gh_D02G1325	97.47	79	2	0	169	405	1	79	2e-39	131
CO000415	Gh_D03G1625	100	163	0	0	1	489	3	165	4e-117	330
CO000036	Gh_A10G1772	98.71	155	2	0	1	465	630	784	4e-102	312
CO000393	Gh_A01G0278	98.51	268	4	0	116	919	1	268	6e-171	479
CO000417	Gh_A09G1631	98.75	240	3	0	134	853	1	240	4e-174	483
CO000354	Gh_A09G0903	98.42	190	3	0	221	790	1	190	3e-122	358
CO000401	Gh_A13G1535	100	82	0	0	71	316	1	82	7e-55	169
CO000551	Gh_D10G1656	99.59	243	1	0	2	730	31	273	1e-155	444
CO000199	Gh_A13G1098	99.04	628	6	0	1	1884	72	699	0	1057
CO000562	Gh_D06G2351	99.2	250	1	1	127	873	1	250	0	504
CO000166	Gh_A07G0614	100	202	0	0	78	683	1	202	2e-90	268
CO000363	Gh_D05G2735	99.58	238	1	0	17	730	1	238	2e-160	447
CO000038	Gh_A01G1877	100	92	0	0	226	501	46	137	1e-56	178
CO000385	Gh_A03G1937	100	112	0	0	1	336	103	214	2e-43	144
CO000287	Gh_D04G1308	94.92	177	9	0	235	765	237	413	6e-119	303
CO000307	Gh_A06G1235	97.67	215	5	0	147	791	20	234	2e-142	406
CO000326	Gh_D05G1377	100	224	0	0	73	744	1	224	5e-128	365
CO000431	Gh_A11G2668	100	68	0	0	1	204	282	349	7e-39	135
CO000437	Gh_D01G1128	51.34	224	106	6	663	1	203	369	1e-51	177
CO000278	Gh_A05G3843	100	124	0	0	46	417	1	124	2e-50	161
CO000520	Gh_A10G1593	99.09	110	1	0	79	408	1	110	6e-54	169
CO000396	Gh_A10G0248	100	208	0	0	49	672	16	223	3e-125	356
CO000092	Gh_A10G0618	100	403	0	0	123	1331	6	408	0	739
CO000582	Gh_A13G0239	99.01	203	2	0	1	609	374	576	3e-147	424
CO000048	Gh_A09G1288	98.39	124	2	0	2	373	311	434	8e-83	253
CO000342	Gh_D09G1681	100	140	0	0	149	568	1	140	1e-101	293
CO000215	Gh_D05G3875	100	250	0	0	62	811	1	250	6e-160	448
CO000348	Gh_A06G0272	96.19	289	11	0	2	868	23	311	1e-174	488
CO000630	Gh_A05G1005	99.31	288	2	0	4	867	208	495	0	575
CO000309	Gh_D09G1710	99.47	187	1	0	125	685	1	187	6e-97	284
CO000384	Gh_A01G0186	100	171	0	0	2	514	703	873	8e-117	354
CO000143	Gh_A02G0795	100	228	0	0	65	748	1	228	3e-157	437
CO000085	Gh_D11G1671	100	162	0	0	96	581	18	179	1e-120	342
CO000629	Gh_D09G0416	96.43	112	3	1	21	353	1	112	1e-70	210
CO000122	Gh_D13G2157	98.36	304	5	0	56	967	1	304	0	625
CO000279	Gh_D12G1364	98.73	157	2	0	55	525	1	157	1e-102	294
CO000526	Gh_D13G1618	100	219	0	0	64	720	1	219	6e-165	455
CO000285	Gh_D10G2120	100	266	0	0	3	800	169	434	0	536
CO000247	Gh_D01G0435	86.96	345	45	1	86	1120	1	305	0	543
CO000372	Gh_D01G1269	100	153	0	0	48	506	1	153	2e-107	306
CO000603	Gh_D10G1212	99.61	256	1	0	37	804	1	256	1e-171	477
CO000347	Gh_A13G1050	86.75	234	0	1	277	885	1	234	4e-124	355
CO000559	Gh_A02G0242	99.61	258	1	0	92	865	5	262	6e-167	471
CO000479	Gh_D05G1663	90.34	290	1	1	58	846	1	290	7e-170	474
CO000514	Gh_D11G2939	100	48	0	0	70	213	1	48	2e-30	105
CO000263	Gh_A12G1255	98.43	127	2	0	30	410	1	127	2e-58	181
CO000175	Gh_A03G0815	100	206	0	0	33	650	1	206	2e-137	386
CO000161	Gh_A05G2354	99.13	230	2	0	24	713	1	230	1e-123	352
CO000464	Gh_A03G1492	97.27	183	4	1	1	546	39	221	4e-123	349
CO000624	Gh_A07G1360	95.22	335	13	3	8	1003	238	571	0	593
CO000391	Gh_D08G0051	100	82	0	0	113	358	22	103	5e-51	162
CO000123	Gh_A08G0565	98.96	96	1	0	131	418	1	96	1e-22	97.4
CO000323	Gh_D10G1754	98.11	159	3	0	66	542	1	159	1e-112	322
CO000157	Gh_D09G1511	100	237	0	0	75	785	1	237	4e-175	485
CO000365	Gh_A08G1253	100	46	0	0	3	140	280	325	1e-25	102
CO000370	Gh_A07G1900	100	110	0	0	146	475	29	138	3e-71	214
CO000081	Gh_D10G1801	97.24	181	5	0	41	583	1	181	2e-124	350
CO000100	Gh_A10G0635	99.03	309	3	0	11	937	363	671	0	614
CO000294	Gh_D12G1650	100	152	0	0	211	666	1	152	2e-110	320
CO000597	Gh_D05G1658	99.13	231	2	0	1	693	36	266	9e-170	471
CO000094	Gh_A09G1879	100	281	0	0	133	975	1	281	0	524
CO000257	Gh_A13G0067	99.24	132	1	0	25	420	1	132	1e-87	258
CO000399	Gh_A02G0022	97.97	148	3	0	201	644	1	148	2e-107	308
CO000155	Gh_A05G3885	85.56	180	26	1	1	540	136	290	1e-99	293
CO000222	Gh_A13G0100	98.98	196	2	0	95	682	19	214	2e-132	374
CO000078	Gh_A05G3766	99.53	430	2	0	220	1509	1	430	0	731
CO000280	Gh_A11G2130	100	135	0	0	129	533	1	135	9e-88	258
CO000131	Gh_A03G0309	100	159	0	0	40	516	1	159	5e-106	303
CO000595	Gh_D05G1637	52.49	181	81	4	3	530	277	456	2e-55	183
CO000400	Gh_D13G0727	99.52	207	1	0	211	831	1	207	2e-126	359
CO000074	Gh_A02G1717	96.65	209	7	1	206	832	1	208	4e-136	391
CO000510	Gh_D05G2639	99.09	219	2	0	47	703	27	245	6e-165	456
CO000232	Gh_D09G1365	100	130	0	0	128	517	1	130	4e-92	268
CO000154	Gh_D12G0146	100	243	0	0	56	784	1	243	8e-166	463
CO000210	Gh_A07G0034	99	100	1	0	1	300	222	321	8e-67	207
CO000150	Gh_A03G1334	99.06	106	1	0	2	319	254	359	3e-65	206
CO000346	Gh_D08G0051	100	82	0	0	142	387	22	103	2e-51	162
CO000632	Gh_A11G3141	98.43	127	2	0	3	383	155	281	1e-62	195
CO000492	Gh_A03G1705	96.05	76	3	0	3	230	70	145	7e-47	149
CO000235	Gh_A11G0177	99.83	576	1	0	2	1729	206	781	0	1136
CO000509	Gh_A03G0896	96.95	328	10	0	62	1045	1	328	4e-167	472
CO000521	Gh_A12G2001	100	163	0	0	2	490	337	499	1e-107	323
CO000539	Gh_D02G0837	91.83	306	23	2	5	916	24	329	0	509
CO000587	Gh_D06G0125	100	112	0	0	2	337	201	312	2e-59	188
CO000037	Gh_A01G1856	100	436	0	0	75	1382	1	436	0	881
CO000518	Gh_D04G0335	100	111	0	0	542	874	192	302	3e-63	204
CO000019	Gh_A10G0147	99.63	269	1	0	67	873	1	269	0	519
CO000045	Gh_A08G1757	92.29	350	26	1	6	1052	380	729	0	632
CO000192	Gh_A10G0259	99.37	318	2	0	68	1021	91	408	0	597
CO000011	Gh_A03G1098	100	228	0	0	57	740	1	228	3e-153	428
CO000088	Gh_D10G0874	99.15	117	1	0	211	561	6	122	1e-78	234
CO000227	Gh_A01G1972	97.73	264	5	1	46	834	1	264	2e-165	466
CO000124	Gh_D01G0531	99.62	262	1	1	64	849	1	261	0	536
CO000198	Gh_A01G1885	100	139	0	0	65	481	1	139	2e-96	281
SRS0001	Gh_D04G1245	100	31	0	0	3	95	386	416	3e-16	69.7
SRS0019	Gh_D12G2735	83.78	37	6	0	15	125	1	37	7e-14	63.5
SRS0026	Gh_A01G0898	100	49	0	0	1	147	68	116	4e-28	98.6
SRS0028	Gh_A06G1916	96.3	27	1	0	70	150	1	27	5e-12	56.6
SRS0045	Gh_A05G2111	100	31	0	0	85	177	1554	1584	3e-14	65.5
SRS0051	Gh_D05G0879	98.39	62	1	0	3	188	2	63	2e-36	127
SRS0052	Gh_D07G0970	98.39	62	1	0	2	187	44	105	1e-36	125
SRS0058	Gh_A11G1864	100	32	0	0	26	121	1	32	3e-15	68.6
SRS0072	Gh_A03G1252	97.62	42	1	0	3	128	26	67	1e-23	85.1
SRS0076	Gh_A01G1712	100	70	0	0	3	212	429	498	6e-46	154
SRS0077	Gh_A07G0741	89.87	79	0	1	2	214	312	390	9e-42	141
SRS0086	Gh_A05G3542	100	61	0	0	38	220	178	238	7e-10	53.9
SRS0094	Gh_A01G1972	100	47	0	0	1	141	239	285	2e-26	98.6
SRS0096	Gh_A11G0822	100	46	0	0	3	140	437	482	1e-26	101
SRS0097	Gh_D05G3884	98.53	68	1	0	2	205	146	213	5e-44	141
SRS0104	Gh_Sca008106G01	94	50	3	0	94	243	1	50	4e-26	97.4
SRS0105	Gh_A11G1755	96.83	63	2	0	17	205	1	63	3e-35	125
SRS0106	Gh_D10G1420	100	81	0	0	1	243	542	622	2e-50	169
SRS0115	Gh_A13G1909	97.62	84	2	0	1	252	169	252	1e-44	144
SRS0120	Gh_A09G0639	100	28	0	0	7	90	137	164	7e-14	63.5
SRS0121	Gh_D02G0425	100	85	0	0	1	255	8	92	2e-54	173
SRS0125	Gh_A09G2243	72.84	81	22	0	1	243	261	341	3e-29	109
SRS0138	Gh_A08G1844	98.88	89	1	0	3	269	101	189	9e-48	152
SRS0140	Gh_Sca006530G03	94.55	55	3	0	3	167	174	228	6e-30	106
SRS0141	Gh_D02G1401	61.11	36	14	0	161	268	221	256	7e-17	54.7
SRS0144	Gh_A13G0360	100	38	0	0	1	114	379	416	4e-19	80.9
SRS0153	Gh_A09G1458	100	53	0	0	3	161	499	551	5e-28	106
SRS0156	Gh_D05G2461	100	43	0	0	3	131	237	279	3e-22	88.2
SRS0157	Gh_D02G0305	96.84	95	3	0	2	286	487	581	8e-60	192
SRS0162	Gh_D10G1759	93.75	32	2	0	2	97	62	93	6e-15	65.1
SRS0166	Gh_A02G1341	100	64	0	0	3	194	100	163	5e-39	135
SRS0168	Gh_A09G1557	82.35	68	12	0	2	205	993	1060	2e-13	65.5
SRS0175	Gh_D10G1227	100	83	0	0	1	249	367	449	1e-54	176
SRS0177	Gh_D07G0782	99.02	102	1	0	1	306	262	363	1e-69	212
SRS0182	Gh_A02G0397	100	35	0	0	2	106	878	912	6e-17	75.5
SRS0184	Gh_A11G1324	100	52	0	0	1	156	441	492	3e-30	112
SRS0185	Gh_A01G1832	98.18	55	1	0	1	165	257	311	4e-31	112
SRS0187	Gh_Sca004851G04	100	50	0	0	3	152	146	195	1e-12	61.6
SRS0191	Gh_A10G2089	100	46	0	0	1	138	243	288	5e-27	101
SRS0194	Gh_D05G2976	98.81	84	1	0	1	252	321	404	2e-09	54.3
SRS0195	Gh_D13G1709	100	78	0	0	54	287	1	78	3e-31	113
SRS0196	Gh_A02G0753	86.96	23	3	0	70	2	346	368	1e-06	46.2
SRS0198	Gh_A01G1762	100	29	0	0	1	87	131	159	1e-12	61.2
SRS0200	Gh_A02G1479	93.9	82	5	0	11	256	426	507	2e-47	159
SRS0201	Gh_D02G0378	97.87	94	2	0	50	331	1	94	3e-61	186
SRS0203	Gh_A09G2100	100	44	0	0	2	133	262	305	5e-23	91.3
SRS0204	Gh_A08G1261	96.49	57	2	0	5	175	36	92	4e-36	119
SRS0206	Gh_A11G0385	97.83	92	2	0	62	337	1	92	3e-46	147
SRS0208	Gh_A10G2060	93.55	62	4	0	27	212	323	384	9e-31	113
SRS0210	Gh_A05G2379	98.82	85	1	0	2	256	716	800	2e-49	167
SRS0214	Gh_D05G1897	100	44	0	0	1	132	482	525	2e-22	91.7
SRS0217	Gh_D04G0607	46.67	45	24	0	7	141	47	91	7e-09	50.1
SRS0218	Gh_D05G2659	100	85	0	0	3	257	357	441	1e-53	174
SRS0219	Gh_A09G2108	82.69	52	9	0	80	235	207	258	6e-23	90.5
SRS0221	Gh_D04G0247	100	82	0	0	1	246	114	195	6e-58	178
SRS0223	Gh_D12G1757	100	63	0	0	1	189	180	242	9e-42	139
SRS0224	Gh_D02G1963	100	22	0	0	2	67	552	573	3e-06	45.4
SRS0225	Gh_D08G0522	100	86	0	0	1	258	17	102	9e-59	177
SRS0227	Gh_A05G3171	98.98	98	1	0	2	295	78	175	9e-66	197
SRS0228	Gh_A05G0830	90	40	4	0	164	45	45	84	9e-16	67.8
SRS0229	Gh_A05G2997	94.59	111	6	0	3	335	153	263	5e-59	183
SRS0231	Gh_A01G1140	100	37	0	0	1	111	52	88	6e-19	76.3
SRS0232	Gh_A03G1926	100	56	0	0	8	175	1033	1088	4e-29	110
SRS0233	Gh_A04G0962	95.87	121	5	0	1	363	22	142	7e-83	241
SRS0234	Gh_A08G1647	98.39	62	1	0	1	186	82	143	3e-36	121
SRS0236	Gh_A01G1531	100	65	0	0	2	196	60	124	8e-17	71.6
SRS0237	Gh_A12G2147	100	52	0	0	1	156	271	322	7e-30	110
SRS0239	Gh_D11G1366	100	54	0	0	3	164	361	414	6e-32	117
SRS0241	Gh_D11G2705	95.83	24	1	1	2	73	453	475	6e-08	50.4
SRS0242	Gh_A01G2139	100	83	0	0	2	250	82	164	3e-55	170
SRS0243	Gh_A08G1330	80.72	83	16	1	17	265	1	68	3e-40	129
SRS0244	Gh_D01G1324	58.93	56	23	0	153	320	127	182	5e-14	65.9
SRS0248	Gh_D04G1624	100	35	0	0	1	105	215	249	2e-16	73.6
SRS0252	Gh_A09G2417	100	38	0	0	8	121	219	256	2e-18	79
SRS0254	Gh_A07G2165	98.36	61	1	0	1	183	75	135	1e-26	97.1
SRS0255	Gh_A11G1178	100	69	0	0	42	248	1	69	5e-49	151
SRS0256	Gh_A11G0171	100	84	0	0	3	254	584	667	2e-39	140
SRS0257	Gh_D09G1780	100	22	0	0	2	67	415	436	6e-06	45.1
SRS0259	Gh_D08G2533	100	36	0	0	166	273	44	79	8e-20	78.2
SRS0260	Gh_D01G2240	98.51	67	1	0	2	202	424	490	6e-42	145
SRS0261	Gh_A09G2066	100	61	0	0	18	200	1	61	2e-41	132
SRS0262	Gh_D13G0378	100	60	0	0	3	182	127	186	4e-42	138
SRS0263	Gh_D03G1854	40.68	59	35	1	190	366	16	73	1e-07	46.6
SRS0264	Gh_D05G2802	81.97	61	9	1	182	358	407	467	8e-26	101
SRS0266	Gh_A05G0718	100	64	0	0	2	193	336	399	1e-42	145
SRS0267	Gh_A07G1438	84.72	72	11	0	176	391	7	78	1e-39	128
SRS0268	Gh_A01G1892	98.85	87	1	0	7	267	208	294	6e-35	123
SRS0269	Gh_A11G1784	89.55	67	1	1	197	379	28	94	2e-23	90.1
SRS0270	Gh_A05G3504	98.46	130	2	0	2	391	42	171	4e-95	275
SRS0271	Gh_D12G0177	98.21	56	1	0	26	193	1	56	9e-39	126
SRS0272	Gh_D01G0112	100	55	0	0	1	165	270	324	9e-30	110
SRS0273	Gh_D02G0048	100	86	0	0	3	260	587	672	2e-49	167
SRS0277	Gh_D11G0648	93.02	43	3	0	276	148	62	104	2e-15	68.2
SRS0279	Gh_A05G1424	100	74	0	0	2	223	255	328	7e-46	152
SRS0280	Gh_A10G0564	100	68	0	0	1	204	2	69	9e-21	80.5
SRS0281	Gh_D12G0012	100	63	0	0	3	191	528	590	2e-37	134
SRS0282	Gh_A04G1031	99.12	114	1	0	58	399	1	114	1e-76	224
SRS0284	Gh_D12G1145	100	97	0	0	2	292	146	242	5e-62	191
SRS0285	Gh_A11G3218	95.24	84	4	0	3	254	459	542	2e-33	123
SRS0288	Gh_A08G0152	83.87	31	5	0	7	99	1242	1272	3e-09	54.7
SRS0291	Gh_D06G0508	96.23	53	2	0	52	210	1083	1135	3e-28	109
SRS0292	Gh_A05G0601	97.67	43	1	0	1	129	398	440	5e-22	90.9
SRS0294	Gh_D08G0609	100	91	0	0	81	353	1	91	7e-51	157
SRS0295	Gh_A08G2418	96.92	65	2	0	3	197	201	265	2e-13	66.2
SRS0297	Gh_Sca004932G05	100	51	0	0	67	219	1	51	2e-12	59.3
SRS0298	Gh_D08G1166	100	74	0	0	64	285	9	82	8e-49	152
SRS0299	Gh_D02G1578	100	46	0	0	2	139	450	495	6e-24	96.7
SRS0302	Gh_A09G0211	100	95	0	0	1	285	412	506	2e-48	163
SRS0303	Gh_A04G1180	100	83	0	0	3	251	64	146	1e-53	166
SRS0304	Gh_D11G0752	99.15	117	1	0	2	352	59	175	5e-67	201
SRS0305	Gh_A12G1130	100	78	0	0	1	234	45	122	5e-54	166
SRS0306	Gh_A13G0544	100	62	0	0	3	188	371	432	8e-39	136
SRS0307	Gh_Sca131201G01	93.75	48	3	0	4	147	40	87	5e-25	92.4
SRS0308	Gh_Sca040618G01	99.01	101	1	0	112	414	17	117	5e-55	170
SRS0309	Gh_D13G1537	100	52	0	0	1	156	94	145	9e-30	105
SRS0310	Gh_D03G1293	68.83	77	24	1	1	231	664	716	4e-23	94.7
SRS0311	Gh_A05G2429	100	138	0	0	2	415	941	1078	7e-72	233
SRS0313	Gh_Sca010713G01	95.65	23	1	0	5	73	189	211	6e-09	53.1
SRS0314	Gh_D08G0084	100	38	0	0	7	120	25	62	2e-17	73.6
SRS0315	Gh_D06G0939	97.73	44	1	0	2	133	470	513	4e-21	89
SRS0316	Gh_A02G0005	100	67	0	0	3	203	360	426	2e-42	145
SRS0317	Gh_D05G3544	99.16	119	1	0	40	396	1	119	9e-84	241
SRS0318	Gh_D13G2120	100	97	0	0	128	418	1	97	5e-63	189
SRS0319	Gh_A03G1389	97.84	139	3	0	1	417	2088	2226	2e-88	281
SRS0320	Gh_A05G0396	100	139	0	0	3	419	213	351	2e-82	251
SRS0321	Gh_D05G1690	100	140	0	0	1	420	12	151	1e-99	285
SRS0326	Gh_D01G1782	100	70	0	0	3	212	290	359	8e-41	140
SRS0327	Gh_D02G2102	100	57	0	0	50	220	1	57	4e-24	89
SRS0328	Gh_A13G1537	100	25	0	0	322	396	306	330	2e-08	52.8
SRS0331	Gh_D11G3300	98.11	53	1	0	119	277	25	77	1e-24	90.9
SRS0332	Gh_A05G1879	100	102	0	0	19	324	216	317	9e-73	221
SRS0333	Gh_A05G0433	96.61	59	2	0	204	28	1	59	7e-21	80.9
SRS0334	Gh_A11G1034	100	84	0	0	2	253	104	187	4e-56	174
SRS0335	Gh_D05G0880	100	55	0	0	50	214	34	88	1e-23	89
SRS0337	Gh_D08G0051	100	73	0	0	69	287	22	94	8e-45	142
SRS0339	Gh_A10G1247	98.55	69	1	0	18	224	1	69	4e-43	137
SRS0340	Gh_A12G1096	100	73	0	0	3	221	915	987	9e-35	128
SRS0342	Gh_A03G1294	100	74	0	0	3	224	184	257	2e-44	147
SRS0343	Gh_D08G0051	100	86	0	0	37	294	18	103	5e-56	171
SRS0344	Gh_D10G0465	98.73	79	1	0	2	238	151	229	3e-33	117
SRS0345	Gh_Sca129044G01	100	56	0	0	2	169	13	68	1e-34	116
SRS0347	Gh_D10G1256	100	73	0	0	2	220	176	248	2e-50	162
SRS0348	Gh_D08G1197	100	55	0	0	7	171	259	313	6e-32	116
SRS0349	Gh_A02G0191	100	77	0	0	1	231	113	189	3e-50	159
SRS0350	Gh_A05G0811	99.22	129	1	0	1	387	125	253	5e-89	260
SRS0351	Gh_A08G1485	98.51	67	1	0	2	202	79	145	8e-48	152
SRS0352	Gh_D07G1765	98.96	96	1	0	49	336	1	96	5e-55	168
SRS0353	Gh_A08G2139	100	145	0	0	441	7	494	638	2e-88	273
SRS0354	Gh_A12G0583	97.96	147	3	0	1	441	196	342	2e-101	295
SRS0355	Gh_A12G2498	100	82	0	0	21	266	1	82	7e-53	162
SRS0356	Gh_Sca006609G01	100	50	0	0	2	151	541	590	8e-27	105
SRS0357	Gh_D07G2248	100	119	0	0	90	446	1	119	9e-69	204
SRS0359	Gh_Sca108451G01	100	50	0	0	80	229	1	50	2e-29	102
SRS0360	Gh_D11G2146	58.93	56	23	0	442	275	142	197	5e-20	85.9
SRS0361	Gh_Sca228399G01	95.45	22	1	0	3	68	31	52	7e-08	47.4
SRS0362	Gh_D01G1044	56.3	119	48	5	1	345	238	352	1e-29	112
SRS0363	Gh_D08G1014	98.68	76	1	0	1	228	11	86	4e-48	151
SRS0364	Gh_A10G1247	98.46	65	1	0	64	258	5	69	2e-39	128
SRS0365	Gh_A05G0403	78.08	73	15	1	5	220	4	76	6e-34	114
SRS0366	Gh_Sca072222G01	100	49	0	0	148	2	1	49	5e-30	104
SRS0367	Gh_A03G1273	100	83	0	0	200	448	1	83	6e-53	168
SRS0369	Gh_D01G2315	95.35	43	2	0	205	333	36	78	7e-29	88.6
SRS0371	Gh_D13G1497	100	107	0	0	7	327	117	223	6e-71	213
SRS0372	Gh_D06G0978	74.12	85	21	1	21	272	1	85	3e-15	67.4
SRS0373	Gh_A05G2794	100	81	0	0	23	265	1	81	4e-57	173
SRS0374	Gh_Sca039726G01	96.49	57	2	0	42	212	1	57	1e-16	70.9
SRS0375	Gh_D03G0878	66.25	80	23	1	5	232	4	83	3e-29	103
SRS0378	Gh_A13G0120	98.97	97	1	0	1	291	189	285	1e-62	194
SRS0380	Gh_D01G0541	100	85	0	0	130	384	506	590	2e-52	176
SRS0381	Gh_D12G1469	98.41	63	1	0	61	249	1	63	1e-22	85.9
SRS0382	Gh_A11G0602	100	83	0	0	3	251	261	343	4e-51	167
SRS0384	Gh_D06G0107	100	126	0	0	1	378	2	127	2e-85	260
SRS0385	Gh_D08G1049	100	59	0	0	2	178	101	159	1e-36	124
SRS0386	Gh_A02G0470	99.29	141	1	0	37	459	225	365	1e-95	284
SRS0388	Gh_A12G2378	98.67	75	1	0	1	225	276	350	7e-33	119
SRS0389	Gh_A06G0687	98.48	66	1	0	1	198	290	355	8e-43	145
SRS0390	Gh_D08G0464	70.59	153	45	1	1	459	1	152	3e-71	213
SRS0392	Gh_A03G1441	99.15	117	1	0	113	463	1	117	4e-81	239
SRS0393	Gh_A09G2394	100	112	0	0	15	350	1	112	1e-73	216
SRS0394	Gh_D06G0142	100	69	0	0	2	208	508	576	2e-44	154
SRS0396	Gh_D10G1395	100	41	0	0	8	130	161	201	8e-21	85.1
SRS0397	Gh_A10G0325	98.92	93	1	0	1	279	87	179	2e-49	157
SRS0398	Gh_D13G0930	100	69	0	0	2	208	278	346	4e-33	120
SRS0401	Gh_A11G0072	100	65	0	0	1	195	51	115	3e-43	139
SRS0402	Gh_A05G0588	100	75	0	0	5	229	1	75	5e-39	128
SRS0403	Gh_D10G0458	96.55	87	3	0	56	316	1	87	1e-41	134
SRS0404	Gh_D10G0085	100	119	0	0	112	468	1	119	2e-77	234
SRS0405	Gh_A02G1325	91.4	93	8	1	10	288	1	91	3e-51	159
SRS0407	Gh_A03G1447	100	58	0	0	3	176	958	1015	7e-12	63.2
SRS0408	Gh_D05G0457	100	78	0	0	1	234	39	116	1e-27	100
SRS0409	Gh_D04G1367	98.72	78	1	0	36	269	1	78	1e-51	159
SRS0410	Gh_A03G1513	100	73	0	0	1	219	693	765	2e-41	147
SRS0411	Gh_D11G1607	100	70	0	0	56	265	1	70	1e-33	114
SRS0413	Gh_D07G1271	100	63	0	0	58	246	75	137	2e-39	131
SRS0414	Gh_A13G1535	100	82	0	0	22	267	1	82	2e-55	169
SRS0415	Gh_A03G2005	100	103	0	0	2	310	186	288	1e-70	216
SRS0416	Gh_A10G1843	100	85	0	0	2	256	198	282	8e-56	177
SRS0417	Gh_D08G0082	100	67	0	0	80	280	1	67	2e-43	139
SRS0418	Gh_A08G2307	100	127	0	0	1	381	70	196	2e-64	196
SRS0420	Gh_A05G0978	100	73	0	0	119	337	1	73	3e-50	119
SRS0421	Gh_A03G0003	53.23	62	29	0	265	450	13	74	1e-13	63.2
SRS0424	Gh_A09G0534	100	109	0	0	2	328	121	229	4e-76	227
SRS0425	Gh_A12G2648	97.62	84	2	0	1	252	1814	1897	2e-48	167
SRS0426	Gh_A11G0358	97.47	79	2	0	2	238	781	859	1e-46	162
SRS0428	Gh_D08G1073	98.77	162	2	0	1	486	5	166	1e-114	325
SRS0429	Gh_A03G0661	96.67	30	1	0	128	217	171	200	6e-12	62
SRS0430	Gh_Sca128660G01	100	45	0	0	86	220	14	58	2e-26	96.3
SRS0431	Gh_D05G2562	98.61	72	1	0	1	216	85	156	6e-47	150
SRS0432	Gh_Sca141994G01	94	50	3	0	3	152	22	71	7e-30	104
SRS0433	Gh_D06G1961	90.16	61	6	0	5	187	878	938	2e-23	96.7
SRS0434	Gh_D01G1853	100	150	0	0	39	488	1	150	7e-110	318
SRS0435	Gh_D06G0746	100	134	0	0	2	403	377	510	3e-83	254
SRS0436	Gh_A03G2169	100	112	0	0	57	392	1	112	4e-68	202
SRS0437	Gh_A03G1268	100	25	0	0	1	75	621	645	6e-08	52
SRS0438	Gh_D09G0792	100	31	0	0	82	174	1	31	5e-15	66.6
SRS0439	Gh_D12G0177	96.43	56	2	0	48	215	1	56	4e-38	125
SRS0440	Gh_D13G1209	100	82	0	0	2	247	276	357	2e-48	160
SRS0441	Gh_D12G0517	98.67	75	1	0	95	319	22	96	5e-31	108
SRS0442	Gh_D10G1461	96.85	127	4	0	2	382	46	172	3e-49	157
SRS0443	Gh_A06G1586	100	57	0	0	68	238	1	57	2e-36	120
SRS0444	Gh_A04G0932	86.67	30	4	0	1	90	436	465	6e-10	57.8
SRS0445	Gh_D04G1504	100	120	0	0	3	362	70	189	1e-62	191
SRS0446	Gh_A09G2420	100	144	0	0	61	492	1	144	4e-103	293
SRS0447	Gh_D10G2452	100	73	0	0	1	219	933	1005	7e-41	146
SRS0448	Gh_A07G1906	98.99	99	1	0	1	297	18	116	2e-53	166
SRS0449	Gh_D13G1571	98.77	81	1	0	1	243	447	527	4e-51	171
SRS0450	Gh_D13G0984	100	78	0	0	6	239	124	201	6e-33	117
SRS0451	Gh_D03G1246	100	127	0	0	1	381	4	130	8e-89	256
SRS0452	Gh_D06G1781	100	64	0	0	1	192	594	657	1e-36	134
SRS0453	Gh_D07G0873	100	68	0	0	27	230	1	68	1e-43	139
SRS0454	Gh_D13G0731	91.92	99	8	0	202	498	47	145	2e-59	187
SRS0456	Gh_A12G0274	98.48	66	1	0	148	345	97	162	6e-63	151
SRS0457	Gh_D05G0992	100	64	0	0	92	283	12	75	5e-42	136
SRS0458	Gh_D08G0051	100	82	0	0	124	369	22	103	4e-52	162
SRS0459	Gh_A04G1296	100	125	0	0	126	500	17	141	5e-85	260
SRS0460	Gh_A13G0951	100	72	0	0	93	308	1	72	2e-29	103
SRS0461	Gh_D02G1838	100	57	0	0	189	19	1	57	3e-35	118
SRS0462	Gh_A09G2379	99.18	122	1	0	135	500	1	122	2e-84	244
SRS0463	Gh_D10G1218	98.63	73	1	0	77	295	1	73	1e-45	145
SRS0464	Gh_D10G0012	100	37	0	0	2	112	604	640	6e-15	72.4
SRS0465	Gh_A08G1958	99.12	114	1	0	2	343	246	359	1e-78	238
SRS0467	Gh_A11G1578	85.45	55	8	0	5	169	497	551	2e-32	100
SRS0468	Gh_D12G2332	100	140	0	0	84	503	1	140	8e-97	287
SRS0469	Gh_A05G3696	100	83	0	0	1	249	307	389	1e-51	170
SRS0470	Gh_D11G1502	100	85	0	0	3	257	86	170	1e-56	176
SRS0471	Gh_A05G3796	100	84	0	0	3	254	315	398	4e-84	171
SRS0473	Gh_A03G1481	100	103	0	0	1	309	397	499	3e-63	203
SRS0474	Gh_D11G1146	100	128	0	0	42	425	1	128	1e-82	240
SRS0475	Gh_A08G1543	81.19	101	19	0	34	336	32	132	3e-55	171
SRS0477	Gh_D08G1644	97.48	119	3	0	46	402	1	119	1e-64	194
SRS0478	Gh_A09G0486	100	93	0	0	65	343	1	93	5e-64	192
SRS0479	Gh_A01G2119	100	109	0	0	2	328	636	744	3e-36	133
SRS0480	Gh_D05G3038	100	26	0	0	3	80	174	199	3e-09	54.7
SRS0481	Gh_D13G1917	100	42	0	0	93	218	1	42	5e-24	89.7
SRS0482	Gh_D05G1959	100	85	0	0	1	255	617	701	9e-55	184
SRS0484	Gh_D03G0226	100	90	0	0	3	272	227	316	9e-60	189
SRS0485	Gh_A05G0246	100	123	0	0	25	393	1	123	8e-61	185
SRS0486	Gh_A11G2350	100	159	0	0	33	509	1	159	1e-89	274
SRS0487	Gh_D01G0454	98.22	169	3	0	2	508	207	375	3e-121	348
SRS0488	Gh_D12G0789	100	52	0	0	3	158	156	207	5e-29	107
SRS0489	Gh_A05G3446	98.75	80	1	0	1	240	3	82	3e-50	157
SRS0490	Gh_A01G0041	100	154	0	0	1	462	9	162	2e-115	327
SRS0491	Gh_D01G1986	100	112	0	0	1	336	163	274	5e-73	221
SRS0492	Gh_D06G0337	97.65	170	4	0	3	512	217	386	3e-117	338
SRS0493	Gh_D10G0872	100	151	0	0	60	512	1	151	3e-109	312
SRS0494	Gh_A09G1953	99.04	104	1	0	3	314	49	152	4e-70	209
SRS0496	Gh_A11G0086	100	141	0	0	90	512	1	141	1e-73	218
SRS0498	Gh_D01G2180	100	110	0	0	2	331	539	648	2e-59	196
SRS0499	Gh_A05G2776	69.57	69	21	0	180	386	320	388	9e-25	100
SRS0500	Gh_A04G0181	73.29	161	36	2	3	464	126	271	4e-62	194
SRS0501	Gh_A02G0277	100	74	0	0	2	223	165	238	2e-46	152
SRS0502	Gh_D06G1119	97.59	83	2	0	2	250	64	146	4e-50	159
SRS0504	Gh_D07G0488	100	171	0	0	2	514	160	330	1e-108	318
SRS0505	Gh_D08G2566	100	40	0	0	2	121	486	525	4e-06	47
SRS0506	Gh_A10G1534	100	171	0	0	3	515	325	495	7e-120	352
SRS0507	Gh_A01G1717	100	73	0	0	2	220	719	791	1e-44	157
SRS0508	Gh_A03G0714	100	98	0	0	1	294	138	235	1e-70	214
SRS0510	Gh_D01G1031	88.41	138	16	0	7	420	4	141	6e-84	244
SRS0513	Gh_D13G0306	100	172	0	0	2	517	489	660	7e-104	316
SRS0514	Gh_D11G0149	98.84	173	2	0	1	519	5	177	6e-103	299
SRS0515	Gh_Sca015744G01	100	107	0	0	18	338	1	107	4e-76	223
SRS0516	Gh_A08G1871	99.03	103	1	0	2	310	103	205	3e-70	212
SRS0517	Gh_D08G1539	98.68	76	1	0	210	437	1	76	4e-21	89.4
SRS0518	Gh_A01G1787	57.69	78	30	3	48	272	16	91	3e-20	81.3
SRS0520	Gh_D05G2489	99.43	175	1	0	2	526	148	322	2e-108	317
SRS0522	Gh_A03G0621	91.25	80	7	0	1	240	588	667	3e-43	152
SRS0523	Gh_A05G0823	99.15	118	1	0	3	356	533	650	2e-51	174
SRS0524	Gh_A09G2469	71.54	130	37	1	136	525	10	103	1e-56	174
SRS0525	Gh_D01G1999	98.67	150	2	0	76	525	1	150	3e-82	246
SRS0526	Gh_A05G2506	96.05	76	3	0	3	230	516	591	8e-42	148
SRS0527	Gh_D07G1929	100	85	0	0	81	335	181	265	2e-56	179
SRS0528	Gh_A11G2425	100	97	0	0	133	423	775	871	8e-59	197
SRS0529	Gh_D11G1316	100	32	0	0	79	174	493	524	2e-15	65.5
SRS0530	Gh_D09G0901	91.78	146	10	2	98	529	1	145	7e-80	239
SRS0531	Gh_A05G2430	100	126	0	0	153	530	51	176	3e-78	245
SRS0532	Gh_Sca004916G04	99.12	114	1	0	55	396	1	114	2e-53	166
SRS0533	Gh_D05G3190	100	76	0	0	2	229	493	568	5e-43	151
SRS0534	Gh_A07G0179	100	82	0	0	36	281	4	85	1e-58	179
SRS0535	Gh_D05G2342	98.89	90	1	0	2	271	591	680	1e-43	154
SRS0536	Gh_A03G1205	100	71	0	0	72	284	1	71	8e-48	150
SRS0537	Gh_A01G1340	99.01	101	1	0	3	305	81	181	2e-67	204
SRS0538	Gh_D08G2220	100	86	0	0	49	306	1	86	6e-51	159
SRS0539	Gh_D08G2220	100	86	0	0	58	315	1	86	6e-51	159
SRS0540	Gh_A01G0565	96.06	127	5	0	85	465	2	128	1e-85	248
SRS0541	Gh_D08G2453	100	165	0	0	39	533	1	165	7e-84	248
SRS0542	Gh_A10G0598	96.61	59	2	0	1	177	479	537	3e-28	110
SRS0543	Gh_D03G0535	98.31	118	2	0	2	355	235	352	6e-77	234
SRS0544	Gh_A03G0901	99.19	124	1	0	11	382	1	124	8e-68	203
SRS0545	Gh_D04G0536	100	124	0	0	46	417	1	124	9e-83	241
SRS0546	Gh_D04G0264	100	99	0	0	3	299	187	285	5e-66	204
SRS0547	Gh_A05G2951	98.48	66	1	0	3	200	260	325	1e-40	140
SRS0548	Gh_D05G3348	98.12	160	3	0	58	537	1	160	2e-79	234
SRS0550	Gh_A13G1313	94.29	105	6	0	2	316	69	173	1e-69	209
SRS0551	Gh_D01G2359	100	112	0	0	32	367	1	112	7e-78	228
SRS0552	Gh_D10G0150	100	93	0	0	1	279	61	153	3e-59	182
SRS0553	Gh_A04G1310	61.36	44	17	0	271	402	385	428	2e-07	51.2
SRS0554	Gh_D05G1123	98.88	179	2	0	1	537	44	222	4e-125	362
SRS0555	Gh_A03G0499	99.35	153	1	0	80	538	1	153	4e-88	261
SRS0556	Gh_D01G1645	81.95	133	0	1	3	329	24	156	2e-61	188
SRS0557	Gh_D03G0907	99.15	117	1	0	3	353	209	325	1e-73	225
SRS0558	Gh_D09G2031	100	94	0	0	68	349	413	506	2e-60	196
SRS0559	Gh_D13G1986	98.68	76	1	0	39	266	268	343	1e-27	106
SRS0560	Gh_D05G1461	96.69	181	4	1	3	539	6	186	3e-105	301
SRS0561	Gh_D08G1667	100	46	0	0	404	541	1	46	2e-24	91.7
SRS0562	Gh_A05G1808	99.44	179	1	0	3	539	572	750	2e-111	335
SRS0563	Gh_D05G3607	100	80	0	0	2	241	366	445	1e-47	161
SRS0564	Gh_A09G1683	96.27	134	5	0	5	406	35	168	2e-94	272
SRS0565	Gh_D11G2358	99.43	175	1	0	16	540	1	175	6e-131	372
SRS0566	Gh_D01G0686	99.07	107	1	0	3	323	593	699	1e-64	211
SRS0567	Gh_A01G0010	95	80	4	0	31	270	69	148	1e-52	166
SRS0568	Gh_A04G0354	100	73	0	0	102	320	18	90	4e-48	152
SRS0569	Gh_A05G3122	98.67	75	1	0	50	274	66	140	1e-30	114
SRS0570	Gh_D12G2016	100	90	0	0	2	271	507	596	4e-57	189
SRS0571	Gh_D04G1059	84.81	79	10	2	121	351	22	97	2e-28	102
SRS0572	Gh_D04G0893	90.38	156	15	0	43	510	45	200	6e-92	271
SRS0573	Gh_A07G0017	100	147	0	0	3	443	189	335	7e-95	279
SRS0574	Gh_A06G0697	91.8	61	5	0	490	308	132	192	9e-45	124
SRS0575	Gh_D10G1375	100	104	0	0	3	314	314	417	3e-71	222
SRS0576	Gh_A12G2486	98.8	166	2	0	48	545	1	166	2e-69	216
SRS0578	Gh_A08G0051	94.83	116	6	0	2	349	156	271	9e-77	231
SRS0579	Gh_D05G1189	100	131	0	0	3	395	4	134	5e-75	222
SRS0580	Gh_A02G1643	99.45	183	0	1	1	546	173	355	6e-43	148
SRS0581	Gh_A10G0439	100	182	0	0	2	547	893	1074	4e-105	326
SRS0582	Gh_A11G2607	93.43	137	5	1	2	400	170	306	4e-81	243
SRS0583	Gh_D09G2224	90.91	99	9	0	1	297	44	142	4e-62	189
SRS0584	Gh_D06G1979	94.83	174	9	0	26	547	1	174	9e-120	337
SRS0585	Gh_A09G1369	96.43	140	5	0	3	422	203	342	8e-89	264
SRS0586	Gh_A09G1084	98.34	181	3	0	5	547	15	195	3e-99	287
SRS0587	Gh_A08G1273	100	92	0	0	2	277	1015	1106	3e-54	185
SRS0588	Gh_D06G0680	79.04	167	35	0	49	549	67	233	3e-92	271
SRS0589	Gh_D12G0066	100	150	0	0	99	548	1	150	7e-105	305
SRS0590	Gh_D13G0528	100	28	0	0	51	134	1	28	2e-11	58.9
SRS0591	Gh_A09G2042	100	106	0	0	71	388	1	106	4e-77	226
SRS0592	Gh_D11G0848	100	125	0	0	175	549	1	125	7e-82	249
SRS0593	Gh_D05G2439	98.18	110	2	0	3	332	124	233	1e-73	222
SRS0595	Gh_D11G3377	94.94	79	4	0	3	239	10	88	3e-49	155
SRS0596	Gh_A04G0355	100	60	0	0	2	181	43	102	1e-37	126
SRS0597	Gh_D06G1729	99.06	106	1	0	1	318	515	620	3e-73	232
SRS0598	Gh_D09G0043	100	146	0	0	112	549	21	166	1e-88	266
SRS0599	Gh_D11G3356	100	101	0	0	158	460	41	141	6e-68	206
SRS0601	Gh_A12G0077	100	105	0	0	3	317	111	215	1e-71	216
SRS0602	Gh_D12G0180	98.52	135	2	0	5	409	1	135	1e-72	216
SRS0603	Gh_D01G0419	100	68	0	0	8	211	362	429	5e-29	112
SRS0605	Gh_D05G1522	100	92	0	0	1	276	382	473	2e-59	192
SRS0607	Gh_D08G0108	90.72	97	9	1	3	293	38	132	4e-52	164
SRS0608	Gh_D10G0287	100	161	0	0	72	554	1	161	2e-104	300
SRS0609	Gh_D11G0120	100	103	0	0	246	554	1	103	2e-74	221
SRS0610	Gh_D03G1373	100	111	0	0	3	335	122	232	5e-76	228
SRS0611	Gh_D13G1319	100	139	0	0	3	419	5	143	5e-100	285
SRS0613	Gh_A01G1599	100	111	0	0	14	346	1	111	2e-78	229
SRS0614	Gh_A07G0244	100	122	0	0	1	366	7	128	2e-74	220
SRS0615	Gh_Sca098319G01	97.67	43	1	0	3	131	5	47	4e-23	89
SRS0616	Gh_A07G1585	100	98	0	0	2	295	259	356	1e-64	203
SRS0617	Gh_A01G1237	98.68	151	2	0	12	464	1	151	3e-99	284
SRS0618	Gh_A09G1506	100	111	0	0	51	383	1	111	5e-61	186
SRS0619	Gh_D12G1554	100	89	0	0	3	269	272	360	7e-60	191
SRS0620	Gh_A08G2336	94.29	140	8	0	2	421	161	300	2e-75	229
SRS0621	Gh_D05G3613	100	141	0	0	2	424	178	318	1e-102	299
SRS0622	Gh_D04G0463	86.19	181	25	1	14	556	1	162	3e-93	280
SRS0623	Gh_D09G1141	97.48	119	3	0	17	373	1	119	6e-61	186
SRS0624	Gh_A01G1198	91.18	204	0	1	1	558	166	369	2e-116	343
SRS0625	Gh_A13G1866	100	136	0	0	30	437	1	136	2e-77	228
SRS0626	Gh_A07G2165	100	135	0	0	49	453	1	135	1e-83	244
SRS0627	Gh_D04G2015	79.71	138	28	1	414	1	1	112	6e-63	194
SRS0628	Gh_D10G0155	99.09	110	1	0	1	330	79	188	2e-52	167
SRS0629	Gh_D06G1329	99.42	171	1	0	1	513	304	474	3e-124	359
SRS0630	Gh_A09G0525	98.99	99	1	0	1	297	276	374	2e-66	208
SRS0631	Gh_A13G1551	98.25	57	1	0	6	176	197	253	1e-20	87
SRS0632	Gh_A06G1231	98.28	116	2	0	213	560	613	728	5e-101	241
SRS0633	Gh_D06G1622	98.52	135	2	0	1	405	3	137	3e-79	233
SRS0634	Gh_A06G0615	92.54	67	5	0	127	327	503	569	2e-36	134
SRS0635	Gh_D08G0083	100	63	0	0	7	195	68	130	5e-34	119
SRS0636	Gh_D05G1261	97.56	164	4	0	1	492	444	607	3e-96	291
SRS0638	Gh_D08G2430	100	68	0	0	1	204	54	121	4e-46	148
SRS0639	Gh_A09G0755	95.83	96	4	0	3	290	130	225	2e-44	147
SRS0641	Gh_A11G0594	100	165	0	0	46	540	119	283	6e-79	237
SRS0642	Gh_A09G1878	100	164	0	0	1	492	410	573	8e-111	328
SRS0643	Gh_D05G3347	100	147	0	0	123	563	35	181	9e-60	185
SRS0644	Gh_Sca047542G01	96.72	122	4	1	106	471	1	118	4e-63	191
SRS0645	Gh_D12G0402	80.16	126	25	1	188	565	82	184	4e-62	192
SRS0646	Gh_D05G2983	99.07	107	1	0	1	321	416	522	3e-70	222
SRS0647	Gh_D05G2126	100	52	0	0	296	451	24	75	1e-34	111
SRS0648	Gh_A07G1075	99.47	188	1	0	3	566	127	314	6e-137	390
SRS0649	Gh_A12G0212	99.36	157	1	0	96	566	1	157	1e-98	292
SRS0650	Gh_D11G1173	100	71	0	0	28	240	72	142	2e-43	142
SRS0651	Gh_A11G0918	98.25	114	2	0	54	395	1	114	1e-39	132
SRS0652	Gh_D09G1695	99.47	189	1	1	1	567	2	189	2e-143	398
SRS0653	Gh_D10G1253	100	111	0	0	1	333	549	659	3e-72	231
SRS0654	Gh_D08G1717	100	62	0	0	1	186	87	148	6e-31	110
SRS0655	Gh_A09G2379	100	122	0	0	64	429	1	122	3e-84	245
SRS0656	Gh_D04G1344	96.97	33	1	0	198	296	300	332	7e-13	66.6
SRS0657	Gh_D07G0857	40.45	178	101	3	30	548	538	714	4e-32	122
SRS0658	Gh_A08G2290	100	189	0	0	3	569	167	355	2e-114	332
SRS0659	Gh_D05G3932	96.93	163	5	0	81	569	1	163	9e-109	313
SRS0660	Gh_A05G2380	99.09	110	1	0	12	341	1	110	6e-63	191
SRS0661	Gh_A07G2132	99.45	181	1	0	25	567	1	181	3e-135	379
SRS0662	Gh_D06G1771	99.47	190	1	0	1	570	81	270	9e-135	387
SRS0664	Gh_A13G1750	100	103	0	0	1	309	311	413	4e-67	211
SRS0665	Gh_A10G1589	100	71	0	0	357	569	1	71	3e-49	155
SRS0666	Gh_D06G0041	98.72	156	2	0	3	470	196	351	3e-109	317
SRS0668	Gh_D09G0303	100	120	0	0	571	212	92	211	5e-82	243
SRS0670	Gh_D07G1206	99.47	190	1	0	2	571	91	280	1e-130	370
SRS0671	Gh_A04G1209	88.12	101	12	1	28	330	461	559	3e-52	176
SRS0672	Gh_A12G0364	98.4	125	2	0	3	377	4	128	2e-75	223
SRS0673	Gh_D05G0849	100	89	0	0	42	308	214	302	3e-40	139
SRS0674	Gh_A11G2625	98.95	191	2	0	1	573	153	343	2e-123	353
SRS0675	Gh_A10G0878	100	148	0	0	1	444	43	190	4e-109	310
SRS0676	Gh_D05G3810	84.31	102	16	0	268	573	1	102	7e-58	181
SRS0677	Gh_A07G1462	100	87	0	0	48	308	1	87	9e-58	177
SRS0678	Gh_D01G0646	100	86	0	0	17	274	1	86	1e-51	161
SRS0679	Gh_A01G1242	100	190	0	0	3	572	402	591	2e-119	352
SRS0680	Gh_A13G0193	99.21	127	1	0	194	574	15	141	4e-70	211
SRS0681	Gh_A11G2209	100	191	0	0	2	574	202	392	4e-114	335
SRS0682	Gh_A07G0412	100	190	0	0	3	572	414	603	1e-123	371
SRS0683	Gh_D03G0395	98.1	105	2	0	1	315	869	973	2e-64	214
SRS0684	Gh_D08G0057	98.04	153	3	0	45	503	1	153	2e-98	282
SRS0685	Gh_A09G0271	98.65	74	1	0	60	281	8	81	3e-47	151
SRS0686	Gh_A08G0080	99.21	127	1	0	3	383	135	261	3e-77	232
SRS0687	Gh_D09G0747	99.44	178	1	0	20	553	1	178	5e-132	368
SRS0688	Gh_D12G1004	99.41	170	1	0	67	576	1	170	1e-107	323
SRS0689	Gh_A06G1672	100	96	0	0	56	343	540	635	1e-49	170
SRS0690	Gh_D02G0442	98.43	191	3	0	3	575	65	255	8e-127	370
SRS0691	Gh_A05G2202	100	187	0	0	16	576	1	187	1e-133	379
SRS0692	Gh_D12G0203	97.48	119	3	0	18	374	517	635	1e-59	197
SRS0693	Gh_D03G0904	98.4	125	2	0	3	377	743	867	1e-73	238
SRS0694	Gh_A13G2297	88	125	15	1	1	375	191	303	9e-11	60.5
SRS0695	Gh_D08G0722	100	83	0	0	65	313	5	87	6e-39	129
SRS0696	Gh_A09G1768	89.19	111	12	0	14	346	18	128	2e-67	202
SRS0697	Gh_D05G1875	97.25	182	5	0	32	577	52	233	7e-123	354
SRS0698	Gh_D11G0878	93.18	44	3	0	3	134	666	709	3e-21	91.3
SRS0699	Gh_A02G0805	100	118	0	0	1	354	318	435	3e-61	197
SRS0700	Gh_D11G1054	98.93	187	1	1	23	580	1	187	2e-129	373
SRS0701	Gh_A03G1706	100	113	0	0	121	459	20	132	2e-72	216
SRS0702	Gh_A11G3190	95.68	162	0	1	3	467	19	180	4e-107	305
SRS0703	Gh_D06G2145	99.48	193	1	0	2	580	88	280	1e-117	342
SRS0704	Gh_D11G3051	99.07	108	1	0	2	325	6	113	3e-71	212
SRS0705	Gh_A13G1950	100	40	0	0	119	238	21	60	6e-21	83.2
SRS0706	Gh_D06G0864	97.58	124	3	0	3	374	929	1052	4e-74	241
SRS0707	Gh_D06G1254	98.8	167	1	1	1	498	282	448	8e-84	255
SRS0708	Gh_A10G1593	100	113	0	0	7	345	1	113	5e-57	176
SRS0709	Gh_A12G2279	100	193	0	0	3	581	226	418	2e-126	365
SRS0710	Gh_A12G1665	98.33	120	2	0	2	361	12	131	1e-69	216
SRS0711	Gh_A13G1745	100	99	0	0	3	299	391	489	4e-47	161
SRS0712	Gh_D12G0830	100	122	0	0	6	371	385	506	6e-65	208
SRS0713	Gh_A08G0093	100	152	0	0	1	456	33	184	4e-74	222
SRS0714	Gh_D08G1083	100	50	0	0	2	151	145	194	5e-36	107
SRS0715	Gh_A07G0929	99.35	154	1	0	31	492	1	154	7e-80	235
SRS0716	Gh_D12G0510	100	87	0	0	140	400	1	87	1e-42	139
SRS0718	Gh_A09G0827	99.26	136	1	0	2	409	40	175	2e-90	263
SRS0719	Gh_D05G1254	100	102	0	0	3	308	219	320	6e-90	214
SRS0720	Gh_A10G1308	100	86	0	0	1	258	674	759	1e-46	163
SRS0721	Gh_D09G1586	99.4	168	1	0	1	504	279	446	3e-125	361
SRS0722	Gh_D02G1829	99.37	159	1	0	17	493	1	159	2e-107	323
SRS0723	Gh_D10G0981	100	137	0	0	18	428	45	181	2e-77	230
SRS0724	Gh_D05G3853	100	152	0	0	129	584	1	152	1e-85	253
SRS0725	Gh_D06G0435	100	162	0	0	100	585	1	162	6e-65	204
SRS0726	Gh_A06G0172	100	173	0	0	3	521	283	455	4e-123	356
SRS0727	Gh_D11G2146	51.66	151	63	4	585	163	109	258	1e-40	142
SRS0728	Gh_D13G0692	100	33	0	0	129	227	200	232	2e-17	78.2
SRS0729	Gh_A07G1315	100	101	0	0	48	350	1	101	1e-65	197
SRS0730	Gh_D11G3246	99.49	195	1	0	3	587	349	543	3e-133	388
SRS0731	Gh_D08G0224	100	195	0	0	3	587	495	689	1e-138	415
SRS0732	Gh_D05G2650	100	96	0	0	1	288	157	252	2e-66	205
SRS0733	Gh_A03G0142	100	102	0	0	1	306	873	974	3e-61	205
SRS0734	Gh_D13G1104	99.49	195	1	0	3	587	696	890	6e-130	388
SRS0735	Gh_A05G2122	100	97	0	0	87	377	1	97	9e-66	197
SRS0736	Gh_D13G1209	100	195	0	0	3	587	76	270	1e-93	278
SRS0737	Gh_A06G0816	100	67	0	0	79	279	1	67	6e-42	136
SRS0738	Gh_D04G0090	98.9	182	2	0	42	587	154	335	4e-105	308
SRS0739	Gh_A01G0934	99.3	142	1	0	59	484	1	142	2e-103	295
SRS0740	Gh_D05G1596	100	173	0	0	68	586	1	173	2e-119	342
SRS0741	Gh_A03G1808	100	136	0	0	1	408	8	143	7e-99	283
SRS0742	Gh_A04G1053	99.36	156	1	0	2	469	10	165	4e-67	203
SRS0743	Gh_A07G2148	100	132	0	0	57	452	272	403	4e-78	239
SRS0745	Gh_D02G2185	76.72	116	27	0	580	233	237	352	2e-38	136
SRS0746	Gh_A02G0981	100	153	0	0	131	589	1	153	3e-73	219
SRS0747	Gh_A01G0697	76.98	126	29	0	211	588	219	344	1e-66	169
SRS0749	Gh_A13G1950	100	55	0	0	116	280	21	75	1e-36	123
SRS0751	Gh_D11G2667	100	87	0	0	168	428	1	87	5e-59	180
SRS0752	Gh_D05G0570	98.48	132	2	0	2	397	60	191	1e-88	259
SRS0753	Gh_A03G0735	97.97	148	2	1	2	442	316	463	2e-80	247
SRS0754	Gh_A10G0020	100	120	0	0	3	362	318	437	1e-71	224
SRS0755	Gh_A01G1097	99.14	116	0	1	3	347	54	169	2e-78	232
SRS0756	Gh_A12G2685	100	97	0	0	3	293	154	250	3e-63	196
SRS0757	Gh_A13G1772	100	131	0	0	57	449	1	131	7e-98	280
SRS0758	Gh_D01G2186	98.32	179	3	0	25	561	1	179	4e-119	335
SRS0759	Gh_D05G0962	99.34	152	1	0	3	458	133	284	4e-108	311
SRS0760	Gh_A01G1320	99.29	140	1	0	6	425	1	140	7e-104	296
SRS0761	Gh_D05G0667	97.96	98	0	1	304	591	167	264	4e-61	194
SRS0762	Gh_D03G1537	97.73	132	3	0	59	454	10	141	5e-73	218
SRS0763	Gh_A08G1644	100	135	0	0	189	593	12	146	1e-65	202
SRS0764	Gh_D07G1908	79.27	82	16	2	289	531	29	100	6e-27	99.4
SRS0765	Gh_A11G1671	99.26	135	1	0	68	472	1	135	2e-57	178
SRS0766	Gh_A08G0945	98.43	191	3	0	21	593	1	191	2e-135	384
SRS0767	Gh_A09G1442	100	138	0	0	14	427	1	138	5e-74	220
SRS0768	Gh_A11G1986	96.91	97	3	0	77	367	1	97	2e-49	156
SRS0769	Gh_D10G0509	100	84	0	0	429	178	1	84	4e-57	179
SRS0770	Gh_A05G1504	100	88	0	0	1	264	387	474	3e-55	182
SRS0771	Gh_A01G1798	100	198	0	0	1	594	32	229	3e-135	389
SRS0772	Gh_A13G1248	98.8	167	2	0	69	569	1	167	1e-99	297
SRS0773	Gh_D06G2142	100	33	0	0	1	99	349	381	7e-15	72.8
SRS0775	Gh_D10G0150	100	127	0	0	7	387	27	153	9e-86	250
SRS0776	Gh_D06G0994	89.26	121	2	1	2	331	270	390	7e-64	203
SRS0777	Gh_D13G0448	98.72	78	1	0	2	235	586	663	1e-41	149
SRS0778	Gh_A02G0414	100	129	0	0	60	446	12	140	1e-90	262
SRS0779	Gh_D05G1084	100	47	0	0	2	142	439	485	5e-26	104
SRS0780	Gh_D05G1833	100	124	0	0	71	442	1	124	9e-80	234
SRS0781	Gh_A05G3446	65.12	86	26	1	28	273	1	86	6e-30	107
SRS0783	Gh_D09G1861	100	122	0	0	14	379	1	122	7e-72	214
SRS0784	Gh_D02G1254	100	92	0	0	3	278	168	259	5e-65	201
SRS0785	Gh_A10G1485	100	193	0	0	20	598	1	193	5e-110	313
SRS0786	Gh_D12G1709	100	166	0	0	72	569	8	173	2e-100	288
SRS0787	Gh_D05G2725	100	147	0	0	93	533	1	147	3e-74	230
SRS0788	Gh_A13G2257	97.22	72	2	0	191	406	202	273	3e-16	75.9
SRS0789	Gh_A03G0463	100	118	0	0	221	574	1	118	2e-81	238
SRS0790	Gh_D02G1225	79.22	154	32	2	3	464	374	495	3e-73	230
SRS0791	Gh_A08G1973	98.4	188	3	0	36	599	1	188	1e-109	315
SRS0792	Gh_D06G0371	100	131	0	0	2	394	5	135	4e-96	276
SRS0793	Gh_D01G1399	99.02	102	1	0	599	294	73	174	2e-71	215
SRS0794	Gh_D11G0390	99.28	139	1	0	2	418	398	536	2e-27	108
SRS0795	Gh_D10G0150	100	151	0	0	1	453	2	152	4e-103	294
SRS0796	Gh_A03G1231	82.87	181	3	1	2	460	195	375	5e-102	300
SRS0797	Gh_D12G1877	100	198	0	0	3	596	234	431	5e-120	347
SRS0798	Gh_A09G1884	99.5	200	1	0	1	600	287	486	5e-139	398
SRS0799	Gh_D09G2016	100	192	0	0	25	600	1	192	7e-121	343
SRS0800	Gh_Sca004908G01	97.62	168	3	1	102	602	1	168	1e-111	318
SRS0801	Gh_D09G1096	100	201	0	0	1	603	52	252	2e-139	397
SRS0802	Gh_D03G1035	100	143	0	0	174	602	42	184	4e-87	265
SRS0803	Gh_A11G0932	100	134	0	0	2	403	183	316	1e-96	284
SRS0804	Gh_D06G0542	99.5	201	1	0	1	603	2	202	1e-145	408
SRS0806	Gh_D07G0964	100	99	0	0	308	604	1	99	9e-57	177
SRS0807	Gh_D13G1893	100	166	0	0	14	511	1	166	5e-117	330
SRS0808	Gh_D08G0813	98.28	58	1	0	2	175	101	158	6e-36	124
SRS0809	Gh_D02G1624	91.25	160	14	1	120	599	1	157	4e-94	283
SRS0810	Gh_A08G1572	100	193	0	0	26	604	1	193	9e-144	403
SRS0811	Gh_D09G1895	98.51	201	3	0	2	604	306	506	1e-111	333
SRS0812	Gh_A04G1049	100	192	0	0	29	604	1	192	9e-108	310
SRS0814	Gh_D02G0992	81.44	194	36	1	2	583	127	287	1e-114	328
SRS0815	Gh_A05G3654	98.98	196	2	0	3	590	7	202	1e-127	373
SRS0816	Gh_A09G2473	91.92	198	0	1	62	607	4	201	3e-107	316
SRS0817	Gh_A05G3212	100	119	0	0	83	439	1	119	7e-57	176
SRS0819	Gh_A05G0160	100	168	0	0	103	606	1	168	2e-116	330
SRS0820	Gh_D03G1320	100	159	0	0	2	478	23	181	7e-120	338
SRS0821	Gh_A09G1555	100	148	0	0	165	608	1	148	6e-67	213
SRS0822	Gh_A13G0491	96.81	188	6	0	14	577	285	472	3e-134	387
SRS0823	Gh_D11G2665	98.02	202	4	0	3	608	359	560	2e-140	409
SRS0824	Gh_A12G1630	100	89	0	0	340	606	31	119	2e-57	177
SRS0825	Gh_D09G1231	99.01	202	2	0	2	607	386	587	6e-132	393
SRS0826	Gh_D12G1920	100	67	0	0	228	428	101	167	5e-42	101
SRS0827	Gh_A08G1397	97.22	72	2	0	465	250	233	304	2e-39	143
SRS0828	Gh_D09G2450	79.21	202	42	1	2	607	54	213	2e-94	278
SRS0829	Gh_D10G2468	99.49	197	1	0	17	607	1	197	5e-119	343
SRS0830	Gh_A05G0410	99.43	176	1	0	1	528	10	185	1e-134	375
SRS0831	Gh_D10G1112	100	153	0	0	1	459	19	171	3e-112	318
SRS0832	Gh_D11G1456	100	133	0	0	53	451	1	133	1e-81	239
SRS0833	Gh_A07G0565	100	154	0	0	148	609	1	154	9e-74	229
SRS0834	Gh_D12G0386	100	150	0	0	2	451	172	321	3e-103	301
SRS0835	Gh_D13G1490	100	90	0	0	233	502	100	189	9e-58	181
SRS0836	Gh_A06G1817	90.22	92	9	1	114	389	16	106	8e-49	155
SRS0837	Gh_A09G2216	98.75	160	2	0	3	482	5	164	4e-76	226
SRS0838	Gh_A03G1813	99.33	150	1	0	160	609	1	150	3e-106	306
SRS0839	Gh_A07G2282	100	108	0	0	3	326	608	715	4e-68	221
SRS0840	Gh_A12G1062	99.01	203	2	0	2	610	491	693	7e-128	377
SRS0841	Gh_A05G1132	99.51	203	1	0	3	611	59	261	2e-140	399
SRS0842	Gh_A09G0955	100	196	0	0	22	609	1	196	4e-136	387
SRS0843	Gh_D13G2179	100	86	0	0	10	267	339	424	5e-51	171
SRS0844	Gh_D02G1956	95.9	195	8	0	27	611	15	209	1e-113	330
SRS0845	Gh_D09G1049	100	67	0	0	107	307	293	359	4e-40	103
SRS0846	Gh_D09G1485	98.28	174	3	0	3	524	155	328	1e-103	306
SRS0847	Gh_A02G0434	99.48	191	1	0	41	613	294	484	1e-137	394
SRS0848	Gh_D13G0602	98.04	153	3	0	153	611	1	153	1e-78	236
SRS0849	Gh_A06G1069	45.81	179	97	5	3	539	42	215	6e-40	143
SRS0850	Gh_A13G1243	100	30	0	0	235	324	586	615	3e-11	62.8
SRS0851	Gh_A12G0078	99.3	143	1	0	3	431	130	272	2e-98	287
SRS0852	Gh_D08G0785	30	170	79	3	609	220	129	289	8e-14	69.3
SRS0853	Gh_A12G1137	98.28	116	2	0	266	613	26	141	6e-74	221
SRS0854	Gh_A06G0511	100	132	0	0	7	402	156	287	4e-64	200
SRS0855	Gh_A11G0276	100	140	0	0	2	421	41	180	8e-96	278
SRS0856	Gh_D12G2436	100	147	0	0	1	441	558	704	3e-78	248
SRS0857	Gh_A12G1018	92.31	65	5	0	75	269	1	65	2e-35	120
SRS0858	Gh_A08G0849	94.34	106	6	0	45	362	1	106	5e-74	219
SRS0859	Gh_A09G1456	98.71	155	2	0	616	152	243	397	2e-107	315
SRS0860	Gh_D06G0698	99.13	115	1	0	68	412	1	115	1e-61	188
SRS0861	Gh_A13G1976	100	124	0	0	245	616	1	124	3e-70	216
SRS0862	Gh_D06G1538	100	165	0	0	1	495	60	224	6e-118	335
SRS0863	Gh_D09G0270	100	174	0	0	95	616	1	174	9e-114	327
SRS0864	Gh_D10G0655	98.6	143	2	0	1	429	2	144	1e-81	240
SRS0865	Gh_D06G1636	99.51	205	1	0	1	615	183	387	1e-138	396
SRS0866	Gh_A01G0763	100	154	0	0	3	464	4	157	3e-117	330
SRS0867	Gh_A10G2055	98.47	131	2	0	2	394	312	442	2e-88	267
SRS0868	Gh_A04G0409	91.1	191	17	0	45	617	1	191	3e-133	373
SRS0869	Gh_D02G1301	99.44	177	1	0	87	617	1	177	6e-89	279
SRS0870	Gh_A06G0087	97.86	187	4	1	55	615	7	189	3e-132	370
SRS0871	Gh_A06G1544	97.81	137	2	1	211	618	1	137	9e-91	271
SRS0872	Gh_D12G1337	98.82	170	2	0	1	510	74	243	5e-67	206
SRS0873	Gh_A05G0799	100	154	0	0	2	463	663	816	6e-100	307
SRS0874	Gh_D13G2051	54.36	149	65	2	172	609	1	148	1e-45	154
SRS0875	Gh_D13G0670	83.02	159	27	1	20	496	24	155	3e-74	225
SRS0876	Gh_A13G1498	100	137	0	0	617	207	67	203	1e-82	244
SRS0877	Gh_A10G0718	87.19	203	0	1	88	618	1	203	2e-122	346
SRS0878	Gh_A08G1811	99.48	191	1	0	3	575	140	330	1e-136	386
SRS0879	Gh_D05G2839	77.16	162	37	1	488	3	1	142	9e-61	188
SRS0880	Gh_A09G0554	100	161	0	0	137	619	1	161	5e-112	328
SRS0881	Gh_D07G2423	98.7	154	2	0	18	479	1	154	7e-108	306
SRS0883	Gh_D07G0667	97.95	195	4	0	30	614	3	197	8e-135	376
SRS0884	Gh_D05G2507	100	204	0	0	7	618	726	929	1e-117	357
SRS0885	Gh_A03G0855	98.51	201	3	0	17	619	1	201	6e-128	362
SRS0886	Gh_D01G0022	99.51	206	1	0	3	620	146	351	2e-153	431
SRS0887	Gh_D09G0135	95.4	174	8	0	58	579	1	174	3e-75	225
SRS0888	Gh_A09G0569	100	134	0	0	29	430	1	134	3e-91	264
SRS0889	Gh_D09G0868	100	206	0	0	3	620	29	234	9e-119	338
SRS0890	Gh_D06G2318	100	101	0	0	93	395	257	357	8e-58	186
SRS0891	Gh_A09G0611	96.6	206	7	1	2	619	291	492	2e-108	320
SRS0892	Gh_A13G2098	100	142	0	0	195	620	1	142	3e-96	280
SRS0893	Gh_D11G2146	53.85	130	59	1	573	187	85	214	7e-45	155
SRS0894	Gh_D06G0237	100	198	0	0	28	621	1	198	6e-135	382
SRS0895	Gh_A07G1643	99.33	150	1	0	1	450	29	178	1e-108	310
SRS0896	Gh_A09G2441	100	58	0	0	447	620	1	58	3e-34	124
SRS0897	Gh_D10G1972	100	147	0	0	620	180	95	241	4e-90	265
SRS0898	Gh_A08G0172	100	88	0	0	2	265	32	119	4e-40	134
SRS0899	Gh_A03G1887	99.52	207	1	0	2	622	198	404	2e-149	424
SRS0900	Gh_Sca004842G01	100	150	0	0	2	451	389	538	2e-102	306
SRS0901	Gh_A11G3272	98.95	191	2	0	1	573	233	423	2e-119	346
SRS0902	Gh_D06G0070	99.03	207	2	0	1	621	12	218	4e-138	392
SRS0903	Gh_D04G1245	100	198	0	0	29	622	1	198	6e-143	407
SRS0905	Gh_A01G0779	74.56	114	28	1	56	394	16	129	4e-51	162
SRS0906	Gh_D03G1620	99.28	138	1	0	111	524	1	138	4e-85	248
SRS0907	Gh_A12G2186	100	142	0	0	199	624	1	142	1e-94	282
SRS0908	Gh_A07G1991	85.98	214	3	2	65	625	1	211	2e-124	359
SRS0910	Gh_A08G1492	66.67	84	28	0	11	262	1	84	7e-30	107
SRS0911	Gh_D13G1580	99.35	153	1	0	59	517	1	153	6e-109	309
SRS0912	Gh_A04G0730	98.05	154	3	0	163	624	1	154	3e-110	315
SRS0913	Gh_D07G0701	100	157	0	0	6	476	3	159	9e-115	324
SRS0914	Gh_D09G1328	98.23	113	2	0	59	397	1	113	2e-36	124
SRS0915	Gh_A06G0974	97.52	161	3	1	1	480	241	401	6e-116	336
SRS0916	Gh_D07G1405	99.52	208	1	0	3	626	222	429	7e-155	437
SRS0917	Gh_A02G1101	99.52	208	1	0	2	625	10	217	2e-118	339
SRS0918	Gh_D11G1929	99	200	1	1	3	599	13	212	2e-119	338
SRS0919	Gh_A09G2163	100	151	0	0	174	626	1	151	5e-86	251
SRS0920	Gh_A13G1123	96.63	208	7	0	3	626	240	447	3e-113	334
SRS0921	Gh_D08G1037	99.47	187	1	0	1	561	93	279	2e-100	292
SRS0922	Gh_A07G2048	100	124	0	0	3	374	1	124	2e-81	239
SRS0923	Gh_D02G1481	60	145	58	0	452	18	114	258	5e-49	150
SRS0924	Gh_A02G1081	99.52	208	1	0	3	626	276	483	3e-110	328
SRS0925	Gh_A05G1865	100	208	0	0	2	625	99	306	6e-121	347
SRS0926	Gh_D11G3358	100	94	0	0	3	284	112	205	9e-75	201
SRS0928	Gh_D07G1294	98.88	178	2	0	94	627	1	178	9e-129	369
SRS0929	Gh_A07G2000	100	183	0	0	16	564	1	183	2e-97	281
SRS0930	Gh_D04G0592	67.48	123	40	0	27	395	1	123	5e-64	166
SRS0931	Gh_A01G0857	99.35	154	1	0	166	627	1	154	9e-92	273
SRS0932	Gh_D07G2410	99.48	191	1	0	20	592	1	191	8e-139	393
SRS0933	Gh_D03G1462	100	195	0	0	44	628	1	195	4e-134	376
SRS0934	Gh_D05G1692	99.32	148	1	0	184	627	1	148	3e-104	310
SRS0935	Gh_D01G1289	100	186	0	0	3	560	54	239	1e-133	380
SRS0936	Gh_A13G0592	100	160	0	0	2	481	255	414	5e-80	245
SRS0937	Gh_D13G0386	99.51	205	1	0	1	615	431	635	1e-140	407
SRS0938	Gh_A06G0176	99.04	209	2	0	1	627	183	391	1e-153	432
SRS0939	Gh_D05G0209	100	92	0	0	358	83	1	92	3e-62	189
SRS0940	Gh_A06G1742	100	123	0	0	260	628	1	123	2e-64	208
SRS0941	Gh_A09G1164	99.04	209	2	0	2	628	67	275	5e-151	425
SRS0942	Gh_D07G2452	100	108	0	0	13	336	1	108	9e-75	221
SRS0943	Gh_A03G1724	100	74	0	0	175	396	35	108	5e-44	143
SRS0944	Gh_D13G1345	99.24	131	1	0	3	395	21	151	4e-80	237
SRS0945	Gh_A12G1153	100	198	0	0	37	630	3	200	2e-131	374
SRS0946	Gh_D10G2310	100	123	0	0	1	369	219	341	3e-55	183
SRS0947	Gh_D01G1508	100	172	0	0	109	624	93	264	2e-130	369
SRS0948	Gh_D11G0023	99.01	101	1	0	12	314	1189	1289	5e-30	117
SRS0949	Gh_D03G1018	99.48	192	1	0	55	630	1	192	5e-119	344
SRS0950	Gh_A05G0506	100	176	0	0	38	565	4	179	1e-129	363
SRS0951	Gh_D10G0110	99.52	210	1	0	1	630	231	440	2e-132	384
SRS0952	Gh_A07G0399	99.52	210	1	0	1	630	158	367	2e-123	360
SRS0953	Gh_A08G2041	100	210	0	0	3	632	694	903	8e-138	408
SRS0954	Gh_A10G1525	100	141	0	0	117	539	1	141	2e-85	254
SRS0955	Gh_D07G1870	100	162	0	0	1	486	98	259	2e-95	281
SRS0956	Gh_D03G0744	99.06	106	1	0	2	319	549	654	3e-66	216
SRS0957	Gh_A11G1566	99.46	186	1	0	74	631	1	186	5e-127	363
SRS0958	Gh_D12G1971	95	80	4	0	395	634	68	147	2e-61	152
SRS0959	Gh_D07G2113	99.12	113	1	0	295	633	1	113	2e-76	236
SRS0960	Gh_A09G2114	98.76	161	2	0	83	565	1	161	7e-115	330
SRS0961	Gh_A11G1378	98.48	66	1	0	2	199	317	382	1e-35	130
SRS0962	Gh_D04G0936	99.53	211	1	0	2	634	31	241	2e-154	431
SRS0963	Gh_A10G1684	100	132	0	0	64	459	1	132	5e-91	263
SRS0964	Gh_D06G2026	99.05	211	2	0	3	635	119	329	3e-146	414
SRS0965	Gh_D01G1441	100	212	0	0	1	636	565	776	3e-119	358
SRS0966	Gh_A03G2175	98.63	73	1	0	60	278	14	86	3e-48	154
SRS0967	Gh_A13G1993	100	156	0	0	7	474	10	165	1e-99	286
SRS0968	Gh_D10G0903	96.67	120	4	0	6	365	208	327	2e-40	142
SRS0969	Gh_D13G0986	100	141	0	0	30	452	10	150	3e-97	257
SRS0970	Gh_A12G1234	100	121	0	0	53	415	1	121	2e-85	252
SRS0971	Gh_D05G0874	100	156	0	0	171	638	1	156	6e-98	285
SRS0972	Gh_D04G1394	100	152	0	0	6	461	1	152	1e-97	281
SRS0973	Gh_D08G2265	100	104	0	0	3	314	221	324	1e-54	177
SRS0975	Gh_A02G1043	100	149	0	0	2	448	221	369	1e-63	203
SRS0976	Gh_D07G0854	99.53	212	1	0	1	636	624	835	1e-129	385
SRS0977	Gh_D01G0272	87.04	108	14	0	1	324	231	338	4e-43	150
SRS0978	Gh_A07G0740	100	73	0	0	46	264	7	79	2e-63	149
SRS0979	Gh_A05G3295	98.76	161	2	0	154	636	1	161	3e-99	290
SRS0980	Gh_A05G3784	100	212	0	0	3	638	20	231	1e-138	396
SRS0981	Gh_D06G2353	100	165	0	0	1	495	1000	1164	2e-104	326
SRS0982	Gh_A08G1905	100	213	0	0	1	639	2	214	3e-139	391
SRS0983	Gh_A07G0256	99.41	169	1	0	1	507	52	220	2e-126	356
SRS0984	Gh_D10G1640	100	160	0	0	2	481	561	720	4e-104	316
SRS0985	Gh_D01G0713	100	174	0	0	2	523	329	502	1e-112	332
SRS0986	Gh_D01G0112	99.51	205	1	0	27	641	1	205	3e-147	413
SRS0988	Gh_D06G2353	99.53	213	1	0	1	639	626	838	3e-121	371
SRS0989	Gh_A09G2181	100	190	0	0	71	640	80	269	3e-102	303
SRS0990	Gh_D12G0320	100	148	0	0	61	504	1	148	4e-111	315
SRS0991	Gh_D01G0529	89.58	48	5	0	312	169	42	89	1e-24	93.6
SRS0992	Gh_A05G1697	100	125	0	0	3	377	762	886	3e-76	246
SRS0993	Gh_D07G2251	98.94	189	2	0	66	632	1	189	1e-77	231
SRS0994	Gh_Sca010839G01	98.13	107	2	0	2	322	128	234	1e-70	216
SRS0995	Gh_D03G0103	100	187	0	0	81	641	1	187	7e-138	392
SRS0996	Gh_A11G0251	95.11	184	9	0	91	642	1	184	7e-126	354
SRS0997	Gh_A07G1463	100	112	0	0	2	337	266	377	5e-49	164
SRS0998	Gh_A12G0985	100	47	0	0	2	142	202	248	5e-24	97.4
SRS0999	Gh_A05G1223	99.52	209	1	0	3	629	517	725	9e-132	387
SRS1000	Gh_D05G3641	100	196	0	0	56	643	1	196	3e-106	305
SRS1001	Gh_D08G1282	100	73	0	0	1	219	368	440	4e-44	153
SRS1002	Gh_D12G2255	99.5	199	1	0	3	599	353	551	3e-123	360
SRS1003	Gh_A03G1504	97.99	149	3	0	3	449	12	160	1e-93	271
SRS1004	Gh_D08G2619	99.17	120	1	0	2	361	491	610	5e-69	222
SRS1005	Gh_D12G2620	98.39	124	2	0	139	510	1	124	1e-82	242
SRS1006	Gh_A13G0162	99.38	160	1	0	164	643	1	160	9e-121	341
SRS1007	Gh_A09G2178	100	214	0	0	2	643	400	613	3e-127	377
SRS1008	Gh_D06G2365	100	112	0	0	70	405	1	112	2e-79	233
SRS1009	Gh_D08G0724	100	210	0	0	15	644	1	210	4e-152	422
SRS1010	Gh_D13G1651	99.49	195	1	0	59	643	338	532	2e-131	390
SRS1011	Gh_D02G1035	100	125	0	0	73	447	1	125	1e-62	192
SRS1012	Gh_D03G0986	100	210	0	0	16	645	1	210	2e-156	442
SRS1013	Gh_A09G1955	99.43	176	1	0	117	644	1	176	5e-108	317
SRS1014	Gh_A11G1613	98.91	92	1	0	5	280	548	639	2e-59	197
SRS1015	Gh_A09G2183	100	106	0	0	40	357	1	106	2e-75	223
SRS1016	Gh_A11G1300	99.39	164	1	0	1	492	401	564	6e-109	324
SRS1017	Gh_D10G0718	100	156	0	0	135	602	1	156	4e-115	326
SRS1018	Gh_D05G0805	100	126	0	0	1	378	41	166	1e-76	229
SRS1019	Gh_D06G2337	100	152	0	0	56	511	1	152	3e-96	278
SRS1020	Gh_D07G1713	100	215	0	0	1	645	38	252	1e-147	412
SRS1021	Gh_A05G2689	97.3	111	3	0	32	364	1	111	7e-74	220
SRS1022	Gh_D01G1914	100	123	0	0	1	369	47	169	2e-87	256
SRS1023	Gh_A13G1701	99.05	211	1	1	18	647	1	211	8e-144	404
SRS1024	Gh_D07G1894	100	97	0	0	9	299	1	97	2e-65	197
SRS1026	Gh_A13G2354	100	168	0	0	3	506	469	636	1e-116	346
SRS1027	Gh_D12G2707	93.33	60	4	0	60	239	241	300	2e-30	114
SRS1028	Gh_D13G0168	100	81	0	0	3	245	50	130	2e-52	167
SRS1029	Gh_A03G0340	100	181	0	0	101	643	1	181	3e-82	245
SRS1030	Gh_A05G3886	100	150	0	0	199	648	24	173	3e-86	253
SRS1031	Gh_A09G2498	100	199	0	0	51	647	16	214	1e-116	342
SRS1032	Gh_D11G1758	96.9	129	4	0	262	648	174	302	3e-96	255
SRS1033	Gh_A12G0997	100	131	0	0	2	394	529	659	6e-86	268
SRS1034	Gh_A11G3152	97.62	42	1	0	118	243	114	155	2e-28	96.3
SRS1035	Gh_A05G3047	100	215	0	0	3	647	138	352	1e-139	396
SRS1036	Gh_A07G0364	100	165	0	0	2	496	98	262	1e-101	295
SRS1037	Gh_D02G1819	100	215	0	0	3	647	120	334	8e-141	406
SRS1038	Gh_A08G1344	100	105	0	0	3	317	342	446	8e-73	228
SRS1039	Gh_A01G0568	97.3	74	2	0	473	252	1	74	2e-24	101
SRS1040	Gh_A11G1298	100	216	0	0	2	649	183	398	4e-155	436
SRS1041	Gh_D11G3525	100	216	0	0	1	648	414	629	5e-159	455
SRS1042	Gh_A04G1399	98.15	216	4	0	2	649	621	836	2e-144	424
SRS1043	Gh_A05G1961	100	112	0	0	3	338	239	350	7e-58	187
SRS1044	Gh_D02G0940	97.01	67	2	0	67	267	287	353	1e-51	130
SRS1045	Gh_D13G2183	97.31	186	5	0	93	650	1	186	4e-128	362
SRS1046	Gh_D10G2088	99.46	186	1	0	92	649	274	459	9e-125	367
SRS1047	Gh_D05G0038	100	217	0	0	1	651	7	223	8e-130	366
SRS1048	Gh_D04G1511	100	155	0	0	3	467	702	856	1e-73	239
SRS1049	Gh_A01G1426	94.86	214	0	1	41	649	41	254	7e-144	405
SRS1050	Gh_D11G1375	100	127	0	0	270	650	1	127	2e-83	255
SRS1051	Gh_D02G1637	60.14	143	57	0	217	645	182	324	3e-62	197
SRS1052	Gh_D04G0854	99.22	128	1	0	3	386	227	354	4e-88	264
SRS1053	Gh_D05G0768	100	142	0	0	15	440	1	142	2e-99	285
SRS1054	Gh_D06G2232	99.54	217	1	0	1	651	106	322	2e-156	439
SRS1055	Gh_A08G1288	99.54	218	0	1	2	652	30	247	1e-118	342
SRS1056	Gh_A05G3345	98.4	125	2	0	2	376	2	126	5e-70	210
SRS1057	Gh_Sca006862G01	99.5	201	1	0	2	604	226	426	8e-145	411
SRS1058	Gh_A11G1797	98.16	163	0	1	66	545	1	163	2e-121	342
SRS1059	Gh_D06G0364	97.92	144	3	0	3	434	302	445	3e-92	278
SRS1060	Gh_A11G2079	99.5	199	1	0	3	599	539	737	4e-138	404
SRS1061	Gh_A08G1310	87.56	217	27	1	1	651	126	317	2e-97	288
SRS1063	Gh_A12G1012	100	156	0	0	3	470	429	584	7e-106	317
SRS1064	Gh_D13G2012	97.11	173	5	0	100	618	1	173	5e-109	313
SRS1065	Gh_D11G0797	99.12	113	1	0	315	653	12	124	3e-75	227
SRS1066	Gh_A07G2074	100	204	0	0	42	653	1	204	3e-147	412
SRS1067	Gh_A01G1471	100	74	0	0	79	300	1	74	1e-47	152
SRS1068	Gh_A09G2010	98.23	113	2	0	3	341	73	185	1e-64	199
SRS1069	Gh_A11G0924	98.77	163	2	0	72	560	16	178	6e-87	255
SRS1070	Gh_A05G0130	83.72	43	7	0	60	188	78	120	8e-17	56.6
SRS1071	Gh_A06G0763	94.51	164	4	1	78	554	1	164	5e-81	239
SRS1072	Gh_D11G3501	99.48	191	1	0	83	655	1	191	1e-120	349
SRS1073	Gh_A01G1777	99.02	205	2	0	3	617	54	258	7e-143	406
SRS1074	Gh_A05G0367	98.92	93	1	0	7	285	1	93	9e-44	142
SRS1075	Gh_D05G1637	98.64	147	2	0	2	442	311	457	5e-97	290
SRS1076	Gh_D11G2146	77.5	120	26	1	442	86	95	214	2e-58	191
SRS1077	Gh_A06G1777	92.52	107	2	1	139	441	1	107	1e-65	199
SRS1078	Gh_A13G1152	98.22	169	3	0	3	509	412	580	4e-95	289
SRS1079	Gh_D12G2145	98.33	180	3	0	95	634	1	180	3e-125	356
SRS1080	Gh_D08G2255	99.29	140	1	0	81	500	1	140	3e-67	204
SRS1081	Gh_A13G1387	100	201	0	0	55	657	1	201	2e-121	346
SRS1082	Gh_D10G0363	98.38	185	3	0	103	657	1	185	1e-111	328
SRS1083	Gh_D08G1666	96.93	163	5	0	60	548	1	163	9e-65	198
SRS1084	Gh_D12G2111	99.54	219	1	0	1	657	217	435	4e-162	455
SRS1085	Gh_A11G1879	99.25	133	1	0	1	399	385	517	4e-85	262
SRS1086	Gh_A04G1015	100	164	0	0	1	492	221	384	1e-111	325
SRS1087	Gh_D04G0708	100	146	0	0	3	440	143	288	5e-95	280
SRS1088	Gh_Sca006676G01	96	225	3	1	1	657	95	319	6e-136	385
SRS1089	Gh_D08G1232	99.12	114	1	0	315	656	1	114	7e-74	228
SRS1090	Gh_D11G0923	98.61	144	1	1	190	618	48	191	7e-66	202
SRS1091	Gh_D05G1349	99.49	197	1	0	66	656	1	197	1e-135	386
SRS1092	Gh_A10G1048	99.45	183	0	1	33	578	21	203	1e-117	333
SRS1093	Gh_D06G2094	98.51	202	3	0	51	656	1	202	5e-141	401
SRS1094	Gh_D07G0947	98.4	125	2	0	1	375	117	241	5e-49	161
SRS1095	Gh_D02G1180	100	218	0	0	3	656	212	429	3e-139	407
SRS1096	Gh_D01G0299	99.09	219	2	0	2	658	154	372	1e-133	381
SRS1097	Gh_A05G1716	100	195	0	0	73	657	1	195	2e-124	358
SRS1098	Gh_A12G2450	100	192	0	0	1	576	677	868	9e-119	358
SRS1099	Gh_Sca189158G01	100	55	0	0	3	167	10	64	5e-34	117
SRS1100	Gh_D06G0680	99.47	188	1	0	96	659	1	188	4e-135	381
SRS1101	Gh_D09G0823	99.54	219	1	0	1	657	59	277	6e-114	327
SRS1102	Gh_D13G2109	99.34	151	1	0	5	457	267	417	2e-98	293
SRS1103	Gh_A01G1529	100	74	0	0	228	449	1	74	2e-48	154
SRS1104	Gh_A09G2219	100	174	0	0	137	658	1	174	1e-129	363
SRS1105	Gh_D13G0195	100	219	0	0	2	658	268	486	2e-156	445
SRS1106	Gh_A12G1527	100	143	0	0	232	660	1	143	1e-105	301
SRS1107	Gh_D05G0150	99.28	138	1	0	25	438	1	138	9e-72	215
SRS1108	Gh_D10G1185	100	132	0	0	12	407	1	132	1e-82	243
SRS1109	Gh_A09G1828	99.42	171	1	0	118	630	36	206	3e-111	318
SRS1110	Gh_D08G0985	93.83	162	6	1	115	588	507	668	3e-79	231
SRS1111	Gh_D04G2019	99.35	154	1	0	121	582	1	154	2e-94	279
SRS1112	Gh_A05G4023	99.55	220	1	0	3	662	160	379	6e-169	470
SRS1113	Gh_A08G0787	100	113	0	0	1	339	428	540	3e-72	229
SRS1114	Gh_Sca004822G07	100	186	0	0	106	663	15	200	3e-127	360
SRS1115	Gh_A05G3107	100	134	0	0	2	403	398	531	5e-80	249
SRS1116	Gh_A11G2118	99.54	219	1	0	1	657	871	1089	6e-132	398
SRS1117	Gh_D03G0210	99.09	220	2	0	2	661	13	232	2e-123	360
SRS1118	Gh_A02G1317	100	84	0	0	60	311	1013	1096	8e-52	180
SRS1119	Gh_A03G1732	95.08	61	3	0	155	337	1	61	7e-22	85.9
SRS1120	Gh_A05G3951	100	152	0	0	1	456	337	488	5e-106	315
SRS1121	Gh_A09G1288	93.94	198	6	1	41	616	1	198	4e-125	361
SRS1122	Gh_A12G2071	100	114	0	0	1	342	80	193	3e-89	263
SRS1123	Gh_D02G1678	100	163	0	0	3	491	16	178	1e-114	325
SRS1124	Gh_D03G0683	98.63	73	1	0	27	245	1423	1495	8e-41	149
SRS1125	Gh_D09G0153	98.64	221	3	0	3	665	432	652	2e-154	449
SRS1126	Gh_A09G0028	99.52	209	1	0	26	652	1	209	7e-154	426
SRS1127	Gh_D13G2248	99.55	221	1	0	2	664	149	369	1e-143	408
SRS1128	Gh_A08G0235	100	216	0	0	18	665	1	216	4e-154	433
SRS1129	Gh_A09G2052	99.07	108	1	0	343	666	1	108	4e-53	176
SRS1130	Gh_A08G1294	97.71	218	5	0	3	656	42	259	2e-157	442
SRS1131	Gh_A11G1410	100	207	0	0	46	666	1	207	1e-147	416
SRS1132	Gh_A05G1464	100	26	0	0	87	164	21	46	3e-10	56.2
SRS1133	Gh_A02G0812	100	128	0	0	2	385	3118	3245	5e-78	255
SRS1134	Gh_A13G0304	94.74	190	10	0	2	571	18	207	1e-126	357
SRS1135	Gh_A08G1762	99.4	166	1	0	28	525	1	166	2e-115	327
SRS1136	Gh_D12G1739	98.65	148	2	0	1	444	700	847	1e-95	298
SRS1137	Gh_A06G2049	100	152	0	0	82	537	1	152	6e-81	239
SRS1138	Gh_A08G1588	99.45	183	1	0	1	549	178	360	5e-132	376
SRS1139	Gh_D06G0094	97.74	221	5	0	3	665	220	440	2e-158	447
SRS1140	Gh_D06G1977	100	94	0	0	2	283	169	262	5e-62	195
SRS1141	Gh_D11G1720	100	194	0	0	85	666	1	194	4e-121	352
SRS1142	Gh_D07G0895	100	133	0	0	40	438	1	133	3e-81	239
SRS1143	Gh_D05G0989	98.92	93	1	0	2	280	634	726	1e-55	189
SRS1144	Gh_A11G1511	99.41	169	0	1	86	589	1	169	4e-97	281
SRS1146	Gh_A11G1778	100	182	0	0	2	547	311	492	7e-117	342
SRS1147	Gh_D04G0268	100	80	0	0	1	240	320	399	2e-45	156
SRS1148	Gh_D05G0379	100	86	0	0	59	316	141	226	2e-57	182
SRS1149	Gh_A11G2900	95.65	161	7	1	48	530	1	159	5e-93	270
SRS1150	Gh_D05G1811	100	141	0	0	3	425	593	733	2e-98	302
SRS1151	Gh_A09G0606	99.55	223	1	0	2	670	67	289	6e-160	451
SRS1152	Gh_D08G0519	98.53	68	1	0	6	209	77	144	5e-59	137
SRS1153	Gh_A04G0464	99.36	156	1	0	79	546	1	156	6e-86	252
SRS1155	Gh_A07G2264	78.9	237	14	2	70	672	1	225	5e-122	349
SRS1156	Gh_D08G1631	100	118	0	0	1	354	330	447	1e-80	248
SRS1157	Gh_A08G0613	99.34	151	1	0	672	220	94	244	1e-107	310
SRS1158	Gh_D02G1475	95.05	222	11	0	3	668	95	316	5e-130	379
SRS1159	Gh_A03G1219	99.09	219	2	0	14	670	1	219	6e-125	359
SRS1160	Gh_D08G0218	85.86	198	28	0	79	672	1	198	1e-120	346
SRS1161	Gh_A12G2412	99.55	224	1	0	1	672	268	491	6e-154	440
SRS1162	Gh_A02G1336	100	126	0	0	55	432	1	126	3e-89	259
SRS1163	Gh_D12G1412	100	64	0	0	480	671	1	64	3e-38	133
SRS1164	Gh_A11G3052	98.8	167	2	0	2	502	510	676	3e-125	370
SRS1165	Gh_D10G1626	98.31	59	1	0	353	177	204	262	1e-34	125
SRS1166	Gh_A13G1958	99.21	126	1	0	1	378	106	231	6e-87	257
SRS1167	Gh_D01G1892	99.55	223	1	0	4	672	1	223	6e-148	411
SRS1168	Gh_A05G1377	100	155	0	0	3	467	26	180	2e-83	246
SRS1169	Gh_A02G1781	98.63	219	3	0	15	671	1	219	4e-116	333
SRS1170	Gh_D03G0373	100	132	0	0	32	427	1	132	1e-73	220
SRS1171	Gh_D08G1156	99.48	194	1	0	1	582	1	194	8e-135	377
SRS1172	Gh_A09G1760	100	194	0	0	92	673	1	194	9e-128	362
SRS1173	Gh_D02G1097	99.32	148	1	0	1	444	248	395	6e-100	296
SRS1174	Gh_D08G0489	99.25	134	1	0	60	461	6	139	2e-93	270
SRS1175	Gh_D01G2140	96.3	54	2	0	180	341	1	54	4e-27	109
SRS1176	Gh_D12G1873	100	72	0	0	2	217	522	593	2e-41	149
SRS1177	Gh_D09G2214	99.07	214	2	0	33	674	1	214	2e-114	328
SRS1178	Gh_D13G2463	100	224	0	0	1	672	154	377	2e-150	429
SRS1179	Gh_A05G2106	98.66	224	3	0	2	673	8	231	7e-143	400
SRS1180	Gh_A13G2104	99.48	191	1	0	99	671	11	201	4e-123	355
SRS1181	Gh_D09G1460	100	174	0	0	3	524	283	456	2e-121	353
SRS1182	Gh_D11G3526	99.5	202	1	0	70	675	1	202	4e-112	328
SRS1183	Gh_A13G1778	97.6	167	1	1	3	494	105	271	2e-109	316
SRS1184	Gh_A01G0547	100	225	0	0	1	675	373	597	2e-159	455
SRS1185	Gh_D04G1593	99.11	224	2	0	4	675	1	224	2e-165	460
SRS1186	Gh_D05G3720	100	38	0	0	1	114	25	62	4e-20	82
SRS1187	Gh_D04G0577	99.54	219	1	0	17	673	1	219	6e-152	434
SRS1188	Gh_A06G1307	100	203	0	0	67	675	1	203	2e-148	415
SRS1189	Gh_A13G1695	100	117	0	0	215	565	1	117	5e-65	197
SRS1190	Gh_A06G0861	99.05	211	2	0	1	633	310	520	5e-147	420
SRS1191	Gh_A10G1858	99.45	182	1	0	130	675	1	182	3e-122	348
SRS1192	Gh_A13G1537	98.92	185	2	0	32	586	11	195	5e-111	322
SRS1193	Gh_A10G0692	100	114	0	0	80	421	477	590	7e-58	193
SRS1194	Gh_D13G1075	99.45	182	1	0	1	546	123	304	8e-136	384
SRS1195	Gh_D07G0014	100	126	0	0	3	380	418	543	5e-85	263
SRS1196	Gh_A09G1293	100	165	0	0	128	622	1	165	4e-101	295
SRS1197	Gh_D07G0312	98.68	152	2	0	3	458	122	273	3e-107	310
SRS1198	Gh_D12G1529	100	225	0	0	3	677	228	452	2e-136	392
SRS1199	Gh_D07G0779	100	183	0	0	128	676	1	183	2e-104	312
SRS1200	Gh_A06G1646	100	146	0	0	3	440	254	399	2e-70	221
SRS1201	Gh_A11G2848	99.49	195	1	0	93	677	4	198	4e-98	285
SRS1202	Gh_D04G1402	99.41	170	1	0	168	677	1	170	2e-131	370
SRS1203	Gh_A12G2337	99.34	151	1	0	226	678	1	151	5e-104	300
SRS1204	Gh_A13G0627	99.31	144	1	0	2	433	1	144	1e-105	301
SRS1206	Gh_D09G2230	99.04	208	2	0	55	678	2	209	1e-100	296
SRS1207	Gh_D06G1600	99.08	218	2	0	26	679	1	218	6e-150	417
SRS1208	Gh_A01G2122	100	81	0	0	438	680	1	81	5e-52	173
SRS1211	Gh_D11G2708	97.87	141	3	0	259	681	1	141	2e-73	224
SRS1212	Gh_D09G1415	95.58	226	10	1	4	681	1	222	2e-126	367
SRS1213	Gh_D08G2234	100	149	0	0	234	680	1	149	1e-81	245
SRS1214	Gh_A03G0248	99.24	131	1	0	2	394	52	182	4e-96	279
SRS1215	Gh_D11G1312	100	110	0	0	151	480	29	138	1e-71	215
SRS1216	Gh_A02G0393	100	134	0	0	83	484	1	134	9e-91	263
SRS1217	Gh_A12G1126	100	128	0	0	3	386	759	886	1e-83	267
SRS1218	Gh_D11G3257	95.54	112	5	0	40	375	1	112	9e-72	216
SRS1219	Gh_A05G1891	96.23	53	2	0	465	623	1	53	1e-29	107
SRS1220	Gh_D05G1708	100	227	0	0	1	681	32	258	1e-149	417
SRS1221	Gh_D09G1488	100	53	0	0	523	681	1	53	9e-29	109
SRS1222	Gh_A08G1505	98.9	181	0	1	145	681	1	181	3e-121	344
SRS1223	Gh_A13G2029	99.49	197	1	0	11	601	40	236	9e-147	409
SRS1224	Gh_D05G1640	100	208	0	0	61	684	1	208	4e-132	379
SRS1225	Gh_A10G0358	99.19	123	1	0	54	422	1	123	9e-64	195
SRS1226	Gh_A05G1584	99.41	169	1	0	2	508	433	601	4e-103	311
SRS1227	Gh_A08G1044	98.51	67	1	0	1	201	127	193	7e-42	141
SRS1228	Gh_D02G1481	45.11	133	73	0	617	219	33	165	8e-33	120
SRS1229	Gh_A09G0208	90	190	19	0	3	572	768	957	4e-86	275
SRS1230	Gh_A08G1778	98.68	228	3	0	1	684	248	475	2e-161	457
SRS1231	Gh_D08G0238	95.61	228	10	0	3	686	557	784	2e-130	391
SRS1232	Gh_D06G0897	98.98	196	2	0	97	684	1	196	2e-140	392
SRS1233	Gh_D05G0236	99.07	216	1	1	42	686	16	231	3e-136	386
SRS1234	Gh_D03G0001	97.76	134	3	0	57	458	1	134	9e-82	241
SRS1235	Gh_D11G0964	99.06	212	2	0	51	686	1	212	9e-152	426
SRS1236	Gh_A10G1220	99.12	228	2	0	2	685	712	939	2e-124	376
SRS1237	Gh_A13G0710	99.53	213	1	0	26	664	311	523	3e-163	466
SRS1238	Gh_A05G1181	100	228	0	0	3	686	334	561	3e-157	453
SRS1239	Gh_D09G0997	85.03	187	0	1	22	498	1	187	1e-114	326
SRS1240	Gh_A10G2286	100	147	0	0	3	443	1069	1215	3e-67	224
SRS1241	Gh_A05G2379	97.13	209	6	0	59	685	191	399	1e-141	416
SRS1242	Gh_A10G0686	100	203	0	0	1	609	172	374	6e-145	410
SRS1243	Gh_D05G1999	97.01	167	5	0	186	686	21	187	1e-109	318
SRS1244	Gh_D02G2340	98.46	195	3	0	102	686	1	195	2e-139	392
SRS1245	Gh_A01G0884	100	178	0	0	103	636	1	178	1e-93	275
SRS1246	Gh_D13G1598	100	213	0	0	49	687	24	236	1e-157	437
SRS1247	Gh_A08G1263	99.56	229	1	0	1	687	1556	1784	3e-123	384
SRS1248	Gh_D10G2454	99.12	228	2	0	1	684	129	356	2e-167	466
SRS1249	Gh_A08G0192	99.44	179	1	0	3	539	136	314	2e-118	340
SRS1250	Gh_A07G1585	100	216	0	0	42	689	1	216	5e-144	407
SRS1251	Gh_D10G0488	100	218	0	0	2	655	30	247	8e-155	430
SRS1252	Gh_A11G1245	99.29	141	1	0	15	437	1	141	1e-57	180
SRS1253	Gh_A12G0175	98.99	199	2	0	93	689	1	199	2e-121	344
SRS1254	Gh_D05G1039	100	90	0	0	3	272	992	1081	3e-42	153
SRS1255	Gh_D10G1192	100	220	0	0	29	688	45	264	8e-166	461
SRS1256	Gh_A12G0600	98.52	135	2	0	2	406	11	145	1e-85	260
SRS1257	Gh_A09G0083	99.45	181	1	0	146	688	1	181	3e-129	370
SRS1258	Gh_A08G0801	100	160	0	0	1	480	612	771	3e-103	316
SRS1259	Gh_A01G1671	99.51	203	1	0	79	687	1	203	3e-152	426
SRS1260	Gh_A11G2910	98.45	194	3	0	57	638	454	647	3e-119	354
SRS1261	Gh_A05G1185	100	206	0	0	66	683	1	206	5e-147	417
SRS1262	Gh_D12G0611	100	229	0	0	3	689	281	509	1e-149	431
SRS1263	Gh_A06G1756	75	52	13	0	277	432	162	213	2e-17	78.6
SRS1264	Gh_D08G1242	100	148	0	0	49	492	1	148	2e-110	314
SRS1265	Gh_A10G0189	99	201	1	1	21	620	1	201	5e-135	380
SRS1266	Gh_A05G3783	100	119	0	0	39	395	1	119	4e-82	242
SRS1267	Gh_D10G0765	100	202	0	0	84	689	1	202	9e-122	351
SRS1268	Gh_D10G1794	100	174	0	0	170	691	1	174	3e-93	273
SRS1269	Gh_D08G0573	90.38	104	10	0	191	502	130	233	2e-59	187
SRS1270	Gh_D09G2341	100	192	0	0	3	578	285	476	1e-140	403
SRS1271	Gh_D11G2441	83.82	136	22	1	83	490	1	135	5e-63	193
SRS1272	Gh_A08G2459	99.38	161	1	0	1	483	389	549	1e-108	323
SRS1273	Gh_D01G1388	88.19	144	14	1	262	684	554	697	3e-65	215
SRS1274	Gh_A01G1399	100	153	0	0	201	659	1	153	5e-110	313
SRS1275	Gh_D09G1290	100	135	0	0	1	405	37	171	6e-94	273
SRS1276	Gh_A08G1364	81.87	193	35	1	112	690	491	649	3e-93	290
SRS1277	Gh_Sca120106G01	99.13	115	1	0	84	428	18	132	3e-80	237
SRS1278	Gh_D11G0122	100	85	0	0	2	256	734	818	4e-48	169
SRS1279	Gh_A06G0426	98.11	159	3	0	25	501	1	159	8e-101	290
SRS1280	Gh_D04G0313	100	158	0	0	220	693	1	158	8e-110	320
SRS1281	Gh_A05G2560	96.39	194	7	0	112	693	84	277	5e-94	280
SRS1282	Gh_D10G0730	99.53	211	1	0	3	635	597	807	5e-147	430
SRS1283	Gh_D04G1202	98.65	222	3	0	27	692	1	222	1e-161	450
SRS1284	Gh_A05G2255	99.48	191	1	0	121	693	1	191	8e-137	389
SRS1285	Gh_D05G3463	99.47	188	0	1	1	561	18	205	1e-114	327
SRS1286	Gh_A03G1955	100	130	0	0	71	460	1	130	5e-73	231
SRS1287	Gh_D10G1931	98.88	89	1	0	182	448	1	89	5e-25	95.1
SRS1288	Gh_A10G1354	70.17	181	54	1	3	545	128	255	4e-82	246
SRS1289	Gh_A05G3396	99.12	113	1	0	356	694	20	132	1e-76	240
SRS1290	Gh_D04G0580	100	212	0	0	49	684	1	212	4e-155	429
SRS1291	Gh_D08G1665	98.64	221	3	0	2	664	946	1166	4e-153	455
SRS1292	Gh_D08G2559	99.13	231	2	0	2	694	418	648	1e-169	484
SRS1293	Gh_D08G0429	99.33	150	1	0	41	490	1	150	9e-103	295
SRS1294	Gh_D06G0748	100	181	0	0	3	545	180	360	1e-131	376
SRS1295	Gh_D10G0737	100	181	0	0	87	629	1	181	1e-84	255
SRS1296	Gh_A10G1056	99.54	218	1	0	40	693	1	218	4e-158	437
SRS1297	Gh_D13G1223	95.54	157	7	0	224	694	8	164	5e-104	305
SRS1298	Gh_A13G1091	99.57	231	1	0	1	693	147	377	5e-163	457
SRS1299	Gh_D07G0628	100	74	0	0	473	694	100	173	2e-26	102
SRS1300	Gh_D11G0186	99.08	218	2	0	42	695	1	218	3e-132	385
SRS1301	Gh_D11G0102	98	200	4	0	3	602	256	455	2e-146	417
SRS1302	Gh_D08G0667	100	191	0	0	124	696	1	191	5e-135	381
SRS1303	Gh_D03G0288	99.12	228	2	0	3	686	33	260	6e-163	451
SRS1304	Gh_A12G2083	99.51	205	1	0	65	679	6	210	2e-136	384
SRS1305	Gh_A13G1332	99.5	200	1	0	96	695	1	200	1e-149	415
SRS1306	Gh_D11G3054	100	188	0	0	3	566	325	512	7e-135	389
SRS1307	Gh_D08G0524	97.22	216	6	0	51	698	3	218	3e-137	390
SRS1308	Gh_A10G0921	99.5	201	1	0	2	604	143	343	2e-147	415
SRS1309	Gh_D05G0077	100	211	0	0	1	633	873	1083	6e-145	432
SRS1310	Gh_A04G0176	97.44	117	3	0	132	482	17	133	2e-78	232
SRS1311	Gh_A11G2988	100	156	0	0	3	470	218	373	5e-106	311
SRS1312	Gh_D07G0366	99.13	230	2	0	8	697	1	230	2e-112	322
SRS1313	Gh_D03G1747	98.53	68	1	0	289	86	937	1004	2e-39	145
SRS1314	Gh_A02G0789	99.07	214	2	0	3	644	119	332	1e-141	400
SRS1315	Gh_A08G0211	100	194	0	0	118	699	1	194	2e-104	301
SRS1316	Gh_A07G0238	99.47	187	1	0	2	562	204	390	8e-131	375
SRS1317	Gh_A11G1554	99.57	230	1	0	2	691	173	402	2e-178	496
SRS1318	Gh_D07G1861	100	217	0	0	49	699	1	217	3e-138	387
SRS1319	Gh_A02G0562	91.41	163	14	0	153	641	1	163	2e-97	300
SRS1320	Gh_D03G1107	99.24	132	1	0	231	626	1	132	1e-76	228
SRS1321	Gh_D09G1122	99.12	226	2	0	1	678	4	229	6e-147	409
SRS1322	Gh_D05G1837	99.55	222	1	0	33	698	1	222	4e-133	380
SRS1323	Gh_D08G1675	100	193	0	0	120	698	1	193	8e-135	385
SRS1324	Gh_A06G1320	99.54	219	1	0	43	699	1	219	1e-147	417
SRS1325	Gh_D07G2475	66.02	103	35	1	151	459	47	147	2e-37	129
SRS1326	Gh_A01G2118	100	145	0	0	3	437	742	886	3e-95	298
SRS1327	Gh_A12G0279	97.58	165	4	0	198	692	1	165	1e-108	316
SRS1328	Gh_D02G1410	100	152	0	0	17	472	1	152	7e-112	318
SRS1329	Gh_D11G1475	97.85	233	5	0	2	700	119	351	3e-165	466
SRS1330	Gh_A04G0176	96.64	119	4	0	117	473	15	133	1e-79	235
SRS1331	Gh_A11G1140	100	149	0	0	29	475	139	287	8e-95	280
SRS1332	Gh_A04G1079	100	109	0	0	115	441	19	127	5e-77	229
SRS1333	Gh_A05G1055	99.49	198	1	0	109	702	85	282	6e-132	375
SRS1334	Gh_D13G1945	99.52	207	1	0	40	660	328	534	1e-147	427
SRS1335	Gh_A07G0583	100	220	0	0	42	701	1	220	3e-154	430
SRS1336	Gh_A09G0259	98.69	229	3	0	1	687	82	310	2e-163	455
SRS1337	Gh_A07G1171	93.67	79	4	1	469	702	1	79	3e-40	135
SRS1338	Gh_A13G1081	100	173	0	0	185	703	1	173	4e-109	327
SRS1339	Gh_D11G1976	99.19	123	1	0	336	704	7	129	2e-80	249
SRS1340	Gh_A07G1988	99.15	234	2	0	2	703	248	481	4e-147	423
SRS1341	Gh_A13G1379	98.17	164	3	0	2	493	21	184	6e-114	324
SRS1342	Gh_D09G2330	100	150	0	0	2	451	52	201	8e-86	254
SRS1343	Gh_D10G0706	99.41	170	1	0	16	525	1	170	1e-119	338
SRS1344	Gh_A12G1098	100	127	0	0	1	381	265	391	6e-87	263
SRS1345	Gh_A04G0463	96.48	227	8	0	8	688	13	239	3e-146	408
SRS1346	Gh_A07G2345	99.03	206	2	0	21	638	1	206	5e-143	399
SRS1347	Gh_D04G1475	100	176	0	0	2	529	222	397	2e-127	366
SRS1349	Gh_D08G0414	100	178	0	0	47	580	1	178	3e-131	368
SRS1350	Gh_A02G1495	100	156	0	0	1	468	320	475	5e-114	335
SRS1351	Gh_A01G1283	84.09	88	14	0	1	264	43	130	5e-48	157
SRS1352	Gh_A13G1503	81.18	85	16	0	285	539	323	407	5e-39	144
SRS1353	Gh_A09G1374	99.08	217	2	0	9	659	139	355	6e-121	348
SRS1354	Gh_D05G2153	100	123	0	0	3	371	136	258	4e-82	247
SRS1355	Gh_A09G1223	99.49	197	1	0	2	592	1732	1928	2e-102	326
SRS1356	Gh_A05G1931	100	188	0	0	3	566	132	319	8e-139	392
SRS1357	Gh_D04G0834	64.29	42	15	0	248	123	3	44	4e-09	52.8
SRS1358	Gh_A08G2257	91.67	96	8	0	172	459	865	960	5e-50	176
SRS1359	Gh_D05G2686	98.47	196	3	0	100	687	1	196	3e-135	384
SRS1360	Gh_A04G1210	96.3	216	8	0	59	706	6	221	2e-143	400
SRS1361	Gh_D01G1244	98.99	99	1	0	57	353	1	99	5e-69	197
SRS1362	Gh_A09G0334	98.05	205	4	0	8	622	1	205	5e-144	410
SRS1363	Gh_A13G0050	97.77	224	5	0	33	704	1	224	2e-157	437
SRS1364	Gh_D06G0144	100	149	0	0	1	447	482	630	4e-103	312
SRS1365	Gh_A07G2071	100	165	0	0	57	551	1	165	2e-93	272
SRS1366	Gh_D10G0255	98.21	168	3	0	3	506	77	244	2e-77	234
SRS1367	Gh_A09G1844	100	88	0	0	2	265	351	438	2e-58	184
SRS1368	Gh_A06G1934	100	73	0	0	56	274	1	73	7e-48	153
SRS1369	Gh_D13G2170	100	227	0	0	27	707	1	227	1e-162	459
SRS1370	Gh_A10G0567	93.2	206	14	1	90	707	71	274	6e-133	381
SRS1371	Gh_D12G2438	95.31	128	6	0	2	385	132	259	1e-85	256
SRS1373	Gh_D05G3595	98.19	166	2	1	2	496	198	363	2e-117	340
SRS1374	Gh_A13G1242	99.58	236	1	0	2	709	179	414	3e-177	494
SRS1375	Gh_D01G0749	93.75	192	9	1	142	708	1	192	3e-123	354
SRS1376	Gh_A07G0269	100	193	0	0	82	660	50	242	3e-141	395
SRS1377	Gh_A06G0595	100	131	0	0	44	436	1	131	8e-82	241
SRS1378	Gh_D09G1216	99.39	164	1	0	41	532	1	164	6e-119	336
SRS1379	Gh_D03G1711	99.38	161	1	0	96	578	1	161	3e-114	324
SRS1380	Gh_D08G2188	100	174	0	0	41	562	20	193	6e-107	307
SRS1381	Gh_A11G1853	99.15	236	2	0	2	709	238	473	3e-158	448
SRS1382	Gh_D08G1793	99.37	159	1	0	234	710	1	159	2e-54	179
SRS1383	Gh_D04G0715	100	125	0	0	44	418	1	125	1e-88	258
SRS1384	Gh_A08G1328	100	164	0	0	218	709	28	191	7e-80	242
SRS1385	Gh_A05G3661	99.11	112	1	0	144	479	1	112	5e-64	195
SRS1386	Gh_A06G1950	100	204	0	0	84	695	20	223	1e-137	393
SRS1387	Gh_A01G2018	84.4	218	2	1	1	558	314	531	3e-106	317
SRS1388	Gh_D12G0886	99.33	149	1	0	201	647	1	149	2e-90	268
SRS1389	Gh_D09G1052	98.18	165	3	0	3	497	561	725	2e-106	323
SRS1390	Gh_A01G0351	98.71	233	3	0	3	701	35	267	8e-167	466
SRS1391	Gh_A03G1388	98.1	210	4	0	84	713	1	210	1e-104	312
SRS1392	Gh_A01G1309	98.31	237	4	0	3	713	232	468	2e-163	474
SRS1393	Gh_D05G1938	98.78	164	1	1	8	496	51	214	7e-114	325
SRS1394	Gh_A02G1046	100	181	0	0	3	545	300	480	8e-110	325
SRS1396	Gh_A01G1712	98.73	237	3	0	2	712	110	346	6e-158	450
SRS1397	Gh_A02G0344	100	152	0	0	79	534	1	152	5e-106	303
SRS1398	Gh_A11G2008	100	206	0	0	96	713	1	206	2e-134	381
SRS1399	Gh_D04G0137	98.89	90	1	0	3	272	48	137	5e-61	189
SRS1400	Gh_D05G0675	94.78	115	6	0	369	713	116	230	3e-108	221
SRS1401	Gh_D09G1670	100	209	0	0	87	713	1	209	1e-120	354
SRS1402	Gh_A03G1391	98.73	236	3	0	6	713	355	590	2e-149	434
SRS1403	Gh_D10G0005	98.62	145	2	0	2	436	345	489	2e-92	281
SRS1404	Gh_A10G1567	43.06	216	116	3	80	706	4	216	1e-60	191
SRS1405	Gh_A02G0908	99.5	199	1	0	1	597	547	745	1e-132	391
SRS1406	Gh_D01G0701	100	162	0	0	8	493	123	284	1e-115	333
SRS1407	Gh_A08G0964	99.42	173	0	1	3	518	358	530	1e-115	341
SRS1408	Gh_A13G1703	95.43	219	10	0	57	713	1	219	3e-150	421
SRS1409	Gh_D10G0113	57.45	141	60	2	484	62	856	941	8e-55	142
SRS1410	Gh_D07G0974	89.45	256	0	1	28	714	14	269	2e-172	476
SRS1411	Gh_A01G1146	96.25	160	6	0	234	713	76	235	4e-17	80.9
SRS1412	Gh_A05G2618	100	219	0	0	18	674	1	219	8e-146	415
SRS1413	Gh_A10G1797	100	172	0	0	2	517	47	218	1e-121	345
SRS1414	Gh_A06G1065	99.1	111	1	0	366	698	143	253	7e-102	218
SRS1415	Gh_D03G0903	100	225	0	0	40	714	1	225	4e-151	420
SRS1416	Gh_A05G0586	99.52	209	1	0	88	714	1	209	1e-135	388
SRS1417	Gh_D03G0042	97.75	222	5	0	51	716	1	222	1e-117	341
SRS1418	Gh_D12G1441	100	126	0	0	63	440	1	126	2e-84	248
SRS1419	Gh_D10G0502	100	119	0	0	66	422	1	119	2e-72	217
SRS1420	Gh_D10G0900	86.59	82	11	1	206	451	380	459	1e-40	145
SRS1421	Gh_D02G0010	95.59	68	3	1	392	595	1	66	1e-39	132
SRS1422	Gh_A13G1245	99.49	198	1	0	122	715	35	232	1e-142	404
SRS1423	Gh_A13G0077	99.05	211	2	0	15	647	1	211	1e-153	426
SRS1424	Gh_D01G0873	99.16	239	2	0	2	718	246	484	0	511
SRS1425	Gh_A07G1008	98.9	182	2	0	173	718	1	182	2e-114	326
SRS1426	Gh_D07G1099	100	190	0	0	3	572	115	304	1e-102	300
SRS1427	Gh_D13G1201	100	153	0	0	79	537	21	173	1e-109	313
SRS1428	Gh_A10G1184	99.16	239	2	0	2	718	104	342	7e-162	452
SRS1429	Gh_D07G0307	100	132	0	0	321	716	14	145	7e-60	195
SRS1430	Gh_D03G1363	100	174	0	0	26	547	1	174	1e-63	197
SRS1431	Gh_D13G1823	100	173	0	0	3	521	5	177	1e-122	346
SRS1432	Gh_A05G0478	100	121	0	0	357	719	35	155	1e-86	257
SRS1433	Gh_D08G1238	99.13	229	2	0	32	718	340	568	2e-165	474
SRS1434	Gh_D01G0163	100	144	0	0	85	516	30	173	5e-79	236
SRS1435	Gh_D08G0226	99.5	201	1	0	116	718	1	201	2e-141	398
SRS1436	Gh_D12G2170	93.75	144	8	1	3	431	68	211	1e-94	276
SRS1437	Gh_D02G0355	97.14	245	1	1	3	719	389	633	1e-153	444
SRS1438	Gh_D07G1490	100	119	0	0	1	357	28	146	9e-83	244
SRS1439	Gh_D07G1721	100	145	0	0	27	461	276	420	1e-98	294
SRS1440	Gh_D05G3660	100	176	0	0	11	538	1	176	2e-125	353
SRS1441	Gh_D13G1951	99.58	240	1	0	1	720	345	584	5e-169	480
SRS1442	Gh_A05G1851	99.52	209	1	0	93	719	1	209	2e-122	348
SRS1443	Gh_D05G0103	99.17	240	2	0	1	720	165	404	5e-167	469
SRS1444	Gh_A08G1305	97.73	176	4	0	1	528	893	1068	2e-105	328
SRS1445	Gh_A05G3903	98.47	196	3	1	134	721	1	195	6e-134	378
SRS1446	Gh_D04G1266	98.68	228	3	0	38	721	1	228	5e-158	441
SRS1447	Gh_D13G0368	99.51	206	1	0	104	721	1	206	2e-146	416
SRS1448	Gh_D06G2337	100	152	0	0	55	510	1	152	7e-96	278
SRS1449	Gh_A05G3915	99.24	131	1	0	30	422	277	407	7e-84	256
SRS1450	Gh_A01G0674	93.64	173	11	0	201	719	1	173	1e-114	331
SRS1451	Gh_D05G0148	100	240	0	0	3	722	249	488	5e-144	417
SRS1452	Gh_D12G0934	99.19	124	1	0	182	553	576	699	1e-96	253
SRS1453	Gh_A06G1262	98.88	178	2	0	1	534	1026	1203	3e-94	300
SRS1454	Gh_D04G1129	100	202	0	0	117	722	1	202	2e-129	367
SRS1455	Gh_D01G2224	100	143	0	0	295	723	1	143	2e-102	302
SRS1456	Gh_A12G1556	99.49	196	1	0	723	136	412	607	2e-120	356
SRS1457	Gh_D05G3831	98.58	211	3	0	3	635	647	857	2e-131	392
SRS1458	Gh_D08G0628	99.59	241	1	0	1	723	221	461	3e-136	403
SRS1459	Gh_D05G1482	100	240	0	0	4	723	1	240	3e-141	403
SRS1460	Gh_D05G0636	81.58	38	7	1	232	345	36	71	7e-10	57.4
SRS1461	Gh_D10G0084	100	234	0	0	1	702	2	235	6e-172	474
SRS1462	Gh_D13G1533	97.33	225	6	0	49	723	1	225	3e-138	394
SRS1463	Gh_D03G1450	99.49	197	1	0	132	722	1	197	7e-133	392
SRS1464	Gh_D01G1622	98.75	240	3	0	3	722	261	500	2e-115	342
SRS1465	Gh_A05G1002	97.32	224	6	0	14	685	1	224	3e-134	377
SRS1466	Gh_D01G2030	99.55	224	1	0	3	674	82	305	2e-146	412
SRS1467	Gh_D08G2534	84.62	221	9	1	1	588	397	617	4e-109	327
SRS1468	Gh_D12G0158	100	195	0	0	2	586	222	416	1e-146	416
SRS1469	Gh_D01G1959	99.57	233	1	0	25	723	1	233	3e-146	409
SRS1470	Gh_A06G0120	97.74	221	5	0	2	664	299	519	1e-149	427
SRS1471	Gh_A08G0072	99.32	146	0	1	49	483	1	146	2e-105	301
SRS1472	Gh_A10G0626	78.38	148	32	1	174	617	1	116	2e-48	164
SRS1473	Gh_A03G1263	100	79	0	0	2	238	412	490	5e-47	163
SRS1474	Gh_D05G2597	99.59	241	1	0	2	724	319	559	2e-174	493
SRS1475	Gh_D13G0288	100	221	0	0	2	664	602	822	4e-149	436
SRS1476	Gh_A12G2368	100	215	0	0	81	725	1	215	2e-143	413
SRS1477	Gh_D12G2422	100	119	0	0	2	358	2091	2209	6e-71	236
SRS1478	Gh_Sca006750G01	55.21	192	86	4	1	576	36	174	3e-45	150
SRS1479	Gh_A01G2155	100	130	0	0	1	390	55	184	1e-93	273
SRS1480	Gh_A13G0412	98.72	234	3	0	6	707	190	423	2e-165	464
SRS1481	Gh_D11G0428	84.24	184	29	1	8	559	789	949	2e-69	230
SRS1482	Gh_Sca006959G01	100	30	0	0	73	162	1	30	5e-11	60.1
SRS1483	Gh_D02G1668	100	103	0	0	95	403	1	103	3e-46	154
SRS1484	Gh_D10G1191	96.97	66	1	1	456	650	40	105	2e-36	125
SRS1485	Gh_A06G1915	94.09	186	11	0	60	617	1	186	1e-110	317
SRS1486	Gh_D12G0532	99.39	165	1	0	77	571	1	165	4e-116	329
SRS1487	Gh_D02G0359	99.01	203	2	0	10	618	1	203	3e-129	365
SRS1488	Gh_D09G2344	93.06	144	10	0	144	575	10	153	1e-77	232
SRS1489	Gh_A05G2375	100	241	0	0	3	725	5	245	2e-169	477
SRS1490	Gh_A08G1470	99	201	2	0	124	726	1	201	2e-137	390
SRS1491	Gh_A12G1986	99.54	217	1	0	77	727	1	217	1e-122	348
SRS1492	Gh_D05G2834	100	215	0	0	83	727	1	215	3e-152	431
SRS1493	Gh_A08G1336	82.42	165	26	4	54	539	416	575	4e-79	249
SRS1494	Gh_D07G2351	99.09	219	1	1	73	726	1	219	5e-151	423
SRS1495	Gh_A08G0516	98.74	159	2	0	59	535	1	159	4e-102	294
SRS1496	Gh_A02G0417	99.16	238	2	0	2	715	268	505	3e-165	467
SRS1497	Gh_D11G1447	99.35	153	1	0	34	492	1	153	4e-90	263
SRS1498	Gh_D07G1185	99.59	242	1	0	1	726	334	575	6e-146	425
SRS1499	Gh_A08G2170	100	131	0	0	75	467	1	131	6e-81	239
SRS1500	Gh_A10G0131	100	114	0	0	31	372	1	114	7e-59	182
SRS1501	Gh_D05G2455	100	222	0	0	12	677	1	222	9e-168	462
SRS1502	Gh_A05G0834	95.83	192	8	0	728	153	61	252	6e-108	312
SRS1503	Gh_A01G1160	99.04	209	2	0	87	713	1	209	5e-133	384
SRS1504	Gh_D02G1764	99.06	213	2	0	91	729	1	213	1e-144	408
SRS1505	Gh_D10G0181	99.59	241	1	0	7	729	7	247	2e-131	375
SRS1506	Gh_A05G0640	99.05	210	2	0	1	630	650	859	1e-139	413
SRS1507	Gh_A06G1403	99.13	229	2	0	42	728	1	229	3e-121	351
SRS1508	Gh_A01G1352	96.52	201	7	0	127	729	1	201	7e-126	358
SRS1509	Gh_D13G1586	100	243	0	0	1	729	603	845	1e-142	424
SRS1510	Gh_D07G1265	98.98	197	2	0	97	687	1	197	4e-106	305
SRS1511	Gh_A11G1683	98.68	228	3	0	3	686	183	410	3e-166	466
SRS1512	Gh_A08G0444	99.58	236	1	0	22	729	1	236	8e-172	476
SRS1513	Gh_A11G0215	100	148	0	0	67	510	1	148	6e-110	313
SRS1514	Gh_D11G0192	99.12	227	2	0	50	730	1	227	1e-164	462
SRS1515	Gh_D03G1203	98.75	240	3	0	12	731	1	240	2e-155	432
SRS1516	Gh_D05G2776	99.45	182	1	0	45	590	1	182	3e-128	361
SRS1517	Gh_D13G0978	100	124	0	0	3	374	497	620	1e-67	220
SRS1518	Gh_A06G1513	100	230	0	0	1	690	343	572	8e-154	451
SRS1519	Gh_A02G1012	70.45	132	39	0	503	108	96	227	6e-49	155
SRS1520	Gh_D11G3211	98.47	196	3	0	143	730	1	196	8e-138	389
SRS1521	Gh_A08G1945	98.13	107	2	0	315	635	475	581	3e-23	99
SRS1522	Gh_D01G2068	86.92	130	6	1	40	396	1	130	3e-76	227
SRS1523	Gh_A10G1523	98.77	244	3	0	1	732	395	638	4e-136	400
SRS1524	Gh_D12G1686	99.15	236	2	0	25	732	1	236	6e-169	470
SRS1525	Gh_D09G2273	100	189	0	0	2	568	681	869	1e-103	320
SRS1526	Gh_D13G0470	98.35	243	4	0	3	731	549	791	5e-146	440
SRS1527	Gh_D05G0605	100	233	0	0	34	732	1	233	6e-170	475
SRS1528	Gh_D03G0508	100	197	0	0	2	592	103	299	6e-134	380
SRS1529	Gh_A05G0293	98.77	243	3	0	3	731	1	243	8e-174	480
SRS1530	Gh_A10G2248	100	211	0	0	100	732	1	211	3e-150	418
SRS1531	Gh_D08G1720	99.56	225	0	1	2	673	10	234	2e-170	469
SRS1532	Gh_A05G1524	100	178	0	0	14	547	1	178	1e-131	369
SRS1533	Gh_D01G2140	98.56	139	2	0	158	574	525	663	3e-89	273
SRS1534	Gh_D04G0790	100	221	0	0	70	732	1	221	2e-130	372
SRS1535	Gh_A06G1362	100	188	0	0	3	566	105	292	2e-129	368
SRS1536	Gh_D05G0672	100	168	0	0	19	522	1	168	2e-120	340
SRS1537	Gh_A07G0590	100	242	0	0	9	734	1	242	2e-157	437
SRS1538	Gh_D09G0861	99.06	213	2	1	94	732	1	212	4e-154	441
SRS1539	Gh_D10G0003	39.38	160	85	3	289	732	236	395	3e-22	96.3
SRS1540	Gh_D09G0583	98.65	223	3	0	65	733	1	223	1e-127	362
SRS1541	Gh_D06G2337	100	152	0	0	66	521	1	152	8e-96	278
SRS1542	Gh_A07G1544	100	244	0	0	2	733	240	483	9e-163	464
SRS1543	Gh_D05G1266	100	202	0	0	78	683	3	204	6e-137	384
SRS1544	Gh_A02G0365	99.14	233	2	0	701	3	1	233	6e-152	423
SRS1546	Gh_A05G0278	97.96	49	1	0	25	171	1	49	1e-14	71.2
SRS1547	Gh_A05G0517	100	171	0	0	30	542	1	171	4e-121	344
SRS1548	Gh_D12G1706	100	124	0	0	63	434	25	148	4e-86	253
SRS1549	Gh_D06G0939	99.55	220	1	0	74	733	23	242	3e-163	462
SRS1550	Gh_A13G0354	99.36	156	1	0	66	533	1	156	9e-84	247
SRS1551	Gh_D08G0318	97.18	71	2	0	350	562	356	426	8e-43	150
SRS1552	Gh_D08G2231	100	243	0	0	5	733	1	243	2e-177	488
SRS1553	Gh_D05G2355	91.15	226	20	0	58	735	1	226	6e-154	430
SRS1554	Gh_D04G0756	97.13	244	7	0	2	733	15	258	1e-165	469
SRS1555	Gh_D05G2597	98.94	189	2	0	168	734	26	214	2e-27	110
SRS1556	Gh_A11G2534	100	235	0	0	30	734	1	235	0	502
SRS1557	Gh_A12G2050	100	151	0	0	2	454	190	340	6e-82	249
SRS1558	Gh_A01G0957	98.78	245	3	1	2	736	52	295	4e-174	485
SRS1559	Gh_A08G0833	100	229	0	0	48	734	1	229	6e-144	404
SRS1560	Gh_D07G0111	99.52	208	0	1	114	734	1	208	4e-130	385
SRS1561	Gh_D12G0099	93.38	136	9	0	32	439	164	299	9e-83	250
SRS1562	Gh_D03G0438	100	115	0	0	616	272	1	115	6e-83	244
SRS1563	Gh_D10G1804	80.7	114	22	0	70	411	1	114	2e-54	171
SRS1564	Gh_A03G0163	62.68	209	77	2	106	729	31	238	2e-82	251
SRS1565	Gh_A12G1549	100	245	0	0	2	736	73	317	1e-180	499
SRS1566	Gh_A01G1811	99.59	245	1	0	2	736	738	982	1e-163	483
SRS1567	Gh_D09G0240	99.18	245	2	0	3	737	399	643	1e-142	415
SRS1568	Gh_D10G1705	100	233	0	0	39	737	1	233	2e-163	452
SRS1569	Gh_D03G1258	100	227	0	0	55	735	1	227	2e-166	464
SRS1570	Gh_A11G2093	95.51	245	11	1	2	736	185	427	7e-143	417
SRS1571	Gh_A13G1945	99.46	184	1	0	3	554	411	594	1e-129	379
SRS1572	Gh_D02G1739	96.7	91	3	0	3	275	373	463	1e-52	182
SRS1573	Gh_D07G1513	100	205	0	0	3	617	200	404	5e-140	400
SRS1574	Gh_A06G0130	100	227	0	0	1	681	136	362	3e-164	459
SRS1575	Gh_D13G0930	100	237	0	0	3	713	24	260	2e-158	444
SRS1577	Gh_D11G1093	100	246	0	0	1	738	36	281	3e-171	479
SRS1578	Gh_D06G0728	100	245	0	0	3	737	143	387	0	514
SRS1579	Gh_A07G1433	97.86	187	4	0	6	566	34	220	7e-110	316
SRS1580	Gh_D08G2220	100	86	0	0	85	342	1	86	6e-50	159
SRS1581	Gh_D01G1313	100	211	0	0	107	739	1	211	6e-153	434
SRS1582	Gh_D05G0304	100	235	0	0	3	707	58	292	3e-144	408
SRS1583	Gh_D10G1124	99.59	245	1	0	3	737	24	268	2e-163	454
SRS1584	Gh_A10G0844	99.59	246	1	0	2	739	42	287	2e-158	445
SRS1585	Gh_D02G0210	100	153	0	0	1	459	330	482	1e-89	273
SRS1586	Gh_D10G2253	99.45	181	1	0	3	545	1267	1447	3e-44	159
SRS1587	Gh_A08G0269	100	222	0	0	75	740	1	222	5e-162	448
SRS1588	Gh_A04G0275	95.15	103	5	0	203	511	59	161	1e-78	234
SRS1589	Gh_A07G0931	95.45	154	7	0	278	739	1	154	9e-103	295
SRS1590	Gh_D07G2282	100	220	0	0	81	740	1	220	4e-161	447
SRS1591	Gh_D04G1612	100	147	0	0	53	493	1	147	1e-92	270
SRS1592	Gh_A09G1818	99.51	206	1	0	121	738	18	223	3e-142	404
SRS1593	Gh_D05G2440	97.27	220	6	0	80	739	1	220	1e-81	246
SRS1594	Gh_A13G2260	99.47	187	1	0	178	738	15	201	7e-112	321
SRS1595	Gh_A06G0950	100	232	0	0	24	719	1	232	3e-119	340
SRS1596	Gh_D12G0690	100	41	0	0	383	505	167	207	1e-08	54.7
SRS1597	Gh_D13G1496	98.16	217	4	0	90	740	1	217	5e-121	345
SRS1598	Gh_D02G2122	99.6	247	1	0	1	741	79	325	2e-179	496
SRS1599	Gh_D12G0929	99.58	239	1	0	26	742	1	239	1e-148	415
SRS1600	Gh_A07G1682	100	208	0	0	118	741	1	208	6e-147	413
SRS1601	Gh_D02G0982	100	176	0	0	214	741	1	176	7e-122	358
SRS1602	Gh_A12G0693	99.02	102	1	0	1	306	336	437	6e-116	219
SRS1603	Gh_A12G1939	92.02	263	5	1	2	742	900	1162	2e-114	361
SRS1604	Gh_D09G1406	85.58	104	0	1	236	502	42	145	9e-61	166
SRS1605	Gh_A05G0046	100	217	0	0	90	740	1	217	1e-134	381
SRS1606	Gh_A11G3071	100	246	0	0	3	740	444	689	4e-154	446
SRS1607	Gh_A01G1088	98.79	247	3	0	1	741	320	566	4e-169	486
SRS1608	Gh_D07G1343	97.39	153	4	0	2	460	455	607	2e-97	297
SRS1609	Gh_A09G0114	98.91	183	2	0	2	550	864	1046	1e-109	340
SRS1610	Gh_D06G2303	96.3	243	9	1	3	731	6	247	2e-115	331
SRS1611	Gh_A06G1848	99.43	175	1	0	1	525	234	408	3e-121	353
SRS1612	Gh_D05G2234	98.96	193	2	0	1	579	530	722	4e-112	338
SRS1613	Gh_D05G3102	100	206	0	0	127	744	27	232	1e-149	423
SRS1614	Gh_A06G0622	100	122	0	0	127	492	1	122	2e-87	255
SRS1615	Gh_D03G1810	100	94	0	0	27	308	522	615	1e-61	204
SRS1616	Gh_Sca007318G01	100	154	0	0	3	464	237	390	2e-75	235
SRS1617	Gh_A09G2172	100	214	0	0	94	735	23	236	1e-146	410
SRS1618	Gh_D02G1222	100	228	0	0	2	685	1010	1237	1e-148	449
SRS1619	Gh_A04G1053	100	165	0	0	19	513	1	165	8e-74	223
SRS1620	Gh_A04G1047	99.42	173	1	0	43	561	1	173	6e-115	327
SRS1621	Gh_D03G1454	99.55	222	1	0	53	718	1	222	5e-149	424
SRS1622	Gh_A10G0939	97.7	174	4	0	2	523	60	233	2e-103	300
SRS1623	Gh_A11G0161	99.6	248	1	0	2	745	33	280	4e-179	499
SRS1624	Gh_A10G0052	100	203	0	0	137	745	1	203	2e-142	405
SRS1625	Gh_D06G1561	100	159	0	0	1	477	400	558	7e-111	330
SRS1626	Gh_D08G0180	100	242	0	0	21	746	1	242	2e-161	456
SRS1627	Gh_A12G1661	98.39	248	4	0	3	746	142	389	0	518
SRS1628	Gh_A11G2901	99.18	243	2	0	2	730	164	406	1e-158	447
SRS1629	Gh_D12G2138	99.54	217	1	0	96	746	1	217	2e-109	323
SRS1630	Gh_D02G0218	98.79	248	3	0	3	746	199	446	0	505
SRS1631	Gh_D04G0331	100	183	0	0	3	551	674	856	2e-125	377
SRS1632	Gh_D07G1494	100	158	0	0	39	512	1	158	5e-101	291
SRS1633	Gh_A09G1405	97.98	247	5	0	7	747	5	251	0	499
SRS1634	Gh_A09G1175	98.21	112	2	0	1	336	2	113	7e-77	230
SRS1635	Gh_A05G2890	99.19	248	2	0	2	745	264	511	2e-177	501
SRS1636	Gh_A12G1044	99.56	227	1	0	1	681	305	531	9e-165	467
SRS1637	Gh_D05G3787	99.58	240	1	0	2	721	10	249	3e-165	457
SRS1638	Gh_A12G1514	100	128	0	0	81	464	418	545	2e-82	257
SRS1639	Gh_A03G2122	68.75	32	10	1	603	698	29	53	5e-07	46.6
SRS1640	Gh_D03G1319	84.62	52	8	0	440	595	105	156	4e-23	92.8
SRS1641	Gh_A09G2273	99.19	123	1	0	1	369	244	366	3e-86	261
SRS1643	Gh_A12G0922	98.39	249	4	0	3	749	295	543	8e-160	461
SRS1644	Gh_A03G1222	99.04	208	2	0	125	748	1	208	8e-123	363
SRS1645	Gh_A05G1952	100	235	0	0	44	748	1	235	9e-160	446
SRS1646	Gh_A07G1385	100	236	0	0	42	749	1	236	2e-161	448
SRS1647	Gh_A07G0860	97.93	241	5	0	3	725	789	1029	3e-163	480
SRS1648	Gh_A06G1394	100	231	0	0	57	749	1	231	5e-163	460
SRS1649	Gh_A02G0458	99.59	241	1	0	2	724	110	350	0	506
SRS1650	Gh_D01G1827	100	249	0	0	1	747	189	437	0	531
SRS1651	Gh_A08G1648	99.2	249	2	0	2	748	32	280	1e-166	469
SRS1652	Gh_D13G0814	93.78	209	13	0	2	628	106	314	1e-111	324
SRS1653	Gh_D06G0988	100	249	0	0	3	749	59	307	8e-173	483
SRS1655	Gh_A01G1854	100	228	0	0	65	748	17	244	5e-157	436
SRS1656	Gh_D13G2174	100	122	0	0	100	465	1	122	2e-66	202
SRS1657	Gh_D05G1283	98.62	145	2	0	2	436	694	838	4e-100	310
SRS1658	Gh_D11G3262	100	181	0	0	36	578	52	232	2e-124	353
SRS1659	Gh_A13G0462	97.2	250	7	0	2	751	4	253	9e-119	345
SRS1660	Gh_A10G1909	91.85	233	19	0	1	699	160	392	7e-132	382
SRS1661	Gh_A13G0302	99.6	247	1	0	2	742	641	887	4e-159	464
SRS1663	Gh_D13G1976	95	260	3	1	3	752	181	440	6e-159	452
[truncated: 810 more rows]

## Sheet: S5-4 G. barbadens
Query id	Subject id	% identity	alignment length	mismatches	gap openings	q. start	q. end	s. start	s. start	e-value	bit score
CO000001	Gbscaffold6272.3.0	100	114	0	0	85	426	11	124	6e-46	149
CO000002	Gbscaffold24196.28.0	100	264	0	0	29	820	1	264	0	546
CO000003	Gbscaffold4765.13.0	100	136	0	0	39	446	1	136	6e-91	266
CO000004	Gbscaffold3761.5.0	100	120	0	0	59	418	1	120	1e-32	115
CO000005	Gbscaffold1098.12.2	100	95	0	0	79	363	1	95	2e-63	194
CO000006	Gbscaffold1103.1.0	99.62	265	1	0	44	838	1	265	0	547
CO000007	Gbscaffold16710.18.0	99.1	332	3	0	24	1019	1	332	0	609
CO000010	Gbscaffold6243.1.1	99.52	208	1	0	2	625	173	380	2e-144	412
CO000011	Gbscaffold8245.1.0	100	231	0	0	48	740	1	231	4e-155	434
CO000013	Gbscaffold5199.6.0	100	159	0	0	75	551	1	159	2e-111	323
CO000014	Gbscaffold15725.2.0	100	105	0	0	203	517	1	105	9e-59	182
CO000015	Gbscaffold17543.10.0	75.34	146	28	1	6	419	135	280	2e-74	228
CO000016	Gbscaffold22.34.0	98.68	378	5	0	74	1207	1	378	0	593
CO000017	Gbscaffold14016.9.0	98.77	243	3	0	34	762	1	243	1e-163	455
CO000018	Gbscaffold8579.2.0	77.93	290	64	0	47	916	143	432	3e-149	430
CO000019	Gbscaffold6401.1.1	96.84	285	9	1	19	873	37	320	0	524
CO000020	Gbscaffold73.10.0	89.74	39	4	0	148	32	487	525	6e-18	82
CO000021	Gbscaffold2631.6.0	100	135	0	0	57	461	1	135	5e-92	266
CO000022	Gbscaffold7307.5.0	100	242	0	0	67	792	1	242	4e-143	405
CO000023	Gbscaffold7851.11.0	99.37	158	1	0	113	586	1	158	8e-113	322
CO000025	Gbscaffold677.5.0	98.45	129	2	0	153	539	11	139	4e-69	210
CO000026	Gbscaffold16834.1_scaffold16834.2.0	100	168	0	0	122	625	15	182	2e-124	353
[truncated: 2,730 more rows]
