# Supplementary material for: Identification of Multiple Stress Responsive Genes by Sequencing a Normalized cDNA Library from Sea-Land Cotton (Gossypium barbadense L.)
Source: PLoS One. 2016 Mar 31;11(3):e0152927. doi: 10.1371/journal.pone.0152927 (PMC4816313; doi:10.1371/journal.pone.0152927)
Supplement: S6 Table — A total of 2,820 (90.0%) unigenes showed significant hits (E-value ≤ 10−5). (XLSX) [file pone.0152927.s008.xlsx]

## Sheet: Table S6
Query id	Subject id	% identity	alignment length	mismatches	gap openings	q. start	q. end	s. start	s. start	e-value	bit score	Annotation
CO000001	gi|62910995|gb|AAY21210.1|	100	114	0	0	85	426	3	116	2e-43	149	ultraviolet-B-repressible protein [Gossypium hirsutum]
CO000002	gi|226358409|gb|ACO51067.1|	100	264	0	0	29	820	1	264	0	546	chloroplast chlorophyll A-B binding protein [Gossypium hirsutum]
CO000003	gi|604319816|gb|EYU30980.1|	98.57	140	2	0	27	446	42	181	3e-89	270	hypothetical protein MIMGU_mgv1a014700mg [Erythranthe guttata]
CO000004	gi|728807322|gb|KHF97508.1|	99.17	120	1	0	59	418	1	120	1e-29	114	60S acidic ribosomal P3 [Gossypium arboreum]
CO000005	gi|728835582|gb|KHG15025.1|	100	95	0	0	79	363	1	95	7e-61	194	60S ribosomal L34-1 -like protein [Gossypium arboreum]
CO000006	gi|590712146|ref|XP_007049308.1|	96.98	265	8	0	44	838	1	265	0	536	Photosystem II light harvesting complex gene 2.1 [Theobroma cacao]
CO000007	gi|167367|gb|AAA99868.1|	99.7	332	1	0	24	1019	1	332	0	612	peroxidase [Gossypium hirsutum]
CO000008	gi|616062496|gb|KAA01799.1|	98.04	51	1	0	355	203	5	55	6e-27	102	DpnD/PcfM-like protein [Streptococcus pneumoniae DAR831]
CO000010	gi|728833401|gb|KHG12844.1|	100	208	0	0	2	625	302	509	1e-140	414	Inositol-3-phosphate synthase [Gossypium arboreum]
CO000011	gi|728841916|gb|KHG21359.1|	100	231	0	0	48	740	1	231	2e-152	434	hypothetical protein F383_10609 [Gossypium arboreum]
CO000013	gi|10505370|gb|AAG18451.1|AF305064_1	100	159	0	0	75	551	1	159	7e-109	323	AF305064_1 PR protein class 10 [Gossypium hirsutum]
CO000014	gi|728851222|gb|KHG30665.1|	99.05	105	1	0	203	517	1	105	4e-55	179	Late embryogenesis abundant Lea5-A [Gossypium arboreum]
CO000015	gi|190896820|gb|ACE96923.1|	100	117	0	0	3	353	23	139	2e-81	247	cytochrome P450 [Populus tremula]
CO000016	gi|728832977|gb|KHG12420.1|	97.88	378	8	0	74	1207	1	378	0	587	hypothetical protein F383_17048 [Gossypium arboreum]
CO000017	gi|590688003|ref|XP_007042825.1|	87.14	241	31	0	34	756	1	241	3e-142	407	Nicotinamidase 1 isoform 1 [Theobroma cacao]
CO000018	gi|590715898|ref|XP_007050310.1|	90.34	290	28	0	47	916	143	432	1e-175	504	Phosphate transporter 1,4 [Theobroma cacao]
CO000019	gi|164521185|gb|ABY60454.1|	100	269	0	0	67	873	12	280	0	521	putative polyubiquitin [Adonis aestivalis var. palaestina]
CO000020	gi|57013900|ref|YP_173374.1|	93.55	93	6	0	310	32	5	97	1e-55	180	hypothetical protein NitaMp027 [Nicotiana tabacum]
CO000021	gi|728813000|gb|KHG01043.1|	98.52	135	2	0	57	461	1	135	1e-87	262	20 kDa chaperonin, chloroplastic -like protein [Gossypium arboreum]
CO000022	gi|728846339|gb|KHG25782.1|	99.59	242	1	0	67	792	1	242	2e-140	405	60S ribosomal L7a [Gossypium arboreum]
CO000023	gi|590700989|ref|XP_007046287.1|	93.04	158	11	0	113	586	1	158	9e-104	306	Ribosomal protein L12/ ATP-dependent Clp protease adaptor protein
CO000025	gi|588295538|gb|AHK23268.1|	97.67	129	3	0	153	539	11	139	9e-66	208	chloroplast photosystem II subunit R [Gossypium hirsutum]
CO000026	gi|371942058|gb|AEX60841.1|	100	168	0	0	122	625	15	182	1e-121	353	ribulose-1,5-bisphosphate carboxylase/oxygenase small subunit
CO000027	gi|728844120|gb|KHG23563.1|	100	152	0	0	134	589	1	152	7e-108	320	Ubiquitin-conjugating enzyme E2 2 [Gossypium arboreum]
CO000028	gi|486023723|ref|WP_001503748.1|	94.74	57	3	0	183	13	20	76	7e-30	110	protein CcdA [Escherichia coli]
CO000029	gi|590642800|ref|XP_007030621.1|	74.89	231	57	1	3	692	39	269	3e-112	341	Lysine/ornithine decarboxylase [Theobroma cacao]
CO000030	gi|728833663|gb|KHG13106.1|	99.21	127	1	0	43	423	437	563	2e-63	217	Transcription factor IIIB 90 kDa subunit [Gossypium arboreum]
CO000031	gi|89258498|gb|ABD65462.1|	95.97	273	11	0	59	877	1	273	0	521	short chain alcohol dehydrogenase [Gossypium hirsutum]
CO000032	gi|590659330|ref|XP_007035098.1|	51.7	265	117	4	63	824	18	255	1e-61	204	Uncharacterized protein TCM_020877 [Theobroma cacao]
CO000033	gi|590724204|ref|XP_007052400.1|	77.59	241	54	0	88	810	1621	1861	9e-95	314	Eukaryotic translation initiation factor 4G, putative isoform 1
CO000035	gi|728833757|gb|KHG13200.1|	99.19	247	2	0	61	801	1	247	6e-142	414	3-ketoacyl-CoA thiolase 2, peroxisomal -like protein [Gossypium
CO000036	gi|728820359|gb|KHG03722.1|	99.27	137	1	0	55	465	33	169	9e-91	271	40S ribosomal S15a-1 -like protein [Gossypium arboreum]
CO000037	gi|74486738|gb|ABA12222.1|	100	436	0	0	75	1382	1	436	0	881	translation elongation factor 1A-6 [Gossypium hirsutum]
CO000038	gi|629086345|gb|KCW52702.1|	100	92	0	0	226	501	21	112	3e-54	178	hypothetical protein EUGRSUZ_J02067 [Eucalyptus grandis]
CO000039	gi|728829045|gb|KHG08488.1|	98.83	256	3	0	72	839	1	256	4e-176	494	putative aquaporin PIP2-2 [Gossypium arboreum]
CO000040	gi|728843710|gb|KHG23153.1|	99.33	150	1	0	27	476	1	150	2e-88	266	60S ribosomal L28-1 -like protein [Gossypium arboreum]
CO000041	gi|590632756|ref|XP_007027930.1|	90.69	247	22	1	60	797	17	263	2e-154	444	2-cysteine peroxiredoxin B [Theobroma cacao]
CO000042	gi|211906476|gb|ACJ11731.1|	98	250	5	0	153	902	1	250	4e-166	470	ascorbate peroxidase [Gossypium hirsutum]
CO000043	gi|728847625|gb|KHG27068.1|	95.64	321	14	0	63	1025	1	321	1e-156	451	31 kDa ribonucleoprotein, chloroplastic -like protein [Gossypium
CO000044	gi|590718330|ref|XP_007050793.1|	55.77	52	23	0	69	224	68	119	2e-08	58.5	Uncharacterized protein TCM_004543 [Theobroma cacao]
CO000045	gi|728820170|gb|KHG03611.1|	92.29	350	26	1	6	1052	380	729	0	633	4-hydroxy-3-methylbut-2-en-1-yl diphosphate synthase [Gossypium
CO000046	gi|728847787|gb|KHG27230.1|	94.01	167	10	0	197	697	1	167	2e-85	285	Putative mediator of RNA polymerase II transcription subunit 15
CO000047	gi|728839271|gb|KHG18714.1|	93.28	119	8	0	63	419	1	119	3e-73	225	Thioredoxin H-type [Gossypium arboreum]
CO000048	gi|728816971|gb|KHG02308.1|	97.58	124	3	0	2	373	257	380	7e-80	251	Monodehydroascorbate reductase [Gossypium arboreum]
CO000049	gi|590644896|ref|XP_007031209.1|	90.4	354	34	0	30	1091	1	354	0	652	Chloroplast RNA binding [Theobroma cacao]
CO000050	gi|595849622|ref|XP_007209764.1|	97.94	97	2	0	54	344	32	128	2e-61	195	hypothetical protein PRUPE_ppa013350mg [Prunus persica]
CO000051	gi|728807873|gb|KHF97865.1|	97.84	185	4	1	70	624	1	184	5e-100	297	Protein translocase subunit SecA [Gossypium arboreum]
CO000052	gi|728832479|gb|KHG11922.1|	95.44	241	11	0	92	814	26	266	6e-175	491	Chlorophyll a-b binding 7, chloroplastic [Gossypium arboreum]
CO000053	gi|194321208|gb|ACF48822.1|	100	173	0	0	76	594	1	173	2e-112	328	cyclophilin [Gossypium hirsutum]
CO000054	gi|728825912|gb|KHG06471.1|	99.07	215	2	0	55	699	1	215	7e-155	439	Soluble inorganic pyrophosphatase [Gossypium arboreum]
CO000055	gi|728829883|gb|KHG09326.1|	98.35	121	2	0	64	426	1	121	6e-81	244	Thioredoxin H-type [Gossypium arboreum]
CO000056	gi|728833509|gb|KHG12952.1|	95.42	240	7	1	75	782	1	240	5e-129	374	hypothetical protein F383_07372 [Gossypium arboreum]
CO000057	gi|567204824|ref|XP_006408585.1|	86.59	179	24	0	91	627	1	179	3e-102	304	hypothetical protein EUTSA_v10002103mg [Eutrema salsugineum]
CO000058	gi|728837913|gb|KHG17356.1|	98.17	219	1	1	90	737	1	219	4e-130	377	60S ribosomal L10a-1 -like protein [Gossypium arboreum]
CO000059	gi|590677295|ref|XP_007039977.1|	95.92	147	6	0	44	484	1	147	2e-96	285	Calcium-binding EF-hand family protein [Theobroma cacao]
CO000060	gi|728820091|gb|KHG03565.1|	99.57	231	1	0	1	693	1	231	2e-132	382	Oxygen-evolving enhancer 3, chloroplastic [Gossypium arboreum]
CO000061	gi|728832928|gb|KHG12371.1|	95	300	15	0	32	931	1	300	3e-169	482	HEAT repeat-containing 8 [Gossypium arboreum]
CO000062	gi|728836054|gb|KHG15497.1|	100	201	0	0	113	715	20	220	1e-134	387	Pathogenesis-related PR-1 type [Gossypium arboreum]
CO000063	gi|308569654|gb|ADO34793.1|	100	82	0	0	202	447	35	116	4e-51	172	high mobility group box 2 protein [Gossypium hirsutum]
CO000064	gi|728841757|gb|KHG21200.1|	99.4	168	1	0	33	536	1	168	1e-98	293	Transmembrane 97 [Gossypium arboreum]
CO000065	gi|255547107|ref|XP_002514611.1|	54.25	153	70	0	74	532	14	166	3e-64	189	Flavonol 3-sulfotransferase, putative [Ricinus communis]
CO000066	gi|119888006|gb|ABM05955.1|	90.72	97	9	0	143	433	1	97	4e-54	180	proline-rich protein [Gossypium hirsutum]
CO000067	gi|728849113|gb|KHG28556.1|	82.98	47	8	1	333	473	8	50	1e-20	90.1	hypothetical protein F383_34948 [Gossypium arboreum]
CO000068	gi|383932356|gb|AFH57275.1|	95.94	345	14	0	1	1035	96	440	0	693	epidermis-specific secreted glycoprotein EP1-like protein [Gossypium
CO000069	gi|728847451|gb|KHG26894.1|	97.87	235	5	0	162	866	33	267	2e-132	388	Transcription factor MYB1R1 [Gossypium arboreum]
CO000070	gi|728832754|gb|KHG12197.1|	91.26	183	16	0	151	699	42	224	4e-104	310	Peptidyl-prolyl cis-trans isomerase FKBP16-2, chloroplastic -like
CO000071	gi|255576858|ref|XP_002529315.1|	92.68	82	6	0	491	736	99	180	2e-48	152	DNA binding protein, putative [Ricinus communis]
CO000072	gi|728830040|gb|KHG09483.1|	99.6	247	1	0	71	811	4	250	2e-147	421	putative aquaporin TIP-type [Gossypium arboreum]
CO000073	gi|728826206|gb|KHG06613.1|	95.95	148	6	1	32	475	1	145	4e-99	291	DNA mismatch repair mutL [Gossypium arboreum]
CO000074	gi|728831020|gb|KHG10463.1|	96.17	209	8	1	206	832	1	208	2e-132	389	Alpha- and gamma-adaptin-binding p34 [Gossypium arboreum]
CO000076	gi|590611778|ref|XP_007022200.1|	88.75	240	27	0	55	774	1	240	1e-125	365	ATP synthase delta-subunit gene [Theobroma cacao]
CO000077	gi|604856260|gb|AHV84766.1|	100	78	0	0	122	355	1	78	3e-45	153	histone 4, partial [Codiaeum variegatum]
CO000078	gi|728849426|gb|KHG28869.1|	99.3	430	3	0	220	1509	1	430	0	728	Glutamyl-tRNA reductase 1, chloroplastic [Gossypium arboreum]
CO000079	gi|728848893|gb|KHG28336.1|	100	96	0	0	9	296	1	96	1e-62	196	Small ubiquitin-related modifier 1 [Gossypium arboreum]
CO000080	gi|590677733|ref|XP_007040101.1|	96.19	236	9	0	124	831	1	236	1e-161	470	Hydroxymethylglutaryl-CoA synthase / HMG-CoA synthase /
CO000081	gi|590662114|ref|XP_007035859.1|	67.39	184	57	3	41	583	1	181	5e-77	238	Cell wall / vacuolar inhibitor of fructosidase 1, putative
CO000082	gi|334186377|ref|NP_001190681.1|	99.32	146	1	0	3	440	8	153	6e-96	283	ubiquitin 11 [Arabidopsis thaliana]
CO000083	gi|728843847|gb|KHG23290.1|	98.74	159	2	0	59	535	1	159	4e-110	322	Pathogenesis-related STH-2 [Gossypium arboreum]
CO000084	gi|256568419|gb|ACU87553.1|	99.65	287	1	0	75	935	1	287	0	582	PIP protein [Gossypium hirsutum]
CO000085	gi|406366470|gb|AFS41732.1|	100	162	0	0	96	581	18	179	9e-118	342	ribulose-1,5-bisphosphate carboxylase/oxygenase small subunit
CO000086	gi|357446939|ref|XP_003593745.1|	98.84	86	1	0	80	337	1	86	4e-48	159	Ribosomal protein S27 [Medicago truncatula]
CO000087	gi|728842581|gb|KHG22024.1|	97.98	198	4	0	53	646	1	198	1e-131	379	40S ribosomal S5 [Gossypium arboreum]
CO000088	gi|728832844|gb|KHG12287.1|	93.65	189	10	1	1	561	22	210	8e-89	270	Peptidyl-prolyl cis-trans isomerase Pin1 [Gossypium arboreum]
CO000089	gi|211906516|gb|ACJ11751.1|	99.64	277	1	0	103	933	1	277	4e-165	481	granule bound starch synthase [Gossypium hirsutum]
CO000090	gi|728833210|gb|KHG12653.1|	98.46	259	4	0	62	838	1	259	0	528	Chlorophyll a-b binding CP24 10A, chloroplastic [Gossypium
CO000091	gi|728840234|gb|KHG19677.1|	98.52	270	4	0	3	812	55	324	0	530	hypothetical protein F383_06456 [Gossypium arboreum]
CO000092	gi|590648150|ref|XP_007032095.1|	91.81	403	33	1	123	1331	6	404	0	672	Glyceraldehyde 3-phosphate dehydrogenase A subunit 2 [Theobroma
CO000093	gi|728848822|gb|KHG28265.1|	100	199	0	0	146	742	39	237	5e-140	401	40S ribosomal S2-2 -like protein [Gossypium arboreum]
CO000094	gi|728811822|gb|KHG00471.1|	99.64	281	1	0	133	975	1	281	0	521	Eukaryotic translation initiation factor 3 subunit H -like protein
CO000095	gi|728809945|gb|KHF99349.1|	98.36	122	2	0	66	431	1	122	8e-79	241	40S ribosomal S20-2 -like protein [Gossypium arboreum]
CO000096	gi|159138941|gb|ABW89470.1|	98.05	154	3	0	96	557	1	154	3e-96	286	low molecular weight heat shock protein [Gossypium hirsutum]
CO000097	gi|728850432|gb|KHG29875.1|	97.97	197	4	0	128	718	20	216	4e-121	353	Germin-like protein subfamily 2 member 4 [Gossypium arboreum]
CO000098	gi|728823432|gb|KHG05299.1|	99.69	322	1	0	57	1022	1	322	0	630	Gibberellin 2-beta-dioxygenase 8 -like protein [Gossypium arboreum]
CO000099	gi|728828839|gb|KHG08282.1|	98.78	329	4	0	83	1069	1	329	0	615	hypothetical protein F383_34925 [Gossypium arboreum]
CO000100	gi|728843323|gb|KHG22766.1|	98.71	309	4	0	11	937	317	625	0	613	putative metal-nicotianamine transporter YSL6 -like protein
CO000101	gi|728808065|gb|KHF98024.1|	98.88	356	4	0	378	1445	118	473	0	626	Orotidine 5'-phosphate decarboxylase [Gossypium arboreum]
CO000102	gi|728838508|gb|KHG17951.1|	97.33	75	2	0	50	274	1	75	2e-31	116	Phytosulfokines 3 -like protein [Gossypium arboreum]
CO000103	gi|728820803|gb|KHG03943.1|	96.75	154	5	0	86	547	1	154	4e-85	258	btf3l4 [Gossypium arboreum]
CO000104	gi|728833744|gb|KHG13187.1|	100	400	0	0	24	1223	1	400	0	789	Enolase 1 [Gossypium arboreum]
CO000105	gi|728842897|gb|KHG22340.1|	98.73	157	2	0	66	536	1	157	5e-101	299	MLP-like protein 28 [Gossypium arboreum]
CO000106	gi|728822318|gb|KHG04762.1|	99.64	279	1	0	48	884	3	281	0	523	Protein CLP1 [Gossypium arboreum]
CO000107	gi|728846307|gb|KHG25750.1|	91.36	162	14	2	54	539	1	160	4e-75	233	Blue copper -like protein [Gossypium arboreum]
CO000108	gi|211906518|gb|ACJ11752.1|	93.45	336	22	0	59	1066	1	336	0	597	glyceraldehyde-3-phosphate dehydrogenase C subunit [Gossypium
CO000109	gi|728830536|gb|KHG09979.1|	97.78	225	5	0	38	712	1	225	4e-162	458	Glutathione S-transferase U8 -like protein [Gossypium arboreum]
CO000110	gi|728817930|gb|KHG02631.1|	99.21	253	2	0	3	761	89	341	0	513	Adenosine kinase 2 -like protein [Gossypium arboreum]
CO000111	gi|728840069|gb|KHG19512.1|	98.46	195	3	0	110	694	1	195	2e-122	355	Ras-related RABF1 -like protein [Gossypium arboreum]
CO000112	gi|728850396|gb|KHG29839.1|	99.71	341	1	0	144	1166	16	356	0	716	Glutamine synthetase cytosolic isozyme 1-1 [Gossypium arboreum]
CO000113	gi|728833995|gb|KHG13438.1|	99.1	332	3	0	80	1075	1	332	0	636	Oxygen-evolving enhancer 1, chloroplastic [Gossypium arboreum]
CO000114	gi|37932611|gb|AAP76504.1|	98.74	159	2	0	81	557	1	159	2e-109	320	pathogenesis-related protein 10 [Gossypium barbadense]
CO000115	gi|357436123|ref|XP_003588337.1|	90.38	104	10	1	460	771	385	486	1e-56	204	Ribosomal protein S10 [Medicago truncatula]
CO000116	gi|211906498|gb|ACJ11742.1|	100	260	0	0	3	782	389	648	5e-159	464	heat shock protein 70 [Gossypium hirsutum]
CO000117	gi|590676284|ref|XP_007039691.1|	83.94	249	40	0	75	821	1	249	1e-158	452	Expansin-like B1, BETA 3.1,EXLB1 [Theobroma cacao]
CO000118	gi|590567325|ref|XP_007010484.1|	94.26	418	24	1	66	1319	1	417	0	710	DNAJ [Theobroma cacao]
CO000119	gi|728850251|gb|KHG29694.1|	85.46	337	38	5	60	1037	1	334	4e-169	491	Cytochrome P450 [Gossypium arboreum]
CO000120	gi|590712862|ref|XP_007049480.1|	91.27	275	21	1	78	893	1	275	4e-161	459	Chlorophyll a-b binding protein 3, chloroplastic [Theobroma cacao]
CO000121	gi|728837156|gb|KHG16599.1|	79.73	74	15	0	327	548	14	87	1e-30	120	putative CCR4-associated factor 1 -like protein [Gossypium
CO000122	gi|728825340|gb|KHG06206.1|	97.7	304	7	0	56	967	1	304	0	622	Gibberellin 2-beta-dioxygenase 8 -like protein [Gossypium arboreum]
CO000123	gi|728840495|gb|KHG19938.1|	98.96	96	1	0	131	418	1	96	9e-20	97.4	Histone H1 [Gossypium arboreum]
CO000124	gi|728834114|gb|KHG13557.1|	97.33	262	7	0	64	849	1	262	0	529	Chlorophyll a-b binding 13, chloroplastic [Gossypium arboreum]
CO000125	gi|728824844|gb|KHG05973.1|	96.86	287	9	1	3	863	1481	1766	4e-163	504	Dynactin subunit 1 [Gossypium arboreum]
CO000126	gi|728845953|gb|KHG25396.1|	100	166	0	0	60	557	1	166	7e-106	312	60S ribosomal L17-2 -like protein [Gossypium arboreum]
CO000127	gi|590722552|ref|XP_007051927.1|	90.21	235	23	0	156	860	1	235	7e-147	422	Peroxin 11c isoform 1 [Theobroma cacao]
CO000128	gi|12620881|gb|AAG61120.1|	99.09	438	4	0	63	1376	1	438	0	803	ribulose-1,5-bisphosphate carboxylase/oxygenase activase 1 [Gossypium
CO000129	gi|728811857|gb|KHG00494.1|	100	127	0	0	66	446	1	127	2e-88	249	Histone H3.3 [Gossypium arboreum]
CO000130	gi|590646247|ref|XP_007031570.1|	92.59	108	8	0	2	325	24	131	2e-61	195	Ribosomal S17 family protein [Theobroma cacao]
CO000131	gi|159138945|gb|ABW89472.1|	100	159	0	0	40	516	1	159	4e-103	303	low molecular weight heat shock protein [Gossypium hirsutum]
CO000132	gi|357488201|ref|XP_003614388.1|	71.9	395	108	5	1205	30	26	343	0	528	hypothetical protein MTR_5g051050, partial [Medicago truncatula]
CO000133	gi|595793219|ref|XP_007200358.1|	95	180	9	0	264	803	7	186	4e-118	350	hypothetical protein PRUPE_ppa010543mg [Prunus persica]
CO000134	gi|728830904|gb|KHG10347.1|	100	376	0	0	76	1203	1	376	0	775	GDP-mannose 3,5-epimerase 1 [Gossypium arboreum]
CO000135	gi|728839400|gb|KHG18843.1|	98.3	176	3	0	38	565	1	176	8e-111	325	60S ribosomal L17-1 -like protein [Gossypium arboreum]
CO000136	gi|728828281|gb|KHG07724.1|	100	149	0	0	180	626	1	149	3e-104	307	putative E3 ubiquitin-protein ligase RHA2B -like protein [Gossypium
CO000137	gi|728813622|gb|KHG01272.1|	100	152	0	0	62	517	1	152	4e-103	303	40S ribosomal S15 [Gossypium arboreum]
CO000138	gi|728845352|gb|KHG24795.1|	96.39	166	6	0	45	542	1	166	2e-114	332	hypothetical protein F383_06511 [Gossypium arboreum]
CO000139	gi|728842019|gb|KHG21462.1|	99.59	246	1	0	1	738	125	370	2e-142	425	Potassium transporter 7 -like protein [Gossypium arboreum]
CO000140	gi|728828158|gb|KHG07601.1|	100	219	0	0	19	675	1	219	6e-129	372	Photosystem I reaction center subunit XI, chloroplastic -like
CO000141	gi|728837898|gb|KHG17341.1|	75.19	266	66	0	119	916	29	294	2e-146	425	Laccase-14 -like protein [Gossypium arboreum]
CO000142	gi|728815483|gb|KHG01859.1|	100	83	0	0	80	328	1	83	1e-55	179	60S ribosomal L37-3 -like protein [Gossypium arboreum]
CO000143	gi|728823450|gb|KHG05307.1|	100	228	0	0	65	748	1	228	1e-154	437	hypothetical protein F383_31288 [Gossypium arboreum]
CO000144	gi|590670127|ref|XP_007037968.1|	87.44	422	53	0	44	1309	3	424	0	703	SNF1-related protein kinase regulatory subunit gamma 1 [Theobroma
CO000145	gi|590703385|ref|XP_007046860.1|	70.19	104	31	0	20	331	36	139	2e-44	162	ADP-ribosylation factor A1F isoform 2 [Theobroma cacao]
CO000146	gi|728839662|gb|KHG19105.1|	100	161	0	0	1	483	76	236	1e-110	325	40S ribosomal S3-3 -like protein [Gossypium arboreum]
CO000147	gi|728830531|gb|KHG09974.1|	98.47	261	4	0	24	806	19	279	0	516	Carbonic anhydrase, chloroplastic [Gossypium arboreum]
CO000148	gi|728809204|gb|KHF98823.1|	100	247	0	0	29	769	1	247	7e-175	490	Chlorophyll a-b binding 6A, chloroplastic [Gossypium arboreum]
CO000149	gi|728837519|gb|KHG16962.1|	100	178	0	0	44	577	1	178	2e-129	371	60S ribosomal L18a [Gossypium arboreum]
CO000150	gi|414886128|tpg|DAA62142.1|	89.62	106	11	0	2	319	17	122	3e-60	192	TPA: hypothetical protein ZEAMMB73_869369 [Zea mays]
CO000151	gi|719985785|ref|XP_010251502.1|	85.58	104	15	0	249	560	1	104	3e-61	197	PREDICTED: uncharacterized protein LOC104593396 [Nelumbo nucifera]
CO000152	gi|728842802|gb|KHG22245.1|	100	55	0	0	121	285	21	75	2e-33	123	Metallothionein-like protein 1 [Gossypium arboreum]
CO000153	gi|728828787|gb|KHG08230.1|	100	157	0	0	66	536	1	157	8e-92	275	hypothetical protein F383_35193 [Gossypium arboreum]
CO000154	gi|728842017|gb|KHG21460.1|	98.35	243	4	0	56	784	1	243	1e-160	457	Nitronate monooxygenase [Gossypium arboreum]
CO000155	gi|590614577|ref|XP_007022979.1|	84.44	180	28	1	1	540	139	293	3e-96	291	Coatomer epsilon subunit isoform 1 [Theobroma cacao]
CO000156	gi|211906546|gb|ACJ11766.1|	98	200	4	0	2	601	124	323	4e-123	360	class III peroxidase [Gossypium hirsutum]
CO000157	gi|728831133|gb|KHG10576.1|	96.2	237	9	0	75	785	1	237	6e-165	467	Glutathione S-transferase L3 -like protein [Gossypium arboreum]
CO000158	gi|728822948|gb|KHG05075.1|	97.49	399	10	1	129	1325	23	412	0	734	Nucleolysin TIAR [Gossypium arboreum]
CO000159	gi|728838807|gb|KHG18250.1|	99.01	203	2	0	37	645	1	203	4e-129	374	High-affinity nitrate transporter 3.2 -like protein [Gossypium
CO000160	gi|657390389|gb|KEH31921.1|	76.51	149	9	1	319	687	4	152	4e-70	222	ubiquitin-conjugating enzyme [Medicago truncatula]
CO000161	gi|728833323|gb|KHG12766.1|	98.7	230	3	0	24	713	1	230	9e-121	352	50S ribosomal L21, chloroplastic -like protein [Gossypium arboreum]
CO000162	gi|3287826|sp|O49853.1|DCS4_GOSAR	98.9	364	4	0	2	1093	191	554	0	738	DCS4_GOSAR RecName: Full=(+)-delta-cadinene synthase isozyme C2;
CO000163	gi|728839821|gb|KHG19264.1|	94.51	182	10	0	63	608	1	182	6e-126	363	Lactoylglutathione lyase [Gossypium arboreum]
CO000164	gi|590692626|ref|XP_007044108.1|	94.56	239	13	0	147	863	1	239	7e-157	451	Aldolase superfamily protein [Theobroma cacao]
CO000165	gi|590614867|ref|XP_007023064.1|	81.18	457	84	1	156	1520	38	494	0	768	FAD-binding Berberine family protein [Theobroma cacao]
CO000166	gi|728846202|gb|KHG25645.1|	100	202	0	0	78	683	1	202	1e-87	268	hypothetical protein F383_02362 [Gossypium arboreum]
CO000167	gi|590671750|ref|XP_007038418.1|	78.11	201	44	0	54	656	1	201	4e-106	314	DC1.2-like, putative [Theobroma cacao]
CO000168	gi|121755805|gb|ABM64800.1|	100	242	0	0	38	763	1	242	2e-173	491	dihydroflavonol 4-reductase [Gossypium hirsutum]
CO000169	gi|590724343|ref|XP_007052440.1|	71.43	308	86	4	102	1019	8	312	9e-123	364	Uncharacterized protein TCM_005819 [Theobroma cacao]
CO000170	gi|147853717|emb|CAN80220.1|	99.11	112	1	0	3	338	67	178	3e-74	228	hypothetical protein VITISV_027893 [Vitis vinifera]
CO000171	gi|55419648|gb|AAV51937.1|	99.61	255	1	0	123	887	1	255	3e-159	453	AP2/EREBP transcription factor ERF-2 [Gossypium hirsutum]
CO000172	gi|728851076|gb|KHG30519.1|	98.06	103	2	0	23	331	1	103	6e-49	162	Selenoprotein K [Gossypium arboreum]
CO000173	gi|590598265|ref|XP_007018845.1|	84.18	158	25	0	35	508	1	158	5e-93	278	Pollen-specific protein C13, putative [Theobroma cacao]
CO000174	gi|728842224|gb|KHG21667.1|	97.99	298	6	0	22	915	318	615	1e-147	438	Heat shock cognate 80 [Gossypium arboreum]
CO000175	gi|728828352|gb|KHG07795.1|	99.03	206	2	0	33	650	1	206	1e-133	384	60S ribosomal L13a-4 -like protein [Gossypium arboreum]
CO000176	gi|728838369|gb|KHG17812.1|	97.7	87	2	0	453	713	136	222	1e-48	171	hypothetical protein F383_02144 [Gossypium arboreum]
CO000177	gi|62548111|gb|AAX86687.1|	99.36	157	1	0	3	473	7	163	6e-105	308	non-symbiotic hemoglobin protein [Gossypium hirsutum]
CO000178	gi|728815429|gb|KHG01841.1|	99.03	207	2	0	19	639	1	207	1e-129	375	N-alpha-acetyltransferase 11 [Gossypium arboreum]
CO000179	gi|590610102|ref|XP_007021721.1|	97.6	167	4	0	12	512	38	204	5e-113	331	Ubiquitin-conjugating enzyme 36 isoform 1 [Theobroma cacao]
CO000180	gi|728834121|gb|KHG13564.1|	95.92	196	8	0	208	795	7	202	8e-115	342	Auxin-responsive IAA9 -like protein [Gossypium arboreum]
CO000181	gi|283488497|gb|ADB24770.1|	94.85	97	5	0	3	293	357	453	4e-57	194	UDP-D-glucuronic acid 4-epimerase [Gossypium hirsutum]
CO000182	gi|159138939|gb|ABW89469.1|	98.5	133	2	0	66	464	1	133	4e-76	235	low molecular weight heat shock protein [Gossypium hirsutum]
CO000183	gi|582120080|gb|AHI44281.1|	99.12	342	3	0	116	1141	1	342	0	689	farnesyl pyrophosphate synthase [Gossypium hirsutum]
CO000184	gi|728827150|gb|KHG07058.1|	99.69	325	1	0	11	985	1	325	0	655	hypothetical protein F383_33647 [Gossypium arboreum]
CO000185	gi|590723962|ref|XP_007052331.1|	89.08	238	26	0	93	806	58	295	3e-148	425	Ras 5 [Theobroma cacao]
CO000186	gi|32186890|gb|AAP73449.1|	100	377	0	0	152	1282	1	377	0	759	actin [Gossypium hirsutum]
CO000187	gi|728850742|gb|KHG30185.1|	99.61	258	1	0	57	830	1	258	3e-142	408	60S ribosomal L7a [Gossypium arboreum]
CO000188	gi|728840749|gb|KHG20192.1|	98.25	114	2	0	31	372	25	138	5e-63	203	60S ribosomal L24 [Gossypium arboreum]
CO000189	gi|590667996|ref|XP_007037369.1|	94.6	463	24	1	12	1397	1	463	0	835	Pyridine nucleotide-disulfide oxidoreductase family protein isoform 1
CO000190	gi|641830445|gb|KDO49533.1|	99.71	340	1	0	1	1020	74	413	0	645	hypothetical protein CISIN_1g013062mg [Citrus sinensis]
CO000191	gi|728850712|gb|KHG30155.1|	100	210	0	0	3	632	213	422	1e-147	428	Myosin-4 [Gossypium arboreum]
CO000192	gi|728832154|gb|KHG11597.1|	99.37	318	2	0	68	1021	91	408	0	597	Triose phosphate/phosphate translocator, chloroplastic [Gossypium
CO000193	gi|728843621|gb|KHG23064.1|	98.55	207	3	0	40	660	1	207	2e-148	421	Stem-specific TSJT1 [Gossypium arboreum]
CO000194	gi|728832444|gb|KHG11887.1|	99.28	138	1	0	3	416	268	405	9e-77	245	60S ribosomal L4 [Gossypium arboreum]
CO000195	gi|728850771|gb|KHG30214.1|	98.72	392	5	0	3	1178	114	505	0	716	Mitochondrial-processing peptidase subunit alpha [Gossypium arboreum]
CO000196	gi|695019138|ref|XP_009396556.1|	99.32	148	1	0	139	582	1	148	6e-106	310	PREDICTED: ubiquitin-conjugating enzyme E2 28 isoform X2 [Musa
CO000197	gi|590674407|ref|XP_007039159.1|	96.43	140	5	1	3	422	13	151	2e-88	265	Ubiquitin supergroup,Ribosomal protein L40e [Theobroma cacao]
CO000198	gi|89212812|gb|ABD63906.1|	100	139	0	0	65	481	1	139	1e-93	281	actin depolymerizing factor 2 [Gossypium hirsutum]
CO000199	gi|728839958|gb|KHG19401.1|	98.73	628	8	0	1	1884	72	699	0	1055	Heat shock cognate 80 [Gossypium arboreum]
CO000200	gi|728850398|gb|KHG29841.1|	98.56	277	4	0	42	872	1	277	0	532	putative aquaporin PIP2-2 [Gossypium arboreum]
CO000201	gi|728822718|gb|KHG04965.1|	97.38	191	5	0	35	607	1	191	8e-120	310	hypothetical protein F383_30444 [Gossypium arboreum]
CO000202	gi|527188606|gb|EPS60608.1|	97.62	126	3	0	1	378	46	171	1e-84	256	s-adenosylmethionine synthase 1, partial [Genlisea aurea]
CO000203	gi|345461935|gb|AEN94899.1|	98.9	365	4	0	23	1117	1	365	0	712	desoxyhemigossypol-6-O-methyltransferase [Gossypium barbadense]
CO000204	gi|19569160|gb|AAL92037.1|AF488305_1	98.27	347	6	0	34	1074	1	347	0	681	AF488305_1 apoplastic anionic gaiacol peroxidase [Gossypium hirsutum]
CO000205	gi|728841800|gb|KHG21243.1|	99.6	252	1	0	43	798	1	252	0	522	Chlorophyll a-b binding 4, chloroplastic -like protein [Gossypium
CO000206	gi|728850878|gb|KHG30321.1|	98.14	161	3	0	58	540	1	161	4e-109	318	Anther-specific LAT52 [Gossypium arboreum]
CO000207	gi|728828644|gb|KHG08087.1|	94.39	321	18	0	142	1104	1	321	0	518	60S acidic ribosomal P0 [Gossypium arboreum]
CO000208	gi|590691177|ref|XP_007043710.1|	82.24	107	19	0	26	346	39	145	1e-54	178	Glutaredoxin, putative [Theobroma cacao]
CO000209	gi|728807006|gb|KHF97260.1|	91.95	174	14	0	55	576	1	174	8e-111	323	Disease resistance response protein [Gossypium arboreum]
CO000210	gi|728849353|gb|KHG28796.1|	99	100	1	0	1	300	222	321	6e-64	207	7SK snRNA methylphosphate capping enzyme [Gossypium arboreum]
CO000211	gi|728818817|gb|KHG02931.1|	93.65	252	16	0	2	757	434	685	4e-150	466	Importin subunit beta-1 [Gossypium arboreum]
CO000213	gi|590640390|ref|XP_007029941.1|	72.56	317	83	2	25	963	2	317	1e-157	452	Peroxidase 44, putative [Theobroma cacao]
CO000214	gi|590679400|ref|XP_007040570.1|	63.08	279	62	7	6	719	1	279	4e-106	320	Electron transporter, putative [Theobroma cacao]
CO000215	gi|148912162|gb|ABR18607.1|	99.6	250	1	0	62	811	1	250	5e-156	445	cytosolic ascorbate peroxidase 1 [Gossypium hirsutum]
CO000216	gi|604319816|gb|EYU30980.1|	98.57	140	2	0	27	446	42	181	8e-90	270	hypothetical protein MIMGU_mgv1a014700mg [Erythranthe guttata]
CO000217	gi|728819802|gb|KHG03409.1|	99.59	243	1	0	74	802	1	243	2e-143	411	Bax inhibitor 1 -like protein [Gossypium arboreum]
CO000218	gi|728814495|gb|KHG01556.1|	99.49	196	1	0	3	590	315	510	3e-110	337	Calnexin [Gossypium arboreum]
CO000219	gi|590585176|ref|XP_007015380.1|	98.97	97	1	0	49	339	1	97	6e-63	197	Chaperonin 10 isoform 1 [Theobroma cacao]
CO000220	gi|221326510|gb|ACM17134.1|	98.74	159	2	0	49	525	1	159	2e-109	319	PR10 [Gossypium barbadense]
CO000221	gi|224552010|gb|ACN54400.1|	96.51	86	3	0	192	449	50	135	1e-35	130	hybrid proline-rich protein [Gossypium hirsutum]
CO000222	gi|728837231|gb|KHG16674.1|	98.47	196	3	0	95	682	19	214	2e-128	371	RNA-binding protein [Gossypium arboreum]
CO000223	gi|728832695|gb|KHG12138.1|	98.79	247	3	0	42	782	1	247	1e-132	383	hypothetical protein F383_19599 [Gossypium arboreum]
CO000224	gi|728840048|gb|KHG19491.1|	97.47	198	5	0	109	702	20	217	4e-125	365	Protein CbbY [Gossypium arboreum]
CO000225	gi|300793584|tpg|DAA33859.1|	99.57	231	1	0	86	778	1	231	5e-154	437	TPA_inf: aquaporin PIP1;5 [Gossypium hirsutum]
CO000226	gi|728849697|gb|KHG29140.1|	100	214	0	0	1	642	368	581	2e-120	369	hypothetical protein F383_14942 [Gossypium arboreum]
CO000227	gi|226358411|gb|ACO51068.1|	97.73	264	5	1	46	834	1	264	1e-162	466	chloroplast chlorophyll A-B binding protein [Gossypium hirsutum]
CO000228	gi|728824243|gb|KHG05683.1|	98.17	383	7	0	3	1151	46	428	0	772	Rab GDP dissociation inhibitor alpha [Gossypium arboreum]
CO000230	gi|590686815|ref|XP_007042489.1|	76.56	256	60	1	19	786	119	372	2e-135	399	Leucine-rich repeat family protein, putative [Theobroma cacao]
CO000231	gi|728809336|gb|KHF98939.1|	99.64	278	1	0	29	862	1	278	0	558	putative aquaporin PIP2-8 -like protein [Gossypium arboreum]
CO000232	gi|590631008|ref|XP_007027444.1|	89.23	130	14	0	128	517	1	130	7e-78	239	Rhodanese/Cell cycle control phosphatase superfamily protein
CO000233	gi|728825089|gb|KHG06095.1|	97.95	146	3	0	72	509	1	146	8e-113	308	Acid phosphatase 1 [Gossypium arboreum]
CO000234	gi|728840459|gb|KHG19902.1|	100	279	0	0	100	936	13	291	1e-174	494	Chlorophyll a-b binding CP26, chloroplastic -like protein
CO000235	gi|590677138|ref|XP_007039936.1|	96.18	576	22	0	2	1729	206	781	0	1097	Translation elongation factor EFG/EF2 protein [Theobroma cacao]
CO000236	gi|720000376|ref|XP_010256006.1|	85.98	214	26	2	55	684	1	212	1e-118	346	PREDICTED: photosystem I reaction center subunit II, chloroplastic
CO000237	gi|728842136|gb|KHG21579.1|	94.9	196	10	1	55	642	1	195	8e-113	330	60S ribosomal L13-2 [Gossypium arboreum]
CO000238	gi|590632796|ref|XP_007027942.1|	81.55	206	38	0	27	644	1	206	1e-103	310	Late embryogenesis abundant (LEA) hydroxyproline-rich glycoprotein
CO000239	gi|590690472|ref|XP_007043517.1|	91.46	199	17	0	150	746	1	199	5e-120	355	Secretory carrier membrane protein (SCAMP) family protein isoform 3
CO000240	gi|38503523|gb|AAR20445.2|	99.06	320	3	0	1	960	10	329	0	599	putative leucine zipper protein [Gossypium hirsutum]
CO000241	gi|73808020|dbj|BAE20246.1|	98.53	273	4	0	3	821	4	276	0	524	beta-tubulin [Lactuca sativa]
CO000242	gi|728849435|gb|KHG28878.1|	99.62	263	1	0	23	811	1	263	0	541	putative voltage-gated potassium channel subunit beta -like protein
CO000243	gi|728829684|gb|KHG09127.1|	99.59	242	1	0	115	840	18	259	2e-128	375	60S ribosomal L7a [Gossypium arboreum]
CO000244	gi|728836224|gb|KHG15667.1|	99.38	161	1	0	73	555	1	161	1e-97	290	Major allergen Pru ar 1 [Gossypium arboreum]
CO000245	gi|728832626|gb|KHG12069.1|	99.64	277	1	0	1	831	321	597	0	558	Pyrophosphate--fructose 6-phosphate 1-phosphotransferase subunit
CO000246	gi|590679285|ref|XP_007040537.1|	92.41	237	18	0	37	747	1	237	9e-134	387	Nucleoside diphosphate kinase family protein [Theobroma cacao]
CO000247	gi|728809524|gb|KHF99067.1|	87.83	345	42	1	86	1120	1	305	0	546	Reticulon-4-interacting 1, mitochondrial [Gossypium arboreum]
CO000248	gi|590691724|ref|XP_007043862.1|	94.17	223	13	0	61	729	1	223	3e-148	426	Transketolase family protein isoform 1 [Theobroma cacao]
CO000249	gi|643718528|gb|KDP29722.1|	98.39	186	3	0	75	632	1	186	1e-113	332	hypothetical protein JCGZ_18657 [Jatropha curcas]
CO000250	gi|728830012|gb|KHG09455.1|	98.16	272	5	0	2	817	126	397	0	556	Protein notum [Gossypium arboreum]
CO000251	gi|590695570|ref|XP_007044927.1|	89.55	201	21	0	92	694	1	201	3e-73	230	Photosystem II core complex proteins psbY [Theobroma cacao]
CO000252	gi|729310180|ref|XP_010529850.1|	98.91	92	1	0	282	557	30	121	6e-54	177	PREDICTED: histone H2B.9-like [Tarenaya hassleriana]
CO000253	gi|590571520|ref|XP_007011618.1|	73.56	295	77	1	5	886	117	411	6e-160	464	FAD-dependent oxidoreductase family protein [Theobroma cacao]
CO000254	gi|728842261|gb|KHG21704.1|	98.73	158	2	0	194	667	1	158	2e-109	321	Chaperone DnaJ 1 [Gossypium arboreum]
CO000255	gi|728831605|gb|KHG11048.1|	97.55	286	7	0	70	927	1	286	0	554	Fructose-bisphosphate aldolase, cytoplasmic isozyme [Gossypium
CO000256	gi|728834650|gb|KHG14093.1|	98.21	112	2	0	54	389	1	112	3e-32	121	60S acidic ribosomal P1 [Gossypium arboreum]
CO000257	gi|728838266|gb|KHG17709.1|	98.48	132	2	0	25	420	1	132	5e-84	256	Uncharacterized protein F383_23561 [Gossypium arboreum]
CO000258	gi|728846756|gb|KHG26199.1|	100	212	0	0	74	709	1	212	2e-137	394	Transmembrane emp24 domain-containing A [Gossypium arboreum]
CO000259	gi|383932352|gb|AFH57273.1|	100	286	0	0	2	859	298	583	0	589	asparagine synthetase [Gossypium hirsutum]
CO000260	gi|728832799|gb|KHG12242.1|	94.49	127	7	0	3	383	108	234	1e-77	240	Ovarian cancer-associated protein 2 [Gossypium arboreum]
CO000261	gi|449454742|ref|XP_004145113.1|	89.07	375	41	1	153	1277	1	372	0	546	PREDICTED: ATP synthase gamma chain, chloroplastic-like [Cucumis
CO000262	gi|590660466|ref|XP_007035407.1|	78.45	181	38	2	232	771	1	179	2e-57	194	Uncharacterized protein TCM_021091 [Theobroma cacao]
CO000263	gi|703096285|ref|XP_010095802.1|	47.58	124	51	3	30	359	1	124	1e-19	90.1	hypothetical protein L484_022158 [Morus notabilis]
CO000264	gi|728836564|gb|KHG16007.1|	99.21	252	2	0	24	779	1	252	0	513	hypothetical protein F383_02717 [Gossypium arboreum]
CO000265	gi|211906518|gb|ACJ11752.1|	100	320	0	0	121	1080	17	336	0	602	glyceraldehyde-3-phosphate dehydrogenase C subunit [Gossypium
CO000266	gi|377824753|gb|AFB77929.1|	99.66	292	1	0	3	878	291	582	0	591	pectin methylesterase [Gossypium hirsutum]
CO000267	gi|590689013|ref|XP_007043108.1|	90.58	584	53	2	46	1791	1	583	0	1019	3-hydroxy-3-methylglutaryl-coenzyme A reductase 1 isoform 1
CO000268	gi|728826059|gb|KHG06543.1|	100	98	0	0	33	326	1	98	6e-44	152	Auxin-repressed 12.5 kDa [Gossypium arboreum]
CO000269	gi|66276977|gb|AAY44415.1|	97.7	174	4	0	64	585	1	174	7e-118	342	dirigent-like protein [Gossypium barbadense]
CO000270	gi|728811192|gb|KHG00060.1|	100	289	0	0	54	920	1	289	0	565	putative aquaporin PIP2-2 [Gossypium arboreum]
CO000271	gi|728838369|gb|KHG17812.1|	99.1	222	2	0	53	718	1	222	5e-121	353	hypothetical protein F383_02144 [Gossypium arboreum]
CO000272	gi|728836003|gb|KHG15446.1|	99.55	220	1	0	47	706	1	220	6e-163	457	60S ribosomal L10 [Gossypium arboreum]
CO000273	gi|728818741|gb|KHG02903.1|	99	100	1	0	223	522	49	148	4e-56	183	putative C6C3.02c [Gossypium arboreum]
CO000274	gi|590703959|ref|XP_007047023.1|	93.99	183	11	0	113	661	1	183	5e-128	369	RUB1 conjugating enzyme 1 isoform 2 [Theobroma cacao]
CO000275	gi|728828944|gb|KHG08387.1|	98.14	323	6	0	43	1011	1	323	0	627	hypothetical protein F383_35627 [Gossypium arboreum]
CO000276	gi|728837087|gb|KHG16530.1|	100	180	0	0	42	581	1	180	9e-125	361	40S ribosomal S9-2 -like protein [Gossypium arboreum]
CO000277	gi|629086345|gb|KCW52702.1|	100	91	0	0	210	482	22	112	2e-54	177	hypothetical protein EUGRSUZ_J02067 [Eucalyptus grandis]
CO000278	gi|728849973|gb|KHG29416.1|	100	124	0	0	46	417	1	124	1e-47	161	Photosystem I reaction center subunit VI, chloroplastic [Gossypium
CO000279	gi|335327538|gb|AEH30706.1|	98.73	157	2	0	55	525	1	157	1e-99	294	low molecular weight heat shock protein [Gossypium hirsutum]
CO000280	gi|728821035|gb|KHG04128.1|	98.52	135	2	0	129	533	1	135	1e-83	254	Acyl carrier 1, chloroplastic [Gossypium arboreum]
CO000281	gi|728829414|gb|KHG08857.1|	98.21	112	2	0	350	685	153	264	3e-92	189	Serine/arginine-rich splicing factor 7 [Gossypium arboreum]
CO000282	gi|728830345|gb|KHG09788.1|	100	71	0	0	1	213	466	536	5e-41	154	Chlorophyllide a oxygenase, chloroplastic -like protein [Gossypium
CO000283	gi|211906490|gb|ACJ11738.1|	99.4	332	2	0	70	1065	1	332	0	633	malate dehydrogenase [Gossypium hirsutum]
CO000284	gi|543177455|gb|AGV54749.1|	98.67	226	3	0	17	694	35	260	2e-152	433	ubiquitin 11 [Phaseolus vulgaris]
CO000285	gi|728847483|gb|KHG26926.1|	100	266	0	0	3	800	169	434	0	536	Elongation factor 1-alpha [Gossypium arboreum]
CO000286	gi|728848143|gb|KHG27586.1|	96.48	199	7	0	254	850	44	242	1e-142	414	Expansin-A8 -like protein [Gossypium arboreum]
CO000287	gi|728816340|gb|KHG02126.1|	95.48	177	8	0	235	765	62	238	9e-116	305	40S ribosomal S4 [Gossypium arboreum]
CO000288	gi|35187445|gb|AAQ84314.1|	97.18	71	2	0	6	218	28	98	4e-47	156	fiber protein Fb25 [Gossypium barbadense]
CO000289	gi|728822953|gb|KHG05078.1|	98.99	296	3	0	15	902	1	296	0	605	Acyl-[acyl-carrier-protein] desaturase, chloroplastic [Gossypium
CO000290	gi|65998365|gb|AAS73001.2|	98.86	176	2	0	48	575	1	176	4e-118	342	dirigent-like protein [Gossypium barbadense]
CO000291	gi|728832885|gb|KHG12328.1|	98.13	214	4	0	67	708	1	214	2e-136	393	Putative pterin-4-alpha-carbinolamine dehydratase [Gossypium
CO000292	gi|399963733|gb|AFP65784.1|	87.36	174	22	0	45	566	1	174	4e-104	312	dirigent-like protein [Gossypium hirsutum]
CO000293	gi|728816867|gb|KHG02274.1|	97.37	38	1	0	3	116	302	339	7e-16	82.4	putative aldo-keto reductase 1 [Gossypium arboreum]
CO000294	gi|351722679|ref|NP_001238532.1|	100	152	0	0	211	666	1	152	2e-107	320	uncharacterized protein LOC100499698 [Glycine max]
CO000295	gi|728839182|gb|KHG18625.1|	99.58	238	1	0	95	808	1	238	7e-169	476	Proteasome subunit alpha type-1-A -like protein [Gossypium
CO000296	gi|590610913|ref|XP_007021954.1|	88.62	246	24	1	8	733	1	246	2e-156	448	Ribosomal protein L13 family protein [Theobroma cacao]
CO000297	gi|590605640|ref|XP_007020539.1|	84.13	208	33	0	97	720	1	208	7e-72	230	Uncharacterized protein isoform 1 [Theobroma cacao]
CO000298	gi|74486734|gb|ABA12220.1|	100	436	0	0	84	1391	1	436	0	879	translation elongation factor 1A-4 [Gossypium hirsutum]
CO000299	gi|728841738|gb|KHG21181.1|	97.6	125	3	0	174	548	66	190	5e-46	161	Remorin [Gossypium arboreum]
CO000300	gi|590620215|ref|XP_007024474.1|	85.9	227	32	0	4	684	16	242	7e-151	428	Receptor-like protein kinase-related family protein [Theobroma
CO000301	gi|590696269|ref|XP_007045119.1|	84.81	283	43	1	75	923	8	288	7e-153	441	NHL domain-containing protein [Theobroma cacao]
CO000302	gi|171190270|gb|ACB42441.1|	99.28	278	2	0	75	908	1	278	0	559	aquaporin PIP2;4 [Gossypium hirsutum]
CO000303	gi|590647919|ref|XP_007032033.1|	83.26	233	36	2	60	749	1	228	2e-121	355	Cytochrome b-c1 complex subunit Rieske, mitochondrial [Theobroma
CO000304	gi|728842651|gb|KHG22094.1|	98.37	245	4	0	109	843	6	250	3e-165	467	Oxygen-evolving enhancer 2-1, chloroplastic [Gossypium arboreum]
CO000305	gi|728824320|gb|KHG05722.1|	97.07	205	6	0	135	749	32	236	2e-138	399	GTP-binding YPTM2 [Gossypium arboreum]
CO000306	gi|728841419|gb|KHG20862.1|	100	168	0	0	83	586	1	168	7e-90	271	Translationally-controlled tumor [Gossypium arboreum]
CO000307	gi|590621593|ref|XP_007024820.1|	93.95	215	13	0	147	791	20	234	3e-136	398	Serinc-domain containing serine and sphingolipid biosynthesis
CO000308	gi|728840255|gb|KHG19698.1|	96.09	128	5	0	79	462	23	150	3e-79	242	60S ribosomal L28-1 -like protein [Gossypium arboreum]
CO000309	gi|728840589|gb|KHG20032.1|	97.86	187	4	0	125	685	1	187	4e-92	279	Remorin [Gossypium arboreum]
CO000310	gi|728837567|gb|KHG17010.1|	98.11	318	6	0	61	1014	1	318	0	644	[Protein-PII] uridylyltransferase [Gossypium arboreum]
CO000311	gi|255547107|ref|XP_002514611.1|	64.15	265	95	1	12	806	14	277	7e-127	372	Flavonol 3-sulfotransferase, putative [Ricinus communis]
CO000312	gi|110816009|gb|ABG91752.1|	77.21	136	26	2	57	449	1	136	3e-44	153	HyPRP2 [Gossypium hirsutum]
CO000313	gi|255539076|ref|XP_002510603.1|	77.98	168	36	1	28	528	1	168	5e-71	223	Plastocyanin A, chloroplast precursor, putative [Ricinus communis]
CO000314	gi|728844267|gb|KHG23710.1|	100	188	0	0	65	628	1	188	7e-104	308	hypothetical protein F383_10500 [Gossypium arboreum]
CO000315	gi|697174370|ref|XP_009596116.1|	98.81	84	1	0	2	253	43	126	4e-50	165	PREDICTED: 40S ribosomal protein S13-like [Nicotiana
CO000316	gi|728837453|gb|KHG16896.1|	90.76	303	28	0	54	962	14	316	0	534	Translocase of chloroplast 33, chloroplastic -like protein
CO000317	gi|590709811|ref|XP_007048656.1|	97.6	250	6	0	36	785	1	250	2e-161	457	20S proteasome alpha subunit C1 [Theobroma cacao]
CO000318	gi|728847890|gb|KHG27333.1|	98.74	159	2	0	49	525	1	159	4e-109	319	Pathogenesis-related STH-2 [Gossypium arboreum]
CO000319	gi|46237494|emb|CAG25586.1|	89.19	37	4	0	271	381	55	91	7e-11	70.5	histone H1 [Pisum sativum]
CO000320	gi|728838982|gb|KHG18425.1|	99.37	318	2	0	1	954	183	500	0	627	Isoflavone 2'-hydroxylase [Gossypium arboreum]
CO000321	gi|297745871|emb|CBI15927.3|	87.82	156	19	0	141	608	23	178	6e-83	255	unnamed protein product [Vitis vinifera]
CO000322	gi|728812732|gb|KHG00967.1|	98.96	193	2	0	93	671	1	193	1e-106	320	GTP-binding SAR1A -like protein [Gossypium arboreum]
CO000323	gi|354620269|gb|AER29898.1|	98.74	159	2	0	66	542	1	159	5e-110	322	pCPR10-12 [Gossypium barbadense]
CO000324	gi|590564683|ref|XP_007009733.1|	100	142	0	0	90	515	1	142	9e-98	288	Ribosomal protein S12/S23 family protein isoform 1 [Theobroma
CO000326	gi|728830651|gb|KHG10094.1|	87.5	224	27	1	73	741	2	225	2e-121	356	Photosystem I reaction center subunit III, chloroplastic -like
CO000327	gi|134035508|gb|ABO47742.1|	100	239	0	0	3	719	114	352	3e-153	441	alpha-tubulin [Gossypium hirsutum]
CO000328	gi|728833171|gb|KHG12614.1|	98.81	84	1	0	58	309	1	84	2e-42	145	Acyl-CoA-binding [Gossypium arboreum]
CO000329	gi|728833775|gb|KHG13218.1|	94.5	327	18	0	18	998	1	327	0	618	hypothetical protein F383_19738 [Gossypium arboreum]
CO000330	gi|119657105|gb|ABL86677.1|	83.33	180	29	1	50	586	15	194	3e-102	305	GLP3 [Gossypium barbadense]
CO000331	gi|227434194|gb|ACP28878.1|	99.6	251	1	0	50	802	1	251	8e-168	473	tonoplast intrinsic protein [Gossypium hirsutum]
CO000332	gi|728837477|gb|KHG16920.1|	96	100	4	0	161	460	1	100	2e-46	156	Indole-3-acetic acid-induced ARG2 [Gossypium arboreum]
CO000333	gi|590682488|ref|XP_007041356.1|	80.46	87	17	1	189	449	39	121	3e-17	83.2	Cytochrome P450 82C4, putative isoform 2 [Theobroma cacao]
CO000334	gi|590622782|ref|XP_007025143.1|	96.98	265	8	1	42	836	1	264	0	529	Chlorophyll a-b binding protein, chloroplastic [Theobroma cacao]
CO000335	gi|728840865|gb|KHG20308.1|	99.09	110	1	0	93	422	1	110	3e-83	233	Polyadenylate-binding-interacting protein 2 -like protein
CO000336	gi|7012722|gb|AAF35185.1|AF195864_1	100	120	0	0	58	417	1	120	5e-81	245	AF195864_1 lipid transfer protein precursor [Gossypium hirsutum]
CO000337	gi|590630477|ref|XP_007027282.1|	85.71	224	28	1	80	739	24	247	3e-142	407	PLAC8 family protein isoform 2 [Theobroma cacao]
CO000339	gi|300793602|tpg|DAA33867.1|	99.6	251	1	0	49	801	1	251	4e-167	472	TPA_inf: aquaporin TIP1;4 [Gossypium hirsutum]
CO000340	gi|211906498|gb|ACJ11742.1|	99.19	246	2	0	102	839	1	246	4e-166	483	heat shock protein 70 [Gossypium hirsutum]
CO000341	gi|324983991|gb|ADY68778.1|	100	253	0	0	40	798	1	253	6e-176	496	14-3-3-like protein [Gossypium barbadense]
CO000342	gi|728840223|gb|KHG19666.1|	94.29	140	8	0	149	568	1	140	5e-92	276	putative glycerophosphoryl diester phosphodiesterase 2 -like
CO000343	gi|403391437|gb|AFR43276.1|	100	120	0	0	59	418	1	120	7e-80	246	lipid transfer protein precursor [Gossypium herbaceum subsp.
CO000344	gi|702306622|ref|XP_010049961.1|	99.55	221	1	0	80	742	1	221	8e-151	433	PREDICTED: GTP-binding nuclear protein Ran1A [Eucalyptus grandis]
CO000345	gi|659104224|ref|XP_008452854.1|	98.74	159	2	0	46	522	1	159	6e-111	324	PREDICTED: eukaryotic translation initiation factor 5A-like
CO000346	gi|604856260|gb|AHV84766.1|	100	82	0	0	142	387	1	82	6e-49	162	histone 4, partial [Codiaeum variegatum]
CO000347	gi|728847683|gb|KHG27126.1|	99.51	203	1	0	277	885	1	203	1e-127	370	CBS domain-containing CBSX3, mitochondrial -like protein [Gossypium
CO000348	gi|728823303|gb|KHG05239.1|	89.27	289	31	0	2	868	23	311	2e-157	452	hypothetical protein F383_30798 [Gossypium arboreum]
CO000349	gi|87201358|gb|AAX07458.2|	97.63	253	6	0	132	890	1	253	2e-141	412	ethylene-responsive element binding protein ERF2 [Gossypium
CO000350	gi|590691251|ref|XP_007043733.1|	74.05	185	48	1	58	612	57	215	1e-68	234	High affinity K+ transporter 5 [Theobroma cacao]
CO000351	gi|308569660|gb|ADO34795.1|	100	112	0	0	93	428	1	112	1e-55	183	high mobility group box 1 protein [Gossypium hirsutum]
CO000352	gi|470116874|ref|XP_004294598.1|	98.04	102	2	0	153	458	18	119	1e-55	179	PREDICTED: probable histone H2B.1-like isoform 2 [Fragaria vesca
CO000353	gi|392499473|gb|AFM75900.1|	100	156	0	0	82	549	1	156	7e-99	293	GSK1 [Gossypium hirsutum]
CO000354	gi|590586905|ref|XP_007015829.1|	75.83	211	30	3	221	790	1	205	4e-93	291	BZIP transcription factor family protein isoform 1 [Theobroma
CO000355	gi|728812565|gb|KHG00896.1|	93.2	103	7	0	2	310	153	255	2e-64	207	Peptide methionine sulfoxide reductase [Gossypium arboreum]
CO000356	gi|728848504|gb|KHG27947.1|	97.01	268	4	1	41	832	1	268	0	544	Inositol oxygenase 2 -like protein [Gossypium arboreum]
CO000357	gi|728807507|gb|KHF97626.1|	98.73	316	4	0	89	1036	1	316	0	643	Chitinase-like protein 1 [Gossypium arboreum]
CO000358	gi|590674407|ref|XP_007039159.1|	96.32	136	5	0	3	410	16	151	3e-88	264	Ubiquitin supergroup,Ribosomal protein L40e [Theobroma cacao]
CO000359	gi|590700624|ref|XP_007046211.1|	89.58	48	5	0	3	146	3	50	4e-20	88.2	GRIP and coiled-coil domain-containing protein 2, putative isoform
CO000360	gi|590574555|ref|XP_007012435.1|	88.46	52	6	0	757	602	359	410	4e-31	90.1	Myosin, putative isoform 2 [Theobroma cacao]
CO000361	gi|211906464|gb|ACJ11725.1|	100	166	0	0	131	628	1	166	1e-115	338	dimethylmenaquinone methyltransferase [Gossypium hirsutum]
CO000362	gi|670607903|gb|AII31758.1|	99.68	315	1	0	1	945	208	522	0	642	cytochrome P450 monooxygenase [Gossypium hirsutum]
CO000363	gi|590567114|ref|XP_007010423.1|	95.38	238	11	0	17	730	1	238	4e-151	431	Vesicle-associated membrane protein 727 [Theobroma cacao]
CO000364	gi|590620851|ref|XP_007024647.1|	41.18	85	50	1	91	345	4	87	2e-12	68.9	Uncharacterized protein TCM_029151 [Theobroma cacao]
CO000365	gi|728820099|gb|KHG03571.1|	100	46	0	0	3	140	280	325	8e-23	102	Nitrile-specifier 5 -like protein [Gossypium arboreum]
CO000366	gi|565474928|ref|XP_006295105.1|	99.35	153	1	0	51	509	19	171	1e-102	304	hypothetical protein CARUB_v10024180mg [Capsella rubella]
CO000367	gi|643704441|gb|KDP21505.1|	98.57	210	3	0	2	631	142	351	2e-142	375	hypothetical protein JCGZ_21976 [Jatropha curcas]
CO000368	gi|728846076|gb|KHG25519.1|	100	151	0	0	94	546	1	151	5e-102	301	40S ribosomal S13 [Gossypium arboreum]
CO000369	gi|728811894|gb|KHG00519.1|	100	194	0	0	1	582	27	220	4e-141	404	60S ribosomal L10 [Gossypium arboreum]
CO000370	gi|728843095|gb|KHG22538.1|	100	110	0	0	146	475	29	138	2e-68	214	Histone H2A variant 1 -like protein [Gossypium arboreum]
CO000371	gi|728832700|gb|KHG12143.1|	98.73	158	2	0	56	529	1	158	1e-94	283	Transmembrane 97 [Gossypium arboreum]
CO000372	gi|728840936|gb|KHG20379.1|	99.35	153	1	0	48	506	1	153	4e-104	305	MLP protein [Gossypium arboreum]
CO000373	gi|728835669|gb|KHG15112.1|	100	259	0	0	61	837	1	259	0	523	ATP-citrate synthase alpha chain 1 -like protein [Gossypium
CO000374	gi|728839714|gb|KHG19157.1|	98.74	159	2	0	176	652	1	159	1e-107	317	hypothetical protein F383_06055 [Gossypium arboreum]
CO000375	gi|728827933|gb|KHG07420.1|	95.24	63	3	0	217	405	8	70	9e-35	126	Phytosulfokines 3 -like protein [Gossypium arboreum]
CO000377	gi|590645919|ref|XP_007031477.1|	79.25	318	62	3	9	950	1	313	3e-165	473	Carbonic anhydrase 1 isoform 2 [Theobroma cacao]
CO000379	gi|728848724|gb|KHG28167.1|	96.52	115	4	0	14	358	1	115	5e-77	233	putative non-specific lipid-transfer 2 [Gossypium arboreum]
CO000380	gi|728849698|gb|KHG29141.1|	98.9	453	5	0	105	1463	18	470	0	909	Ribulose bisphosphate carboxylase/oxygenase activase 1, chloroplastic
CO000381	gi|728809595|gb|KHF99106.1|	99.45	181	1	0	18	560	1	181	1e-109	323	60S ribosomal L19-1 -like protein [Gossypium arboreum]
CO000382	gi|133902325|gb|ABO41853.1|	99.28	277	2	0	13	843	1	277	6e-125	365	putative photosystem II protein [Gossypium hirsutum]
CO000383	gi|728837087|gb|KHG16530.1|	100	180	0	0	57	596	1	180	5e-125	361	40S ribosomal S9-2 -like protein [Gossypium arboreum]
CO000384	gi|50313460|gb|AAT74600.1|	100	171	0	0	2	514	703	873	5e-114	354	cyclopropane fatty acid synthase [Gossypium hirsutum]
CO000385	gi|728843919|gb|KHG23362.1|	100	108	0	0	1	324	103	210	1e-37	137	50S ribosomal L7/L12 [Gossypium arboreum]
CO000386	gi|297736783|emb|CBI25984.3|	92.12	203	16	0	156	764	9	211	1e-125	369	unnamed protein product [Vitis vinifera]
CO000387	gi|310833352|gb|ADP30960.1|	100	196	0	0	225	812	1	196	2e-123	358	dehydration-induced 19-like protein [Gossypium hirsutum]
CO000388	gi|728825236|gb|KHG06160.1|	100	427	0	0	126	1406	1	427	0	802	Tubulin alpha-3/alpha-5 chain -like protein [Gossypium arboreum]
CO000389	gi|351727781|ref|NP_001235125.1|	100	140	0	0	19	438	1	140	2e-96	284	uncharacterized protein LOC100306699 [Glycine max]
CO000390	gi|321272239|gb|ADW80126.1|	100	80	0	0	106	345	43	122	9e-49	162	hybrid proline-rich protein [Gossypium hirsutum]
CO000391	gi|604856260|gb|AHV84766.1|	100	82	0	0	113	358	1	82	2e-48	162	histone 4, partial [Codiaeum variegatum]
CO000392	gi|728828829|gb|KHG08272.1|	99.69	326	1	0	1	978	4	329	0	645	Peroxidase 21 -like protein [Gossypium arboreum]
CO000393	gi|728843012|gb|KHG22455.1|	99.63	268	1	0	116	919	1	268	1e-168	480	Peroxisomal (S)-2-hydroxy-acid oxidase [Gossypium arboreum]
CO000394	gi|728842391|gb|KHG21834.1|	100	134	0	0	69	470	1	134	2e-55	182	hypothetical protein F383_27070 [Gossypium arboreum]
CO000395	gi|728828158|gb|KHG07601.1|	92.82	195	14	0	188	772	25	219	2e-102	306	Photosystem I reaction center subunit XI, chloroplastic -like
CO000396	gi|666667886|gb|AIG20082.1|	64.65	198	67	4	58	642	21	189	2e-72	228	HSF15 [Gossypium hirsutum]
CO000397	gi|728816867|gb|KHG02274.1|	92.63	339	25	0	37	1053	1	339	0	635	putative aldo-keto reductase 1 [Gossypium arboreum]
CO000398	gi|728851320|gb|KHG30763.1|	98.08	52	1	0	122	277	25	76	2e-19	90.1	Metallothionein-like protein type 2 [Gossypium arboreum]
CO000399	gi|28569267|gb|AAL99223.1|	100	148	0	0	201	644	1	148	4e-106	312	ubiquitin-conjugating enzyme E2 [Gossypium arboreum]
CO000400	gi|728830293|gb|KHG09736.1|	98.64	220	3	0	172	831	1	220	7e-131	378	hypothetical protein F383_15308 [Gossypium arboreum]
CO000401	gi|728831326|gb|KHG10769.1|	100	82	0	0	71	316	1	82	5e-52	169	40S ribosomal S21 [Gossypium arboreum]
CO000402	gi|297741557|emb|CBI32689.3|	96.64	149	5	0	37	483	41	189	1e-97	290	unnamed protein product [Vitis vinifera]
CO000403	gi|590627543|ref|XP_007026466.1|	87.35	253	32	1	99	857	1	250	5e-150	430	Late embryogenesis abundant protein, group 2 isoform 1 [Theobroma
CO000404	gi|154243398|gb|ABS71872.1|	97.83	138	3	0	26	439	1	138	1e-96	286	meloidogyne-induced cotton 5 [Gossypium hirsutum]
CO000405	gi|728842135|gb|KHG21578.1|	98.3	235	4	0	85	789	1	235	6e-152	434	1-aminocyclopropane-1-carboxylate oxidase 3 [Gossypium arboreum]
CO000406	gi|728832073|gb|KHG11516.1|	99.57	231	1	0	26	718	1	231	3e-170	478	Superoxide dismutase [Mn], mitochondrial [Gossypium arboreum]
CO000407	gi|728824576|gb|KHG05844.1|	99.17	120	1	0	33	392	1	120	2e-59	192	Vacuolar sorting-associated protein 18 [Gossypium arboreum]
CO000408	gi|728833143|gb|KHG12586.1|	98.11	264	3	1	125	910	1	264	4e-153	437	Photosystem II 22 kDa, chloroplastic [Gossypium arboreum]
CO000409	gi|89258498|gb|ABD65462.1|	82.63	259	45	0	51	827	1	259	2e-146	419	short chain alcohol dehydrogenase [Gossypium hirsutum]
CO000410	gi|728846277|gb|KHG25720.1|	100	278	0	0	45	878	1	278	0	537	60S acidic ribosomal P0 [Gossypium arboreum]
CO000411	gi|728831614|gb|KHG11057.1|	80.98	163	30	1	50	535	1	163	7e-42	150	Histone H1 [Gossypium arboreum]
CO000412	gi|119888006|gb|ABM05955.1|	92.31	104	8	0	188	499	1	104	6e-61	200	proline-rich protein [Gossypium hirsutum]
CO000413	gi|590723986|ref|XP_007052336.1|	95.95	148	6	0	37	480	1	148	5e-101	298	Nucleoside diphosphate kinase family protein [Theobroma cacao]
CO000414	gi|77744869|gb|ABB02388.1|	98.8	83	1	0	9	257	97	179	4e-56	182	temperature-induced lipocalin' [Gossypium arboreum]
CO000415	gi|728835444|gb|KHG14887.1|	98.77	163	2	0	1	489	3	165	2e-113	328	Glycine cleavage system H, mitochondrial [Gossypium arboreum]
CO000416	gi|728838562|gb|KHG18005.1|	95.83	192	8	1	232	807	1	191	3e-104	316	hypothetical protein F383_21911 [Gossypium arboreum]
CO000417	gi|590673109|ref|XP_007038797.1|	84.39	237	37	0	143	853	1	237	3e-146	419	PPPDE thiol peptidase family protein, putative isoform 1 [Theobroma
CO000418	gi|728843770|gb|KHG23213.1|	99.2	250	2	0	3	752	45	294	0	530	Xyloglucan endotransglucosylase/hydrolase 9 -like protein
CO000419	gi|728827783|gb|KHG07346.1|	99.15	236	2	0	14	721	1	236	1e-157	446	Glutathione S-transferase U17 -like protein [Gossypium arboreum]
CO000420	gi|590626793|ref|XP_007026268.1|	96.33	245	9	0	76	810	1	245	4e-157	445	Uncharacterized protein TCM_030365 [Theobroma cacao]
CO000421	gi|590642743|ref|XP_007030604.1|	80.95	210	40	3	26	655	1	206	5e-104	309	Slit protein C-product, putative [Theobroma cacao]
CO000422	gi|728819731|gb|KHG03363.1|	93.55	248	15	1	5	745	1	248	1e-149	425	3-hydroxypropionyl-coenzyme A dehydratase [Gossypium arboreum]
CO000423	gi|728832713|gb|KHG12156.1|	100	113	0	0	201	539	1	113	4e-63	200	hypothetical protein F383_20129 [Gossypium arboreum]
CO000424	gi|728840952|gb|KHG20395.1|	100	261	0	0	55	837	1	261	0	557	Alpha-1,4-glucan-protein synthase [UDP-forming] 2 [Gossypium
CO000425	gi|641832337|gb|KDO51374.1|	59.02	183	62	6	78	587	7	187	3e-56	188	hypothetical protein CISIN_1g029817mg [Citrus sinensis]
CO000426	gi|590705495|ref|XP_007047454.1|	91.74	242	20	0	1	726	28	269	1e-159	451	Alpha/beta-Hydrolases superfamily protein [Theobroma cacao]
CO000427	gi|728810947|gb|KHF99923.1|	77.54	187	42	1	154	714	15	163	8e-83	254	hypothetical protein F383_20068 [Gossypium arboreum]
CO000428	gi|119657097|gb|ABL86673.1|	98.39	249	4	0	91	837	1	249	3e-176	498	F3H [Gossypium barbadense]
CO000429	gi|728821619|gb|KHG04416.1|	89	291	5	1	88	879	1	291	4e-167	478	Protein arginine N-methyltransferase 1.1 [Gossypium arboreum]
CO000430	gi|728844615|gb|KHG24058.1|	98.17	218	4	0	61	714	1	218	3e-152	431	Transmembrane protein [Gossypium arboreum]
CO000431	gi|728846166|gb|KHG25609.1|	98.67	75	1	0	1	225	279	353	2e-40	146	L-allo-threonine aldolase [Gossypium arboreum]
CO000432	gi|728834351|gb|KHG13794.1|	100	101	0	0	73	375	11	111	4e-67	210	60S ribosomal L30 [Gossypium arboreum]
CO000433	gi|590688288|ref|XP_007042905.1|	97.28	257	7	0	41	811	1	257	3e-176	494	General regulatory factor 2, OMEGA [Theobroma cacao]
CO000434	gi|335356251|gb|AEH50082.1|	99.6	248	1	0	17	760	1	248	7e-172	482	14-3-3-like protein 2 [Gossypium hirsutum]
CO000435	gi|728833359|gb|KHG12802.1|	99.64	274	1	0	32	853	1	274	5e-171	487	4-hydroxy-3-methylbut-2-enyl diphosphate reductase [Gossypium
CO000436	gi|728829966|gb|KHG09409.1|	100	163	0	0	55	543	1	163	5e-115	332	Glycine cleavage system H, mitochondrial [Gossypium arboreum]
CO000437	gi|674887096|emb|CDY45505.1|	83.8	216	35	1	933	286	194	377	2e-118	356	BnaCnng12640D [Brassica napus]
CO000439	gi|728834326|gb|KHG13769.1|	74.81	135	33	1	72	473	1	135	4e-62	199	Protein TRI1 [Gossypium arboreum]
CO000440	gi|62320224|dbj|BAD94472.1|	95.04	141	7	0	8	430	31	171	8e-96	286	hypothetical protein [Arabidopsis thaliana]
CO000441	gi|292653529|gb|ADE34282.1|	100	217	0	0	92	742	10	226	3e-154	439	aquaporin PIP1;13 [Gossypium hirsutum]
CO000442	gi|728832387|gb|KHG11830.1|	96.68	211	7	0	3	635	129	339	2e-121	361	Malate dehydrogenase-2C mitochondrial [Gossypium arboreum]
CO000443	gi|590570020|ref|XP_007011231.1|	70.1	204	61	6	135	746	1	190	1e-65	211	Uncharacterized protein TCM_045439 [Theobroma cacao]
CO000444	gi|728841483|gb|KHG20926.1|	98.04	153	3	0	4	462	187	339	5e-78	250	Transcription factor protein [Gossypium arboreum]
CO000445	gi|327344119|gb|AEA50964.1|	99.69	324	1	0	75	1046	48	371	0	602	putative PDF1-interacting protein 2, partial [Gossypium barbadense]
CO000446	gi|302122826|gb|ADK93079.1|	100	251	0	0	62	814	1	251	3e-172	485	14-3-3f protein [Gossypium hirsutum]
CO000447	gi|371942060|gb|AEX60842.1|	100	162	0	0	95	580	18	179	2e-117	342	ribulose-1,5-bisphosphate carboxylase/oxygenase small subunit
CO000449	gi|728835146|gb|KHG14589.1|	99.1	111	1	0	27	359	13	123	2e-71	219	60S ribosomal L36-2 -like protein [Gossypium arboreum]
CO000450	gi|728837477|gb|KHG16920.1|	92.78	97	7	0	130	420	1	97	8e-40	139	Indole-3-acetic acid-induced ARG2 [Gossypium arboreum]
CO000451	gi|728824143|gb|KHG05637.1|	98.69	457	6	0	31	1401	1	457	0	913	Cysteinease RD21a -like protein [Gossypium arboreum]
CO000452	gi|728827920|gb|KHG07410.1|	98.56	348	5	0	99	1142	1	348	0	627	S-adenosylmethionine decarboxylase proenzyme [Gossypium arboreum]
CO000453	gi|590625003|ref|XP_007025762.1|	90.16	193	19	0	121	699	1	193	2e-123	358	DUF300 family protein isoform 4, partial [Theobroma cacao]
CO000454	gi|229368456|gb|ACQ59094.1|	99.51	205	1	0	49	663	1	205	2e-144	415	cinnamoyl-CoA reductase 4 [Gossypium hirsutum]
CO000455	gi|728843507|gb|KHG22950.1|	95.05	222	11	0	486	1151	128	349	1e-129	334	Auxin-induced 5NG4 [Gossypium arboreum]
CO000456	gi|728831172|gb|KHG10615.1|	100	171	0	0	162	674	34	204	6e-124	361	DAG, chloroplastic [Gossypium arboreum]
CO000457	gi|728833133|gb|KHG12576.1|	98.04	102	2	0	28	333	1	102	7e-51	171	Auxin-repressed 12.5 kDa [Gossypium arboreum]
CO000458	gi|590595569|ref|XP_007018093.1|	95.15	165	8	0	2	496	203	367	2e-94	289	Phosphatase 2C family protein isoform 2, partial [Theobroma cacao]
CO000459	gi|728844621|gb|KHG24064.1|	98.4	250	4	0	7	756	1	250	7e-171	484	Cysteinease RD19a -like protein [Gossypium arboreum]
CO000460	gi|728821114|gb|KHG04184.1|	98.07	207	4	0	879	1499	1	207	5e-134	400	Auxin-induced 5NG4 [Gossypium arboreum]
CO000461	gi|728828582|gb|KHG08025.1|	100	138	0	0	3	416	565	702	4e-86	276	Lipase member N [Gossypium arboreum]
CO000462	gi|728835770|gb|KHG15213.1|	98.8	251	3	0	59	811	1	251	5e-172	486	hypothetical protein F383_03322 [Gossypium arboreum]
CO000463	gi|590656126|ref|XP_007034180.1|	94.76	229	12	0	3	689	63	291	5e-166	471	Xyloglucan endotransglucosylase/hydrolase 16 [Theobroma cacao]
CO000464	gi|297739027|emb|CBI28516.3|	89.2	176	19	1	19	546	8	178	5e-106	311	unnamed protein product [Vitis vinifera]
CO000465	gi|728820893|gb|KHG03987.1|	99	300	3	0	53	952	6	305	4e-165	471	Plastid division PDV2 -like protein [Gossypium arboreum]
CO000466	gi|728831605|gb|KHG11048.1|	98.46	130	2	0	1	390	229	358	2e-81	254	Fructose-bisphosphate aldolase, cytoplasmic isozyme [Gossypium
CO000467	gi|728834397|gb|KHG13840.1|	95.83	120	5	0	24	383	5	124	2e-64	204	Eukaryotic translation initiation factor 1A [Gossypium arboreum]
CO000468	gi|728837132|gb|KHG16575.1|	85.31	211	31	1	51	683	1	193	4e-90	272	hypothetical protein F383_01113 [Gossypium arboreum]
CO000469	gi|728839576|gb|KHG19019.1|	98.47	131	2	0	128	520	17	147	1e-87	265	Organ-specific P4 [Gossypium arboreum]
CO000470	gi|728813457|gb|KHG01208.1|	99.16	238	2	0	402	1115	130	367	0	422	ADP,ATP carrier 3, mitochondrial -like protein [Gossypium arboreum]
CO000471	gi|590643830|ref|XP_007030911.1|	66.93	127	33	3	1	354	256	382	1e-43	156	RING/U-box superfamily protein, putative isoform 1 [Theobroma
CO000472	gi|728826465|gb|KHG06731.1|	98	200	4	0	82	681	1	200	1e-83	260	hypothetical protein F383_00427 [Gossypium arboreum]
CO000473	gi|567858120|ref|XP_006421743.1|	98.68	151	2	0	72	524	1	151	2e-100	296	hypothetical protein CICLE_v10006145mg [Citrus clementina]
CO000474	gi|728829313|gb|KHG08756.1|	99.09	220	2	0	100	759	1	220	8e-153	436	Pyrrolidone-carboxylate peptidase [Gossypium arboreum]
CO000475	gi|295311683|ref|YP_003587346.1|	99.28	276	2	0	3	830	250	525	0	573	cytochrome c oxidase subunit 1 [Cucurbita pepo]
CO000476	gi|728847229|gb|KHG26672.1|	98.3	235	4	0	88	792	1	235	7e-160	453	Proteasome subunit beta type-6 -like protein [Gossypium arboreum]
CO000477	gi|590576363|ref|XP_007012940.1|	95.57	203	9	0	91	699	1	203	3e-67	216	Vacuolar protein sorting-associated protein 32 isoform 1 [Theobroma
CO000478	gi|728821052|gb|KHG04145.1|	99.58	239	1	0	3	719	49	287	1e-165	468	ATP synthase subunit beta, mitochondrial [Gossypium arboreum]
CO000479	gi|73761685|gb|AAZ83342.1|	99.62	263	1	0	58	846	1	263	3e-173	489	ACC oxidase 1 [Gossypium hirsutum]
CO000481	gi|728841771|gb|KHG21214.1|	100	155	0	0	247	711	58	212	2e-112	320	Transmembrane protein [Gossypium arboreum]
CO000482	gi|258489633|gb|ACV72640.1|	99.2	251	2	0	27	779	505	755	2e-178	519	sucrose synthase 1 [Gossypium hirsutum]
CO000483	gi|590727483|ref|XP_007099586.1|	44.5	218	118	9	153	797	22	231	2e-54	186	Ribonuclease 2, putative [Theobroma cacao]
CO000484	gi|590642740|ref|XP_007030603.1|	90.09	222	22	0	77	742	12	233	7e-131	379	Ribose 5-phosphate isomerase, type A protein [Theobroma cacao]
CO000485	gi|400198|sp|P31336.1|PST2_GOSHI	99.05	105	1	0	11	325	1	105	5e-52	169	PST2_GOSHI RecName: Full=Photosystem II 5 kDa protein, chloroplastic;
CO000486	gi|119888006|gb|ABM05955.1|	78.35	97	21	0	143	433	1	97	6e-44	155	proline-rich protein [Gossypium hirsutum]
CO000487	gi|728821138|gb|KHG04193.1|	98.84	346	4	0	152	1189	1	346	0	670	Asparticase [Gossypium arboreum]
CO000488	gi|3319882|emb|CAA06245.1|	96.22	238	9	0	1	714	78	315	9e-165	469	elongation factor 1-alpha (EF1-a) [Cicer arietinum]
CO000489	gi|590572203|ref|XP_007011792.1|	90.07	272	27	0	3	818	214	485	4e-161	467	Uncharacterized protein TCM_036954 [Theobroma cacao]
CO000490	gi|590573793|ref|XP_007012220.1|	85.04	234	31	3	3	692	147	377	8e-117	348	Zinc finger C-x8-C-x5-C-x3-H type family protein, putative [Theobroma
CO000491	gi|728835296|gb|KHG14739.1|	100	151	0	0	3	455	397	547	1e-97	304	Cystathionine gamma-synthase, chloroplastic -like protein
CO000492	gi|3913661|sp|P81373.1|FERB_ALOMA	81.58	76	14	0	3	230	23	98	2e-37	131	FERB_ALOMA RecName: Full=Ferredoxin-B; Short=Fd B [Alocasia macrorrhizos]
CO000493	gi|728811949|gb|KHG00569.1|	96.43	280	10	0	1	840	162	441	0	541	GDP-L-galactose phosphorylase 1 -like protein [Gossypium arboreum]
CO000494	gi|728842959|gb|KHG22402.1|	100	110	0	0	69	398	1	110	4e-47	158	V-type proton ATPase subunit G1 -like protein [Gossypium arboreum]
CO000495	gi|728807609|gb|KHF97688.1|	99.05	316	3	0	3	950	106	421	0	628	Delta-aminolevulinic acid dehydratase, chloroplastic -like protein
CO000496	gi|728838164|gb|KHG17607.1|	100	157	0	0	24	494	1	157	1e-112	327	MLP-like protein 31 [Gossypium arboreum]
CO000497	gi|590722531|ref|XP_007051921.1|	80.5	282	54	2	9	851	11	290	1e-149	438	S-adenosyl-L-methionine-dependent methyltransferases superfamily
CO000498	gi|728808180|gb|KHF98104.1|	71.21	66	19	1	3	200	209	258	2e-19	89	Lactoylglutathione lyase [Gossypium arboreum]
CO000499	gi|728822729|gb|KHG04970.1|	100	255	0	0	6	770	1	255	0	529	Stem-specific TSJT1 [Gossypium arboreum]
CO000501	gi|568833569|ref|XP_006470961.1|	78.16	174	38	0	1	522	915	1088	6e-82	275	PREDICTED: leucine--tRNA ligase, cytoplasmic-like isoform X1 [Citrus
CO000502	gi|694383809|ref|XP_009367837.1|	94.94	79	4	0	277	513	4	82	2e-48	162	PREDICTED: probable aquaporin PIP1-2 [Pyrus x bretschneideri]
CO000503	gi|700205434|gb|KGN60553.1|	98.44	64	1	0	83	274	32	95	7e-27	107	40S ribosomal protein S30-like [Cucumis sativus]
CO000504	gi|728846293|gb|KHG25736.1|	97.33	262	7	0	40	825	1	262	3e-166	480	hypothetical protein F383_04337 [Gossypium arboreum]
CO000505	gi|590684706|ref|XP_007041920.1|	97.09	172	5	0	40	555	1	172	6e-111	324	Cyclophilin-like peptidyl-prolyl cis-trans isomerase family protein
CO000506	gi|702383274|ref|XP_010064035.1|	73.81	210	55	2	41	670	1	208	5e-88	269	PREDICTED: auxin-binding protein ABP19a [Eucalyptus grandis]
CO000507	gi|728838590|gb|KHG18033.1|	98.24	227	4	0	21	701	1	227	1e-155	440	Chalcone--flavonone isomerase [Gossypium arboreum]
CO000508	gi|590588452|ref|XP_007016203.1|	79.04	167	32	1	1	492	1	167	5e-94	280	Maternal effect embryo arrest 59 [Theobroma cacao]
CO000509	gi|590699687|ref|XP_007045988.1|	75.61	328	80	3	62	1045	1	325	2e-116	350	Uncharacterized protein TCM_011628 [Theobroma cacao]
CO000510	gi|728833467|gb|KHG12910.1|	99.54	219	1	0	44	700	1	219	3e-163	458	60S ribosomal L10 [Gossypium arboreum]
CO000511	gi|590572073|ref|XP_007011762.1|	73.63	182	46	3	70	609	1	177	4e-62	200	Uncharacterized protein TCM_036939 [Theobroma cacao]
CO000512	gi|728846019|gb|KHG25462.1|	100	167	0	0	107	607	1	167	3e-110	326	60S acidic ribosomal P0 [Gossypium arboreum]
CO000513	gi|728834166|gb|KHG13609.1|	95.44	241	11	0	33	755	1	241	5e-145	414	hypothetical protein F383_19952 [Gossypium arboreum]
CO000514	gi|728844272|gb|KHG23715.1|	87.5	48	6	1	70	213	1	47	5e-21	89	Metallothionein-like protein type 3 [Gossypium arboreum]
CO000515	gi|590573793|ref|XP_007012220.1|	89.04	365	40	1	2	1096	14	377	0	580	Zinc finger C-x8-C-x5-C-x3-H type family protein, putative [Theobroma
CO000517	gi|728835619|gb|KHG15062.1|	99.17	240	2	0	94	813	29	268	1e-175	496	Cysteinease RD19a -like protein [Gossypium arboreum]
CO000518	gi|119657099|gb|ABL86674.1|	100	111	0	0	542	874	184	294	2e-60	204	PDF [Gossypium barbadense]
CO000519	gi|590582936|ref|XP_007014761.1|	84.03	119	19	0	68	424	1	119	4e-62	199	Uncharacterized protein TCM_040264 [Theobroma cacao]
CO000520	gi|728824409|gb|KHG05763.1|	100	110	0	0	79	408	1	110	4e-51	169	40S ribosomal S26-3 -like protein [Gossypium arboreum]
CO000521	gi|728848500|gb|KHG27943.1|	100	163	0	0	2	490	337	499	9e-105	323	Uncharacterized protein F383_15837 [Gossypium arboreum]
CO000522	gi|728843644|gb|KHG23087.1|	99.15	117	1	0	1	351	2	118	4e-79	238	Putative lipid-transfer DIR1 -like protein [Gossypium arboreum]
CO000523	gi|62956022|gb|AAY23356.1|	97.58	289	7	0	2	868	6	294	3e-177	504	3-ketoacyl-CoA reductase 3 [Gossypium hirsutum]
CO000524	gi|728835768|gb|KHG15211.1|	89.25	214	23	0	406	1047	3	216	2e-133	388	Salt tolerance -like protein [Gossypium arboreum]
CO000525	gi|73761683|gb|AAZ83341.1|	100	156	0	0	17	484	1	156	1e-88	266	ubiquitin extension protein [Gossypium hirsutum]
CO000526	gi|728850150|gb|KHG29593.1|	97.72	219	5	0	64	720	1	219	2e-160	451	putative glutathione S-transferase [Gossypium arboreum]
CO000527	gi|375873954|gb|AFA89864.1|	100	149	0	0	53	499	1	149	6e-102	298	calmodulin 4 [Lilium longiflorum]
CO000528	gi|728829227|gb|KHG08670.1|	99.62	262	1	0	103	888	1	262	0	519	mitochondrial 2-oxoglutarate/malate carrier [Gossypium arboreum]
CO000530	gi|728839972|gb|KHG19415.1|	100	244	0	0	60	791	1	244	3e-142	407	60S ribosomal L7a [Gossypium arboreum]
CO000531	gi|685263732|ref|XP_009106141.1|	89.74	39	4	1	159	275	1	38	1e-13	72	PREDICTED: small EDRK-rich factor 2 [Brassica rapa]
CO000532	gi|728840861|gb|KHG20304.1|	100	75	0	0	114	338	34	108	3e-49	164	RPM1-interacting 4 -like protein [Gossypium arboreum]
CO000533	gi|728846656|gb|KHG26099.1|	99.36	312	2	0	3	938	618	929	0	620	Uncharacterized protein F383_09262 [Gossypium arboreum]
CO000534	gi|728824570|gb|KHG05838.1|	99.35	310	2	0	207	1136	1	310	0	538	Organic cation/carnitine transporter 7 [Gossypium arboreum]
CO000535	gi|728817686|gb|KHG02540.1|	98.21	168	3	0	2	505	1141	1308	7e-102	331	Ethylene-insensitive protein 2 [Gossypium arboreum]
CO000536	gi|728842314|gb|KHG21757.1|	98.36	183	3	1	1	549	3	182	5e-129	370	Putative axial regulator YABBY 2 -like protein [Gossypium arboreum]
CO000537	gi|728848485|gb|KHG27928.1|	99	100	1	0	18	317	1	100	2e-60	190	Cytochrome c oxidase subunit 6a, mitochondrial -like protein
CO000538	gi|590611763|ref|XP_007022196.1|	88.99	227	25	0	3	683	153	379	4e-127	376	PfkB-like carbohydrate kinase family protein [Theobroma cacao]
CO000539	gi|590597892|ref|XP_007018742.1|	75.83	302	64	4	38	916	1	297	6e-146	422	Phosphate-responsive 1 family protein [Theobroma cacao]
CO000540	gi|731387303|ref|XP_010649201.1|	78.1	137	30	1	156	566	52	186	5e-69	218	PREDICTED: probable calcium-binding protein CML41 [Vitis vinifera]
CO000541	gi|728834714|gb|KHG14157.1|	72.73	33	5	1	169	255	16	48	2e-07	50.1	hypothetical protein F383_19831 [Gossypium arboreum]
CO000542	gi|728834733|gb|KHG14176.1|	66.36	110	37	1	3	332	1559	1636	6e-34	135	Bahcc1 [Gossypium arboreum]
CO000543	gi|590575197|ref|XP_007012618.1|	79.86	139	28	0	61	477	1	139	2e-59	192	Uncharacterized protein TCM_037511 [Theobroma cacao]
CO000544	gi|728822252|gb|KHG04730.1|	98.75	80	1	0	39	278	1	80	1e-30	123	Peroxisomal membrane 13 -like protein [Gossypium arboreum]
CO000545	gi|728849329|gb|KHG28772.1|	62.79	43	16	1	44	172	23	62	2e-06	55.1	Gramicidin S synthase 2 [Gossypium arboreum]
CO000546	gi|590638663|ref|XP_007029455.1|	95	280	14	0	5	844	98	377	0	528	Eukaryotic release factor 1 (eRF1) family protein isoform 1
CO000547	gi|728813515|gb|KHG01226.1|	99.44	360	2	0	118	1197	1	360	0	679	hypothetical protein F383_23505 [Gossypium arboreum]
CO000548	gi|728839738|gb|KHG19181.1|	100	114	0	0	27	368	1	114	5e-76	233	DNA-directed RNA polymerase II subunit RPB11 -like protein
CO000549	gi|728812558|gb|KHG00889.1|	99.51	204	1	0	41	652	1	204	2e-130	376	60S ribosomal L15 [Gossypium arboreum]
CO000550	gi|229368458|gb|ACQ59095.1|	100	250	0	0	63	812	1	250	1e-180	506	caffeoyl CoA O-methyltransferase 1 [Gossypium hirsutum]
CO000551	gi|728825598|gb|KHG06322.1|	97.33	225	6	0	56	730	25	249	8e-137	402	Inactive beta-amylase 9 -like protein [Gossypium arboreum]
CO000552	gi|728830874|gb|KHG10317.1|	98.5	133	2	0	361	759	1	133	5e-79	256	hypothetical protein F383_15240 [Gossypium arboreum]
CO000553	gi|590570340|ref|XP_007011313.1|	74.77	107	27	2	28	348	91	195	3e-49	168	RING/U-box superfamily protein [Theobroma cacao]
CO000554	gi|728844880|gb|KHG24323.1|	100	65	0	0	349	543	145	209	1e-34	131	VPS28-2: Vacuolar protein sorting-associated protein 28 2
CO000555	gi|728810333|gb|KHF99563.1|	99.22	129	1	0	59	445	1	129	2e-69	215	Photosystem I reaction center subunit psaK, chloroplastic -like
CO000556	gi|728830511|gb|KHG09954.1|	100	113	0	0	41	379	1	113	2e-48	162	60S ribosomal L22-2 -like protein [Gossypium arboreum]
CO000557	gi|728829018|gb|KHG08461.1|	100	245	0	0	1	735	342	586	3e-168	486	hypothetical protein F383_14719 [Gossypium arboreum]
CO000558	gi|728807211|gb|KHF97417.1|	99.4	168	1	0	70	573	1	168	3e-107	315	Translationally-controlled tumor [Gossypium arboreum]
CO000559	gi|590657445|ref|XP_007034566.1|	90.67	268	24	1	65	865	104	371	3e-155	452	Glutamine synthetase 2 [Theobroma cacao]
CO000560	gi|728812228|gb|KHG00721.1|	98.99	99	1	0	112	408	22	120	1e-64	203	Methionine--tRNA ligase [Gossypium arboreum]
CO000561	gi|728821976|gb|KHG04587.1|	100	55	0	0	155	319	24	78	2e-34	125	Metallothionein-like protein type 2 [Gossypium arboreum]
CO000562	gi|590622802|ref|XP_007025148.1|	96	250	9	2	127	873	1	249	2e-172	489	Chlorophyll a-b binding protein, chloroplastic [Theobroma cacao]
CO000563	gi|590568247|ref|XP_007010737.1|	87.02	208	26	1	54	674	1	208	2e-93	280	Alpha chain of nascent polypeptide associated complex [Theobroma
CO000564	gi|728846881|gb|KHG26324.1|	67.21	122	40	1	55	420	35	120	4e-44	154	High mobility group B 3 -like protein [Gossypium arboreum]
CO000565	gi|590571705|ref|XP_007011668.1|	87.1	93	12	0	87	365	1	93	2e-53	174	Membrane-associated progesterone binding protein 2 [Theobroma
CO000566	gi|670445861|ref|XP_008663191.1|	98.57	140	2	0	41	460	32	171	5e-75	231	PREDICTED: histone H3.2-like [Zea mays]
CO000567	gi|728839658|gb|KHG19101.1|	96.43	224	8	0	2	673	486	709	6e-147	437	Protein FAR-RED ELONGATED HYPOCOTYL 3 [Gossypium arboreum]
CO000568	gi|430764909|gb|AGA62462.1|	99.24	397	3	0	17	1207	1	397	0	681	heat shock protein 90 [Gossypium hirsutum]
CO000569	gi|211906460|gb|ACJ11723.1|	98.43	254	4	0	67	828	1	254	4e-154	443	triosephosphate isomerase [Gossypium hirsutum]
CO000570	gi|728849911|gb|KHG29354.1|	94.03	134	8	0	39	440	21	154	5e-81	246	50S ribosomal L35, chloroplastic [Gossypium arboreum]
CO000571	gi|590644284|ref|XP_007031040.1|	97.33	187	5	0	62	622	1	187	5e-124	358	Ribosomal protein L18 [Theobroma cacao]
CO000572	gi|728835750|gb|KHG15193.1|	94.89	235	12	1	3	707	485	718	2e-135	407	Endoplasmin [Gossypium arboreum]
CO000573	gi|728838595|gb|KHG18038.1|	86.67	30	4	0	220	309	292	321	2e-07	60.1	Golgi to ER traffic 4 [Gossypium arboreum]
CO000575	gi|62766606|gb|AAX99411.1|	96.15	104	4	0	3	314	331	434	7e-58	195	patatin-like protein [Gossypium hirsutum]
CO000576	gi|590632681|ref|XP_007027908.1|	80.72	249	48	0	38	784	1	249	3e-138	397	Short chain alcohol dehydrogenase, putative [Theobroma cacao]
CO000577	gi|590632708|ref|XP_007027916.1|	99.32	146	1	0	106	543	1	146	9e-100	295	Ubiquitin E2 variant 1D-4 [Theobroma cacao]
CO000578	gi|728832010|gb|KHG11453.1|	99.57	231	1	0	41	733	1	231	1e-128	372	Oxygen-evolving enhancer 3, chloroplastic [Gossypium arboreum]
CO000579	gi|728832671|gb|KHG12114.1|	99.48	194	1	0	94	675	1	194	4e-112	330	CASP-like protein [Gossypium arboreum]
CO000580	gi|110931856|gb|ABH02927.1|	85.37	41	6	0	38	160	32	72	2e-16	79.7	MYB transcription factor MYB140 [Glycine max]
CO000581	gi|728832134|gb|KHG11577.1|	99.07	215	2	0	1	645	186	400	1e-134	394	Diaminopimelate epimerase, chloroplastic -like protein [Gossypium
CO000582	gi|728837064|gb|KHG16507.1|	99.51	203	1	0	1	609	361	563	7e-146	427	Delta(24)-sterol reductase [Gossypium arboreum]
CO000583	gi|728808998|gb|KHF98688.1|	99.42	171	1	0	52	564	1	171	2e-91	275	Photosystem I reaction center subunit N, chloroplastic -like
CO000584	gi|590632142|ref|XP_007027758.1|	82.71	214	33	2	55	684	1	214	1e-105	314	Uncharacterized protein TCM_022606 [Theobroma cacao]
CO000585	gi|590588009|ref|XP_007016106.1|	94.94	158	8	0	36	509	1	158	4e-111	324	HSP20-like chaperones superfamily protein [Theobroma cacao]
CO000586	gi|728836374|gb|KHG15817.1|	100	228	0	0	195	878	1	228	8e-162	462	DNA polymerase III subunit alpha [Gossypium arboreum]
CO000587	gi|414876915|tpg|DAA54046.1|	98.21	112	2	0	2	337	31	142	2e-57	185	TPA: hypothetical protein ZEAMMB73_788031 [Zea mays]
CO000588	gi|596194522|ref|XP_007223557.1|	62.62	107	31	1	28	321	1	107	3e-23	96.7	hypothetical protein PRUPE_ppa013722mg [Prunus persica]
CO000589	gi|590583642|ref|XP_007014956.1|	81.23	357	63	1	3	1061	28	384	0	587	Leucine-rich repeat (LRR) family protein [Theobroma cacao]
CO000590	gi|354620273|gb|AER29900.1|	100	157	0	0	28	498	1	157	2e-114	332	MLP-like protein [Gossypium barbadense]
CO000591	gi|590672356|ref|XP_007038588.1|	91.28	195	17	1	57	641	1	192	3e-115	341	Arginine/serine-rich splicing factor 35 [Theobroma cacao]
CO000592	gi|728832193|gb|KHG11636.1|	95.02	221	10	1	2	661	278	498	5e-143	417	4-coumarate--CoA ligase-like 10 [Gossypium arboreum]
CO000593	gi|728839138|gb|KHG18581.1|	93.04	230	16	1	31	720	1	228	2e-87	270	hypothetical protein F383_08798 [Gossypium arboreum]
CO000594	gi|728812167|gb|KHG00690.1|	96.48	227	8	0	70	750	1	227	3e-158	451	Proactivator polypeptide [Gossypium arboreum]
CO000595	gi|545370444|ref|XP_005649861.1|	95.56	180	8	0	3	542	176	355	3e-124	363	5'-adenylylsulfate reductase [Coccomyxa subellipsoidea C-169]
CO000596	gi|115338597|gb|ABI94388.1|	100	278	0	0	7	840	24	301	0	572	isopentyl diphosphate isomerase [Gossypium barbadense]
CO000597	gi|728844745|gb|KHG24188.1|	98.27	231	4	0	1	693	22	252	6e-166	468	Acyl-protein thioesterase 1 [Gossypium arboreum]
CO000598	gi|590564683|ref|XP_007009733.1|	100	142	0	0	28	453	1	142	6e-98	288	Ribosomal protein S12/S23 family protein isoform 1 [Theobroma
CO000599	gi|590655761|ref|XP_007034078.1|	71.19	177	40	1	61	558	1	177	3e-67	213	Ribosomal protein L12/ ATP-dependent Clp protease adaptor protein
CO000600	gi|728840301|gb|KHG19744.1|	98.22	169	3	0	3	509	235	403	3e-89	276	Luminal-binding 5 [Gossypium arboreum]
CO000601	gi|703125023|ref|XP_010103203.1|	96.62	237	8	0	2	712	57	293	1e-169	481	NADH dehydrogenase [ubiquinone] flavoprotein 1 [Morus notabilis]
CO000602	gi|590594938|ref|XP_007017980.1|	92.75	138	10	0	3	416	82	219	1e-86	262	Lysine decarboxylase family protein, putative isoform 1 [Theobroma
CO000603	gi|728816340|gb|KHG02126.1|	100	256	0	0	37	804	1	256	6e-169	478	40S ribosomal S4 [Gossypium arboreum]
CO000604	gi|728811219|gb|KHG00077.1|	98.78	164	2	0	99	590	9	172	4e-107	317	29 kDa ribonucleoprotein A, chloroplastic [Gossypium arboreum]
CO000605	gi|728836755|gb|KHG16198.1|	98.67	225	3	0	1	675	632	856	8e-124	384	Heat shock 70 kDa 15 -like protein [Gossypium arboreum]
CO000606	gi|728832363|gb|KHG11806.1|	96.09	128	5	0	3	386	34	161	2e-65	205	hypothetical protein F383_11017 [Gossypium arboreum]
CO000607	gi|590660036|ref|XP_007035291.1|	90.43	282	27	0	2	847	268	549	6e-175	503	GLU-ADT subunit B isoform 1 [Theobroma cacao]
CO000608	gi|728833074|gb|KHG12517.1|	98.13	214	4	0	155	796	1	214	6e-144	417	hypothetical protein F383_19498 [Gossypium arboreum]
CO000609	gi|211906454|gb|ACJ11720.1|	100	162	0	0	55	540	1	162	2e-110	322	peroxiredoxin [Gossypium hirsutum]
CO000610	gi|56121699|gb|AAV74186.1|	100	45	0	0	141	275	28	72	8e-24	97.8	metallothionein-like protein [Gossypium hirsutum]
CO000612	gi|728832692|gb|KHG12135.1|	100	191	0	0	1	573	467	657	2e-127	384	Molybdopterin biosynthesis CNX1 -like protein [Gossypium arboreum]
CO000613	gi|728849826|gb|KHG29269.1|	99.23	130	1	0	28	417	1	130	7e-78	238	Profilin-1 [Gossypium arboreum]
CO000614	gi|514724917|ref|XP_004955612.1|	99.1	111	1	0	83	415	16	126	4e-80	243	PREDICTED: PHD finger-like domain-containing protein 5B-like
CO000615	gi|728839744|gb|KHG19187.1|	92.75	138	10	0	48	461	1	138	7e-82	247	40S ribosomal S12 [Gossypium arboreum]
CO000616	gi|728850847|gb|KHG30290.1|	98.73	158	2	0	82	555	24	181	4e-107	315	Ran-binding 1 c -like protein [Gossypium arboreum]
CO000617	gi|731387303|ref|XP_010649201.1|	66.33	196	66	3	42	629	6	186	1e-72	227	PREDICTED: probable calcium-binding protein CML41 [Vitis vinifera]
CO000618	gi|40850676|gb|AAR23816.2|	95.02	221	11	0	20	682	1	221	5e-129	381	betaine-aldehyde dehydrogenase [Gossypium hirsutum]
CO000619	gi|728833253|gb|KHG12696.1|	99.48	191	1	0	63	635	1	191	2e-127	367	Small heat shock, chloroplastic [Gossypium arboreum]
CO000620	gi|728817686|gb|KHG02540.1|	93.51	154	10	0	1	462	820	973	3e-88	288	Ethylene-insensitive protein 2 [Gossypium arboreum]
CO000621	gi|14334057|gb|AAK60517.1|AF332974_1	99.38	160	1	0	61	540	1	160	2e-108	328	AF332974_1 P450 monooxygenase [Gossypium arboreum]
CO000622	gi|728849176|gb|KHG28619.1|	87.18	39	5	0	15	131	613	651	4e-32	84.3	E3 ubiquitin ligase BIG BROTHER [Gossypium arboreum]
CO000623	gi|590699738|ref|XP_007045996.1|	98.6	215	3	0	7	651	208	422	2e-134	396	26S proteasome non-ATPase regulatory subunit 11 [Theobroma cacao]
CO000624	gi|728814490|gb|KHG01555.1|	95.22	335	13	3	8	1003	238	571	0	595	Transketolase, chloroplastic [Gossypium arboreum]
CO000625	gi|728832720|gb|KHG12163.1|	100	166	0	0	109	606	1	166	2e-114	338	putative phospholipid hydroperoxide glutathione peroxidase
CO000626	gi|728843890|gb|KHG23333.1|	99.16	237	2	0	49	759	1	237	1e-157	448	hypothetical protein F383_30224 [Gossypium arboreum]
CO000627	gi|728829212|gb|KHG08655.1|	99.44	180	1	0	103	642	22	201	2e-113	333	Peptidyl-prolyl cis-trans isomerase CYP20-1 -like protein
CO000628	gi|728848790|gb|KHG28233.1|	97.46	197	5	1	1	591	2	197	4e-134	384	putative C24B11.05 [Gossypium arboreum]
CO000629	gi|728835146|gb|KHG14589.1|	98.2	111	2	0	21	353	13	123	6e-70	216	60S ribosomal L36-2 -like protein [Gossypium arboreum]
CO000630	gi|575502405|gb|AHG97388.1|	97.22	288	8	0	4	867	212	499	0	566	putative hydroxycinnamoyl CoA shikimate/quinate hydroxycinnamoyl
CO000631	gi|728829444|gb|KHG08887.1|	98.66	149	2	0	120	566	1	149	4e-89	269	Histidine-containing phosphotransfer 5 -like protein [Gossypium
CO000632	gi|728823836|gb|KHG05484.1|	97.64	127	3	0	3	383	123	249	1e-59	193	40S ribosomal S6 [Gossypium arboreum]
CO000634	gi|728833108|gb|KHG12551.1|	99.6	253	1	0	6	764	306	558	1e-176	512	Protein phosphatase 2C 16 -like protein [Gossypium arboreum]
CO000635	gi|590704220|ref|XP_007047098.1|	85.99	157	22	0	2	472	224	380	6e-81	233	Tetratricopeptide repeat-like superfamily protein [Theobroma cacao]
CO000636	gi|40850676|gb|AAR23816.2|	83.01	412	61	6	374	1582	84	490	0	644	betaine-aldehyde dehydrogenase [Gossypium hirsutum]
CO000637	gi|728811583|gb|KHG00293.1|	96.91	194	6	0	24	605	1	194	7e-87	265	Gamma-aminobutyric acid receptor alpha-like protein [Gossypium
CO000638	gi|728849093|gb|KHG28536.1|	100	241	0	0	7	729	416	656	2e-164	483	Plasma membrane ATPase 4 [Gossypium arboreum]
SRS0001	gi|449506440|ref|XP_004162750.1|	93.55	31	2	0	3	95	391	421	8e-13	68.2	PREDICTED: LOW QUALITY PROTEIN: BAHD acyltransferase DCR-like
SRS0015	gi|566205135|ref|XP_006375694.1|	97.67	43	1	0	1	129	2	44	3e-26	98.2	hypothetical protein POPTR_0014s19710g [Populus trichocarpa]
SRS0019	gi|728846685|gb|KHG26128.1|	83.78	37	6	0	15	125	1	37	5e-11	63.5	Putative glucose-6-phosphate 1-epimerase [Gossypium arboreum]
SRS0026	gi|590594308|ref|XP_007017815.1|	77.55	49	11	0	1	147	68	116	2e-18	81.3	Chaperone DnaJ-domain superfamily protein, putative [Theobroma
SRS0028	gi|728843720|gb|KHG23163.1|	96.3	27	1	0	70	150	1	27	3e-09	56.6	Chaperone DnaJ [Gossypium arboreum]
SRS0041	gi|496883491|ref|WP_009396816.1|	98.25	57	1	0	171	1	114	170	9e-17	78.6	sporulation repeat-containing protein [Pseudomonas putida]
SRS0043	gi|590575616|ref|XP_007012737.1|	68.18	44	14	1	173	42	5	45	3e-10	58.9	Uncharacterized protein TCM_037595 [Theobroma cacao]
SRS0045	gi|657978184|ref|XP_008381022.1|	96.67	30	1	0	85	174	1409	1438	2e-10	62.8	PREDICTED: putative 1-phosphatidylinositol-3-phosphate 5-kinase FAB1D
SRS0051	gi|590588217|ref|XP_007016155.1|	82.26	62	11	0	3	188	2	63	1e-27	111	Cytochrome P450, family 86, subfamily A, polypeptide 1 [Theobroma
SRS0052	gi|590589331|ref|XP_007016416.1|	87.1	62	8	0	2	187	44	105	1e-29	114	CAX interacting protein 4 isoform 1 [Theobroma cacao]
SRS0076	gi|728842605|gb|KHG22048.1|	100	70	0	0	3	212	73	142	2e-46	154	(+)-delta-cadinene synthase isozyme A [Gossypium arboreum]
SRS0077	gi|23505684|gb|AAN28922.1|	94.29	70	4	0	2	211	268	337	7e-40	142	4-hydroxyphenylpyruvate dioxygenase [Abutilon theophrasti]
SRS0086	gi|728813604|gb|KHG01264.1|	100	61	0	0	38	220	178	238	5e-07	53.9	Nucleolar and coiled-body phosphoprotein 1 [Gossypium arboreum]
SRS0094	gi|3153151|emb|CAA06961.1|	95.74	47	2	0	1	141	28	74	3e-24	94.4	chlorophyll a/b-binding protein [Hordeum vulgare subsp. vulgare]
SRS0096	gi|728836267|gb|KHG15710.1|	97.83	46	1	0	3	140	436	481	6e-23	99	hypothetical protein F383_10492 [Gossypium arboreum]
SRS0097	gi|590590274|ref|XP_007016687.1|	95.59	68	3	0	2	205	146	213	2e-39	137	Leucine-rich repeat (LRR) family protein isoform 2 [Theobroma
SRS0104	gi|590565691|ref|XP_007010019.1|	90	50	5	0	94	243	1	50	8e-21	90.9	RNA-binding family protein with retrovirus zinc finger-like domain
SRS0105	gi|728827714|gb|KHG07318.1|	95.24	63	3	0	17	205	1	63	1e-31	123	L-ascorbate oxidase [Gossypium arboreum]
SRS0106	gi|728845559|gb|KHG25002.1|	100	81	0	0	1	243	532	612	1e-47	169	Gba2 [Gossypium arboreum]
SRS0115	gi|728838368|gb|KHG17811.1|	97.62	84	2	0	1	252	160	243	6e-42	144	60S ribosomal L7-4 -like protein [Gossypium arboreum]
SRS0120	gi|728818662|gb|KHG02876.1|	100	28	0	0	7	90	137	164	5e-11	63.5	hypothetical protein F383_26328 [Gossypium arboreum]
SRS0121	gi|728839290|gb|KHG18733.1|	96.43	84	3	0	4	255	9	92	5e-51	165	1-aminocyclopropane-1-carboxylate oxidase [Gossypium arboreum]
SRS0125	gi|728843062|gb|KHG22505.1|	72.84	81	22	0	1	243	261	341	2e-26	109	Protein FRIGIDA -like protein [Gossypium arboreum]
SRS0138	gi|728815247|gb|KHG01782.1|	100	89	0	0	3	269	101	189	2e-45	154	30S ribosomal S11 [Gossypium arboreum]
SRS0140	gi|728824849|gb|KHG05977.1|	92.73	55	4	0	3	167	174	228	4e-26	104	hypothetical protein F383_32460 [Gossypium arboreum]
SRS0141	gi|728850320|gb|KHG29763.1|	96.43	28	1	0	185	268	59	86	2e-15	63.2	UBX domain-containing 7 [Gossypium arboreum]
SRS0144	gi|590686682|ref|XP_007042451.1|	92.11	38	3	0	1	114	379	416	7e-15	77	Plant U-box 26 [Theobroma cacao]
SRS0150	gi|603473297|gb|AHS75148.1|	97.67	43	1	0	146	18	101	143	2e-18	82.4	hypothetical protein AU59_23750, partial [Salmonella enterica
SRS0153	gi|728824787|gb|KHG05948.1|	100	53	0	0	3	161	499	551	4e-25	106	Myb-related 3R-1 -like protein [Gossypium arboreum]
SRS0156	gi|590593490|ref|XP_007017581.1|	74.42	43	11	0	3	131	259	301	5e-12	68.6	20S proteasome alpha subunit F2 [Theobroma cacao]
SRS0157	gi|728838068|gb|KHG17511.1|	100	95	0	0	2	286	463	557	4e-59	198	Dihydroxy-acid dehydratase [Gossypium arboreum]
SRS0162	gi|728847890|gb|KHG27333.1|	93.75	32	2	0	2	97	128	159	2e-11	65.1	Pathogenesis-related STH-2 [Gossypium arboreum]
SRS0166	gi|728843969|gb|KHG23412.1|	100	64	0	0	3	194	100	163	3e-36	135	Anthocyanidin 3-O-glucosyltransferase 2 [Gossypium arboreum]
SRS0168	gi|728849936|gb|KHG29379.1|	82.35	68	12	0	2	205	983	1050	1e-10	65.5	Protein argonaute 1 -like protein [Gossypium arboreum]
SRS0170	gi|643702030|gb|KDP20462.1|	67.74	93	30	0	21	299	12	104	4e-36	126	hypothetical protein JCGZ_06007 [Jatropha curcas]
SRS0175	gi|728840257|gb|KHG19700.1|	100	83	0	0	1	249	367	449	7e-52	176	GTPase-activating gyp1 [Gossypium arboreum]
SRS0177	gi|728813416|gb|KHG01197.1|	100	102	0	0	1	306	262	363	2e-67	214	UDP-arabinopyranose mutase 1 [Gossypium arboreum]
SRS0182	gi|728848464|gb|KHG27907.1|	100	35	0	0	2	106	716	750	4e-14	75.5	Serine-threonine kinase receptor-associated [Gossypium arboreum]
SRS0184	gi|728839255|gb|KHG18698.1|	100	52	0	0	1	156	440	491	2e-27	112	Serine carboxypeptidase-like 20 [Gossypium arboreum]
SRS0185	gi|566193746|ref|XP_006377319.1|	63.64	55	20	0	1	165	13	67	6e-19	82	hypothetical protein POPTR_0011s04855g [Populus trichocarpa]
SRS0187	gi|225449557|ref|XP_002283841.1|	81.63	49	9	0	6	152	147	195	7e-07	53.9	PREDICTED: CASP-like protein 4C1 [Vitis vinifera]
SRS0191	gi|728833369|gb|KHG12812.1|	100	46	0	0	1	138	144	189	4e-25	101	Aquaporin PIP1-2 -like protein [Gossypium arboreum]
SRS0195	gi|728823401|gb|KHG05284.1|	94.87	78	4	0	54	287	1	78	6e-25	104	Protein grpE [Gossypium arboreum]
SRS0198	gi|728842162|gb|KHG21605.1|	100	29	0	0	1	87	58	86	2e-10	61.2	hypothetical protein F383_00058 [Gossypium arboreum]
SRS0199	gi|728834242|gb|KHG13685.1|	61.18	85	21	2	41	259	39	123	3e-22	92.4	Cullin-4 [Gossypium arboreum]
SRS0200	gi|731397088|ref|XP_010652758.1|	73.97	73	19	0	38	256	311	383	4e-29	116	PREDICTED: cytochrome P450 81E8 isoform X1 [Vitis vinifera]
SRS0201	gi|643734054|gb|KDP40897.1|	67.47	83	26	1	86	331	17	99	3e-33	122	hypothetical protein JCGZ_24896 [Jatropha curcas]
SRS0203	gi|590661150|ref|XP_007035594.1|	68.29	41	13	0	2	124	256	296	2e-09	62.4	ARM repeat superfamily protein [Theobroma cacao]
SRS0204	gi|58578274|emb|CAI48073.1|	98.25	57	1	0	5	175	36	92	6e-34	120	60S ribosomal protein L37a [Capsicum chinense]
SRS0206	gi|118483238|gb|ABK93522.1|	97.83	92	2	0	62	337	1	92	9e-44	147	unknown [Populus trichocarpa]
SRS0208	gi|728849395|gb|KHG28838.1|	93.55	62	4	0	27	212	323	384	6e-28	113	hypothetical protein F383_10336 [Gossypium arboreum]
SRS0210	gi|728829658|gb|KHG09101.1|	98.82	85	1	0	2	256	749	833	2e-46	167	Potassium transporter 2 -like protein [Gossypium arboreum]
SRS0213	gi|499273696|ref|WP_010971089.1|	93.91	115	7	0	1	345	13	127	1e-70	222	magnesium transporter [Agrobacterium fabrum]
SRS0214	gi|590592876|ref|XP_007017403.1|	93.02	43	3	0	1	129	484	526	2e-17	85.5	Cytochrome P450, family 82, subfamily C, polypeptide 4 [Theobroma
SRS0217	gi|719967777|ref|XP_010262893.1|	87.23	47	6	1	1	141	1	46	2e-20	85.5	PREDICTED: uncharacterized protein LOC104601299 [Nelumbo nucifera]
SRS0218	gi|590570049|ref|XP_007011240.1|	91.25	80	7	0	3	242	357	436	1e-41	150	CBL-interacting protein kinase 10 [Theobroma cacao]
SRS0219	gi|590661074|ref|XP_007035574.1|	86.36	44	6	0	104	235	214	257	5e-30	84	Alanine-tRNA ligases,nucleic acid binding,ligases, forming
SRS0221	gi|590708375|ref|XP_007048259.1|	82.93	82	14	0	1	246	118	199	3e-43	148	RING/U-box superfamily protein, putative [Theobroma cacao]
SRS0223	gi|728814301|gb|KHG01496.1|	98.41	63	1	0	1	189	180	242	2e-38	137	Chlorophyll a-b binding P4, chloroplastic [Gossypium arboreum]
SRS0225	gi|728819658|gb|KHG03292.1|	100	86	0	0	1	258	17	102	7e-56	177	Small ubiquitin-related modifier 2 -like protein [Gossypium
SRS0227	gi|590613676|ref|XP_007022732.1|	82.65	98	17	1	2	295	67	163	2e-51	167	Calcium-binding EF-hand family protein, putative [Theobroma cacao]
SRS0229	gi|590564501|ref|XP_007009677.1|	87.5	112	13	1	3	335	153	264	4e-50	167	Tonneau 1b isoform 1 [Theobroma cacao]
SRS0231	gi|2500443|sp|P93377.1|RS14_TOBAC	100	37	0	0	1	111	19	55	2e-16	76.3	RS14_TOBAC RecName: Full=40S ribosomal protein S14, partial [Nicotiana
SRS0232	gi|727543955|ref|XP_010445241.1|	91.07	56	5	0	8	175	232	287	4e-24	101	PREDICTED: DNA damage-binding protein 1b-like, partial [Camelina
SRS0233	gi|19698452|gb|AAL93154.1|AF485268_1	86.07	122	15	1	1	360	154	275	6e-67	213	AF485268_1 bacterial-induced class III peroxidase [Gossypium hirsutum]
SRS0234	gi|388514875|gb|AFK45499.1|	80.65	62	12	0	1	186	80	141	3e-26	103	unknown [Lotus japonicus]
SRS0236	gi|590682488|ref|XP_007041356.1|	92.31	65	5	1	2	196	59	121	9e-12	65.9	Cytochrome P450 82C4, putative isoform 2 [Theobroma cacao]
SRS0237	gi|728848331|gb|KHG27774.1|	98.08	52	1	0	1	156	221	272	1e-26	107	Uncharacterized protein F383_05528 [Gossypium arboreum]
SRS0239	gi|590715439|ref|XP_007050196.1|	78.85	52	11	0	3	158	381	432	4e-19	90.1	Uncharacterized protein isoform 1 [Theobroma cacao]
SRS0242	gi|728841858|gb|KHG21301.1|	100	83	0	0	2	250	82	164	2e-52	170	60S ribosomal L21-1 -like protein [Gossypium arboreum]
SRS0243	gi|590680684|ref|XP_007040928.1|	73.49	83	22	1	17	265	1	68	2e-32	117	Uncharacterized protein TCM_016739 [Theobroma cacao]
SRS0248	gi|728844419|gb|KHG23862.1|	100	35	0	0	1	105	175	209	7e-14	73.6	hypothetical protein F383_08870 [Gossypium arboreum]
SRS0250	gi|590655518|ref|XP_007034011.1|	61.29	62	24	2	8	193	208	267	9e-13	71.6	Uncharacterized protein isoform 3, partial [Theobroma cacao]
SRS0252	gi|674942043|emb|CDX91447.1|	94.59	37	2	0	11	121	7	43	3e-16	75.5	BnaC04g07030D [Brassica napus]
SRS0254	gi|590711114|ref|XP_007049015.1|	98.36	61	1	0	1	183	75	135	1e-23	97.1	Ribosomal L27e protein family [Theobroma cacao]
SRS0255	gi|399240828|gb|AFP43221.1|	100	69	0	0	42	248	1	69	4e-46	151	proteinase inhibitor [Gossypium arboreum]
SRS0256	gi|728840301|gb|KHG19744.1|	97.62	84	2	0	3	254	320	403	2e-37	139	Luminal-binding 5 [Gossypium arboreum]
SRS0258	gi|728822123|gb|KHG04662.1|	93.75	32	2	0	3	98	60	91	2e-10	61.6	hypothetical protein F383_02719 [Gossypium arboreum]
SRS0259	gi|590576614|ref|XP_007013005.1|	88.57	35	4	0	166	270	39	73	2e-14	71.6	Uncharacterized protein TCM_037765 [Theobroma cacao]
SRS0260	gi|728816337|gb|KHG02123.1|	100	67	0	0	2	202	423	489	2e-39	146	Ammonium transporter 2 -like protein [Gossypium arboreum]
SRS0261	gi|728849412|gb|KHG28855.1|	98.36	61	1	0	18	200	1	61	1e-37	130	60S ribosomal L29-2 -like protein [Gossypium arboreum]
SRS0262	gi|590686390|ref|XP_007042366.1|	76.67	60	14	0	3	182	110	169	1e-29	113	CUB and sushi domain-containing protein 3 [Theobroma cacao]
SRS0264	gi|18447763|gb|AAL67992.1|	81.97	61	9	1	182	358	407	467	5e-23	101	putative serine carboxypeptidase precursor [Gossypium hirsutum]
SRS0266	gi|590587802|ref|XP_007016060.1|	75.95	79	19	2	2	238	328	403	9e-32	124	C2H2 and C2HC zinc fingers superfamily protein, putative [Theobroma
SRS0267	gi|590597028|ref|XP_007018500.1|	75	72	18	0	176	391	213	284	2e-44	117	RNA-directed DNA polymerase (Reverse transcriptase), Ribonuclease H
SRS0268	gi|728848463|gb|KHG27906.1|	98.88	89	1	0	1	267	206	294	1e-33	127	hypothetical protein F383_01469 [Gossypium arboreum]
SRS0269	gi|590670439|ref|XP_007038056.1|	89.29	28	3	0	260	343	126	153	9e-06	52.8	DEK domain-containing chromatin associated protein, putative
SRS0270	gi|590570653|ref|XP_007011400.1|	88.46	130	15	0	2	391	42	171	1e-84	256	Metallo-hydrolase/oxidoreductase superfamily protein [Theobroma
SRS0271	gi|590687259|ref|XP_007042613.1|	100	56	0	0	26	193	1	56	2e-37	129	Ribosomal protein S14p/S29e family protein [Theobroma cacao]
SRS0272	gi|345104377|gb|AEN71010.1|	81.82	55	10	0	1	165	273	327	2e-20	92.8	bacterial-induced peroxidase [Gossypium trilobum]
SRS0273	gi|728836521|gb|KHG15964.1|	97.67	86	2	0	3	260	464	549	2e-45	163	hypothetical protein F383_08595 [Gossypium arboreum]
SRS0279	gi|258489646|gb|ACV72641.1|	100	74	0	0	2	223	255	328	5e-43	152	anthocyanidin reductase 2 [Gossypium hirsutum]
SRS0281	gi|728828693|gb|KHG08136.1|	100	63	0	0	3	191	527	589	1e-34	134	Cleft lip and palate transmembrane 1 [Gossypium arboreum]
SRS0282	gi|728839278|gb|KHG18721.1|	99.12	114	1	0	58	399	1	114	9e-74	224	40S ribosomal S16 [Gossypium arboreum]
SRS0284	gi|255564597|ref|XP_002523293.1|	63.22	87	32	0	2	262	137	223	8e-27	107	ATP synthase delta chain, putative [Ricinus communis]
SRS0285	gi|590673229|ref|XP_007038833.1|	58.82	85	34	1	3	254	488	572	1e-16	84	CBS domain-containing protein with a domain of Uncharacterized
SRS0288	gi|728831819|gb|KHG11262.1|	83.87	31	5	0	7	99	319	349	2e-06	54.7	Ribosomal S12 methylthiotransferase RimO [Gossypium arboreum]
SRS0289	gi|590658093|ref|XP_007034752.1|	59.21	76	31	1	44	271	1	75	3e-12	66.2	Uncharacterized protein TCM_020619 [Theobroma cacao]
SRS0290	gi|728809120|gb|KHF98762.1|	70.49	61	18	0	2	184	22	82	2e-21	90.5	putative phospholipid-transporting ATPase DRS2 [Gossypium arboreum]
SRS0291	gi|470101658|ref|XP_004287287.1|	83.02	53	9	0	52	210	1068	1120	4e-22	99.8	PREDICTED: topless-related protein 4-like [Fragaria vesca subsp.
SRS0292	gi|728829060|gb|KHG08503.1|	97.67	43	1	0	1	129	414	456	4e-19	90.9	CBL-interacting serine/threonine-protein kinase 3 [Gossypium
SRS0294	gi|728840356|gb|KHG19799.1|	100	90	0	0	81	350	1	90	3e-46	155	hypothetical protein F383_24970 [Gossypium arboreum]
SRS0295	gi|728826871|gb|KHG06933.1|	98.59	71	1	0	3	215	201	271	3e-15	78.6	hypothetical protein F383_33789 [Gossypium arboreum]
SRS0297	gi|728820024|gb|KHG03529.1|	72.92	48	13	0	209	66	2	49	2e-09	58.5	DNA-directed RNA polymerase III subunit RPC5 [Gossypium arboreum]
SRS0298	gi|590675049|ref|XP_007039337.1|	68.42	76	22	2	64	285	9	84	5e-24	96.7	Uncharacterized protein TCM_015608 [Theobroma cacao]
SRS0299	gi|728837589|gb|KHG17032.1|	100	46	0	0	2	139	474	519	4e-21	96.7	putative E3 ubiquitin-protein ligase HERC4 [Gossypium arboreum]
SRS0302	gi|728827310|gb|KHG07128.1|	86.32	95	13	0	1	285	412	506	1e-39	147	60S ribosomal export NMD3 [Gossypium arboreum]
SRS0303	gi|590695079|ref|XP_007044790.1|	92.77	83	6	0	3	251	64	146	5e-48	159	Ribosomal protein L18e/L15 superfamily protein [Theobroma cacao]
SRS0304	gi|319433443|gb|ADV57639.1|	97.44	117	3	0	2	352	59	175	1e-63	200	copper binding protein 4 [Gossypium hirsutum]
SRS0305	gi|643716631|gb|KDP28257.1|	87.18	78	10	0	1	234	49	126	2e-43	147	hypothetical protein JCGZ_14028 [Jatropha curcas]
SRS0306	gi|590689335|ref|XP_007043198.1|	91.94	62	5	0	3	188	505	566	1e-32	129	E3 ubiquitin-protein ligase RNF25 [Theobroma cacao]
SRS0307	gi|645281366|ref|XP_008245586.1|	95.92	49	2	0	1	147	66	114	1e-23	96.7	PREDICTED: E3 ubiquitin-protein ligase SINAT3-like [Prunus mume]
SRS0308	gi|728836237|gb|KHG15680.1|	83.17	101	17	0	112	414	17	117	2e-42	145	Copper transporter 6 -like protein [Gossypium arboreum]
SRS0309	gi|728808292|gb|KHF98190.1|	92.31	52	4	0	1	156	123	174	1e-23	98.2	hypothetical protein F383_14482 [Gossypium arboreum]
SRS0310	gi|728811850|gb|KHG00491.1|	65.75	73	25	1	13	231	638	686	3e-16	83.2	Auxin response factor 10 -like protein [Gossypium arboreum]
SRS0311	gi|728849183|gb|KHG28626.1|	99.28	138	1	0	2	415	873	1010	1e-68	231	Error-prone DNA polymerase 2 [Gossypium arboreum]
SRS0313	gi|728826817|gb|KHG06907.1|	95.65	23	1	0	5	73	189	211	4e-06	53.1	Cyclin-dependent kinase inhibitor 6 -like protein [Gossypium
SRS0314	gi|448872696|gb|AGE46033.1|	89.66	87	9	0	10	270	26	112	4e-15	74.7	60S acidic ribosomal protein P2B [Elaeis guineensis]
SRS0315	gi|728833688|gb|KHG13131.1|	95.45	44	2	0	2	133	445	488	3e-17	85.9	Vacuolar-processing enzyme [Gossypium arboreum]
SRS0316	gi|590648944|ref|XP_007032291.1|	91.04	67	6	1	3	203	340	405	3e-34	131	Kinase superfamily protein isoform 2, partial [Theobroma cacao]
SRS0317	gi|728850307|gb|KHG29750.1|	94.96	119	6	0	40	396	1	119	5e-78	234	hypothetical protein F383_13023 [Gossypium arboreum]
SRS0318	gi|728809194|gb|KHF98816.1|	100	97	0	0	128	418	1	97	4e-60	189	hypothetical protein F383_17190 [Gossypium arboreum]
SRS0319	gi|728847368|gb|KHG26811.1|	97.78	135	3	0	13	417	422	556	9e-85	271	Two pore calcium channel 1 -like protein [Gossypium arboreum]
SRS0320	gi|728829758|gb|KHG09201.1|	100	139	0	0	3	419	211	349	1e-79	251	Remodeling and spacing factor 1 [Gossypium arboreum]
SRS0321	gi|728848585|gb|KHG28028.1|	100	140	0	0	1	420	12	151	4e-97	285	Ras-related RABB1c -like protein [Gossypium arboreum]
SRS0326	gi|590682373|ref|XP_007041331.1|	54.79	73	30	4	3	212	298	366	2e-07	57.8	Kinase APK1B, chloroplast, putative [Theobroma cacao]
SRS0327	gi|568852983|ref|XP_006480148.1|	59.65	57	23	0	50	220	2	58	1e-06	51.6	PREDICTED: uncharacterized protein LOC102613571 [Citrus sinensis]
SRS0331	gi|728851320|gb|KHG30763.1|	88.24	51	6	0	119	271	25	75	1e-16	77.8	Metallothionein-like protein type 2 [Gossypium arboreum]
SRS0332	gi|728821956|gb|KHG04579.1|	100	102	0	0	19	324	216	317	7e-70	221	Carbonic anhydrase, chloroplastic [Gossypium arboreum]
SRS0334	gi|255564218|ref|XP_002523106.1|	98.81	84	1	0	2	253	104	187	8e-53	173	60S ribosomal protein L18, putative [Ricinus communis]
SRS0335	gi|224104307|ref|XP_002313390.1|	75.93	54	13	1	50	211	30	79	2e-14	72.4	hypothetical protein POPTR_0009s04820g [Populus trichocarpa]
SRS0337	gi|604856260|gb|AHV84766.1|	100	73	0	0	69	287	1	73	3e-42	142	histone 4, partial [Codiaeum variegatum]
SRS0339	gi|728825299|gb|KHG06187.1|	100	69	0	0	18	224	1	69	1e-40	138	60S ribosomal L38 [Gossypium arboreum]
SRS0340	gi|675824104|gb|AIL95862.1|	91.78	73	6	0	3	221	913	985	2e-29	121	SQUAMOSA promoter binding-like transcription factor [Gossypium
SRS0342	gi|330318730|gb|AEC11025.1|	95.95	74	3	0	3	224	30	103	1e-41	142	50S ribosomal protein L15, partial [Camellia sinensis]
SRS0343	gi|195618926|gb|ACG31293.1|	100	86	0	0	37	294	11	96	3e-53	171	histone H4 [Zea mays]
SRS0344	gi|728838343|gb|KHG17786.1|	98.73	79	1	0	2	238	75	153	3e-31	117	Non-structural maintenance of chromosomes element 1 [Gossypium
SRS0345	gi|728821876|gb|KHG04546.1|	98.21	56	1	0	2	169	13	68	8e-31	114	plasma membrane proteolipid 3 [Gossypium arboreum]
SRS0346	gi|728845729|gb|KHG25172.1|	80	40	8	0	96	215	1	40	8e-12	64.7	hypothetical protein F383_09776 [Gossypium arboreum]
SRS0347	gi|695029190|ref|XP_009401999.1|	56.34	71	31	0	2	214	151	221	4e-20	90.9	PREDICTED: 23 kDa jasmonate-induced protein-like [Musa acuminata
SRS0348	gi|13161401|dbj|BAB33035.1|	96.3	54	2	0	7	168	7	60	1e-29	110	CPRD48 [Vigna unguiculata]
SRS0349	gi|728843553|gb|KHG22996.1|	98.7	77	1	0	1	231	113	189	2e-46	157	Chaperone dnaJ 20, chloroplastic -like protein [Gossypium arboreum]
SRS0350	gi|728840676|gb|KHG20119.1|	99.22	129	1	0	1	387	43	171	2e-87	260	Triosephosphate isomerase, cytosolic [Gossypium arboreum]
SRS0351	gi|728842942|gb|KHG22385.1|	98.51	67	1	0	2	202	79	145	6e-45	152	hypothetical protein F383_27796 [Gossypium arboreum]
SRS0352	gi|440494815|gb|AGC08422.1|	94.79	96	5	0	49	336	1	96	3e-49	161	lipid transfer protein [Gossypium hirsutum]
SRS0353	gi|728829088|gb|KHG08531.1|	99.31	145	1	0	441	7	450	594	6e-86	273	hypothetical protein F383_13599 [Gossypium arboreum]
SRS0354	gi|728831826|gb|KHG11269.1|	97.96	147	3	0	1	441	196	342	1e-98	295	Salicylate O-methyltransferase [Gossypium arboreum]
SRS0355	gi|315307476|gb|ADU04138.1|	100	82	0	0	21	266	1	82	5e-50	162	hypothetical protein [Gossypium hirsutum]
SRS0356	gi|590562455|ref|XP_007009091.1|	86	50	7	0	2	151	542	591	6e-19	91.3	RNI-like superfamily protein [Theobroma cacao]
SRS0357	gi|590645946|ref|XP_007031485.1|	85.71	119	17	0	90	446	1	119	3e-54	175	Proteasome assembly chaperone 3 [Theobroma cacao]
SRS0359	gi|728811172|gb|KHG00051.1|	98	50	1	1	80	229	1	49	1e-23	95.5	Cytochrome oxidase assembly 3, mitochondrial [Gossypium arboreum]
SRS0360	gi|728819101|gb|KHG03044.1|	57.5	40	17	0	412	293	67	106	3e-08	58.9	hypothetical protein F383_26668 [Gossypium arboreum]
SRS0362	gi|15593246|gb|AAL02220.1|AF410880_1	79.59	98	20	0	52	345	234	331	3e-50	171	AF410880_1 cysteine protease CP7 precursor [Frankliniella occidentalis]
SRS0363	gi|590673861|ref|XP_007039006.1|	80	80	16	1	1	240	11	88	3e-35	125	Uncharacterized protein TCM_015378 [Theobroma cacao]
SRS0364	gi|728851372|gb|KHG30815.1|	98.46	65	1	0	64	258	5	69	2e-36	128	60S ribosomal L38 [Gossypium arboreum]
SRS0365	gi|47497035|dbj|BAD19088.1|	84.85	66	10	1	23	220	55	118	7e-31	115	putative 60S ribosomal protein L39 [Oryza sativa Japonica Group]
SRS0366	gi|595790383|ref|XP_007198944.1|	75	40	10	0	148	29	1	40	2e-12	67.4	hypothetical protein PRUPE_ppa014299mg [Prunus persica]
SRS0367	gi|728810108|gb|KHF99443.1|	100	83	0	0	200	448	1	83	4e-50	168	Transcription factor BPE -like protein [Gossypium arboreum]
SRS0368	gi|728835278|gb|KHG14721.1|	96.55	29	1	0	1	87	40	68	8e-11	60.1	Putative ycf1 C-terminal part [Gossypium arboreum]
SRS0369	gi|728841458|gb|KHG20901.1|	95.35	43	2	0	205	333	36	78	7e-26	88.6	LYR motif-containing 2 [Gossypium arboreum]
SRS0371	gi|590607801|ref|XP_007021089.1|	93.46	107	7	0	7	327	114	220	2e-62	199	PsbQ-like 1 [Theobroma cacao]
SRS0373	gi|590694012|ref|XP_007044490.1|	74.07	81	21	0	23	265	1	81	4e-37	130	CDP-diacylglycerol--glycerol-3-phosphate 3-phosphatidyltransferase,
SRS0374	gi|442803143|gb|AGC78878.1|	75.95	79	19	0	29	265	8	86	1e-37	131	hypothetical protein (mitochondrion) [Vicia faba]
SRS0375	gi|728838173|gb|KHG17616.1|	98.82	85	1	0	2	256	3	87	1e-55	177	Protein rhsA [Gossypium arboreum]
SRS0378	gi|728829418|gb|KHG08861.1|	98.97	97	1	0	1	291	186	282	7e-60	194	Xanthoxin dehydrogenase -like protein [Gossypium arboreum]
SRS0380	gi|728849370|gb|KHG28813.1|	97.65	85	2	0	130	384	506	590	6e-48	171	tRNA (guanine(37)-N1)-methyltransferase 1 [Gossypium arboreum]
SRS0381	gi|728833888|gb|KHG13331.1|	100	63	0	0	61	249	1	63	8e-20	85.9	hypothetical protein F383_17338 [Gossypium arboreum]
SRS0382	gi|728822131|gb|KHG04670.1|	98.8	83	1	0	3	251	84	166	7e-50	165	Glyceraldehyde-3-phosphate dehydrogenase-2C cytosolic [Gossypium
SRS0384	gi|728840023|gb|KHG19466.1|	100	126	0	0	1	378	2	127	1e-82	260	Lysine histidine transporter-like 8 [Gossypium arboreum]
SRS0385	gi|590673514|ref|XP_007038914.1|	100	59	0	0	2	178	107	165	1e-33	124	Uncharacterized protein TCM_015318 [Theobroma cacao]
SRS0386	gi|728839368|gb|KHG18811.1|	99.29	141	1	0	37	459	225	365	1e-92	284	Sucrose nonfermenting 4-like protein [Gossypium arboreum]
SRS0388	gi|728850570|gb|KHG30013.1|	77.33	75	17	0	1	225	258	332	6e-19	90.1	Uncharacterized protein F383_14664 [Gossypium arboreum]
SRS0389	gi|53748483|emb|CAH59426.1|	89.39	66	7	0	1	198	84	149	1e-39	139	cysteine protease 1 [Plantago major]
SRS0390	gi|695389729|ref|XP_009519518.1|	83.12	154	26	0	1	462	1	154	2e-84	254	hypothetical protein PHYSODRAFT_284882 [Phytophthora sojae]
SRS0391	gi|728815756|gb|KHG01952.1|	76.32	38	6	2	275	379	30	67	8e-09	57.8	hypothetical protein F383_22592 [Gossypium arboreum]
SRS0392	gi|728833832|gb|KHG13275.1|	100	117	0	0	113	463	1	117	7e-79	241	Cyclin-U1-1 -like protein [Gossypium arboreum]
SRS0393	gi|728811716|gb|KHG00399.1|	98.21	112	2	0	15	350	1	112	1e-69	213	Snakin-2 [Gossypium arboreum]
SRS0394	gi|728836220|gb|KHG15663.1|	100	69	0	0	2	208	509	577	1e-41	154	Glycogenin-1 [Gossypium arboreum]
SRS0396	gi|728823856|gb|KHG05494.1|	97.67	43	1	0	28	156	141	183	1e-21	94.4	23.6 kDa heat shock, mitochondrial -like protein [Gossypium
SRS0397	gi|188509976|gb|ACD56658.1|	100	93	0	0	1	279	80	172	4e-47	159	hypothetical protein [Gossypium arboreum]
SRS0398	gi|728830868|gb|KHG10311.1|	98.55	69	1	0	2	208	278	346	2e-29	118	S-adenosylmethionine decarboxylase proenzyme [Gossypium arboreum]
SRS0401	gi|728826645|gb|KHG06830.1|	98.46	65	1	0	1	195	51	115	2e-39	137	CDGSH iron-sulfur domain-containing 2A [Gossypium arboreum]
SRS0402	gi|590584823|ref|XP_007015284.1|	52.56	78	34	4	5	229	1	73	3e-09	59.3	Uncharacterized protein TCM_040927 [Theobroma cacao]
SRS0403	gi|356501737|ref|XP_003519680.1|	53.19	94	37	3	56	316	1	75	8e-20	86.3	PREDICTED: uncharacterized protein LOC100803585 [Glycine max]
SRS0404	gi|728849237|gb|KHG28680.1|	98.32	119	2	0	112	468	1	119	4e-73	231	hypothetical protein F383_13162 [Gossypium arboreum]
SRS0405	gi|470141763|ref|XP_004306598.1|	90.32	93	9	0	10	288	1	93	6e-53	171	PREDICTED: uncharacterized bolA-like protein C8C9.11-like [Fragaria
SRS0407	gi|590689778|ref|XP_007043323.1|	87.93	58	7	0	3	176	958	1015	1e-06	56.2	Alanyl-tRNA synthetase, putative [Theobroma cacao]
SRS0408	gi|703101095|ref|XP_010097097.1|	61.36	44	17	0	236	105	30	73	2e-06	52.8	hypothetical protein L484_019536 [Morus notabilis]
SRS0409	gi|590691747|ref|XP_007043869.1|	86.84	76	10	2	42	269	6	78	2e-36	128	Uncharacterized protein TCM_008476 [Theobroma cacao]
SRS0410	gi|728821712|gb|KHG04459.1|	100	73	0	0	1	219	692	764	2e-38	147	Dynamin-like protein ARC5 [Gossypium arboreum]
SRS0411	gi|590711039|ref|XP_007048994.1|	72.22	72	16	3	62	265	1	70	2e-13	69.7	Uncharacterized protein TCM_002002 [Theobroma cacao]
SRS0413	gi|702435285|ref|XP_010069848.1|	87.3	63	8	0	58	246	85	147	6e-31	117	PREDICTED: ocs element-binding factor 1-like [Eucalyptus grandis]
SRS0414	gi|728831326|gb|KHG10769.1|	100	82	0	0	22	267	1	82	1e-52	169	40S ribosomal S21 [Gossypium arboreum]
SRS0415	gi|530845265|gb|AGT52107.1|	99.03	103	1	0	2	310	12	114	1e-69	214	putative lignin regulation, partial [Salix x smithiana]
SRS0416	gi|728840932|gb|KHG20375.1|	100	85	0	0	2	256	198	282	6e-53	177	putative aquaporin PIP2-5 -like protein [Gossypium arboreum]
SRS0417	gi|728846843|gb|KHG26286.1|	95.52	67	3	0	80	280	1	67	2e-37	130	N utilization substance B [Gossypium arboreum]
SRS0418	gi|590639468|ref|XP_007029678.1|	73.81	126	33	2	1	378	70	184	3e-45	154	AIG2-like (avirulence induced gene) family protein [Theobroma
SRS0420	gi|3169287|gb|AAC17840.1|	100	73	0	0	119	337	1	73	1e-47	119	vacuolar H+-ATPase catalytic subunit [Gossypium hirsutum]
SRS0424	gi|728818783|gb|KHG02917.1|	100	109	0	0	2	328	121	229	3e-73	227	Stem-specific TSJT1 [Gossypium arboreum]
SRS0425	gi|728828481|gb|KHG07924.1|	99.04	104	1	0	1	312	4	107	3e-68	210	hypothetical protein F383_11369 [Gossypium arboreum]
SRS0426	gi|728829014|gb|KHG08457.1|	93.55	93	6	1	2	280	781	869	5e-50	180	Auxin response factor 2 -like protein [Gossypium arboreum]
SRS0428	gi|590672673|ref|XP_007038677.1|	86.42	162	22	0	1	486	3	164	1e-98	291	Cytochrome b561/ferric reductase transmembrane protein family
SRS0429	gi|728817959|gb|KHG02642.1|	87.5	32	4	0	322	417	1	32	6e-11	62.8	hypothetical protein F383_39397 [Gossypium arboreum]
SRS0430	gi|590669889|ref|XP_007037902.1|	57.69	52	22	2	65	220	11	56	1e-07	55.1	Uncharacterized protein TCM_014581 [Theobroma cacao]
SRS0431	gi|590599042|ref|XP_007019072.1|	81.16	69	13	0	1	207	92	160	3e-32	120	Uncharacterized protein TCM_035118 [Theobroma cacao]
SRS0432	gi|728835410|gb|KHG14853.1|	94	50	3	0	3	152	142	191	1e-25	104	Coiled-coil-helix-coiled-coil-helix domain-containing 3,
SRS0433	gi|728833313|gb|KHG12756.1|	75.38	65	16	0	5	199	882	946	9e-16	82.8	hypothetical protein F383_03913 [Gossypium arboreum]
SRS0434	gi|133902299|gb|ABO41830.1|	100	150	0	0	39	488	1	150	5e-107	318	alcohol dehydrogenase A [Gossypium raimondii]
SRS0435	gi|590575686|ref|XP_007012757.1|	90.35	114	11	0	5	346	383	496	5e-69	225	Uncharacterized protein TCM_037603 [Theobroma cacao]
SRS0436	gi|590688168|ref|XP_007042871.1|	94.59	111	6	0	57	389	1	111	1e-60	191	FK506-binding protein 12 [Theobroma cacao]
SRS0437	gi|728838860|gb|KHG18303.1|	92.86	28	2	0	86	169	641	668	2e-15	58.5	Microtubule-associated TORTIFOLIA1 -like protein [Gossypium
SRS0438	gi|728811554|gb|KHG00266.1|	96.77	31	1	0	82	174	1	31	1e-11	65.5	Translation machinery-associated 7 [Gossypium arboreum]
SRS0439	gi|728811283|gb|KHG00104.1|	100	56	0	0	48	215	1	56	5e-37	129	40S ribosomal S29 -like protein [Gossypium arboreum]
SRS0440	gi|297740934|emb|CBI31246.3|	85.37	82	12	0	2	247	50	131	4e-41	142	unnamed protein product [Vitis vinifera]
SRS0441	gi|440494829|gb|AGC08429.1|	85.33	75	11	0	95	319	22	96	4e-24	98.2	lipid transfer protein [Gossypium hirsutum]
SRS0442	gi|728821983|gb|KHG04590.1|	100	127	0	0	2	382	46	172	8e-48	160	GDP-mannose transporter [Gossypium arboreum]
SRS0443	gi|728839426|gb|KHG18869.1|	78.87	71	1	1	68	238	1	71	6e-29	109	Ubiquinol-cytochrome c reductase complex 6.7 kDa [Gossypium
SRS0444	gi|728834315|gb|KHG13758.1|	89.66	29	3	0	25	111	1	29	2e-06	52.4	hypothetical protein F383_20106 [Gossypium arboreum]
SRS0445	gi|728837620|gb|KHG17063.1|	99.17	120	1	0	3	362	71	190	4e-59	190	hypothetical protein F383_08048 [Gossypium arboreum]
SRS0446	gi|728842705|gb|KHG22148.1|	100	144	0	0	61	492	1	144	2e-100	293	hypothetical protein F383_01818 [Gossypium arboreum]
SRS0447	gi|590561949|ref|XP_007008955.1|	50	72	36	1	4	219	1067	1137	5e-14	77.8	Double Clp-N motif-containing P-loop nucleoside triphosphate
SRS0448	gi|728837171|gb|KHG16614.1|	97.98	99	2	0	1	297	18	116	3e-50	165	Photosystem II reaction center W, chloroplastic [Gossypium
SRS0449	gi|728835550|gb|KHG14993.1|	97.53	81	2	0	1	243	448	528	4e-48	171	E3 ubiquitin ligase BIG BROTHER -like protein [Gossypium arboreum]
SRS0450	gi|728842142|gb|KHG21585.1|	75.64	78	19	0	6	239	122	199	9e-19	87.8	SAP domain-containing ribonucleoprotein [Gossypium arboreum]
SRS0451	gi|502139897|ref|XP_004503959.1|	100	127	0	0	1	381	4	130	6e-86	256	PREDICTED: 40S ribosomal protein S15a-1-like [Cicer arietinum]
SRS0452	gi|590561937|ref|XP_007008951.1|	59.76	82	15	3	1	192	712	792	8e-17	85.9	Zinc finger family protein [Theobroma cacao]
SRS0453	gi|590712948|ref|XP_007049504.1|	85.29	68	10	0	27	230	1	68	8e-34	122	Fanconi anemia group D2 protein, putative [Theobroma cacao]
SRS0454	gi|728840962|gb|KHG20405.1|	80.81	99	19	0	202	498	7	105	1e-52	172	50S ribosomal L3 [Gossypium arboreum]
SRS0456	gi|389620134|gb|AFK93500.1|	84.85	66	10	0	148	345	100	165	1e-48	135	pathogenesis related protein 1 isoform 1 [Ficus pumila var.
SRS0457	gi|728832714|gb|KHG12157.1|	93.9	82	5	0	38	283	28	109	2e-37	133	hypothetical protein F383_16621 [Gossypium arboreum]
SRS0458	gi|604856260|gb|AHV84766.1|	100	82	0	0	124	369	1	82	1e-49	162	histone 4, partial [Codiaeum variegatum]
SRS0459	gi|3287834|sp|Q39760.1|DCS2_GOSAR	100	125	0	0	126	500	17	141	3e-82	260	DCS2_GOSAR RecName: Full=(+)-delta-cadinene synthase isozyme XC14;
SRS0460	gi|728848630|gb|KHG28073.1|	100	72	0	0	93	308	1	72	1e-26	103	Mitochondrial import receptor subunit TOM7-1 -like protein
SRS0461	gi|595790383|ref|XP_007198944.1|	75	40	10	0	189	70	1	40	4e-12	67	hypothetical protein PRUPE_ppa014299mg [Prunus persica]
SRS0462	gi|590671815|ref|XP_007038436.1|	99.18	122	1	0	135	500	1	122	1e-81	244	Ribosomal protein S10p/S20e family protein isoform 1 [Theobroma
SRS0463	gi|590654806|ref|XP_007033805.1|	83.56	73	12	0	77	295	1	73	8e-35	124	Uncharacterized protein TCM_019918 [Theobroma cacao]
SRS0464	gi|728817719|gb|KHG02552.1|	100	37	0	0	2	112	604	640	4e-12	72.4	YTH domain family protein 2 [Gossypium arboreum]
SRS0465	gi|590582700|ref|XP_007014695.1|	77.19	114	26	0	2	343	250	363	4e-59	196	Leucoanthocyanidin dioxygenase, putative [Theobroma cacao]
SRS0467	gi|728814907|gb|KHG01673.1|	85.45	55	8	0	5	169	470	524	2e-28	100	Serine/threonine-protein kinase HT1 [Gossypium arboreum]
SRS0468	gi|728848332|gb|KHG27775.1|	94.29	140	8	0	84	503	1	140	2e-87	270	hypothetical protein F383_05529 [Gossypium arboreum]
SRS0469	gi|728838089|gb|KHG17532.1|	100	83	0	0	1	249	307	389	8e-49	170	60S ribosomal L3 [Gossypium arboreum]
SRS0470	gi|590712872|ref|XP_007049483.1|	81.18	85	16	0	3	257	71	155	4e-41	143	Uncharacterized protein isoform 2 [Theobroma cacao]
SRS0471	gi|728832338|gb|KHG11781.1|	100	84	0	0	3	254	315	398	2e-82	171	Cyclin-T1-4 [Gossypium arboreum]
SRS0472	gi|728849165|gb|KHG28608.1|	93.94	33	2	0	127	225	1	33	3e-12	66.2	hypothetical protein F383_35098 [Gossypium arboreum]
SRS0473	gi|728849524|gb|KHG28967.1|	100	103	0	0	1	309	397	499	2e-60	203	Pyruvate kinase, cytosolic isozyme [Gossypium arboreum]
SRS0474	gi|590719611|ref|XP_007051103.1|	78.68	136	28	1	21	425	73	208	2e-63	202	CP12 domain-containing protein 1 [Theobroma cacao]
SRS0475	gi|110816009|gb|ABG91752.1|	65.35	101	34	1	34	333	36	136	3e-41	143	HyPRP2 [Gossypium hirsutum]
SRS0477	gi|728850650|gb|KHG30093.1|	98.32	119	2	0	46	402	1	119	3e-62	196	Upstream activation factor subunit UAF30 [Gossypium arboreum]
SRS0478	gi|593704703|ref|XP_007152725.1|	79.57	93	19	1	65	343	1	92	4e-47	156	hypothetical protein PHAVU_004G154200g [Phaseolus vulgaris]
SRS0479	gi|728842844|gb|KHG22287.1|	100	109	0	0	2	328	635	743	2e-33	133	hypothetical protein F383_10385 [Gossypium arboreum]
SRS0480	gi|728850293|gb|KHG29736.1|	100	26	0	0	3	80	114	139	8e-07	54.7	hypothetical protein F383_14249 [Gossypium arboreum]
SRS0481	gi|728841339|gb|KHG20782.1|	97.62	42	1	0	93	218	1	42	5e-21	89.4	Hydrophobic RCI2B -like protein [Gossypium arboreum]
SRS0482	gi|728846018|gb|KHG25461.1|	98.82	85	1	0	1	255	616	700	2e-51	183	E3 ubiquitin ligase BIG BROTHER-related -like protein [Gossypium
SRS0483	gi|728842878|gb|KHG22321.1|	84.38	32	5	0	142	237	39	70	9e-08	55.5	hypothetical protein F383_27146 [Gossypium arboreum]
SRS0484	gi|728830638|gb|KHG10081.1|	100	90	0	0	3	272	221	310	5e-57	189	putative WRKY transcription factor 15 -like protein [Gossypium
SRS0485	gi|45356861|gb|AAS58469.1|	98.37	123	2	0	25	393	1	123	8e-56	179	ultraviolet-B-repressible protein [Gossypium hirsutum]
SRS0486	gi|728819849|gb|KHG03430.1|	98.74	159	2	0	33	509	1	159	3e-85	270	YTH domain family protein 2 [Gossypium arboreum]
SRS0487	gi|728845334|gb|KHG24777.1|	97.63	169	4	0	2	508	207	375	7e-117	344	hypothetical protein F383_09868 [Gossypium arboreum]
SRS0488	gi|728820934|gb|KHG04027.1|	100	52	0	0	3	158	156	207	3e-26	107	Ras-related RABH1e -like protein [Gossypium arboreum]
SRS0489	gi|728827182|gb|KHG07070.1|	98.75	80	1	0	1	240	3	82	3e-47	157	Copper transport protein ATOX1 [Gossypium arboreum]
SRS0490	gi|728833842|gb|KHG13285.1|	100	154	0	0	1	462	9	162	1e-112	327	BAH and coiled-coil domain-containing 1 [Gossypium arboreum]
SRS0491	gi|89258498|gb|ABD65462.1|	93.69	111	7	0	1	333	163	273	6e-64	206	short chain alcohol dehydrogenase [Gossypium hirsutum]
SRS0492	gi|728816101|gb|KHG02062.1|	95.88	170	7	0	3	512	245	414	2e-112	335	putative WD repeat-containing C2A9.03 [Gossypium arboreum]
SRS0493	gi|728850598|gb|KHG30041.1|	100	151	0	0	60	512	1	151	2e-106	312	60S ribosomal L8-3 -like protein [Gossypium arboreum]
SRS0494	gi|470104081|ref|XP_004288443.1|	99.04	104	1	0	3	314	15	118	9e-68	209	PREDICTED: 40S ribosomal protein S15-like isoform 2 [Fragaria vesca
SRS0496	gi|728836416|gb|KHG15859.1|	100	141	0	0	90	512	1	141	7e-71	218	dna-directed rna polymerases i, ii, and iii subunit rpabc2
SRS0497	gi|325301786|gb|ADZ05799.1|	57.53	73	31	0	509	291	1	73	2e-16	77.8	aminoglycoside (3')-phosphotransferase APH (3')-Ia [Acinetobacter
SRS0498	gi|211906496|gb|ACJ11741.1|	98.18	110	2	0	2	331	539	648	9e-56	194	heat shock protein 70 [Gossypium hirsutum]
SRS0499	gi|728848466|gb|KHG27909.1|	86.9	84	11	0	135	386	5	88	2e-41	142	RNA-directed RNA polymerase [Gossypium arboreum]
SRS0500	gi|284927592|gb|ADC29516.1|	98.95	95	1	0	3	287	6	100	6e-59	187	polyubiquitin [Citrus sinensis]
SRS0501	gi|728835945|gb|KHG15388.1|	97.3	74	2	0	2	223	165	238	7e-42	148	Endo-1,3(4)-beta-D-glucanase [Gossypium arboreum]
SRS0502	gi|728811804|gb|KHG00461.1|	98.8	83	1	0	2	250	149	231	6e-47	160	ATP synthase subunit gamma, mitochondrial [Gossypium arboreum]
SRS0504	gi|728825756|gb|KHG06393.1|	98.83	171	2	0	2	514	160	330	2e-104	315	Glutamate-1-semialdehyde 2,1-aminomutase 2, chloroplastic -like
SRS0506	gi|728843880|gb|KHG23323.1|	100	171	0	0	3	515	325	495	5e-117	352	ATP-citrate synthase beta chain 2 -like protein [Gossypium
SRS0507	gi|728807867|gb|KHF97859.1|	98.63	73	1	0	2	220	385	457	1e-42	155	Digalactosyldiacylglycerol synthase 1, chloroplastic [Gossypium
SRS0508	gi|728835619|gb|KHG15062.1|	98.98	98	1	0	1	294	273	370	1e-65	213	Cysteinease RD19a -like protein [Gossypium arboreum]
SRS0509	gi|728834897|gb|KHG14340.1|	100	32	0	0	332	427	1	32	2e-14	72	hypothetical protein F383_19613 [Gossypium arboreum]
SRS0510	gi|728847790|gb|KHG27233.1|	99.18	122	1	0	1	366	2	123	9e-81	243	Peroxisomal multifunctional enzyme type 2 [Gossypium arboreum]
SRS0511	gi|728834152|gb|KHG13595.1|	100	21	0	0	232	294	18	38	1e-07	45.8	hypothetical protein F383_05239 [Gossypium arboreum]
SRS0513	gi|728834478|gb|KHG13921.1|	99.42	172	1	0	2	517	489	660	3e-100	314	Vacuolar proton translocating ATPase subunit [Gossypium arboreum]
SRS0514	gi|728847518|gb|KHG26961.1|	95.38	173	8	0	1	519	5	177	2e-97	292	Outer envelope pore 37, chloroplastic -like protein [Gossypium
SRS0515	gi|728842038|gb|KHG21481.1|	99.11	112	1	0	3	338	509	620	8e-70	230	Respiratory burst oxidase D -like protein [Gossypium arboreum]
SRS0516	gi|728825774|gb|KHG06402.1|	99.03	103	1	0	2	310	127	229	5e-67	212	17.8 kDa class I heat shock -like protein [Gossypium arboreum]
SRS0517	gi|728838082|gb|KHG17525.1|	97.37	76	2	0	210	437	1	76	7e-18	88.2	Plasminogen activator inhibitor 1 RNA-binding [Gossypium arboreum]
SRS0518	gi|590631652|ref|XP_007027623.1|	62.64	91	29	3	15	272	1	91	8e-26	102	Phytosulfokine 3 precursor, putative [Theobroma cacao]
SRS0520	gi|590592625|ref|XP_007017333.1|	92.53	174	13	0	5	526	162	335	7e-96	290	RNA-binding protein 47C isoform 5 [Theobroma cacao]
SRS0522	gi|728836007|gb|KHG15450.1|	92.5	80	6	0	1	240	583	662	6e-41	154	Histone deacetylase 5 -like protein [Gossypium arboreum]
SRS0523	gi|30575576|gb|AAP33015.1|	95.29	85	4	0	3	257	8	92	1e-51	168	HSP70 [Citrus x paradisi]
SRS0524	gi|255591368|ref|XP_002535497.1|	82.05	39	7	0	57	173	39	77	1e-20	64.7	conserved hypothetical protein [Ricinus communis]
SRS0525	gi|590632225|ref|XP_007027781.1|	88.67	150	17	0	76	525	1	150	4e-67	215	4'-phosphopantetheinyl transferase superfamily [Theobroma cacao]
SRS0526	gi|441038092|gb|AGC27316.1|	96.05	76	3	0	3	230	516	591	6e-39	148	NAC domain protein 13 [Gossypium hirsutum]
SRS0527	gi|56122690|gb|AAV74408.1|	100	85	0	0	81	335	159	243	8e-54	179	chloroplast chlorophyll A/B binding protein [Manihot esculenta]
SRS0528	gi|728834494|gb|KHG13937.1|	98.97	97	1	0	133	423	717	813	1e-55	196	Formin-like protein 11 [Gossypium arboreum]
SRS0529	gi|567902902|ref|XP_006443939.1|	92.42	66	5	0	79	276	495	560	3e-31	126	hypothetical protein CICLE_v10019527mg [Citrus clementina]
SRS0530	gi|728809265|gb|KHF98870.1|	89.58	144	15	1	98	529	1	129	3e-73	229	Histone deacetylase HDT1 [Gossypium arboreum]
SRS0531	gi|728834437|gb|KHG13880.1|	98.41	126	2	0	153	530	51	176	1e-73	241	putative arginine N-methyltransferase 3 -like protein [Gossypium
SRS0532	gi|590656414|ref|XP_007034264.1|	77.39	115	24	1	58	396	3	117	2e-40	140	Uncharacterized protein TCM_020263 [Theobroma cacao]
SRS0533	gi|590612064|ref|XP_007022279.1|	90.67	75	7	0	2	226	493	567	3e-36	140	Pentatricopeptide repeat (PPR) superfamily protein [Theobroma
SRS0534	gi|590573152|ref|XP_007012041.1|	95.7	93	4	0	3	281	8	100	9e-61	192	Zinc-binding ribosomal family protein isoform 2, partial [Theobroma
SRS0535	gi|590601607|ref|XP_007019643.1|	86.81	91	11	1	2	271	115	205	5e-36	132	Ribosomal protein L13 family protein [Theobroma cacao]
SRS0536	gi|590694753|ref|XP_007044696.1|	100	72	0	0	69	284	42	113	3e-45	152	RNA polymerases N / 8 kDa subunit [Theobroma cacao]
SRS0537	gi|357442153|ref|XP_003591354.1|	98.02	101	2	0	3	305	23	123	1e-64	202	ADP ribosylation factor [Medicago truncatula]
SRS0538	gi|700191201|gb|KGN46405.1|	93.48	92	6	0	31	306	54	145	7e-49	163	hypothetical protein Csa_6G091290 [Cucumis sativus]
SRS0539	gi|719982531|ref|XP_010250479.1|	90.43	94	9	0	34	315	26	119	4e-48	160	PREDICTED: 40S ribosomal protein S27-2 [Nelumbo nucifera]
SRS0540	gi|590607798|ref|XP_007021088.1|	75	124	31	0	85	456	1	124	4e-61	193	Thioredoxin [Theobroma cacao]
SRS0541	gi|728834446|gb|KHG13889.1|	99.39	165	1	0	39	533	1	165	2e-80	248	hypothetical protein F383_16819 [Gossypium arboreum]
SRS0542	gi|590709572|ref|XP_007048590.1|	75.44	57	8	1	1	153	476	532	1e-14	80.1	Amino acid permease family protein [Theobroma cacao]
SRS0543	gi|728838224|gb|KHG17667.1|	94.07	118	7	0	2	355	225	342	1e-69	222	Desmoplakin [Gossypium arboreum]
SRS0544	gi|383932370|gb|AFH57282.1|	99.19	124	1	0	11	382	1	124	6e-65	203	nodulin-like protein [Gossypium hirsutum]
SRS0545	gi|590646247|ref|XP_007031570.1|	99.19	124	1	0	46	417	1	124	5e-79	239	Ribosomal S17 family protein [Theobroma cacao]
SRS0546	gi|590638528|ref|XP_007029416.1|	50.93	108	38	2	6	284	197	303	2e-25	108	Phloem protein 2-B10, putative [Theobroma cacao]
SRS0547	gi|728822127|gb|KHG04666.1|	95.45	66	3	0	3	200	101	166	1e-38	138	Uncharacterized protein F383_02722 [Gossypium arboreum]
SRS0548	gi|55419650|gb|AAV51938.1|	98.12	160	3	0	58	537	1	160	1e-76	234	AP2/EREBP transcription factor ERF-1 [Gossypium hirsutum]
SRS0549	gi|517323409|emb|CCT73460.1|	95.56	90	4	0	112	381	1	90	2e-44	150	uncharacterized protein FFUJ_09742 [Fusarium fujikuroi IMI 58289]
SRS0550	gi|728850150|gb|KHG29593.1|	83.81	105	17	0	2	316	115	219	2e-59	192	putative glutathione S-transferase [Gossypium arboreum]
SRS0551	gi|590606756|ref|XP_007020819.1|	91.96	112	9	0	32	367	1	112	3e-67	208	Translation initiation factor SUI1 family protein [Theobroma cacao]
SRS0552	gi|19715913|emb|CAC84144.1|	100	93	0	0	1	279	17	109	4e-57	182	polyubiquitin-like protein [Nicotiana tabacum]
SRS0554	gi|575502405|gb|AHG97388.1|	98.88	179	2	0	1	537	44	222	3e-122	362	putative hydroxycinnamoyl CoA shikimate/quinate hydroxycinnamoyl
SRS0555	gi|728831277|gb|KHG10720.1|	99.35	153	1	0	80	538	1	153	7e-86	263	Peptidyl-prolyl cis-trans isomerase, chloroplastic [Gossypium
SRS0556	gi|728850708|gb|KHG30151.1|	81.95	133	0	1	3	329	24	156	1e-58	188	SKP1-like protein 1A [Gossypium arboreum]
SRS0557	gi|590668699|ref|XP_007037567.1|	96.58	117	4	0	3	353	209	325	9e-70	222	Gamma subunit of Mt ATP synthase [Theobroma cacao]
SRS0558	gi|728832306|gb|KHG11749.1|	97.87	94	2	0	68	349	414	507	8e-57	194	Protein IQ-DOMAIN 14 -like protein [Gossypium arboreum]
SRS0559	gi|590572868|ref|XP_007011964.1|	82.89	76	13	0	39	266	268	343	7e-20	93.6	Uncharacterized protein TCM_037082 [Theobroma cacao]
SRS0560	gi|728841849|gb|KHG21292.1|	90.1	192	2	1	15	539	12	203	1e-98	292	60S ribosomal protein L11-1 [Gossypium arboreum]
SRS0561	gi|595884538|ref|XP_007212995.1|	39.47	76	45	1	302	526	726	801	2e-07	59.3	hypothetical protein PRUPE_ppa022768mg, partial [Prunus persica]
SRS0562	gi|590597196|ref|XP_007018543.1|	85.47	179	26	0	3	539	572	750	2e-93	295	Xylem serine proteinase 1, putative isoform 1 [Theobroma cacao]
SRS0563	gi|728840403|gb|KHG19846.1|	93.75	80	5	0	2	241	366	445	2e-40	150	GDP-L-galactose phosphorylase 1 -like protein [Gossypium arboreum]
SRS0564	gi|590675007|ref|XP_007039326.1|	59.5	121	45	2	8	358	37	157	1e-42	148	Brassinosteroid-responsive RING-H2, putative [Theobroma cacao]
SRS0565	gi|590640477|ref|XP_007029964.1|	62.71	177	64	2	16	540	1	177	2e-72	231	Sulfotransferase 2A, putative [Theobroma cacao]
SRS0566	gi|728838959|gb|KHG18402.1|	99.07	107	1	0	3	323	593	699	8e-62	211	Fimbrin-1 [Gossypium arboreum]
SRS0567	gi|728809331|gb|KHF98934.1|	100	85	0	0	31	285	34	118	2e-57	184	Cytochrome b-c1 complex subunit 6 [Gossypium arboreum]
SRS0568	gi|728838435|gb|KHG17878.1|	100	98	0	0	27	320	1	98	8e-51	166	Nuclear hormone receptor family member nhr-28 [Gossypium arboreum]
SRS0569	gi|728829487|gb|KHG08930.1|	100	71	0	0	62	274	1	71	7e-26	107	Carbonic anhydrase, chloroplastic [Gossypium arboreum]
SRS0570	gi|728807682|gb|KHF97731.1|	97.78	90	2	0	2	271	507	596	1e-52	185	putative methyltransferase PMT21 -like protein [Gossypium arboreum]
SRS0571	gi|728846299|gb|KHG25742.1|	83.54	79	11	2	121	351	48	123	5e-25	102	Polypeptide N-acetylgalactosaminyltransferase 35A [Gossypium
SRS0572	gi|728829138|gb|KHG08581.1|	88.46	156	18	0	43	510	45	200	5e-86	264	Syntaxin-121 protein [Gossypium arboreum]
SRS0573	gi|728831603|gb|KHG11046.1|	100	147	0	0	3	443	189	335	5e-92	279	putative WRKY transcription factor 17 -like protein [Gossypium
SRS0574	gi|728810213|gb|KHF99505.1|	91.67	48	4	0	487	344	17	64	3e-24	99	Ribosome biogenesis WDR12 [Gossypium arboreum]
SRS0575	gi|698427047|ref|XP_009787812.1|	91.35	104	9	0	3	314	47	150	8e-67	209	PREDICTED: phenylalanine--tRNA ligase,
SRS0576	gi|728850557|gb|KHG30000.1|	99.4	166	1	0	48	545	1	166	5e-69	221	Phosphoenolpyruvate/phosphate translocator 1, chloroplastic -like
SRS0577	gi|728848344|gb|KHG27787.1|	80.95	42	8	0	43	168	143	184	2e-12	72	Lariat debranching enzyme [Gossypium arboreum]
SRS0578	gi|728828574|gb|KHG08017.1|	94.83	116	6	0	2	349	35	150	1e-75	231	Ferredoxin-3, chloroplastic -like protein [Gossypium arboreum]
SRS0579	gi|728850969|gb|KHG30412.1|	99.24	131	1	0	3	395	4	134	3e-72	222	hypothetical protein F383_04720 [Gossypium arboreum]
SRS0580	gi|728835063|gb|KHG14506.1|	90	200	2	1	1	546	173	372	5e-36	137	26S proteasome non-ATPase regulatory subunit 4 -like protein
SRS0581	gi|567912913|ref|XP_006448770.1|	93.41	182	12	0	2	547	562	743	9e-97	305	hypothetical protein CICLE_v10014090mg [Citrus clementina]
SRS0582	gi|728825072|gb|KHG06082.1|	100	151	0	0	2	454	170	320	2e-93	282	Membrane protein [Gossypium arboreum]
SRS0583	gi|728846902|gb|KHG26345.1|	99	100	1	0	1	300	56	155	7e-65	204	Actin-depolymerizing factor [Gossypium arboreum]
SRS0584	gi|590615726|ref|XP_007023305.1|	80.11	176	35	0	20	547	43	218	3e-97	289	Adenylate cyclases [Theobroma cacao]
SRS0585	gi|590630953|ref|XP_007027427.1|	54.55	143	61	7	6	422	209	341	1e-22	100	Myb domain protein 36 [Theobroma cacao]
SRS0586	gi|590603458|ref|XP_007020018.1|	79.46	185	34	1	5	547	12	196	9e-75	233	NDR1/HIN1-like 25, putative [Theobroma cacao]
SRS0587	gi|641864602|gb|KDO83288.1|	91.3	92	8	0	2	277	237	328	1e-51	176	hypothetical protein CISIN_1g0464512mg, partial [Citrus sinensis]
SRS0588	gi|728832475|gb|KHG11918.1|	78.44	167	36	0	49	549	67	233	2e-88	269	Protein-tyrosine phosphatase mitochondrial 1 [Gossypium arboreum]
SRS0589	gi|728820364|gb|KHG03726.1|	99.33	150	1	0	99	548	1	150	7e-102	305	Gibberellin receptor GID1B -like protein [Gossypium arboreum]
SRS0590	gi|590688150|ref|XP_007042866.1|	92.86	28	2	0	51	134	1	28	1e-06	54.3	Uncharacterized protein TCM_007394 [Theobroma cacao]
SRS0591	gi|728808989|gb|KHF98679.1|	100	106	0	0	71	388	1	106	3e-74	226	hypothetical protein F383_13032 [Gossypium arboreum]
SRS0592	gi|728850712|gb|KHG30155.1|	98.4	125	2	0	175	549	1	125	5e-78	246	Myosin-4 [Gossypium arboreum]
SRS0593	gi|425872880|gb|AFY06650.1|	99.09	110	1	0	3	332	130	239	1e-71	224	beta-tubulin, partial [Carica papaya]
SRS0595	gi|728808034|gb|KHF98004.1|	94.94	79	4	0	3	239	472	550	3e-41	154	T-complex 1 subunit theta [Gossypium arboreum]
SRS0596	gi|728833555|gb|KHG12998.1|	100	60	0	0	2	181	43	102	8e-35	126	Elongation factor 4 [Gossypium arboreum]
SRS0597	gi|728807288|gb|KHF97487.1|	99.06	106	1	0	1	318	464	569	3e-71	233	putative galacturonosyltransferase 4 -like protein [Gossypium
SRS0598	gi|590709054|ref|XP_007048449.1|	94.52	146	8	0	112	549	21	166	1e-82	256	Uncharacterized protein isoform 2 [Theobroma cacao]
SRS0599	gi|728808030|gb|KHF98000.1|	98.02	101	2	0	158	460	41	141	1e-63	202	hypothetical protein F383_12937 [Gossypium arboreum]
SRS0601	gi|728833583|gb|KHG13026.1|	100	105	0	0	3	317	111	215	9e-69	216	Glutathione S-transferase F6 -like protein [Gossypium arboreum]
SRS0602	gi|728834326|gb|KHG13769.1|	96.3	135	5	0	5	409	1	135	7e-70	216	Protein TRI1 [Gossypium arboreum]
SRS0603	gi|728825063|gb|KHG06078.1|	83.78	74	6	1	8	211	362	435	5e-22	100	Transcription factor TCP4 -like protein [Gossypium arboreum]
SRS0605	gi|82570053|gb|ABB83611.1|	92.39	92	7	0	1	276	24	115	2e-56	181	mitochondrial citrate synthase [Brassica oleracea]
SRS0606	gi|728817184|gb|KHG02376.1|	95	40	2	0	361	480	441	480	3e-14	79	R3hdm2 [Gossypium arboreum]
SRS0607	gi|590586519|ref|XP_007015728.1|	61.96	92	33	2	24	293	26	108	2e-28	110	Gb:AAF02129.1, putative [Theobroma cacao]
SRS0608	gi|590623870|ref|XP_007025443.1|	84.66	163	23	1	72	554	1	163	2e-85	259	SGNH hydrolase-type esterase superfamily protein isoform 1
SRS0609	gi|728845351|gb|KHG24794.1|	100	103	0	0	246	554	1	103	2e-71	221	Trafficking particle complex subunit 1 [Gossypium arboreum]
SRS0610	gi|728843589|gb|KHG23032.1|	97.3	111	3	0	3	335	122	232	5e-70	220	U2 small nuclear ribonucleoprotein B'' [Gossypium arboreum]
SRS0611	gi|728838279|gb|KHG17722.1|	99.28	139	1	0	3	419	5	143	2e-96	283	40S ribosomal S19-3 -like protein [Gossypium arboreum]
SRS0612	gi|126566050|gb|ABO20854.1|	73.53	34	9	0	108	7	2	35	7e-07	53.9	hypothetical protein [Lilium longiflorum]
SRS0613	gi|590599095|ref|XP_007019086.1|	84.68	111	17	0	14	346	1	111	1e-62	197	Acyl-CoA N-acyltransferases (NAT) superfamily protein isoform 1
SRS0614	gi|703111493|ref|XP_010099873.1|	48.84	86	41	3	118	366	65	148	6e-13	71.6	hypothetical protein L484_008530 [Morus notabilis]
SRS0615	gi|728818708|gb|KHG02891.1|	100	43	0	0	3	131	43	85	7e-20	90.1	Glycine-rich RNA-binding GRP1A [Gossypium arboreum]
SRS0616	gi|159138921|gb|ABW89460.1|	100	98	0	0	2	295	259	356	9e-62	203	glutamine synthetase [Gossypium herbaceum]
SRS0617	gi|728839137|gb|KHG18580.1|	98.7	154	2	0	3	464	342	495	4e-94	290	Endoglucanase 8 -like protein [Gossypium arboreum]
SRS0618	gi|728831115|gb|KHG10558.1|	98.28	116	2	0	51	398	1	116	9e-62	195	putative non-specific lipid-transfer 2 [Gossypium arboreum]
SRS0619	gi|590697935|ref|XP_007045578.1|	94.38	89	5	0	3	269	272	360	7e-53	180	NAD(P)-linked oxidoreductase superfamily protein isoform 1
SRS0620	gi|590640682|ref|XP_007030019.1|	94.29	140	8	0	2	421	162	301	5e-73	230	Potassium channel tetramerisation domain-containing protein /
SRS0621	gi|643738606|gb|KDP44527.1|	62.86	140	52	1	5	424	177	315	1e-56	189	hypothetical protein JCGZ_16360 [Jatropha curcas]
SRS0622	gi|728822317|gb|KHG04761.1|	88.95	181	20	1	14	556	1	162	1e-94	291	Protein midA, mitochondrial [Gossypium arboreum]
SRS0623	gi|728814366|gb|KHG01517.1|	99.01	101	1	0	17	319	1	101	6e-46	154	putative threonine--tRNA ligase 2, cytoplasmic [Gossypium arboreum]
SRS0624	gi|728821721|gb|KHG04463.1|	91.18	204	0	1	1	558	201	404	3e-113	343	Putative phagocytic receptor 1b [Gossypium arboreum]
SRS0625	gi|567179628|ref|XP_006401653.1|	97.22	144	4	0	6	437	52	195	2e-75	232	hypothetical protein EUTSA_v10014731mg [Eutrema salsugineum]
SRS0626	gi|590711114|ref|XP_007049015.1|	97.78	135	3	0	49	453	1	135	1e-79	241	Ribosomal L27e protein family [Theobroma cacao]
SRS0627	gi|728839574|gb|KHG19017.1|	81.16	138	26	1	414	1	1	112	5e-60	197	BURP domain-containing 17 [Gossypium arboreum]
SRS0628	gi|590625771|ref|XP_007025975.1|	62.73	110	41	2	1	330	106	213	8e-24	101	Uncharacterized protein TCM_030153 [Theobroma cacao]
SRS0629	gi|590625294|ref|XP_007025843.1|	78.49	172	37	0	1	516	231	402	2e-94	288	Octicosapeptide/Phox/Bem1p family protein, putative isoform 3
SRS0630	gi|728833680|gb|KHG13123.1|	98.99	99	1	0	1	297	144	242	3e-65	208	RING finger protein [Gossypium arboreum]
SRS0631	gi|728850725|gb|KHG30168.1|	98.25	57	1	0	6	176	197	253	1e-17	87	hypothetical protein F383_13323 [Gossypium arboreum]
SRS0632	gi|728840612|gb|KHG20055.1|	98.28	116	2	0	213	560	613	728	2e-97	238	Protein argonaute 2 -like protein [Gossypium arboreum]
SRS0633	gi|590618721|ref|XP_007024125.1|	92.59	135	10	0	1	405	3	137	3e-71	219	Mediator 21 isoform 1 [Theobroma cacao]
SRS0634	gi|728839443|gb|KHG18886.1|	91.04	67	6	0	127	327	503	569	2e-33	133	Asparagine--tRNA ligase, cytoplasmic 1 -like protein [Gossypium
SRS0635	gi|728828471|gb|KHG07914.1|	93.86	114	7	0	10	351	1	114	2e-31	118	60S acidic ribosomal P2 [Gossypium arboreum]
SRS0636	gi|225442531|ref|XP_002284134.1|	93.98	166	10	0	1	498	444	609	2e-91	286	PREDICTED: ruBisCO large subunit-binding protein subunit beta,
SRS0638	gi|728834493|gb|KHG13936.1|	73.96	96	25	2	1	288	83	170	5e-40	142	Centromere V [Gossypium arboreum]
SRS0639	gi|728840934|gb|KHG20377.1|	95.83	96	4	0	3	290	130	225	6e-42	148	hypothetical protein F383_24705 [Gossypium arboreum]
SRS0641	gi|728822130|gb|KHG04669.1|	100	165	0	0	46	540	119	283	4e-76	237	rRNA-processing UTP23 [Gossypium arboreum]
SRS0642	gi|728811823|gb|KHG00472.1|	100	164	0	0	1	492	826	989	6e-104	328	hypothetical protein F383_20103 [Gossypium arboreum]
SRS0643	gi|728835251|gb|KHG14694.1|	96.6	147	5	0	123	563	35	181	1e-54	179	30S ribosomal S20, chloroplastic -like protein [Gossypium arboreum]
SRS0644	gi|590720919|ref|XP_007051462.1|	78.86	123	25	2	106	471	1	115	4e-46	155	SAUR-like auxin-responsive protein family [Theobroma cacao]
SRS0645	gi|590682084|ref|XP_007041253.1|	68.25	126	40	1	188	565	120	222	3e-46	165	Alpha/beta-Hydrolases superfamily protein isoform 2 [Theobroma
SRS0646	gi|670607907|gb|AII31760.1|	99.07	107	1	0	1	321	416	522	2e-67	222	cytochrome P450 monooxygenase [Gossypium hirsutum]
SRS0648	gi|728817690|gb|KHG02542.1|	99.47	188	1	0	3	566	127	314	4e-134	390	CBL-interacting serine/threonine-protein kinase 3 [Gossypium
SRS0649	gi|728823934|gb|KHG05529.1|	100	157	0	0	96	566	1	157	1e-96	294	abscisic acid-insensitive 5-like protein 4 [Gossypium arboreum]
SRS0650	gi|590719390|ref|XP_007051039.1|	82.86	70	12	1	28	237	73	141	2e-29	114	Uncharacterized protein TCM_004747 [Theobroma cacao]
SRS0651	gi|728810606|gb|KHF99737.1|	95.61	114	5	0	54	395	1	114	4e-36	130	60S acidic ribosomal P1 [Gossypium arboreum]
SRS0652	gi|728820861|gb|KHG03970.1|	99.47	189	1	1	1	567	2	189	1e-140	398	Cysteine and histidine-rich domain-containing RAR1 -like protein
SRS0653	gi|1130682|emb|CAA87083.1|	100	111	0	0	1	333	549	659	2e-69	231	acetohydroxyacid synthase [Gossypium hirsutum]
SRS0654	gi|728849032|gb|KHG28475.1|	96.77	62	2	0	1	186	86	147	2e-27	109	Protein LOL1 -like protein [Gossypium arboreum]
SRS0655	gi|590671815|ref|XP_007038436.1|	100	122	0	0	64	429	1	122	2e-81	245	Ribosomal protein S10p/S20e family protein isoform 1 [Theobroma
SRS0656	gi|728842639|gb|KHG22082.1|	91.43	35	3	0	192	296	342	376	2e-10	68.2	SEC23-interacting [Gossypium arboreum]
SRS0657	gi|46128331|ref|XP_388719.1|	90.48	189	18	0	3	569	460	648	7e-120	362	hypothetical protein FG08543.1 [Fusarium graminearum PH-1]
SRS0658	gi|728839860|gb|KHG19303.1|	100	189	0	0	3	569	167	355	1e-111	332	E3 ubiquitin-protein ligase RGLG1 [Gossypium arboreum]
SRS0659	gi|590580858|ref|XP_007014186.1|	78.53	163	35	1	81	569	1	162	6e-82	252	Nicotianamine synthase 4 [Theobroma cacao]
SRS0660	gi|590570487|ref|XP_007011351.1|	43.14	102	31	5	280	56	18	116	3e-08	58.5	Uncharacterized protein TCM_045546 [Theobroma cacao]
SRS0661	gi|728844802|gb|KHG24245.1|	99.45	181	1	0	25	567	1	181	5e-133	380	NAC domain-containing 68 [Gossypium arboreum]
SRS0662	gi|728823502|gb|KHG05328.1|	97.37	190	5	0	1	570	80	269	4e-128	377	Multiple inositol polyphosphate phosphatase 1 [Gossypium arboreum]
SRS0664	gi|728830694|gb|KHG10137.1|	99.03	103	1	0	1	309	311	413	2e-63	209	Myristoyl-acyl carrier thioesterase, chloroplastic [Gossypium
SRS0665	gi|555946148|gb|AGZ19352.1|	88.39	112	13	0	231	566	2	113	1e-66	207	hypothetical protein CH29B_p069 (chloroplast) (chloroplast)
SRS0666	gi|590593505|ref|XP_007017586.1|	89.63	135	14	0	3	407	196	330	9e-80	249	Dihydroflavonol-4-reductase [Theobroma cacao]
SRS0667	gi|504651389|ref|WP_014838491.1|	59.55	89	36	0	572	306	23	111	1e-14	75.5	kanamycin kinase, partial [Klebsiella oxytoca]
SRS0668	gi|728827006|gb|KHG06995.1|	100	120	0	0	571	212	92	211	4e-79	243	Ras-related RABB1b -like protein [Gossypium arboreum]
SRS0670	gi|728836535|gb|KHG15978.1|	98.95	190	2	0	2	571	91	280	7e-128	370	Pseudouridine-5'-phosphate glycosidase [Gossypium arboreum]
SRS0671	gi|728845954|gb|KHG25397.1|	87.13	101	13	1	28	330	426	524	5e-49	174	Cytochrome P450 [Gossypium arboreum]
SRS0672	gi|590684744|ref|XP_007041931.1|	86.4	125	17	0	3	377	4	128	3e-64	202	Uncharacterized protein TCM_006695 [Theobroma cacao]
SRS0673	gi|590587400|ref|XP_007015954.1|	77.53	89	20	1	42	308	201	281	1e-28	116	Histone deacetylase 2C, putative isoform 2 [Theobroma cacao]
SRS0674	gi|728819963|gb|KHG03500.1|	98.95	191	2	0	1	573	153	343	6e-120	351	3'-hydroxy-N-methyl-(S)-coclaurine 4'-O-methyltransferase
SRS0675	gi|728810662|gb|KHF99790.1|	100	148	0	0	1	444	43	190	3e-106	310	Lactoylglutathione lyase [Gossypium arboreum]
SRS0676	gi|590598445|ref|XP_007018897.1|	45.63	103	55	5	268	573	1	94	7e-10	64.7	Uncharacterized protein isoform 1 [Theobroma cacao]
SRS0677	gi|728832049|gb|KHG11492.1|	100	87	0	0	48	308	1	87	6e-55	177	U6 snRNA-associated Sm-like protein LSm5 [Gossypium arboreum]
SRS0678	gi|357494563|ref|XP_003617570.1|	56.14	57	21	3	74	232	1	55	9e-08	55.8	hypothetical protein MTR_5g093050 [Medicago truncatula]
SRS0679	gi|109156718|gb|ABG26370.1|	100	190	0	0	3	572	402	591	1e-116	352	DELLA protein GAI [Gossypium barbadense]
SRS0680	gi|629099748|gb|KCW65513.1|	100	127	0	0	194	574	15	141	2e-67	211	hypothetical protein EUGRSUZ_G02915 [Eucalyptus grandis]
SRS0681	gi|590641770|ref|XP_007030324.1|	95.81	191	8	0	2	574	204	394	6e-107	323	Ammonium transporter 1,2 [Theobroma cacao]
SRS0682	gi|590670650|ref|XP_007038115.1|	98.42	190	3	0	3	572	418	607	2e-119	367	CLPC [Theobroma cacao]
SRS0683	gi|728846663|gb|KHG26106.1|	95.1	102	5	0	7	312	550	651	1e-57	200	GPI ethanolamine phosphate transferase 2 [Gossypium arboreum]
SRS0684	gi|159138937|gb|ABW89468.1|	97.39	153	4	0	45	503	1	153	2e-95	282	low molecular weight heat shock protein [Gossypium hirsutum]
SRS0685	gi|728840904|gb|KHG20347.1|	98	100	2	0	60	359	8	107	2e-63	199	Glutaredoxin-C2 -like protein [Gossypium arboreum]
SRS0686	gi|590585689|ref|XP_007015499.1|	45.58	147	54	8	21	383	163	297	4e-13	75.1	DOF domain class transcription factor, putative [Theobroma cacao]
SRS0687	gi|728817119|gb|KHG02356.1|	99.44	178	1	0	20	553	1	178	4e-129	368	60S ribosomal L18a [Gossypium arboreum]
SRS0688	gi|728837915|gb|KHG17358.1|	98.24	170	3	0	67	576	1	170	9e-104	321	Glucosamine--fructose-6-phosphate aminotransferase [isomerizing] 2
SRS0689	gi|302172913|gb|ADK98294.1|	95.83	96	4	0	56	343	42	137	9e-49	163	putative endomembrane protein [Schiedea globosa]
SRS0690	gi|728819693|gb|KHG03326.1|	96.86	191	6	1	3	575	65	254	3e-120	361	hypothetical protein F383_28093 [Gossypium arboreum]
SRS0691	gi|728833863|gb|KHG13306.1|	99.47	187	1	0	16	576	1	187	6e-129	374	Sugar kinase [Gossypium arboreum]
SRS0692	gi|728821385|gb|KHG04310.1|	86.72	128	8	1	18	374	503	630	2e-49	177	Phosphatidylinositol-3,4,5-trisphosphate 3-phosphatase and
SRS0693	gi|728812784|gb|KHG00981.1|	95.2	125	6	0	3	377	765	889	7e-67	228	Chaperone ClpB1 -like protein [Gossypium arboreum]
SRS0694	gi|728832119|gb|KHG11562.1|	89.6	125	13	1	1	375	191	305	7e-08	60.5	G patch domain-containing 8 [Gossypium arboreum]
SRS0695	gi|590717623|ref|XP_007050650.1|	60	85	29	1	62	301	4	88	4e-18	83.6	Outer envelope membrane protein 7 [Theobroma cacao]
SRS0696	gi|595849622|ref|XP_007209764.1|	98.94	94	1	0	65	346	35	128	4e-60	191	hypothetical protein PRUPE_ppa013350mg [Prunus persica]
SRS0697	gi|728813162|gb|KHG01099.1|	100	155	0	0	113	577	11	165	5e-112	331	NAC domain-containing 29 -like protein [Gossypium arboreum]
SRS0698	gi|728809657|gb|KHF99150.1|	83.72	43	7	0	3	131	40	82	3e-16	78.6	Poly (A) RNA polymerase cid1 [Gossypium arboreum]
SRS0699	gi|590595963|ref|XP_007018203.1|	88.98	118	13	0	1	354	318	435	8e-52	180	Eukaryotic aspartyl protease family protein [Theobroma cacao]
SRS0700	gi|728833807|gb|KHG13250.1|	95.19	187	8	2	23	580	1	186	1e-119	355	Rho GTPase-activating gacA [Gossypium arboreum]
SRS0701	gi|590686062|ref|XP_007042270.1|	68.93	103	31	1	154	459	25	127	3e-43	149	2Fe-2S ferredoxin-like superfamily protein, A,ATFD2 [Theobroma
SRS0702	gi|728843979|gb|KHG23422.1|	99.35	155	1	0	3	467	19	173	2e-106	310	Photosystem I reaction center subunit N, chloroplastic -like
SRS0703	gi|728812359|gb|KHG00779.1|	97.93	193	4	0	2	580	88	280	1e-113	339	lipase [Gossypium arboreum]
SRS0704	gi|728819044|gb|KHG03018.1|	100	108	0	0	2	325	6	113	8e-69	213	hypothetical protein F383_26345 [Gossypium arboreum]
SRS0705	gi|728842802|gb|KHG22245.1|	100	40	0	0	119	238	21	60	4e-18	83.2	Metallothionein-like protein 1 [Gossypium arboreum]
SRS0706	gi|728846792|gb|KHG26235.1|	100	124	0	0	3	374	922	1045	1e-72	245	Alpha-aminoadipic semialdehyde synthase -like protein [Gossypium
SRS0707	gi|590615748|ref|XP_007023311.1|	77.65	179	27	2	1	498	288	466	7e-72	233	Plastid transcriptionally active 17 isoform 1 [Theobroma cacao]
SRS0708	gi|728824409|gb|KHG05763.1|	99.12	113	1	0	7	345	1	113	4e-54	176	40S ribosomal S26-3 -like protein [Gossypium arboreum]
SRS0709	gi|728820928|gb|KHG04021.1|	98.95	190	2	0	12	581	210	399	2e-119	352	hypothetical protein F383_30279 [Gossypium arboreum]
SRS0710	gi|590668975|ref|XP_007037644.1|	89.57	115	12	0	2	346	12	126	8e-55	184	N-terminal nucleophile aminohydrolases (Ntn hydrolases) superfamily
SRS0711	gi|728830690|gb|KHG10133.1|	100	99	0	0	3	299	391	489	3e-44	161	hypothetical protein F383_08887 [Gossypium arboreum]
SRS0712	gi|728848050|gb|KHG27493.1|	100	122	0	0	6	371	385	506	4e-62	208	Protein TRANSPARENT TESTA 12 -like protein [Gossypium arboreum]
SRS0713	gi|728833062|gb|KHG12505.1|	92.72	151	8	1	1	444	39	189	3e-63	202	50S ribosomal L12-1, chloroplastic -like protein [Gossypium
SRS0714	gi|728846173|gb|KHG25616.1|	94	50	3	0	2	151	78	127	1e-28	103	putative C17A5.09c [Gossypium arboreum]
SRS0715	gi|728820072|gb|KHG03554.1|	99.35	154	1	0	31	492	1	154	2e-77	236	28S ribosomal S34, mitochondrial [Gossypium arboreum]
SRS0716	gi|590663026|ref|XP_007036095.1|	67.82	87	28	2	140	400	64	146	1e-26	107	CDP-diacylglycerol--glycerol-3-phosphate 3-phosphatidyltransferase,
SRS0718	gi|590615717|ref|XP_007023302.1|	89.71	136	14	0	2	409	40	175	3e-78	239	Calcium-binding EF-hand family protein isoform 2 [Theobroma cacao]
SRS0719	gi|728830350|gb|KHG09793.1|	100	114	0	0	3	344	219	332	4e-76	239	Auxin-responsive IAA27 -like protein [Gossypium arboreum]
SRS0720	gi|359497461|ref|XP_003635526.1|	83.33	78	13	0	1	234	113	190	3e-38	138	PREDICTED: caltractin [Vitis vinifera]
SRS0721	gi|590627947|ref|XP_007026586.1|	92.26	168	13	0	1	504	277	444	2e-112	335	Trichome birefringence-like 35 isoform 1 [Theobroma cacao]
SRS0722	gi|728847368|gb|KHG26811.1|	86.74	181	18	1	17	541	1	181	2e-100	314	Two pore calcium channel 1 -like protein [Gossypium arboreum]
SRS0723	gi|700211373|gb|KGN66469.1|	100	137	0	0	18	428	35	171	1e-74	230	hypothetical protein Csa_1G612925 [Cucumis sativus]
SRS0724	gi|728827478|gb|KHG07206.1|	99.34	152	1	0	129	584	1	152	1e-82	251	Charged multivesicular body 1 [Gossypium arboreum]
SRS0725	gi|728836726|gb|KHG16169.1|	97.53	162	4	0	100	585	1	162	2e-59	197	Syntaxin-32 -like protein [Gossypium arboreum]
SRS0726	gi|590592093|ref|XP_007017180.1|	77.84	167	37	0	3	503	283	449	1e-86	270	HXXXD-type acyl-transferase family protein [Theobroma cacao]
SRS0727	gi|728819101|gb|KHG03044.1|	41.54	130	76	3	561	172	37	153	5e-27	109	hypothetical protein F383_26668 [Gossypium arboreum]
SRS0728	gi|590700633|ref|XP_007046214.1|	86.67	75	10	0	3	227	165	239	1e-40	146	SsDNA-binding transcriptional regulator isoform 2 [Theobroma cacao]
SRS0729	gi|728831710|gb|KHG11153.1|	100	110	0	0	48	377	1	110	1e-69	215	60S ribosomal L36-2 -like protein [Gossypium arboreum]
SRS0730	gi|590707796|ref|XP_007048098.1|	79.9	199	36	1	3	587	352	550	5e-104	321	Pentatricopeptide repeat (PPR) superfamily protein, putative
SRS0731	gi|728832666|gb|KHG12109.1|	98.97	195	2	0	3	587	465	659	2e-134	410	Valine--tRNA ligase -like protein [Gossypium arboreum]
SRS0732	gi|81230695|gb|ABB59694.1|	100	96	0	0	1	288	157	252	1e-63	205	alpha-expansin 2 [Gossypium hirsutum]
SRS0733	gi|728809183|gb|KHF98808.1|	99.02	102	1	0	1	306	400	501	9e-60	202	Aminopeptidase N [Gossypium arboreum]
SRS0734	gi|728834891|gb|KHG14334.1|	94.87	195	10	0	3	587	641	835	2e-118	364	5'-3' exoribonuclease 4 -like protein [Gossypium arboreum]
SRS0735	gi|728838932|gb|KHG18375.1|	95.88	97	4	0	87	377	1	97	8e-61	192	TonB-dependent heme receptor A [Gossypium arboreum]
SRS0736	gi|590603043|ref|XP_007019905.1|	55.56	198	85	3	3	587	76	269	8e-36	136	Actin-binding LIM protein 1, putative [Theobroma cacao]
SRS0737	gi|728836168|gb|KHG15611.1|	80	25	5	0	281	355	216	240	2e-10	48.9	T-complex 1 subunit eta [Gossypium arboreum]
SRS0738	gi|590620644|ref|XP_007024590.1|	65.22	207	47	8	42	587	157	352	1e-52	182	Uncharacterized protein TCM_029108 [Theobroma cacao]
SRS0739	gi|728840220|gb|KHG19663.1|	99.3	142	1	0	59	484	1	142	4e-101	296	Mycosubtilin synthase subunit A [Gossypium arboreum]
SRS0740	gi|121755809|gb|ABM64802.1|	98.84	173	2	0	68	586	1	173	2e-115	339	anthocyanidin reductase [Gossypium hirsutum]
SRS0741	gi|728813792|gb|KHG01327.1|	100	136	0	0	1	408	8	143	5e-96	283	Actin-depolymerizing factor 5 -like protein [Gossypium arboreum]
SRS0742	gi|926931|gb|AAA99934.1|	99.36	156	1	0	2	469	2	157	2e-64	203	vacuolar H+-pumping ATPase 16 kDa proteolipid, partial [Arabidopsis
SRS0743	gi|728850291|gb|KHG29734.1|	100	132	0	0	57	452	229	360	8e-76	239	Glyceraldehyde-3-phosphate dehydrogenase A, chloroplastic
SRS0745	gi|728827977|gb|KHG07438.1|	75.86	116	28	0	580	233	265	380	4e-35	135	SH3 domain-containing 21 [Gossypium arboreum]
SRS0746	gi|728834938|gb|KHG14381.1|	92.21	154	11	1	131	589	1	154	2e-68	214	RNA polymerase II transcriptional coactivator KELP -like protein
SRS0747	gi|728839645|gb|KHG19088.1|	97.62	126	3	0	211	588	168	293	3e-85	205	Premnaspirodiene oxygenase [Gossypium arboreum]
SRS0749	gi|728842802|gb|KHG22245.1|	100	55	0	0	116	280	21	75	9e-34	123	Metallothionein-like protein 1 [Gossypium arboreum]
SRS0751	gi|590643150|ref|XP_007030725.1|	78.89	90	19	0	168	437	1	90	4e-46	155	Methyltransferase-related protein, putative [Theobroma cacao]
SRS0752	gi|728826873|gb|KHG06934.1|	99.24	132	1	0	2	397	60	191	1e-86	261	Adenine phosphoribosyltransferase 2 -like protein [Gossypium
SRS0753	gi|728824997|gb|KHG06049.1|	97.96	147	3	0	2	442	316	462	3e-79	251	Lysophospholipid acyltransferase 2 [Gossypium arboreum]
SRS0754	gi|388497924|gb|AFK37028.1|	91.67	120	10	0	3	362	87	206	1e-68	216	unknown [Lotus japonicus]
SRS0755	gi|728847423|gb|KHG26866.1|	100	115	0	0	3	347	54	168	2e-77	237	hypothetical protein F383_03737 [Gossypium arboreum]
SRS0756	gi|728844686|gb|KHG24129.1|	100	97	0	0	3	293	154	250	2e-60	196	Reticulon-like protein B3 [Gossypium arboreum]
SRS0757	gi|728809193|gb|KHF98815.1|	100	131	0	0	57	449	1	131	5e-95	280	Chaperone DnaJ [Gossypium arboreum]
SRS0758	gi|728807023|gb|KHF97273.1|	94.97	179	9	0	25	561	1	179	2e-113	328	hypothetical protein F383_36747 [Gossypium arboreum]
SRS0759	gi|728849791|gb|KHG29234.1|	98.68	152	2	0	3	458	133	284	4e-105	311	SNF1-related protein kinase regulatory subunit beta-1 [Gossypium
SRS0760	gi|590695079|ref|XP_007044790.1|	97.14	140	4	0	6	425	1	140	5e-99	291	Ribosomal protein L18e/L15 superfamily protein [Theobroma cacao]
SRS0761	gi|728840157|gb|KHG19600.1|	96.88	96	3	0	304	591	109	204	2e-58	193	Replication A 32 kDa subunit [Gossypium arboreum]
SRS0762	gi|728825047|gb|KHG06072.1|	93.94	132	8	0	59	454	10	141	4e-67	210	Lipid transfer-like protein VAS [Gossypium arboreum]
SRS0763	gi|728823239|gb|KHG05208.1|	100	135	0	0	189	593	12	146	5e-63	202	hypothetical protein F383_30998 [Gossypium arboreum]
SRS0764	gi|728837470|gb|KHG16913.1|	98.72	156	2	0	30	497	1	156	2e-37	135	Glycine-rich [Gossypium arboreum]
SRS0765	gi|167334|gb|AAA33059.1|	99.26	135	1	0	68	472	1	135	2e-53	175	dehydrin [Gossypium hirsutum]
SRS0766	gi|728840620|gb|KHG20063.1|	98.94	188	2	0	30	593	5	192	4e-133	380	Actin-7 -like protein [Gossypium arboreum]
SRS0767	gi|728835219|gb|KHG14662.1|	100	138	0	0	14	427	1	138	4e-71	220	Chaperone DnaJ [Gossypium arboreum]
SRS0768	gi|225458776|ref|XP_002285141.1|	83.33	60	10	0	188	367	29	88	3e-35	127	PREDICTED: peamaclein [Vitis vinifera]
SRS0769	gi|728839913|gb|KHG19356.1|	98.81	84	1	0	429	178	1	84	2e-53	178	hypothetical protein F383_25457 [Gossypium arboreum]
SRS0770	gi|728822922|gb|KHG05056.1|	100	88	0	0	1	264	387	474	2e-52	182	RNA-binding Musashi [Gossypium arboreum]
SRS0771	gi|590631491|ref|XP_007027579.1|	92.42	198	15	0	1	594	32	229	4e-122	363	Pyruvate kinase family protein [Theobroma cacao]
SRS0772	gi|728839681|gb|KHG19124.1|	98.2	167	3	0	69	569	1	167	2e-96	296	MATE efflux family protein ALF5 [Gossypium arboreum]
SRS0773	gi|728840991|gb|KHG20434.1|	93.94	33	2	0	1	99	349	381	7e-10	66.6	Shaggy-related protein kinase eta [Gossypium arboreum]
SRS0775	gi|33327286|gb|AAQ08999.1|	100	127	0	0	7	387	8	134	3e-83	250	polyubiquitin 2 [Phaseolus vulgaris]
SRS0776	gi|728821564|gb|KHG04392.1|	95.45	110	5	0	2	331	270	379	4e-63	208	hypothetical protein F383_29184 [Gossypium arboreum]
SRS0777	gi|590687265|ref|XP_007042615.1|	76.92	78	18	0	2	235	607	684	4e-27	116	Family of Uncharacterized protein function (DUF566), putative
SRS0778	gi|729349616|ref|XP_010542959.1|	100	129	0	0	60	446	12	140	8e-88	262	PREDICTED: 60S ribosomal protein L23-like [Tarenaya hassleriana]
SRS0779	gi|590617189|ref|XP_007023719.1|	93.62	47	3	0	2	142	439	485	2e-21	99.8	Ubiquitin-specific protease family C19-related protein [Theobroma
SRS0780	gi|728830705|gb|KHG10148.1|	97.58	124	3	0	71	442	1	124	1e-75	231	50S ribosomal L31, chloroplastic -like protein [Gossypium arboreum]
SRS0781	gi|728827182|gb|KHG07070.1|	65.12	86	26	1	28	273	1	86	5e-27	107	Copper transport protein ATOX1 [Gossypium arboreum]
SRS0783	gi|728833427|gb|KHG12870.1|	100	122	0	0	14	379	1	122	5e-69	214	Autophagy-related 8f -like protein [Gossypium arboreum]
SRS0784	gi|728846418|gb|KHG25861.1|	98.91	92	1	0	3	278	168	259	2e-61	199	Sphingoid base hydroxylase 2 -like protein [Gossypium arboreum]
SRS0785	gi|728845228|gb|KHG24671.1|	99.48	193	1	0	20	598	1	193	3e-106	311	60S ribosomal L19-2 -like protein [Gossypium arboreum]
SRS0786	gi|590701301|ref|XP_007046365.1|	72.5	160	44	0	556	77	12	171	6e-70	219	Uncharacterized protein TCM_011902 [Theobroma cacao]
SRS0787	gi|645251719|ref|XP_008231805.1|	97.96	147	3	0	93	533	1	147	1e-69	226	PREDICTED: dnaJ protein homolog [Prunus mume]
SRS0788	gi|728824789|gb|KHG05949.1|	97.22	72	2	0	191	406	190	261	2e-13	75.9	Clathrin light chain 2 -like protein [Gossypium arboreum]
SRS0789	gi|728832051|gb|KHG11494.1|	100	118	0	0	221	574	1	118	1e-78	238	Membrane-anchored ubiquitin-fold 3 -like protein [Gossypium
SRS0790	gi|728836674|gb|KHG16117.1|	77.12	153	35	2	3	461	364	484	2e-67	222	Phosphoethanolamine N-methyltransferase 1 -like protein [Gossypium
SRS0791	gi|728810420|gb|KHF99619.1|	98.4	188	3	0	36	599	1	188	8e-107	315	26S proteasome non-ATPase regulatory subunit RPN12A -like protein
SRS0792	gi|728826337|gb|KHG06674.1|	92.37	131	10	0	2	394	5	135	5e-88	263	Transmembrane 50A [Gossypium arboreum]
SRS0793	gi|728810663|gb|KHF99791.1|	98.04	102	2	0	599	294	58	159	9e-68	212	Ubiquitin-conjugating enzyme E2 variant 1A -like protein [Gossypium
SRS0794	gi|728836064|gb|KHG15507.1|	99.22	128	1	0	2	385	398	525	1e-23	106	Nucleolar 56 [Gossypium arboreum]
SRS0795	gi|413926514|gb|AFW66446.1|	100	152	0	0	1	456	2	153	5e-101	296	ubiquitin2 [Zea mays]
SRS0796	gi|590694238|ref|XP_007044553.1|	96.05	152	6	0	2	457	194	345	2e-102	307	Spermidine synthase 1 [Theobroma cacao]
SRS0797	gi|590670180|ref|XP_007037983.1|	80.71	197	38	2	3	593	234	427	2e-94	290	NAD(P)-binding Rossmann-fold superfamily protein [Theobroma cacao]
SRS0798	gi|728821537|gb|KHG04384.1|	98.94	189	2	0	1	567	294	482	1e-126	374	2,3-dimethylmalate lyase [Gossypium arboreum]
SRS0799	gi|590654799|ref|XP_007033803.1|	87.21	172	22	0	85	600	26	197	2e-103	307	Carrot EP3-3 chitinase [Theobroma cacao]
SRS0800	gi|567912847|ref|XP_006448737.1|	94.61	167	9	0	102	602	1	167	2e-107	314	hypothetical protein CICLE_v10016769mg [Citrus clementina]
SRS0801	gi|728809327|gb|KHF98930.1|	100	201	0	0	1	603	52	252	2e-136	397	E3 ubiquitin-protein ligase [Gossypium arboreum]
SRS0802	gi|590664089|ref|XP_007036402.1|	93.01	143	10	0	174	602	41	183	2e-76	245	RAB GTPase E1B [Theobroma cacao]
SRS0803	gi|728837452|gb|KHG16895.1|	98.51	134	2	0	2	403	318	451	1e-89	278	NAC domain-containing 4 -like protein [Gossypium arboreum]
SRS0804	gi|728842887|gb|KHG22330.1|	99.5	201	1	0	1	603	2	202	2e-142	407	hypothetical protein F383_00898 [Gossypium arboreum]
SRS0806	gi|224104447|ref|XP_002313438.1|	40.2	102	58	5	308	604	1	91	7e-10	65.1	hypothetical protein POPTR_0009s03550g [Populus trichocarpa]
SRS0807	gi|590644842|ref|XP_007031193.1|	87.95	166	20	0	14	511	1	166	6e-98	289	Uncharacterized protein TCM_026789 [Theobroma cacao]
SRS0808	gi|661879152|emb|CDP17145.1|	42.36	144	82	1	601	173	477	620	2e-29	123	unnamed protein product [Coffea canephora]
SRS0809	gi|728835888|gb|KHG15331.1|	90.62	160	15	1	120	599	1	157	2e-90	281	Glutamate--glyoxylate aminotransferase 2 -like protein [Gossypium
SRS0810	gi|728828064|gb|KHG07507.1|	99.48	193	1	0	26	604	1	193	4e-140	401	Methylsterol monooxygenase 1-1 -like protein [Gossypium arboreum]
SRS0811	gi|590675598|ref|XP_007039493.1|	76.92	208	41	1	2	604	303	510	6e-81	261	Basic helix-loop-helix DNA-binding family protein [Theobroma cacao]
SRS0812	gi|590684716|ref|XP_007041923.1|	88.3	171	20	0	92	604	22	192	2e-90	273	Translocon-associated protein subunit alpha isoform 1 [Theobroma
SRS0814	gi|728808275|gb|KHF98175.1|	79.38	194	40	1	2	583	130	290	4e-109	322	putative xyloglucan endotransglucosylase/hydrolase 23 -like protein
SRS0815	gi|590561186|ref|XP_007008739.1|	94.9	196	10	0	3	590	7	202	3e-121	362	NAD-dependent malic enzyme 1 isoform 2 [Theobroma cacao]
SRS0816	gi|186886510|gb|ACC93637.1|	91.92	198	0	1	62	607	4	201	5e-108	316	chloroplast Cu/Zn superoxide dismutase [Gossypium hirsutum]
SRS0817	gi|590650731|ref|XP_007032714.1|	63.56	118	43	4	83	436	1	108	2e-26	105	Transcription factor bHLH151, putative [Theobroma cacao]
SRS0819	gi|728843297|gb|KHG22740.1|	100	168	0	0	103	606	1	168	2e-113	330	Ras-related RHN1 [Gossypium arboreum]
SRS0820	gi|728839821|gb|KHG19264.1|	95.6	159	7	0	2	478	23	181	3e-110	321	Lactoylglutathione lyase [Gossypium arboreum]
SRS0821	gi|728811787|gb|KHG00451.1|	99.32	148	1	0	165	608	1	148	2e-63	211	1-deoxy-D-xylulose 5-phosphate reductoisomerase, chloroplastic
SRS0822	gi|590690269|ref|XP_007043463.1|	88.83	188	21	0	14	577	248	435	1e-122	363	Diacylglycerol kinase 5 isoform 1 [Theobroma cacao]
SRS0823	gi|728837675|gb|KHG17118.1|	99.5	202	1	0	3	608	339	540	7e-140	414	Casein kinase I isoform delta [Gossypium arboreum]
SRS0824	gi|590668245|ref|XP_007037439.1|	74.16	89	23	0	340	606	45	133	6e-36	133	Uncharacterized protein TCM_014112 [Theobroma cacao]
SRS0825	gi|728843779|gb|KHG23222.1|	97.03	202	6	0	2	607	386	587	3e-126	385	Eukaryotic translation initiation factor 3 subunit C [Gossypium
SRS0826	gi|728820195|gb|KHG03625.1|	95.52	67	3	0	228	428	511	577	6e-39	100	putative beta-1,4-xylosyltransferase IRX10L [Gossypium arboreum]
SRS0827	gi|728813845|gb|KHG01349.1|	97.22	72	2	0	465	250	218	289	1e-36	143	Syntaxin-22 -like protein [Gossypium arboreum]
SRS0828	gi|728833324|gb|KHG12767.1|	78.71	202	43	1	2	607	54	213	2e-91	278	Exosome complex component RRP45 [Gossypium arboreum]
SRS0829	gi|728849395|gb|KHG28838.1|	100	197	0	0	17	607	1	197	2e-116	344	hypothetical protein F383_10336 [Gossypium arboreum]
SRS0830	gi|77744897|gb|ABB02402.1|	98.86	176	2	0	1	528	10	185	4e-131	374	temperature-induced lipocalin [Gossypium arboreum]
SRS0831	gi|728810274|gb|KHF99534.1|	99.24	132	1	0	64	459	3	134	3e-90	268	Thioredoxin H-type [Gossypium arboreum]
SRS0832	gi|728841735|gb|KHG21178.1|	100	136	0	0	44	451	64	199	5e-80	245	60S ribosomal protein L32-1 [Gossypium arboreum]
SRS0833	gi|728850160|gb|KHG29603.1|	98.7	154	2	0	148	609	1	154	4e-70	226	Phosphoenolpyruvate/phosphate translocator 1, chloroplastic -like
SRS0834	gi|728833166|gb|KHG12609.1|	98.67	150	2	0	2	451	172	321	1e-99	299	D-arabinose 1-dehydrogenase [Gossypium arboreum]
SRS0835	gi|590607632|ref|XP_007021039.1|	80	90	18	0	233	502	100	189	6e-49	149	Non-race specific disease resistance protein 1-like protein b,
SRS0836	gi|728834620|gb|KHG14063.1|	100	92	0	0	114	389	16	107	7e-52	170	hypothetical protein F383_19255 [Gossypium arboreum]
SRS0837	gi|728832791|gb|KHG12234.1|	99.32	148	1	0	3	446	5	152	6e-65	206	Cyanate hydratase [Gossypium arboreum]
SRS0838	gi|728849074|gb|KHG28517.1|	94.04	151	8	1	160	609	1	151	5e-96	288	Protein FD -like protein [Gossypium arboreum]
SRS0839	gi|728808575|gb|KHF98374.1|	100	107	0	0	3	323	608	714	3e-64	219	Programmed cell death 4 [Gossypium arboreum]
SRS0840	gi|728837351|gb|KHG16794.1|	99.01	203	2	0	2	610	490	692	5e-125	377	Protein LHY [Gossypium arboreum]
SRS0841	gi|641846267|gb|KDO65151.1|	97.54	203	5	0	3	611	15	217	2e-136	394	hypothetical protein CISIN_1g015129mg [Citrus sinensis]
SRS0842	gi|728832734|gb|KHG12177.1|	100	196	0	0	22	609	1	196	4e-133	387	Adipocyte plasma membrane-associated [Gossypium arboreum]
SRS0843	gi|159895671|gb|ABX10446.1|	100	79	0	0	31	267	335	413	3e-43	157	ethanolamine-phosphate cytidylyltransferase 2 [Gossypium hirsutum]
SRS0844	gi|728836784|gb|KHG16227.1|	100	159	0	0	135	611	1	159	4e-89	274	Ankyrin repeat domain-containing 2 -like protein [Gossypium
SRS0845	gi|728834200|gb|KHG13643.1|	79.27	82	2	1	107	307	289	370	1e-33	90.5	Branched-chain-amino-acid aminotransferase, mitochondrial
SRS0846	gi|590629784|ref|XP_007027087.1|	84.57	175	26	1	3	524	155	329	1e-84	262	Major facilitator superfamily protein isoform 2 [Theobroma cacao]
SRS0847	gi|590660143|ref|XP_007035320.1|	88.54	192	21	1	41	613	399	590	3e-119	358	Ammonium transporter 1,5 [Theobroma cacao]
SRS0848	gi|590689527|ref|XP_007043253.1|	86.93	153	19	1	153	608	1	153	6e-68	216	TCP family transcription factor [Theobroma cacao]
SRS0849	gi|406365483|gb|AFS35568.1|	98.03	203	4	0	3	611	17	219	8e-144	407	photosystem I P700 apoprotein A2, partial [Fragaria pentaphylla]
SRS0851	gi|590718631|ref|XP_007050857.1|	86.43	140	19	0	3	422	69	208	6e-82	250	Dephospho-CoA kinase family isoform 2 [Theobroma cacao]
SRS0852	gi|728848834|gb|KHG28277.1|	97.67	43	1	0	292	420	1	43	1e-23	97.1	hypothetical protein F383_35036 [Gossypium arboreum]
SRS0853	gi|590719607|ref|XP_007051102.1|	63.25	117	42	1	266	613	1	117	1e-43	150	Basic region/leucine zipper motif 53 [Theobroma cacao]
SRS0854	gi|728842640|gb|KHG22083.1|	99.24	132	1	0	7	402	156	287	3e-60	197	Transmembrane 19 [Gossypium arboreum]
SRS0855	gi|728834801|gb|KHG14244.1|	100	140	0	0	2	421	35	174	4e-93	278	40S ribosomal S9-2 -like protein [Gossypium arboreum]
SRS0856	gi|99033699|gb|ABF61871.1|	90.48	147	14	1	1	441	29	174	3e-71	222	chaperone [Agave tequilana]
SRS0857	gi|25992541|gb|AAN77150.1|	100	65	0	0	75	269	1	65	4e-35	126	fiber protein Fb11 [Gossypium barbadense]
SRS0858	gi|590664619|ref|XP_007036521.1|	90	120	10	1	9	362	17	136	7e-75	229	Complex I subunit NDUFS6 isoform 2, partial [Theobroma cacao]
SRS0859	gi|590629528|ref|XP_007027015.1|	83.87	155	25	0	616	152	244	398	3e-84	263	Kinase superfamily protein [Theobroma cacao]
SRS0860	gi|728832311|gb|KHG11754.1|	99.12	114	1	0	68	409	1	114	2e-58	187	60S ribosomal L31 [Gossypium arboreum]
SRS0861	gi|728810656|gb|KHF99784.1|	100	129	0	0	230	616	9	137	1e-70	225	E3 ubiquitin-protein ligase SDIR1 [Gossypium arboreum]
SRS0862	gi|728849673|gb|KHG29116.1|	96.57	175	6	1	1	525	60	229	3e-116	338	Photosystem I reaction center subunit III, chloroplastic -like
SRS0863	gi|728829090|gb|KHG08533.1|	100	174	0	0	95	616	1	174	6e-111	327	tRNA (adenine(58)-N(1))-methyltransferase catalytic subunit TRMT61A
SRS0864	gi|728837289|gb|KHG16732.1|	94.41	143	8	0	1	429	2	144	7e-73	225	Thylakoid membrane phosphoprotein 14 kDa, chloroplastic -like
SRS0865	gi|728838981|gb|KHG18424.1|	98.54	205	3	0	1	615	183	387	1e-135	395	5'-adenylylsulfate reductase 1, chloroplastic -like protein
SRS0866	gi|590612309|ref|XP_007022349.1|	57.14	154	66	4	3	464	45	186	2e-56	185	RING/U-box superfamily protein, putative [Theobroma cacao]
SRS0867	gi|728828408|gb|KHG07851.1|	94.49	127	7	1	14	394	37	162	5e-81	246	60S ribosomal L35a-1 -like protein [Gossypium arboreum]
SRS0868	gi|728825991|gb|KHG06513.1|	100	191	0	0	45	617	1	191	3e-142	404	putative glutathione S-transferase [Gossypium arboreum]
SRS0869	gi|728841294|gb|KHG20737.1|	93.16	190	13	0	48	617	1	190	3e-93	290	Serine/threonine-protein kinase dst1 [Gossypium arboreum]
SRS0870	gi|590593210|ref|XP_007017500.1|	81.28	187	35	0	55	615	7	193	2e-107	315	Uncharacterized protein TCM_034014 [Theobroma cacao]
SRS0871	gi|728830102|gb|KHG09545.1|	97.81	137	2	1	211	618	1	137	6e-88	271	Phosphoserine aminotransferase [Gossypium arboreum]
SRS0872	gi|590689527|ref|XP_007043253.1|	74.21	190	29	4	1	510	74	263	2e-45	159	TCP family transcription factor [Theobroma cacao]
SRS0873	gi|728840908|gb|KHG20351.1|	99.35	154	1	0	2	463	663	816	5e-96	305	ATP-dependent zinc metalloprotease FTSH 10, mitochondrial -like
SRS0874	gi|728811997|gb|KHG00611.1|	89.47	152	16	0	163	618	1	152	2e-93	284	Nuclear transcription factor Y subunit A-7 -like protein [Gossypium
SRS0875	gi|74273312|gb|ABA01324.1|	82.39	159	28	1	20	496	24	155	2e-70	225	epoxide hydrolase [Gossypium hirsutum]
SRS0876	gi|17644114|gb|AAK95391.1|	100	137	0	0	617	207	55	191	6e-80	244	ribosomal protein L2 [Gossypium arboreum]
SRS0877	gi|7388049|sp|Q9XER8.1|RAB7_GOSHI	100	177	0	0	88	618	1	177	1e-125	360	RAB7_GOSHI RecName: Full=Ras-related protein Rab7 [Gossypium hirsutum]
SRS0878	gi|728819441|gb|KHG03186.1|	100	191	0	0	3	575	140	330	5e-134	387	Glycogenin-1 [Gossypium arboreum]
SRS0879	gi|727473276|ref|XP_010518597.1|	36.29	124	79	1	392	21	24	146	7e-09	63.5	PREDICTED: uncharacterized protein LOC104793871 [Camelina sativa]
SRS0880	gi|728846213|gb|KHG25656.1|	100	161	0	0	137	619	1	161	4e-109	328	StAR-related lipid transfer protein 7, mitochondrial [Gossypium
SRS0881	gi|590652016|ref|XP_007033045.1|	87.5	152	19	0	18	473	1	152	1e-90	270	Calmodulin like 23, putative [Theobroma cacao]
SRS0882	gi|728823104|gb|KHG05143.1|	100	90	0	0	112	381	17	106	3e-56	181	hypothetical protein F383_08680 [Gossypium arboreum]
SRS0883	gi|728829862|gb|KHG09305.1|	99.48	191	1	0	42	614	1	191	2e-130	372	40S ribosomal S7 [Gossypium arboreum]
SRS0884	gi|728821522|gb|KHG04376.1|	99.51	204	1	0	7	618	727	930	3e-114	355	Transcription initiation factor TFIID subunit 4B [Gossypium arboreum]
SRS0885	gi|728834319|gb|KHG13762.1|	98.01	201	4	0	17	619	1	201	3e-124	360	Mitochondrial outer membrane porin of 36 kDa [Gossypium arboreum]
SRS0886	gi|85725391|gb|ABC79303.1|	99.51	206	1	0	3	620	146	351	2e-150	431	putative retinoblastoma binding protein [Gossypium hirsutum]
SRS0887	gi|659119517|ref|XP_008459699.1|	70.83	72	21	0	148	363	69	140	8e-22	97.4	PREDICTED: E3 ubiquitin-protein ligase RING1-like [Cucumis melo]
SRS0888	gi|728832636|gb|KHG12079.1|	98.6	143	2	0	2	430	43	185	2e-93	278	60S ribosomal protein L14-2 [Gossypium arboreum]
SRS0889	gi|728819534|gb|KHG03227.1|	94.85	194	8	1	45	620	1	194	6e-102	301	hypothetical protein F383_28003 [Gossypium arboreum]
SRS0890	gi|728834121|gb|KHG13564.1|	100	101	0	0	93	395	257	357	6e-55	186	Auxin-responsive IAA9 -like protein [Gossypium arboreum]
SRS0891	gi|728830632|gb|KHG10075.1|	97.57	206	5	1	2	619	426	629	2e-104	322	Sn1-specific diacylglycerol lipase alpha [Gossypium arboreum]
SRS0892	gi|590685593|ref|XP_007042141.1|	67.11	149	42	3	195	620	1	148	2e-53	179	Uncharacterized protein TCM_006851 [Theobroma cacao]
SRS0893	gi|728819101|gb|KHG03044.1|	45.28	106	58	1	504	187	28	129	5e-24	102	hypothetical protein F383_26668 [Gossypium arboreum]
SRS0894	gi|728828127|gb|KHG07570.1|	48.51	202	100	7	28	621	1	192	1e-41	149	hypothetical protein F383_34224 [Gossypium arboreum]
SRS0895	gi|728847785|gb|KHG27228.1|	98.67	150	2	0	1	450	29	178	3e-105	308	60S ribosomal L18a [Gossypium arboreum]
SRS0896	gi|590628888|ref|XP_007026839.1|	94.83	58	3	0	447	620	1	58	3e-30	121	Inositol phosphorylceramide synthase 1 [Theobroma cacao]
SRS0897	gi|728836243|gb|KHG15686.1|	97.96	147	3	0	620	180	95	241	2e-85	260	hypothetical protein F383_23695 [Gossypium arboreum]
SRS0898	gi|685372997|ref|XP_009119993.1|	100	88	0	0	2	265	32	119	3e-37	134	PREDICTED: histone H2A.6 isoform X2 [Brassica rapa]
SRS0899	gi|728833741|gb|KHG13184.1|	99.52	207	1	0	2	622	198	404	1e-146	424	LL-diaminopimelate aminotransferase, chloroplastic -like protein
SRS0900	gi|728839251|gb|KHG18694.1|	99.33	150	1	0	2	451	389	538	5e-99	305	Lecithine-cholesterol acyltransferase-like 4 [Gossypium arboreum]
SRS0901	gi|728811989|gb|KHG00604.1|	98.95	191	2	0	1	573	233	423	1e-116	346	ATP-citrate synthase alpha chain 3 -like protein [Gossypium
SRS0902	gi|728850836|gb|KHG30279.1|	89.73	185	19	0	67	621	18	202	2e-119	352	NAC domain-containing 78 -like protein [Gossypium arboreum]
SRS0903	gi|590628647|ref|XP_007026775.1|	84.85	198	30	1	29	622	1	197	5e-117	348	HXXXD-type acyl-transferase family protein [Theobroma cacao]
SRS0905	gi|728818360|gb|KHG02770.1|	75.22	113	28	0	56	394	16	128	9e-50	166	Transcription factor kayak [Gossypium arboreum]
SRS0906	gi|255575728|ref|XP_002528763.1|	81.62	136	25	0	111	518	1	136	5e-65	205	transporter, putative [Ricinus communis]
SRS0907	gi|728837801|gb|KHG17244.1|	96.48	142	5	1	199	624	1	137	8e-85	264	putative beta-1,3-galactosyltransferase 6 -like protein [Gossypium
SRS0908	gi|590649105|ref|XP_007032323.1|	92.59	189	14	0	59	625	4	192	4e-125	367	ADP-glucose pyrophosphorylase family protein isoform 2 [Theobroma
SRS0910	gi|728840963|gb|KHG20406.1|	96.47	85	3	0	11	265	1	85	4e-49	163	Gamma-glutamyl phosphate reductase [Gossypium arboreum]
SRS0911	gi|590610102|ref|XP_007021721.1|	96.41	167	6	0	17	517	38	204	3e-111	324	Ubiquitin-conjugating enzyme 36 isoform 1 [Theobroma cacao]
SRS0912	gi|728834749|gb|KHG14192.1|	96.75	154	5	0	163	624	1	154	8e-106	311	PRA1 family protein A1 [Gossypium arboreum]
SRS0913	gi|728843570|gb|KHG23013.1|	98.73	157	2	0	6	476	3	159	2e-110	320	Eukaryotic translation initiation factor 5A [Gossypium arboreum]
SRS0914	gi|567875341|ref|XP_006430260.1|	79.07	129	27	1	11	397	21	144	3e-30	117	hypothetical protein CICLE_v10013051mg [Citrus clementina]
SRS0915	gi|590647933|ref|XP_007032037.1|	79.25	159	33	1	1	477	129	286	2e-92	280	Uncharacterized protein TCM_017356 [Theobroma cacao]
SRS0916	gi|590721646|ref|XP_007051674.1|	85.51	207	30	0	6	626	223	429	9e-131	383	Fatty acid/sphingolipid desaturase [Theobroma cacao]
SRS0917	gi|728850054|gb|KHG29497.1|	98.73	158	2	0	65	538	1	158	1e-84	256	hypothetical protein F383_12363 [Gossypium arboreum]
SRS0918	gi|728835104|gb|KHG14547.1|	95.96	198	8	0	3	596	13	210	8e-113	328	Cyclin-dependent kinase inhibitor 7 -like protein [Gossypium
SRS0919	gi|728850549|gb|KHG29992.1|	100	151	0	0	174	626	1	151	4e-83	251	Protein Dr1 -like protein [Gossypium arboreum]
SRS0920	gi|728817078|gb|KHG02344.1|	96.15	208	8	0	3	626	210	417	2e-110	333	Cytochrome P450 [Gossypium arboreum]
SRS0921	gi|728837485|gb|KHG16928.1|	99.45	182	1	0	16	561	1	182	2e-95	283	putative V-type proton ATPase 20 kDa proteolipid subunit [Gossypium
SRS0922	gi|590646247|ref|XP_007031570.1|	93.55	124	8	0	3	374	1	124	7e-75	230	Ribosomal S17 family protein [Theobroma cacao]
SRS0923	gi|595832490|ref|XP_007206484.1|	32.86	140	94	0	455	36	131	270	2e-12	65.1	hypothetical protein PRUPE_ppa019056mg, partial [Prunus persica]
SRS0924	gi|728833280|gb|KHG12723.1|	99.52	208	1	0	3	626	276	483	4e-107	326	hypothetical protein F383_18435 [Gossypium arboreum]
SRS0925	gi|728837268|gb|KHG16711.1|	99.49	195	1	0	2	586	100	294	5e-108	320	Inositol-tetrakisphosphate 1-kinase 2 -like protein [Gossypium
SRS0926	gi|225441611|ref|XP_002276818.1|	86.32	95	12	1	3	284	112	206	2e-52	175	PREDICTED: adenylyl-sulfate kinase 3 [Vitis vinifera]
SRS0927	gi|728827789|gb|KHG07349.1|	100	29	0	0	28	114	766	794	1e-08	63.5	Arginine decarboxylase [Gossypium arboreum]
SRS0928	gi|728829278|gb|KHG08721.1|	100	178	0	0	94	627	1	178	4e-127	372	S-adenosylmethionine synthase 1 [Gossypium arboreum]
SRS0929	gi|728840196|gb|KHG19639.1|	98.91	183	2	0	16	564	1	183	6e-93	277	Copper-transporting ATPase 2 [Gossypium arboreum]
SRS0930	gi|728838505|gb|KHG17948.1|	71.54	123	35	0	27	395	1	123	9e-64	171	hypothetical protein F383_23360 [Gossypium arboreum]
SRS0931	gi|590595182|ref|XP_007018001.1|	80.52	154	30	2	166	627	1	149	6e-64	209	Uncharacterized protein TCM_034368 [Theobroma cacao]
SRS0932	gi|590573793|ref|XP_007012220.1|	82.38	193	34	2	14	592	15	205	7e-110	327	Zinc finger C-x8-C-x5-C-x3-H type family protein, putative [Theobroma
SRS0933	gi|590677957|ref|XP_007040164.1|	85.21	169	25	0	122	628	27	195	1e-112	328	Osmotin 34 [Theobroma cacao]
SRS0934	gi|590627410|ref|XP_007026441.1|	95.27	148	7	0	184	627	1	148	2e-99	301	Alpha/beta-Hydrolases superfamily protein isoform 3, partial
SRS0935	gi|728810332|gb|KHF99562.1|	84.41	186	29	0	3	560	54	239	4e-111	330	Plasminogen activator inhibitor 1 [Gossypium arboreum]
SRS0936	gi|728841388|gb|KHG20831.1|	98.75	160	2	0	2	481	255	414	4e-76	243	CD2 antigen cytoplasmic tail-binding 2 [Gossypium arboreum]
SRS0937	gi|590686496|ref|XP_007042397.1|	89.76	205	21	0	1	615	431	635	2e-121	365	ARP protein (REF) isoform 1 [Theobroma cacao]
SRS0938	gi|728846008|gb|KHG25451.1|	97.61	209	5	0	1	627	183	391	3e-149	429	Protein SSH4 [Gossypium arboreum]
SRS0939	gi|694417683|ref|XP_009336885.1|	64.41	59	21	0	65	241	7	65	2e-18	84.3	PREDICTED: uncharacterized protein LOC103929416 [Pyrus x
SRS0940	gi|590626932|ref|XP_007026309.1|	79.67	123	25	0	260	628	1	123	1e-44	164	SCL domain class transcription factor [Theobroma cacao]
SRS0941	gi|566573380|gb|AHC70248.1|	93.78	209	13	0	2	628	67	275	1e-142	410	lysophosphatidic acid acyltransferase [Sterculia foetida]
SRS0942	gi|297792769|ref|XP_002864269.1|	47.54	61	32	0	118	300	44	104	5e-12	68.9	hypothetical protein ARALYDRAFT_495450 [Arabidopsis lyrata subsp.
SRS0943	gi|728810031|gb|KHF99407.1|	100	74	0	0	175	396	35	108	4e-41	143	40S ribosomal S25-4 -like protein [Gossypium arboreum]
SRS0944	gi|728848906|gb|KHG28349.1|	92.19	128	8	1	18	395	3	130	7e-71	220	GPI-anchored LORELEI -like protein [Gossypium arboreum]
SRS0945	gi|341575453|gb|AEK80406.1|	97.98	198	4	0	37	630	3	200	1e-124	364	protein disulfide isomerase [Gossypium hirsutum]
SRS0946	gi|728844006|gb|KHG23449.1|	98.37	123	2	0	1	369	153	275	4e-52	181	RCC1 domain-containing 1 [Gossypium arboreum]
SRS0947	gi|728832479|gb|KHG11922.1|	100	174	0	0	109	630	94	267	2e-129	373	Chlorophyll a-b binding 7, chloroplastic [Gossypium arboreum]
SRS0948	gi|590666135|ref|XP_007036906.1|	95.05	101	5	0	12	314	824	924	7e-26	113	Kinase superfamily protein isoform 7 [Theobroma cacao]
SRS0949	gi|728833774|gb|KHG13217.1|	97.92	192	4	0	55	630	1	192	2e-114	340	BAG family molecular chaperone regulator 7 [Gossypium arboreum]
SRS0950	gi|728845585|gb|KHG25028.1|	99.43	176	1	0	38	565	4	179	7e-126	360	Transmembrane 85 [Gossypium arboreum]
SRS0951	gi|728815335|gb|KHG01809.1|	99.05	210	2	0	1	630	231	440	2e-128	380	Malonyl-CoA decarboxylase, mitochondrial [Gossypium arboreum]
SRS0952	gi|728824479|gb|KHG05799.1|	99.05	210	2	0	1	630	158	367	5e-120	358	Calnexin [Gossypium arboreum]
SRS0953	gi|641814797|gb|KDO37964.1|	87.62	210	26	0	3	632	15	224	4e-128	368	hypothetical protein CISIN_1g035486mg, partial [Citrus sinensis]
SRS0954	gi|728820874|gb|KHG03978.1|	99.29	141	1	0	117	539	1	141	6e-82	252	Zinc finger CCHC domain-containing 10 [Gossypium arboreum]
SRS0955	gi|728851250|gb|KHG30693.1|	100	162	0	0	1	486	99	260	2e-92	281	Choline-phosphate cytidylyltransferase B [Gossypium arboreum]
SRS0956	gi|74147576|gb|ABA00144.1|	99.06	106	1	0	2	319	549	654	2e-63	216	ACS-like protein [Gossypium hirsutum]
SRS0957	gi|728823213|gb|KHG05194.1|	99.46	186	1	0	74	631	1	186	1e-124	364	Autophagy 5 -like protein [Gossypium arboreum]
SRS0958	gi|728842031|gb|KHG21474.1|	94.74	76	4	0	407	634	71	146	5e-56	148	23.6 kDa heat shock, mitochondrial -like protein [Gossypium
SRS0959	gi|728822436|gb|KHG04820.1|	96.46	113	4	0	295	633	1	113	3e-71	229	Protein EMSY [Gossypium arboreum]
SRS0960	gi|590661026|ref|XP_007035560.1|	78.44	167	32	3	77	565	1	162	3e-82	254	Soybean gene regulated by cold-2, putative [Theobroma cacao]
SRS0961	gi|255597857|ref|XP_002536874.1|	90.91	66	6	0	2	199	83	148	9e-33	124	acetyl-CoA acetyltransferase, mitochondrial, putative [Ricinus
SRS0962	gi|728821407|gb|KHG04320.1|	97.16	211	6	0	2	634	31	241	9e-149	424	Abhydrolase domain-containing 11 [Gossypium arboreum]
SRS0963	gi|728844983|gb|KHG24426.1|	99.24	132	1	0	64	459	1	132	4e-87	261	hypothetical protein F383_03720 [Gossypium arboreum]
SRS0964	gi|728828275|gb|KHG07718.1|	91	211	19	0	3	635	198	408	5e-130	382	Disease resistance RPS5 -like protein [Gossypium arboreum]
SRS0965	gi|728837509|gb|KHG16952.1|	97.64	212	5	0	1	636	565	776	1e-113	352	U-box domain-containing 4 -like protein [Gossypium arboreum]
SRS0966	gi|703071011|ref|XP_010088924.1|	90	70	7	0	60	269	9	78	1e-38	136	DnaJ homolog subfamily C member 2 [Morus notabilis]
SRS0967	gi|590589671|ref|XP_007016517.1|	65.58	154	49	3	7	456	9	157	4e-52	173	C2H2 and C2HC zinc fingers superfamily protein, putative [Theobroma
SRS0968	gi|728814472|gb|KHG01547.1|	99.17	120	1	0	6	365	208	327	1e-37	142	Polyadenylate-binding, cytoplasmic and nuclear [Gossypium arboreum]
SRS0969	gi|728832444|gb|KHG11887.1|	97.16	141	4	0	30	452	6	146	1e-90	251	60S ribosomal L4 [Gossypium arboreum]
SRS0970	gi|590689878|ref|XP_007043352.1|	81.82	121	22	0	53	415	1	121	1e-64	206	Uclacyanin 1, putative [Theobroma cacao]
SRS0971	gi|728839568|gb|KHG19011.1|	99.36	156	1	0	171	638	1	156	4e-94	283	RING finger protein [Gossypium arboreum]
SRS0972	gi|728828465|gb|KHG07908.1|	97.37	152	4	0	6	461	1	152	3e-92	275	MLP protein [Gossypium arboreum]
SRS0973	gi|728816865|gb|KHG02272.1|	100	104	0	0	3	314	221	324	9e-52	177	Cysteine synthase [Gossypium arboreum]
SRS0975	gi|728850338|gb|KHG29781.1|	100	150	0	0	2	451	186	335	3e-63	207	Prophage ps2 probable integrase [Gossypium arboreum]
SRS0976	gi|728836235|gb|KHG15678.1|	99.06	212	2	0	1	636	172	383	3e-132	384	hypothetical protein F383_05061 [Gossypium arboreum]
SRS0977	gi|641828120|gb|KDO47282.1|	53.04	115	45	3	4	321	199	313	3e-09	65.1	hypothetical protein CISIN_1g0166581mg, partial [Citrus sinensis]
SRS0978	gi|590651055|ref|XP_007032797.1|	43.84	73	41	1	46	264	7	75	1e-10	62	Malectin/receptor protein kinase family protein [Theobroma cacao]
SRS0979	gi|728818906|gb|KHG02961.1|	98.14	161	3	0	154	636	1	161	2e-95	289	Transmembrane 56 [Gossypium arboreum]
SRS0980	gi|297739393|emb|CBI29424.3|	99.06	212	2	0	3	638	20	231	6e-138	395	unnamed protein product [Vitis vinifera]
SRS0981	gi|728818562|gb|KHG02848.1|	98.79	165	2	0	1	495	1000	1164	4e-100	322	LRR receptor-like serine/threonine-protein kinase FLS2 [Gossypium
SRS0982	gi|590642740|ref|XP_007030603.1|	88.63	211	24	0	7	639	8	218	2e-117	343	Ribose 5-phosphate isomerase, type A protein [Theobroma cacao]
SRS0983	gi|728836624|gb|KHG16067.1|	100	169	0	0	1	507	52	220	4e-124	358	hypothetical protein F383_23299 [Gossypium arboreum]
SRS0984	gi|702066018|gb|AIW04571.1|	100	160	0	0	2	481	561	720	3e-101	316	1-deoxy-D-xylulose 5-phosphate synthase [Gossypium hirsutum]
SRS0985	gi|590605676|ref|XP_007020549.1|	85.38	171	25	0	2	514	330	500	1e-89	280	Cytochrome P450 [Theobroma cacao]
SRS0986	gi|590688635|ref|XP_007043005.1|	72.12	208	55	2	27	641	1	207	1e-100	302	Peroxidase N1 [Theobroma cacao]
SRS0988	gi|728818562|gb|KHG02848.1|	97.18	213	6	0	1	639	626	838	4e-115	362	LRR receptor-like serine/threonine-protein kinase FLS2 [Gossypium
SRS0989	gi|728844884|gb|KHG24327.1|	96.84	190	6	0	71	640	80	269	1e-98	300	Vacuolar sorting-associated protein 36 -like protein [Gossypium
SRS0990	gi|728849072|gb|KHG28515.1|	100	148	0	0	61	504	1	148	2e-108	315	Ubiquitin-conjugating enzyme E2 10 -like protein [Gossypium
SRS0991	gi|728842115|gb|KHG21558.1|	96.36	55	2	0	467	303	1	55	5e-28	108	Protein TSD2 [Gossypium arboreum]
SRS0992	gi|728847420|gb|KHG26863.1|	100	125	0	0	3	377	762	886	2e-73	246	Exocyst complex component SEC3A -like protein [Gossypium arboreum]
SRS0993	gi|590645971|ref|XP_007031492.1|	79.17	192	37	1	66	632	1	192	1e-62	201	Ribosomal protein L12-A [Theobroma cacao]
SRS0994	gi|449521778|ref|XP_004167906.1|	95.33	107	5	0	2	322	154	260	7e-66	212	PREDICTED: probable serine/threonine-protein kinase At4g35230-like,
SRS0995	gi|728836331|gb|KHG15774.1|	100	187	0	0	81	641	1	187	5e-135	392	hypothetical protein F383_22469 [Gossypium arboreum]
SRS0996	gi|728847840|gb|KHG27283.1|	99.46	184	1	0	91	642	1	184	4e-127	365	GTP-binding YPTM2 [Gossypium arboreum]
SRS0997	gi|728824785|gb|KHG05947.1|	100	112	0	0	2	337	326	437	1e-45	164	Cellulose synthase 2 [Gossypium arboreum]
SRS0998	gi|728832028|gb|KHG11471.1|	76.47	51	10	1	312	458	249	299	2e-12	73.6	Protein ABIL1 -like protein [Gossypium arboreum]
SRS0999	gi|728833746|gb|KHG13189.1|	100	209	0	0	3	629	517	725	2e-129	389	putative membrane C2G11.09 [Gossypium arboreum]
SRS1000	gi|728828607|gb|KHG08050.1|	97.96	196	4	0	56	643	1	196	7e-101	299	40S ribosomal S8 [Gossypium arboreum]
SRS1001	gi|590718165|ref|XP_007050754.1|	43.33	90	47	2	4	261	377	466	5e-07	58.9	Rho GTPase activating protein with PAK-box/P21-Rho-binding domain
SRS1002	gi|728828855|gb|KHG08298.1|	92.78	194	14	0	3	584	229	422	2e-109	328	Cysteine--tRNA ligase [Gossypium arboreum]
SRS1003	gi|590688942|ref|XP_007043088.1|	75.52	143	35	1	6	434	13	149	1e-72	225	Uncharacterized protein TCM_007583 [Theobroma cacao]
SRS1004	gi|728841840|gb|KHG21283.1|	99.17	120	1	0	2	361	491	610	4e-66	222	pentafunctional arom polypeptide [Gossypium arboreum]
SRS1005	gi|590663577|ref|XP_007036260.1|	77.5	120	27	0	139	498	1	120	4e-58	187	Glutaredoxin [Theobroma cacao]
SRS1006	gi|728847717|gb|KHG27160.1|	99.38	160	1	0	164	643	1	160	6e-118	341	Pollen-specific SF3 [Gossypium arboreum]
SRS1007	gi|590669925|ref|XP_007037912.1|	70.98	224	55	2	2	643	399	622	1e-84	271	Nuclear protein X1 isoform 3 [Theobroma cacao]
SRS1008	gi|728828408|gb|KHG07851.1|	99.12	114	1	0	64	405	49	162	9e-77	236	60S ribosomal L35a-1 -like protein [Gossypium arboreum]
SRS1009	gi|590717634|ref|XP_007050652.1|	86.12	209	29	0	15	641	1	209	3e-127	366	Aluminum induced protein with YGL and LRDR motifs [Theobroma cacao]
SRS1010	gi|590638907|ref|XP_007029522.1|	92.75	193	14	0	65	643	101	293	9e-118	356	Guanosine-3',5'-bis(Diphosphate) 3'-pyrophosphohydrolase isoform 3
SRS1011	gi|590614257|ref|XP_007022886.1|	74.76	103	26	0	133	441	27	129	3e-37	135	Uncharacterized protein TCM_026915 [Theobroma cacao]
SRS1012	gi|728832758|gb|KHG12201.1|	99.05	210	2	0	16	645	1	210	9e-153	440	Histone deacetylase 6 -like protein [Gossypium arboreum]
SRS1013	gi|728809155|gb|KHF98790.1|	100	176	0	0	117	644	1	176	8e-106	318	GPN-loop GTPase 1 [Gossypium arboreum]
SRS1014	gi|728831417|gb|KHG10860.1|	97.83	92	2	0	5	280	548	639	1e-55	195	DNA- (apurinic or apyrimidinic site) lyase 2 [Gossypium arboreum]
SRS1015	gi|590669967|ref|XP_007037924.1|	93.4	106	7	0	40	357	1	106	3e-68	212	Uncharacterized protein TCM_014596 [Theobroma cacao]
SRS1016	gi|728839891|gb|KHG19334.1|	100	164	0	0	1	492	401	564	1e-106	326	Peptidyl-prolyl cis-trans isomerase FKBP62 -like protein [Gossypium
SRS1017	gi|728851129|gb|KHG30572.1|	98.08	156	3	0	135	602	1	156	1e-110	322	Metallothiol transferase fosB [Gossypium arboreum]
SRS1018	gi|728849114|gb|KHG28557.1|	96.83	126	4	0	1	378	41	166	3e-70	220	Bile acid-inducible operon CD [Gossypium arboreum]
SRS1019	gi|590601175|ref|XP_007019598.1|	100	152	0	0	56	511	1	152	2e-93	278	S18 ribosomal protein [Theobroma cacao]
SRS1020	gi|728839636|gb|KHG19079.1|	96.74	215	7	0	1	645	38	252	8e-139	397	Protein usf [Gossypium arboreum]
SRS1021	gi|728812186|gb|KHG00700.1|	97.3	111	3	0	32	364	1	111	9e-71	220	Adenylyltransferase and sulfurtransferase MOCS3 [Gossypium
SRS1022	gi|254681442|gb|ACT78956.1|	100	123	0	0	1	369	47	169	1e-84	256	zinc finger protein [Gossypium arboreum]
SRS1023	gi|728821102|gb|KHG04177.1|	98.1	211	3	1	18	647	1	211	1e-139	401	Nuclear transcription factor Y subunit A-3 -like protein [Gossypium
SRS1024	gi|728826723|gb|KHG06869.1|	97.94	97	2	0	9	299	1	97	6e-61	193	Small ubiquitin-related modifier 1 [Gossypium arboreum]
SRS1026	gi|728848129|gb|KHG27572.1|	100	168	0	0	3	506	469	636	9e-114	346	Cytochrome P450 [Gossypium arboreum]
SRS1027	gi|449531495|ref|XP_004172721.1|	91.67	60	5	0	60	239	76	135	1e-30	117	PREDICTED: vacuolar protein sorting-associated protein 26A-like
SRS1028	gi|728828648|gb|KHG08091.1|	81	100	0	1	3	245	50	149	7e-45	155	High mobility group B 1 -like protein [Gossypium arboreum]
SRS1029	gi|728837569|gb|KHG17012.1|	100	181	0	0	101	643	1	181	2e-79	245	THO complex subunit 4 [Gossypium arboreum]
SRS1030	gi|255586269|ref|XP_002533787.1|	66.13	124	40	2	283	648	51	171	8e-47	162	conserved hypothetical protein [Ricinus communis]
SRS1031	gi|728843107|gb|KHG22550.1|	100	199	0	0	51	647	16	214	9e-114	342	Cytochrome P450 [Gossypium arboreum]
SRS1032	gi|728826257|gb|KHG06634.1|	96.9	129	4	0	262	648	174	302	1e-93	255	tpr repeat-containing protein [Gossypium arboreum]
SRS1033	gi|728850112|gb|KHG29555.1|	100	131	0	0	2	394	205	335	7e-87	268	hypothetical protein F383_05304 [Gossypium arboreum]
SRS1034	gi|728847265|gb|KHG26708.1|	93.18	44	3	0	112	243	171	214	9e-26	96.3	Chaperone DnaJ [Gossypium arboreum]
SRS1035	gi|728839205|gb|KHG18648.1|	99.53	215	1	0	3	647	138	352	8e-137	396	Actin-58 [Gossypium arboreum]
SRS1036	gi|728843354|gb|KHG22797.1|	100	165	0	0	2	496	40	204	1e-99	295	60S ribosomal L15-1 -like protein [Gossypium arboreum]
SRS1037	gi|590690860|ref|XP_007043624.1|	94.88	215	11	0	3	647	120	334	6e-133	393	RING/U-box superfamily protein isoform 1 [Theobroma cacao]
SRS1038	gi|728844068|gb|KHG23511.1|	100	105	0	0	3	317	362	466	9e-70	228	Abscisic acid 8'-hydroxylase 1 -like protein [Gossypium arboreum]
SRS1039	gi|728841890|gb|KHG21333.1|	97.3	74	2	0	473	252	1	74	1e-21	101	putative galacturonosyltransferase 12 -like protein [Gossypium
SRS1040	gi|728818358|gb|KHG02769.1|	100	216	0	0	2	649	183	398	3e-152	436	Phosphoserine aminotransferase [Gossypium arboreum]
SRS1041	gi|728813095|gb|KHG01077.1|	98.14	215	4	0	4	648	414	628	2e-150	440	Two-component response regulator-like PRR95 [Gossypium arboreum]
SRS1042	gi|590635445|ref|XP_007028633.1|	81	221	37	1	2	649	628	848	5e-112	348	Plastid movement impaired1 [Theobroma cacao]
SRS1043	gi|47934119|gb|AAT39542.1|	100	112	0	0	3	338	239	350	5e-55	187	transcription factor DRE-binding factor 2 [Gossypium hirsutum]
SRS1044	gi|728818304|gb|KHG02747.1|	97.01	67	2	0	67	267	287	353	4e-49	130	COP9 signalosome complex subunit 4 -like protein [Gossypium
SRS1045	gi|728823365|gb|KHG05269.1|	100	186	0	0	93	650	1	186	7e-129	371	Transcription factor bHLH35 -like protein [Gossypium arboreum]
SRS1046	gi|728836328|gb|KHG15771.1|	98.39	186	3	0	92	649	274	459	8e-120	362	U-box domain-containing 14 -like protein [Gossypium arboreum]
SRS1047	gi|728847010|gb|KHG26453.1|	98.16	217	4	0	1	651	7	223	2e-124	359	NifU-like protein 3, chloroplastic [Gossypium arboreum]
SRS1048	gi|728849620|gb|KHG29063.1|	96.77	155	5	0	3	467	702	856	5e-68	231	Potassium transporter 7 -like protein [Gossypium arboreum]
SRS1049	gi|728820244|gb|KHG03656.1|	94.27	227	2	1	2	649	28	254	7e-141	405	Heterodimeric geranylgeranyl pyrophosphate synthase small subunit,
SRS1050	gi|728821288|gb|KHG04260.1|	99.21	127	1	0	270	650	1	127	1e-79	253	Putative G3BP-like protein [Gossypium arboreum]
SRS1051	gi|728833094|gb|KHG12537.1|	83.95	162	9	1	217	651	189	350	1e-87	270	hypothetical protein F383_04284 [Gossypium arboreum]
SRS1052	gi|728820593|gb|KHG03834.1|	97.66	128	3	0	3	386	227	354	3e-84	261	Activator of 90 kDa heat shock ATPase [Gossypium arboreum]
SRS1053	gi|565474928|ref|XP_006295105.1|	97.95	146	3	0	3	440	19	164	1e-97	289	hypothetical protein CARUB_v10024180mg [Capsella rubella]
SRS1054	gi|590626834|ref|XP_007026280.1|	84.33	217	34	0	1	651	253	469	4e-127	377	Auxin-responsive family protein [Theobroma cacao]
SRS1055	gi|590724457|ref|XP_007052473.1|	80.18	217	43	1	2	652	28	243	5e-97	294	Ribosomal protein L1p/L10e family [Theobroma cacao]
SRS1056	gi|728826079|gb|KHG06552.1|	100	125	0	0	2	376	2	126	3e-68	213	Uncharacterized protein F383_33038 [Gossypium arboreum]
SRS1057	gi|590600752|ref|XP_007019530.1|	88.06	201	24	0	2	604	139	339	4e-126	367	Sphingomyelin synthetase family protein isoform 4 [Theobroma cacao]
SRS1058	gi|590705130|ref|XP_007047350.1|	98.75	160	2	0	66	545	1	160	2e-119	343	Sumo conjugation enzyme 1 [Theobroma cacao]
SRS1059	gi|728838577|gb|KHG18020.1|	95.83	144	6	0	3	434	302	445	4e-87	272	hypothetical protein F383_22837 [Gossypium arboreum]
SRS1060	gi|728822425|gb|KHG04814.1|	99.5	199	1	0	3	599	540	738	3e-135	404	Nucleolar MIF4G domain-containing 1 [Gossypium arboreum]
SRS1061	gi|728823739|gb|KHG05440.1|	86.64	217	29	1	1	651	126	317	4e-93	285	Polyribonucleotide nucleotidyltransferase [Gossypium arboreum]
SRS1062	gi|728820106|gb|KHG03575.1|	100	172	0	0	59	574	1	172	9e-38	137	hypothetical protein F383_26954 [Gossypium arboreum]
SRS1063	gi|728842242|gb|KHG21685.1|	100	156	0	0	3	470	429	584	5e-103	317	hypothetical protein F383_00337 [Gossypium arboreum]
SRS1064	gi|590573639|ref|XP_007012177.1|	91.91	173	14	0	100	618	1	173	1e-101	301	Translocase inner membrane subunit 17-2 isoform 1 [Theobroma cacao]
SRS1065	gi|590616471|ref|XP_007023515.1|	64.19	148	15	1	324	653	8	155	6e-53	178	Uncharacterized protein TCM_027549 [Theobroma cacao]
SRS1066	gi|211906448|gb|ACJ11717.1|	100	204	0	0	42	653	1	204	2e-144	412	alpha-soluble NSF attachment protein [Gossypium hirsutum]
SRS1067	gi|590630783|ref|XP_007027375.1|	51.25	160	60	6	28	453	47	191	6e-30	118	Proliferating cell nuclear antigen gene-controlling element binding
SRS1068	gi|590659408|ref|XP_007035119.1|	69.11	123	26	2	9	341	72	194	6e-38	138	Uncharacterized protein TCM_020892 [Theobroma cacao]
SRS1069	gi|728823815|gb|KHG05475.1|	98.77	163	2	0	72	560	16	178	4e-84	255	Thylakoid membrane phosphoprotein 14 kDa, chloroplastic -like
SRS1071	gi|590574337|ref|XP_007012373.1|	86.79	159	21	0	78	554	1	159	1e-69	218	17.6 kDa class II heat shock protein [Theobroma cacao]
SRS1072	gi|728850640|gb|KHG30083.1|	97.91	191	4	0	83	655	1	191	5e-116	344	Acetyl-CoA acetyltransferase, cytosolic 1 -like protein [Gossypium
SRS1073	gi|728836569|gb|KHG16012.1|	98.54	205	3	0	3	617	54	258	4e-139	404	Monodehydroascorbate reductase [Gossypium arboreum]
SRS1074	gi|590573520|ref|XP_007012145.1|	92.47	93	7	0	7	285	1	93	1e-39	139	Uncharacterized protein isoform 1 [Theobroma cacao]
SRS1075	gi|728820615|gb|KHG03843.1|	96.6	147	5	0	2	442	311	457	5e-92	285	5'-adenylylsulfate reductase 3, chloroplastic -like protein
SRS1076	gi|728819101|gb|KHG03044.1|	48.45	97	50	1	376	86	37	129	6e-25	105	hypothetical protein F383_26668 [Gossypium arboreum]
SRS1077	gi|590625852|ref|XP_007025999.1|	58.4	125	36	4	139	465	1	121	5e-32	122	ROP-interactive CRIB motif-containing protein 10 [Theobroma cacao]
SRS1078	gi|728851112|gb|KHG30555.1|	98.82	169	2	0	3	509	440	608	8e-93	291	65-kDa microtubule-associated 1 -like protein [Gossypium arboreum]
SRS1079	gi|728837123|gb|KHG16566.1|	97.78	180	4	0	95	634	1	180	6e-122	355	DNA topoisomerase 4 subunit B [Gossypium arboreum]
SRS1080	gi|728839769|gb|KHG19212.1|	100	140	0	0	81	500	1	140	2e-64	204	hypothetical protein F383_04564 [Gossypium arboreum]
SRS1081	gi|590640177|ref|XP_007029882.1|	90.05	201	20	0	55	657	1	201	4e-105	311	Ribosomal protein L3 family protein isoform 2 [Theobroma cacao]
SRS1082	gi|728831870|gb|KHG11313.1|	94.05	185	11	1	103	657	1	181	5e-102	311	CTD small phosphatase-like protein 2 [Gossypium arboreum]
SRS1083	gi|728851091|gb|KHG30534.1|	99.39	163	1	0	60	548	1	163	2e-63	202	hypothetical protein F383_09643 [Gossypium arboreum]
SRS1084	gi|590676061|ref|XP_007039628.1|	91.32	219	19	1	1	657	222	439	8e-145	419	Placental protein 11 precursor [Theobroma cacao]
SRS1085	gi|728829712|gb|KHG09155.1|	98.5	133	2	0	1	399	358	490	7e-82	260	Serine hydroxymethyltransferase 1, mitochondrial [Gossypium
SRS1086	gi|728849994|gb|KHG29437.1|	100	164	0	0	1	492	234	397	1e-108	325	ATP-dependent Clp protease proteolytic subunit-related 1,
SRS1087	gi|728828123|gb|KHG07566.1|	97.95	146	3	0	3	440	143	288	2e-90	275	Shikimate kinase, chloroplastic [Gossypium arboreum]
SRS1088	gi|590697066|ref|XP_007045336.1|	80.82	219	40	1	7	657	101	319	1e-109	325	Prenylyltransferase superfamily protein [Theobroma cacao]
SRS1089	gi|543887268|gb|AGV75960.1|	99.12	114	1	0	315	656	1	114	5e-71	228	WRKY transcription factor 64 [Gossypium hirsutum]
SRS1090	gi|728833226|gb|KHG12669.1|	99.3	143	1	0	190	618	48	190	1e-64	206	Remorin [Gossypium arboreum]
SRS1091	gi|728832217|gb|KHG11660.1|	98.48	197	3	0	66	656	1	197	5e-131	381	GDSL esterase/lipase 5 -like protein [Gossypium arboreum]
SRS1092	gi|728850872|gb|KHG30315.1|	99.44	179	1	0	42	578	1	179	3e-114	331	Protein RDM1 -like protein [Gossypium arboreum]
SRS1093	gi|728830186|gb|KHG09629.1|	98.51	202	3	0	51	656	1	202	2e-138	402	26S protease regulatory subunit 7 [Gossypium arboreum]
SRS1094	gi|728833612|gb|KHG13055.1|	96.8	125	4	0	1	375	117	241	1e-45	159	THO complex subunit 4 [Gossypium arboreum]
SRS1095	gi|728824196|gb|KHG05664.1|	100	218	0	0	3	656	212	429	2e-136	407	Boron transporter 1 -like protein [Gossypium arboreum]
SRS1096	gi|728844903|gb|KHG24346.1|	95.89	219	9	0	2	658	155	373	2e-125	367	Interactor of constitutive active ROPs 4 -like protein [Gossypium
SRS1097	gi|728831227|gb|KHG10670.1|	98.46	195	3	0	73	657	1	195	3e-120	355	hypothetical protein F383_14074 [Gossypium arboreum]
SRS1098	gi|728828269|gb|KHG07712.1|	98.96	192	2	0	1	576	679	870	5e-115	356	Guanine nucleotide-binding alpha-2 subunit [Gossypium arboreum]
SRS1099	gi|728814534|gb|KHG01567.1|	98.18	55	1	0	3	167	460	514	2e-26	114	hypothetical protein F383_21541 [Gossypium arboreum]
SRS1100	gi|728832475|gb|KHG11918.1|	97.87	188	4	0	96	659	1	188	4e-130	377	Protein-tyrosine phosphatase mitochondrial 1 [Gossypium arboreum]
SRS1101	gi|728846825|gb|KHG26268.1|	88.94	226	17	1	4	657	71	296	5e-98	295	Methyl-CpG-binding domain-containing 10 -like protein [Gossypium
SRS1102	gi|641861673|gb|KDO80361.1|	99.34	151	1	0	5	457	120	270	2e-98	295	hypothetical protein CISIN_1g014743mg [Citrus sinensis]
SRS1103	gi|590682547|ref|XP_007041372.1|	78.38	74	16	4	228	449	1	70	1e-26	105	Uncharacterized protein TCM_006292 [Theobroma cacao]
SRS1104	gi|590659670|ref|XP_007035192.1|	94.83	174	9	0	137	658	1	174	7e-122	351	Peroxisomal membrane 22 kDa (Mpv17/PMP22) family protein isoform 1
SRS1105	gi|590614846|ref|XP_007023058.1|	71.49	221	61	1	2	658	263	483	8e-106	323	FAD-binding Berberine family protein [Theobroma cacao]
SRS1106	gi|645229882|ref|XP_008221668.1|	97.93	145	3	0	226	660	1	145	5e-102	300	PREDICTED: ubiquitin-conjugating enzyme E2 2-like [Prunus mume]
SRS1107	gi|728840060|gb|KHG19503.1|	100	146	0	0	1	438	25	170	1e-76	236	Outward-rectifying potassium channel 4 -like protein [Gossypium
SRS1108	gi|728834886|gb|KHG14329.1|	97.73	132	3	0	12	407	1	132	7e-78	238	DNA translocase FtsK [Gossypium arboreum]
SRS1109	gi|728828983|gb|KHG08426.1|	99.42	171	1	0	118	630	36	206	2e-108	318	60S ribosomal L13a-4 -like protein [Gossypium arboreum]
SRS1110	gi|728838891|gb|KHG18334.1|	88.68	159	18	2	115	591	502	654	5e-74	225	Palmitoyltransferase akr1 [Gossypium arboreum]
SRS1111	gi|728849879|gb|KHG29322.1|	96.1	154	6	1	121	582	1	153	1e-86	264	Alba-like protein C9orf23 [Gossypium arboreum]
SRS1112	gi|728831561|gb|KHG11004.1|	99.55	220	1	0	3	662	160	379	5e-166	470	hypothetical protein F383_02420 [Gossypium arboreum]
SRS1113	gi|728819736|gb|KHG03368.1|	100	113	0	0	1	339	428	540	2e-69	229	ATP-dependent DNA helicase pcrA [Gossypium arboreum]
SRS1114	gi|728820076|gb|KHG03556.1|	99.46	186	1	0	106	663	15	200	4e-124	359	Chromosome-associated kinesin KIF4 [Gossypium arboreum]
SRS1115	gi|728816092|gb|KHG02060.1|	100	134	0	0	2	403	409	542	4e-77	249	Myosin-2 [Gossypium arboreum]
SRS1116	gi|728825475|gb|KHG06262.1|	99.54	219	1	0	1	657	871	1089	4e-129	398	Protein FRIGIDA -like protein [Gossypium arboreum]
SRS1117	gi|590704791|ref|XP_007047257.1|	86.22	225	26	2	2	661	13	237	7e-106	323	Suppressor of white apricot, putative isoform 1 [Theobroma cacao]
SRS1118	gi|118488163|gb|ABK95901.1|	93.98	83	5	0	60	308	102	184	2e-50	170	unknown [Populus trichocarpa]
SRS1119	gi|728832775|gb|KHG12218.1|	96.39	83	3	0	89	337	1	83	8e-23	96.3	Aspartate carbamoyltransferase [Gossypium arboreum]
SRS1120	gi|728813767|gb|KHG01318.1|	98.68	152	2	0	1	456	337	488	4e-101	309	Ninja-family protein [Gossypium arboreum]
SRS1121	gi|590631824|ref|XP_007027671.1|	89.9	198	14	1	41	616	1	198	2e-117	349	Monodehydroascorbate reductase, seedling isozyme [Theobroma cacao]
SRS1122	gi|33338347|gb|AAQ13823.1|AF192271_1	100	114	0	0	1	342	76	189	2e-86	263	AF192271_1 osmotin-like pathogenesis-related protein [Gossypium hirsutum]
SRS1123	gi|211906510|gb|ACJ11748.1|	100	153	0	0	33	491	1	153	9e-105	306	major latex-like protein [Gossypium hirsutum]
SRS1124	gi|728850337|gb|KHG29780.1|	97.26	73	2	0	27	245	1423	1495	2e-37	147	WD repeat-containing 7 [Gossypium arboreum]
SRS1125	gi|728837230|gb|KHG16673.1|	97.74	221	5	0	3	665	400	620	1e-149	444	ATP-dependent RNA helicase SUPV3L1, mitochondrial [Gossypium
SRS1126	gi|728843234|gb|KHG22677.1|	76.92	208	48	5	26	649	1	199	2e-104	308	Leucine--tRNA ligase [Gossypium arboreum]
SRS1127	gi|590583366|ref|XP_007014881.1|	97.29	221	6	0	2	664	107	327	4e-139	400	Actin-related protein 4 isoform 2 [Theobroma cacao]
SRS1128	gi|728809568|gb|KHF99095.1|	99.54	216	1	0	18	665	1	216	6e-151	433	hypothetical protein F383_19191 [Gossypium arboreum]
SRS1129	gi|728827187|gb|KHG07073.1|	99.07	108	1	0	343	666	1	108	3e-50	176	hypothetical protein F383_01352 [Gossypium arboreum]
SRS1130	gi|728833372|gb|KHG12815.1|	97.71	218	5	0	3	656	42	259	1e-154	442	DNA-directed RNA polymerase subunit beta'' [Gossypium arboreum]
SRS1131	gi|728833950|gb|KHG13393.1|	99.03	207	2	0	46	666	1	207	4e-143	411	hypothetical protein F383_18050 [Gossypium arboreum]
SRS1133	gi|728847430|gb|KHG26873.1|	99.22	128	1	0	2	385	376	503	2e-78	252	BEACH domain-containing lvsC [Gossypium arboreum]
SRS1134	gi|728832033|gb|KHG11476.1|	99.47	190	1	0	2	571	18	207	4e-128	368	Ras-related Rab7 [Gossypium arboreum]
SRS1135	gi|728841245|gb|KHG20688.1|	99.4	166	1	0	28	525	1	166	3e-112	327	60S ribosomal L12-3 -like protein [Gossypium arboreum]
SRS1136	gi|728841698|gb|KHG21141.1|	94.59	148	8	0	1	444	505	652	2e-89	284	RAD50-interacting 1 [Gossypium arboreum]
SRS1137	gi|728826203|gb|KHG06612.1|	99.44	179	1	0	1	537	72	250	1e-98	295	50S ribosomal protein L34, chloroplastic [Gossypium arboreum]
SRS1138	gi|728836609|gb|KHG16052.1|	98.91	183	2	0	1	549	314	496	1e-126	375	Cytochrome P450 protein [Gossypium arboreum]
SRS1139	gi|590592946|ref|XP_007017423.1|	82.73	220	38	1	3	662	222	440	7e-126	372	Transducin/WD40 repeat-like superfamily protein [Theobroma cacao]
SRS1140	gi|590615907|ref|XP_007023356.1|	54.74	95	40	5	2	277	176	259	1e-14	79.7	Uncharacterized protein TCM_027350 [Theobroma cacao]
SRS1141	gi|728809007|gb|KHF98696.1|	100	194	0	0	85	666	1	194	1e-118	352	UTP--glucose-1-phosphate uridylyltransferase [Gossypium arboreum]
SRS1142	gi|728841735|gb|KHG21178.1|	98.53	136	2	0	31	438	64	199	2e-78	241	60S ribosomal protein L32-1 [Gossypium arboreum]
SRS1143	gi|728846013|gb|KHG25456.1|	100	93	0	0	2	280	635	727	6e-53	189	Uncharacterized protein F383_00607 [Gossypium arboreum]
SRS1144	gi|728828066|gb|KHG07509.1|	99.4	168	1	0	86	589	1	168	1e-95	284	Autophagy-related 2 [Gossypium arboreum]
SRS1146	gi|590704916|ref|XP_007047292.1|	86.11	180	25	0	2	541	179	358	4e-94	287	Kinase superfamily protein isoform 2, partial [Theobroma cacao]
SRS1147	gi|641831240|gb|KDO50305.1|	95	80	4	0	1	240	143	222	1e-41	149	hypothetical protein CISIN_1g022936mg [Citrus sinensis]
SRS1148	gi|590574737|ref|XP_007012486.1|	81.61	87	15	1	59	316	140	226	1e-39	144	Jasmonate-zim-domain protein 12, putative isoform 1 [Theobroma
SRS1149	gi|590630313|ref|XP_007027237.1|	86.17	188	23	2	9	563	47	233	5e-95	285	Nuclear transcription factor Y subunit B-10 isoform 2 [Theobroma
SRS1150	gi|728844313|gb|KHG23756.1|	98.58	141	2	0	3	425	601	741	9e-93	295	Beta-galactosidase 5 -like protein [Gossypium arboreum]
SRS1151	gi|728831217|gb|KHG10660.1|	99.55	223	1	0	2	670	67	289	4e-157	451	Eukaryotic translation initiation factor 2 subunit 3 [Gossypium
SRS1152	gi|728844227|gb|KHG23670.1|	84.12	170	24	2	6	506	77	241	4e-88	268	vesicle-associated membrane protein [Gossypium arboreum]
SRS1153	gi|728819689|gb|KHG03322.1|	99.36	156	1	0	79	546	1	156	4e-83	252	Putative phosphatidylglycerol/phosphatidylinositol transfer
SRS1155	gi|728816814|gb|KHG02251.1|	83.54	237	3	1	70	672	1	237	4e-130	377	hypothetical protein F383_23881 [Gossypium arboreum]
SRS1156	gi|728837905|gb|KHG17348.1|	99.15	118	1	0	1	354	257	374	6e-78	246	E3 ubiquitin-protein ligase [Gossypium arboreum]
SRS1157	gi|728807703|gb|KHF97746.1|	100	151	0	0	672	220	114	264	2e-105	313	Cyclin-P3-1 [Gossypium arboreum]
SRS1158	gi|227463004|gb|ACP39954.1|	95.05	222	11	0	3	668	52	273	9e-128	379	pentatricopeptide repeat protein [Gossypium hirsutum]
SRS1159	gi|728831113|gb|KHG10556.1|	100	219	0	0	14	670	1	219	5e-123	362	hypothetical protein F383_11141 [Gossypium arboreum]
SRS1160	gi|728828127|gb|KHG07570.1|	82.14	196	35	1	79	666	1	193	1e-108	321	hypothetical protein F383_34224 [Gossypium arboreum]
SRS1161	gi|641822461|gb|KDO41976.1|	96.88	224	7	0	1	672	18	241	8e-151	430	hypothetical protein CISIN_1g007863mg [Citrus sinensis]
SRS1162	gi|590638805|ref|XP_007029494.1|	69.34	137	30	3	55	429	9	142	2e-54	179	Uncharacterized protein TCM_025370 [Theobroma cacao]
SRS1163	gi|590691288|ref|XP_007043743.1|	90.62	64	6	0	480	671	1	64	6e-32	123	Nudix hydrolase [Theobroma cacao]
SRS1164	gi|728836272|gb|KHG15715.1|	99.4	167	1	0	2	502	536	702	1e-122	371	Alpha-1,4-galacturonosyltransferase 1 -like protein [Gossypium
SRS1165	gi|728828774|gb|KHG08217.1|	98.31	59	1	0	353	177	204	262	9e-32	125	Prolyl 4-hydroxylase subunit alpha-1 [Gossypium arboreum]
SRS1166	gi|728809370|gb|KHF98973.1|	99.21	126	1	0	1	378	429	554	5e-80	257	Lysosomal beta glucosidase [Gossypium arboreum]
SRS1167	gi|590635208|ref|XP_007028573.1|	61.23	227	83	3	4	669	1	177	4e-82	250	Calcium-binding EF-hand family protein, putative [Theobroma cacao]
SRS1168	gi|728828417|gb|KHG07860.1|	100	155	0	0	3	467	26	180	1e-80	246	hypothetical protein F383_14749 [Gossypium arboreum]
SRS1169	gi|728820225|gb|KHG03647.1|	99.09	219	2	0	15	671	1	219	3e-113	333	putative calcium-binding CML50 -like protein [Gossypium arboreum]
SRS1170	gi|590706931|ref|XP_007047861.1|	50.98	153	49	6	32	412	1	148	2e-20	92.4	Uncharacterized protein TCM_001041 [Theobroma cacao]
SRS1171	gi|728831765|gb|KHG11208.1|	97.94	194	4	0	1	582	1	194	9e-131	374	60S ribosomal L9 [Gossypium arboreum]
SRS1172	gi|590676424|ref|XP_007039732.1|	84.62	195	29	1	92	673	1	195	1e-100	301	AP2/ERF domain-containing transcription factor, putative [Theobroma
SRS1173	gi|728839501|gb|KHG18944.1|	97.3	148	4	0	1	444	248	395	4e-94	288	Acyl-[acyl-carrier-protein] desaturase, chloroplastic [Gossypium
SRS1174	gi|728828231|gb|KHG07674.1|	97.76	134	3	0	60	461	6	139	3e-88	264	Cyclin-B1-2 [Gossypium arboreum]
SRS1176	gi|590670136|ref|XP_007037971.1|	97.22	72	2	0	2	217	578	649	1e-36	144	Exocyst subunit exo70 family protein F1 isoform 2 [Theobroma cacao]
SRS1177	gi|728832788|gb|KHG12231.1|	99.07	214	2	0	33	674	1	214	1e-111	329	putative plastid-lipid-associated 6, chloroplastic -like protein
SRS1178	gi|728832938|gb|KHG12381.1|	99.11	224	2	0	1	672	154	377	8e-145	422	Transmembrane 87A [Gossypium arboreum]
SRS1179	gi|728839287|gb|KHG18730.1|	98.32	179	3	0	137	673	1008	1186	3e-112	357	putative sucrose-phosphate synthase 4 [Gossypium arboreum]
SRS1180	gi|728808206|gb|KHF98125.1|	100	191	0	0	99	671	11	201	1e-121	358	hypothetical protein F383_14701 [Gossypium arboreum]
SRS1181	gi|728840237|gb|KHG19680.1|	98.85	174	2	0	3	524	244	417	6e-117	347	Oxysterol-binding-related protein 3A -like protein [Gossypium
SRS1182	gi|728836874|gb|KHG16317.1|	97.03	202	6	0	70	675	1	202	5e-104	315	Pyruvate dehydrogenase E1 component subunit alpha [Gossypium
SRS1183	gi|728846433|gb|KHG25876.1|	98.71	155	2	0	30	494	104	258	1e-101	303	Doublesex- and mab-3-related transcription factor 3 [Gossypium
SRS1184	gi|728849899|gb|KHG29342.1|	99.56	225	1	0	1	675	373	597	2e-156	455	Indole-3-acetic acid-amido synthetase GH3.6 -like protein [Gossypium
SRS1185	gi|590686359|ref|XP_007042356.1|	78.76	226	46	4	4	675	1	219	2e-120	353	Peroxidase superfamily protein [Theobroma cacao]
SRS1186	gi|527201305|gb|EPS68461.1|	97.3	37	1	0	4	114	6	42	5e-15	76.3	ubiquitin carrier protein, partial [Genlisea aurea]
SRS1187	gi|590564028|ref|XP_007009543.1|	82.65	219	38	0	17	673	1	219	1e-121	359	Beta-hexosaminidase 1 isoform 2 [Theobroma cacao]
SRS1188	gi|211906514|gb|ACJ11750.1|	99.51	203	1	0	67	675	1	203	4e-145	414	lactoylglutathione lyase [Gossypium hirsutum]
SRS1189	gi|728822311|gb|KHG04759.1|	100	117	0	0	215	565	1	117	4e-62	197	Protein ELF4-LIKE 3 -like protein [Gossypium arboreum]
SRS1190	gi|590573229|ref|XP_007012063.1|	97.63	211	5	0	1	633	310	520	3e-142	415	RNA polymerase I-associated factor PAF67 isoform 1 [Theobroma
SRS1191	gi|643740556|gb|KDP46154.1|	86.81	182	24	1	130	675	1	181	1e-105	313	hypothetical protein JCGZ_06665 [Jatropha curcas]
SRS1192	gi|728847272|gb|KHG26715.1|	99.46	184	1	0	35	586	1	184	4e-108	322	Pre-mRNA-splicing factor SF2 -like protein [Gossypium arboreum]
SRS1193	gi|728843805|gb|KHG23248.1|	99.12	114	1	0	80	421	477	590	3e-54	191	ADP,ATP carrier 1, chloroplastic -like protein [Gossypium arboreum]
SRS1194	gi|728807133|gb|KHF97339.1|	80.28	218	7	1	1	546	125	342	1e-121	357	Adenosylhomocysteinase [Gossypium arboreum]
SRS1195	gi|728836291|gb|KHG15734.1|	96.83	126	4	0	3	380	418	543	1e-80	258	Aspartate--tRNA ligase, cytoplasmic [Gossypium arboreum]
SRS1196	gi|590631879|ref|XP_007027686.1|	82.14	168	30	0	116	619	1	168	3e-83	259	Uridine-ribohydrolase 1 isoform 1 [Theobroma cacao]
SRS1197	gi|643724329|gb|KDP33530.1|	86.84	152	19	1	6	458	124	275	6e-90	274	hypothetical protein JCGZ_07101 [Jatropha curcas]
SRS1198	gi|590697195|ref|XP_007045371.1|	66.8	253	56	6	3	677	283	534	3e-82	264	Indeterminate(ID)-domain 5, putative isoform 6 [Theobroma cacao]
SRS1199	gi|63054405|gb|AAY28970.1|	97.81	183	4	0	128	676	1	183	4e-99	306	GIA/RGA-like gibberellin response modulator [Gossypium hirsutum]
SRS1200	gi|728820140|gb|KHG03595.1|	98.62	145	2	0	3	437	132	276	2e-66	214	Isoleucine--tRNA ligase [Gossypium arboreum]
SRS1201	gi|590632453|ref|XP_007027844.1|	69.66	178	53	1	93	623	3	180	3e-57	188	Casparian strip membrane protein RCOM_1259260 [Theobroma cacao]
SRS1202	gi|728833723|gb|KHG13166.1|	93.53	170	11	0	168	677	1	170	1e-117	342	E3 ubiquitin-protein ligase RMA1H1 [Gossypium arboreum]
SRS1203	gi|728849180|gb|KHG28623.1|	99.34	151	1	0	226	678	1	151	3e-101	300	ADP-ribosylation factor-related 1 [Gossypium arboreum]
SRS1204	gi|728844037|gb|KHG23480.1|	98.61	144	2	0	2	433	1	144	4e-102	300	Nudix hydrolase 1 -like protein [Gossypium arboreum]
SRS1206	gi|728829576|gb|KHG09019.1|	97.58	207	5	0	58	678	1	207	1e-96	293	Surfeit protein 6 [Gossypium arboreum]
SRS1207	gi|543177455|gb|AGV54749.1|	99.09	220	2	0	20	679	39	258	4e-148	421	ubiquitin 11 [Phaseolus vulgaris]
SRS1208	gi|728844688|gb|KHG24131.1|	100	81	0	0	438	680	1	81	3e-49	173	hypothetical protein F383_07660 [Gossypium arboreum]
SRS1209	gi|669030174|emb|CDM84611.1|	83.75	80	13	0	295	56	3	82	4e-42	147	unnamed protein product [Triticum aestivum]
SRS1211	gi|728825776|gb|KHG06404.1|	82.88	146	20	2	259	681	1	146	3e-55	185	Nuclear transcription factor Y subunit C-9 -like protein [Gossypium
SRS1212	gi|728808547|gb|KHF98347.1|	97.79	226	5	0	4	681	1	226	4e-121	360	DnaJ subfamily C member 3 [Gossypium arboreum]
SRS1213	gi|728825776|gb|KHG06404.1|	100	149	0	0	234	680	1	149	9e-79	245	Nuclear transcription factor Y subunit C-9 -like protein [Gossypium
SRS1214	gi|728839821|gb|KHG19264.1|	93.13	131	9	0	2	394	52	182	5e-87	263	Lactoylglutathione lyase [Gossypium arboreum]
SRS1215	gi|590716623|ref|XP_007050449.1|	99.09	110	1	0	151	480	29	138	3e-68	214	Histone H2A 11 [Theobroma cacao]
SRS1216	gi|728832789|gb|KHG12232.1|	97.01	134	4	0	83	484	1	134	9e-86	258	60S ribosomal L14-2 -like protein [Gossypium arboreum]
SRS1217	gi|297743983|emb|CBI36953.3|	92.97	128	9	0	3	386	255	382	5e-80	252	unnamed protein product [Vitis vinifera]
SRS1218	gi|728840749|gb|KHG20192.1|	98.4	125	2	0	1	375	14	138	8e-81	248	60S ribosomal L24 [Gossypium arboreum]
SRS1219	gi|719968759|ref|XP_010266382.1|	94.34	53	3	0	465	623	1	53	8e-27	105	PREDICTED: uncharacterized protein LOC104603913 [Nelumbo nucifera]
SRS1220	gi|728832971|gb|KHG12414.1|	91.19	227	20	0	1	681	449	675	2e-123	373	Bromodomain and PHD finger-containing 3 [Gossypium arboreum]
SRS1221	gi|728837110|gb|KHG16553.1|	96.23	53	2	0	523	681	1	53	1e-23	103	hypothetical protein F383_09087 [Gossypium arboreum]
SRS1222	gi|728847850|gb|KHG27293.1|	100	179	0	0	145	681	1	179	2e-120	349	hypothetical protein F383_14513 [Gossypium arboreum]
SRS1223	gi|728808180|gb|KHF98104.1|	92.86	224	16	1	11	682	40	247	1e-149	424	Lactoylglutathione lyase [Gossypium arboreum]
SRS1224	gi|728844101|gb|KHG23544.1|	98.56	208	3	0	61	684	1	208	2e-127	374	Aminomethyltransferase, mitochondrial [Gossypium arboreum]
SRS1225	gi|590622874|ref|XP_007025168.1|	91.73	133	11	0	24	422	105	237	3e-60	197	Double-stranded DNA-binding family protein [Theobroma cacao]
SRS1226	gi|728830416|gb|KHG09859.1|	98.82	169	2	0	2	508	431	599	8e-100	310	WD repeat and FYVE domain-containing 3 [Gossypium arboreum]
SRS1227	gi|659108616|ref|XP_008454296.1|	97.01	67	2	0	1	201	127	193	2e-38	140	PREDICTED: GTP-binding protein SAR1A isoform X2 [Cucumis melo]
SRS1228	gi|595832490|ref|XP_007206484.1|	33.11	151	94	4	656	225	34	181	4e-12	73.2	hypothetical protein PRUPE_ppa019056mg, partial [Prunus persica]
SRS1229	gi|728833008|gb|KHG12451.1|	100	190	0	0	3	572	504	693	1e-97	306	ATPase 4, plasma membrane-type -like protein [Gossypium arboreum]
SRS1230	gi|590590771|ref|XP_007016829.1|	95.18	228	11	0	1	684	248	475	7e-155	448	Nitrate transporter 2:1 [Theobroma cacao]
SRS1231	gi|728847009|gb|KHG26452.1|	99.56	228	1	0	3	686	262	489	6e-136	404	Plasma membrane ATPase 4 [Gossypium arboreum]
SRS1232	gi|728838635|gb|KHG18078.1|	100	196	0	0	97	684	1	196	1e-138	395	Cytokinin riboside 5'-monophosphate phosphoribohydrolase LOG8 -like
SRS1233	gi|728840874|gb|KHG20317.1|	99.07	215	2	0	42	686	16	230	2e-134	389	Chloroplast processing peptidase -like protein [Gossypium arboreum]
SRS1234	gi|728823976|gb|KHG05547.1|	96.27	134	5	0	57	458	1	134	2e-77	237	hypothetical protein F383_30517 [Gossypium arboreum]
SRS1235	gi|728836262|gb|KHG15705.1|	95.85	217	9	0	36	686	21	237	3e-146	420	Protein BPS1, chloroplastic -like protein [Gossypium arboreum]
SRS1236	gi|728851240|gb|KHG30683.1|	98.25	229	3	1	2	685	702	930	3e-119	370	Protein EFR3 cmp44E [Gossypium arboreum]
SRS1237	gi|728831596|gb|KHG11039.1|	99.06	213	2	0	26	664	311	523	2e-159	464	putative inactive purple acid phosphatase 2 -like protein
SRS1238	gi|590621378|ref|XP_007024773.1|	87.28	228	29	0	3	686	335	562	5e-133	399	Pumilio 23, putative isoform 1 [Theobroma cacao]
SRS1239	gi|590585856|ref|XP_007015544.1|	93.71	159	10	0	22	498	1	159	1e-111	324	NADH:ubiquinone oxidoreductase, 17.2kDa subunit isoform 3
SRS1240	gi|728819464|gb|KHG03195.1|	98.64	147	2	0	3	443	1069	1215	2e-64	224	PAX-interacting 1 [Gossypium arboreum]
SRS1241	gi|728829658|gb|KHG09101.1|	97.13	209	6	0	59	685	224	432	9e-138	414	Potassium transporter 2 -like protein [Gossypium arboreum]
SRS1242	gi|728842186|gb|KHG21629.1|	100	203	0	0	1	609	100	302	3e-143	410	GTPase Der [Gossypium arboreum]
SRS1243	gi|590597227|ref|XP_007018551.1|	86.23	167	23	0	186	686	16	182	9e-93	285	NAD(P)-binding Rossmann-fold superfamily protein [Theobroma cacao]
SRS1244	gi|728814232|gb|KHG01472.1|	98.97	195	2	0	102	686	1	195	1e-136	392	Proteasome assembly chaperone 2 [Gossypium arboreum]
SRS1245	gi|590594559|ref|XP_007017886.1|	93.82	178	11	0	103	636	1	178	3e-85	261	Alba DNA/RNA-binding protein [Theobroma cacao]
SRS1246	gi|590610913|ref|XP_007021954.1|	93.43	213	14	0	49	687	27	239	5e-146	415	Ribosomal protein L13 family protein [Theobroma cacao]
SRS1247	gi|728837732|gb|KHG17175.1|	100	229	0	0	1	687	1474	1702	3e-121	387	Eukaryotic translation initiation factor 4G -like protein [Gossypium
SRS1248	gi|728820554|gb|KHG03816.1|	96.05	228	9	0	1	684	132	359	3e-159	453	Leucoanthocyanidin dioxygenase [Gossypium arboreum]
SRS1249	gi|728849636|gb|KHG29079.1|	99.44	179	1	0	3	539	136	314	4e-115	339	Zinc finger CONSTANS-LIKE 5 -like protein [Gossypium arboreum]
SRS1250	gi|728812064|gb|KHG00636.1|	100	216	0	0	42	689	1	216	4e-141	407	Glutamine synthetase cytosolic isozyme 1 [Gossypium arboreum]
SRS1251	gi|359806124|ref|NP_001241191.1|	99.54	218	1	0	2	655	20	237	2e-151	428	uncharacterized protein LOC100799919 [Glycine max]
SRS1252	gi|728836280|gb|KHG15723.1|	98.58	141	2	0	15	437	1	141	2e-54	179	Photosystem I reaction center subunit IV, chloroplastic [Gossypium
SRS1253	gi|590687209|ref|XP_007042599.1|	88.27	179	21	0	153	689	133	311	4e-101	304	Leucine-rich repeat family protein [Theobroma cacao]
SRS1254	gi|728824287|gb|KHG05705.1|	77.78	90	20	0	3	272	504	593	5e-28	120	Methionine S-methyltransferase -like protein [Gossypium arboreum]
SRS1255	gi|728838868|gb|KHG18311.1|	99.55	220	1	0	29	688	45	264	8e-163	461	U5 small nuclear ribonucleoprotein 40 kDa [Gossypium arboreum]
SRS1256	gi|728832002|gb|KHG11445.1|	98.72	156	2	0	2	469	11	166	1e-101	299	hypothetical protein F383_14531 [Gossypium arboreum]
SRS1257	gi|590650967|ref|XP_007032778.1|	75.69	181	44	1	146	688	1	180	4e-91	279	Bromodomain transcription factor, putative isoform 1 [Theobroma
SRS1258	gi|118486122|gb|ABK94904.1|	97.5	160	4	0	1	480	129	288	4e-104	310	unknown [Populus trichocarpa]
SRS1259	gi|590636472|ref|XP_007028858.1|	95.33	214	6	1	58	687	1	214	5e-150	427	Transducin/WD40 repeat-like superfamily protein isoform 2, partial
SRS1260	gi|211906494|gb|ACJ11740.1|	97.94	194	4	0	57	638	454	647	5e-116	353	heat shock protein 70 [Gossypium hirsutum]
SRS1261	gi|590621451|ref|XP_007024793.1|	99.51	206	1	0	66	683	1	206	3e-143	415	Regulatory particle triple-A 1A [Theobroma cacao]
SRS1262	gi|728823007|gb|KHG05100.1|	97.82	229	5	0	3	689	281	509	3e-143	421	Scarecrow-like protein 4 [Gossypium arboreum]
SRS1263	gi|590626694|ref|XP_007026241.1|	76.92	52	12	0	277	432	175	226	1e-14	79.3	Uncharacterized protein TCM_030343 [Theobroma cacao]
SRS1264	gi|596009469|ref|XP_007218529.1|	98.68	152	2	0	37	492	9	160	7e-108	315	hypothetical protein PRUPE_ppa012628mg [Prunus persica]
SRS1265	gi|728833088|gb|KHG12531.1|	75.49	204	46	2	21	620	1	203	2e-102	305	plant cadmium resistance 8 -like protein [Gossypium arboreum]
SRS1266	gi|728836935|gb|KHG16378.1|	100	128	0	0	39	422	1	128	1e-86	260	putative 39S ribosomal L53, mitochondrial [Gossypium arboreum]
SRS1267	gi|728825447|gb|KHG06251.1|	98.51	202	3	0	84	689	1	202	2e-118	350	Phosphate carrier, mitochondrial [Gossypium arboreum]
SRS1268	gi|590662041|ref|XP_007035839.1|	86.67	180	18	2	170	691	1	180	1e-73	231	Basic helix-loop-helix DNA-binding superfamily protein isoform 2
SRS1269	gi|659081289|ref|XP_008441253.1|	75.96	104	25	0	191	502	130	233	2e-47	164	PREDICTED: uncharacterized protein LOC103485439 [Cucumis melo]
SRS1270	gi|728831708|gb|KHG11151.1|	98.96	192	2	0	3	578	285	476	3e-137	401	hypothetical protein F383_15050 [Gossypium arboreum]
SRS1271	gi|728826917|gb|KHG06955.1|	82.35	136	24	1	83	490	1	135	1e-58	189	Type II inositol-1,4,5-trisphosphate 5-phosphatase [Gossypium
SRS1272	gi|728834409|gb|KHG13852.1|	99.38	161	1	0	1	483	360	520	4e-106	323	GTPase-activating protein GYP7 [Gossypium arboreum]
SRS1273	gi|728816438|gb|KHG02155.1|	84.93	146	19	1	262	690	526	671	7e-60	208	Protein VAC14 [Gossypium arboreum]
SRS1274	gi|728851130|gb|KHG30573.1|	100	153	0	0	201	659	1	153	3e-107	313	Copper chaperone for superoxide dismutase [Gossypium arboreum]
SRS1275	gi|728833179|gb|KHG12622.1|	98.52	135	2	0	1	405	37	171	5e-90	270	Glycine-rich RNA-binding 2, mitochondrial -like protein [Gossypium
SRS1276	gi|728824617|gb|KHG05863.1|	73.06	193	52	1	112	690	462	620	2e-78	258	StAR-related lipid transfer 5 [Gossypium arboreum]
SRS1277	gi|728834397|gb|KHG13840.1|	98.54	137	2	0	18	428	4	140	5e-80	244	Eukaryotic translation initiation factor 1A [Gossypium arboreum]
SRS1278	gi|728845354|gb|KHG24797.1|	97.65	85	2	0	2	256	734	818	2e-44	167	Spastin [Gossypium arboreum]
SRS1279	gi|643719317|gb|KDP30187.1|	97.48	159	4	0	25	501	1	159	6e-98	290	hypothetical protein JCGZ_16969 [Jatropha curcas]
SRS1280	gi|728840706|gb|KHG20149.1|	99.37	158	1	0	220	693	1	158	2e-106	318	N-acetyl-D-glucosamine kinase [Gossypium arboreum]
SRS1281	gi|728849807|gb|KHG29250.1|	95.88	194	8	0	112	693	84	277	2e-90	278	hypothetical protein F383_13969 [Gossypium arboreum]
SRS1282	gi|195984445|gb|ACG63795.1|	99.53	211	1	0	3	635	597	807	4e-144	430	phospholipase D alpha [Gossypium raimondii]
SRS1283	gi|590629177|ref|XP_007026918.1|	89.64	222	23	0	27	692	1	222	2e-146	419	NAD(P)-linked oxidoreductase superfamily protein [Theobroma cacao]
SRS1284	gi|590596700|ref|XP_007018407.1|	74.87	191	46	1	127	693	2	192	8e-95	290	Branched-chain-amino-acid aminotransferase [Theobroma cacao]
SRS1285	gi|590608736|ref|XP_007021345.1|	69.59	171	52	0	40	552	1	171	8e-71	222	S-norcoclaurine synthase 1 [Theobroma cacao]
SRS1286	gi|728830284|gb|KHG09727.1|	100	156	0	0	71	538	1	156	2e-94	281	Cystic fibrosis transmembrane conductance regulator [Gossypium
SRS1288	gi|590653640|ref|XP_007033479.1|	57.46	181	77	1	3	545	130	257	2e-65	211	Acid phosphatase 1, putative isoform 1 [Theobroma cacao]
SRS1289	gi|590638020|ref|XP_007029277.1|	83.19	113	19	0	356	694	20	132	8e-60	201	Eukaryotic aspartyl protease family protein, putative isoform 2
SRS1290	gi|304367897|gb|ADM26660.1|	99.06	212	2	0	49	684	1	212	6e-151	426	fiber dehydroascorbate reductase protein [Gossypium hirsutum]
SRS1291	gi|590680139|ref|XP_007040779.1|	82.61	230	40	0	2	691	1181	1410	1e-127	400	DNA-methyltransferase CMT2 [Theobroma cacao]
SRS1292	gi|728811746|gb|KHG00419.1|	99.13	231	2	0	2	694	418	648	7e-167	484	diacylglycerol acyltransferase 1 -like protein [Gossypium arboreum]
SRS1293	gi|590648355|ref|XP_007032147.1|	78.01	141	29	1	41	457	1	141	1e-67	213	Uncharacterized protein TCM_017498 [Theobroma cacao]
SRS1294	gi|728850214|gb|KHG29657.1|	96.13	181	7	0	3	545	180	360	4e-123	361	Mitogen-activated protein kinase kinase 2 [Gossypium arboreum]
SRS1295	gi|728843548|gb|KHG22991.1|	95.58	181	8	0	87	629	1	181	1e-79	250	Methyl-CpG-binding domain-containing 10 -like protein [Gossypium
SRS1296	gi|728845141|gb|KHG24584.1|	100	218	0	0	40	693	1	218	3e-156	440	Autophagy-related protein 27 [Gossypium arboreum]
SRS1297	gi|728821755|gb|KHG04481.1|	96.58	146	5	0	224	661	8	153	5e-98	290	hypothetical protein F383_29254 [Gossypium arboreum]
SRS1298	gi|728845362|gb|KHG24805.1|	100	231	0	0	1	693	164	394	1e-160	459	dna damage-inducible 1 [Gossypium arboreum]
SRS1299	gi|590667054|ref|XP_007037138.1|	64.84	219	71	4	56	694	1	172	1e-29	118	Ankyrin repeat domain-containing protein 50 isoform 3 [Theobroma
SRS1300	gi|728829906|gb|KHG09349.1|	97.25	218	6	0	42	695	1	218	1e-128	383	Heat shock STI [Gossypium arboreum]
SRS1301	gi|590672910|ref|XP_007038744.1|	94	200	12	0	3	602	256	455	2e-138	404	Transducin family protein / WD-40 repeat family protein [Theobroma
SRS1302	gi|728832095|gb|KHG11538.1|	100	191	0	0	124	696	1	191	2e-131	381	Splicing factor U2af small subunit A -like protein [Gossypium
SRS1303	gi|728833771|gb|KHG13214.1|	95.89	219	9	0	30	686	20	238	1e-149	424	hypothetical protein F383_01657 [Gossypium arboreum]
SRS1304	gi|728839731|gb|KHG19174.1|	100	205	0	0	65	679	6	210	8e-135	387	Glutathione S-transferase T1 -like protein [Gossypium arboreum]
SRS1305	gi|728834546|gb|KHG13989.1|	100	204	0	0	84	695	28	231	1e-150	426	hypothetical protein F383_02413 [Gossypium arboreum]
SRS1306	gi|590639706|ref|XP_007029748.1|	85.11	188	27	1	3	563	325	512	7e-116	348	Cytochrome P450, family 87, subfamily A, polypeptide 6 [Theobroma
SRS1307	gi|728819656|gb|KHG03290.1|	100	216	0	0	51	698	3	218	2e-137	398	Oleoyl-acyl carrier thioesterase, chloroplastic [Gossypium
SRS1308	gi|590646213|ref|XP_007031560.1|	94.03	201	12	1	2	604	145	344	1e-134	390	Transducin/WD40 repeat-like superfamily protein [Theobroma cacao]
SRS1309	gi|728845061|gb|KHG24504.1|	99.53	211	1	0	1	633	393	603	5e-147	431	putative cellulose synthase A catalytic subunit 1 [UDP-forming]
SRS1310	gi|728844304|gb|KHG23747.1|	100	113	0	0	144	482	1	113	4e-74	228	hypothetical protein F383_10557 [Gossypium arboreum]
SRS1311	gi|728837883|gb|KHG17326.1|	100	159	0	0	3	479	218	376	1e-105	317	Thioredoxin reductase 2 -like protein [Gossypium arboreum]
SRS1312	gi|728849080|gb|KHG28523.1|	97.83	230	5	1	8	697	1	228	3e-107	316	hypothetical protein F383_11043 [Gossypium arboreum]
SRS1313	gi|593796846|ref|XP_007161461.1|	94.12	68	4	0	289	86	48	115	2e-38	137	hypothetical protein PHAVU_001G070800g [Phaseolus vulgaris]
SRS1314	gi|590597842|ref|XP_007018727.1|	82.33	215	37	1	3	644	40	254	1e-118	346	Kinase superfamily protein isoform 3 [Theobroma cacao]
SRS1315	gi|728839067|gb|KHG18510.1|	99.48	194	1	0	118	699	1	194	7e-101	300	40S ribosomal S8 [Gossypium arboreum]
SRS1316	gi|728847690|gb|KHG27133.1|	98.93	187	2	0	2	562	204	390	2e-127	373	Vacuolar membrane protein [Gossypium arboreum]
SRS1317	gi|728847543|gb|KHG26986.1|	98.7	230	3	0	2	691	198	427	3e-174	494	putative C7orf58 [Gossypium arboreum]
SRS1318	gi|728846983|gb|KHG26426.1|	100	217	0	0	49	699	1	217	2e-135	387	OTU domain-containing [Gossypium arboreum]
SRS1319	gi|728830709|gb|KHG10152.1|	91.41	163	14	0	153	641	1	163	1e-94	300	Boron transporter 1 -like protein [Gossypium arboreum]
SRS1320	gi|728842122|gb|KHG21565.1|	93.18	132	9	0	231	626	1	132	2e-68	214	Cytochrome b5 [Gossypium arboreum]
SRS1321	gi|590635208|ref|XP_007028573.1|	68	225	72	2	1	675	4	177	1e-93	280	Calcium-binding EF-hand family protein, putative [Theobroma cacao]
SRS1322	gi|728823437|gb|KHG05301.1|	96.85	222	7	0	33	698	1	222	1e-128	376	Ornithine carbamoyltransferase, chloroplastic [Gossypium arboreum]
SRS1323	gi|590680007|ref|XP_007040742.1|	92.23	193	15	0	120	698	1	193	4e-123	359	Proteasome component (PCI) domain protein isoform 3 [Theobroma
SRS1324	gi|728812218|gb|KHG00717.1|	100	219	0	0	43	699	1	219	6e-146	420	S-type anion channel SLAH1 -like protein [Gossypium arboreum]
SRS1326	gi|728839015|gb|KHG18458.1|	99.31	145	1	0	3	437	732	876	7e-92	296	Transcription elongation regulator 1 [Gossypium arboreum]
SRS1327	gi|728833166|gb|KHG12609.1|	97.58	165	4	0	198	692	1	165	7e-106	316	D-arabinose 1-dehydrogenase [Gossypium arboreum]
SRS1328	gi|590696481|ref|XP_007045177.1|	53.64	151	70	0	17	469	1	151	5e-57	186	MLP-like protein 34, putative [Theobroma cacao]
SRS1329	gi|728839256|gb|KHG18699.1|	97.08	240	0	1	2	700	748	987	2e-157	473	Poly(A)-specific ribonuclease PARN-like [Gossypium arboreum]
SRS1330	gi|728844304|gb|KHG23747.1|	100	113	0	0	135	473	1	113	4e-74	228	hypothetical protein F383_10557 [Gossypium arboreum]
SRS1331	gi|590717213|ref|XP_007050558.1|	81.1	127	24	1	95	475	147	272	6e-71	226	Uncharacterized protein isoform 3 [Theobroma cacao]
SRS1332	gi|728849882|gb|KHG29325.1|	100	109	0	0	115	441	19	127	3e-74	229	Basic blue [Gossypium arboreum]
SRS1333	gi|590617956|ref|XP_007023925.1|	69.89	186	56	1	145	702	32	216	5e-83	256	Uncharacterized protein isoform 2 [Theobroma cacao]
SRS1334	gi|728838204|gb|KHG17647.1|	93.72	207	13	0	40	660	328	534	3e-139	412	Transmembrane 9 superfamily member 4 [Gossypium arboreum]
SRS1335	gi|590667393|ref|XP_007037220.1|	98.64	220	3	0	42	701	1	220	3e-150	427	SPFH/Band 7/PHB domain-containing membrane-associated protein
SRS1336	gi|4754913|gb|AAD29049.1|AF132854_1	98.69	229	3	0	1	687	78	306	1e-160	455	AF132854_1 carbonic anhydrase isoform 1 [Gossypium hirsutum]
SRS1337	gi|590719607|ref|XP_007051102.1|	73.56	87	14	2	469	702	1	87	1e-27	111	Basic region/leucine zipper motif 53 [Theobroma cacao]
SRS1338	gi|728810624|gb|KHF99754.1|	100	189	0	0	137	703	8	196	1e-119	361	SEC14 cytosolic factor [Gossypium arboreum]
SRS1339	gi|590709046|ref|XP_007048447.1|	86.99	123	16	0	336	704	20	142	4e-67	223	UDP-Glycosyltransferase superfamily protein [Theobroma cacao]
SRS1340	gi|728816826|gb|KHG02255.1|	99.15	234	2	0	2	703	934	1167	2e-137	424	ABC transporter B family member 15 [Gossypium arboreum]
SRS1341	gi|728836527|gb|KHG15970.1|	96.34	164	6	0	2	493	21	184	2e-108	318	SufE-like protein, chloroplastic [Gossypium arboreum]
SRS1342	gi|590662041|ref|XP_007035839.1|	81.05	153	26	3	2	451	41	188	6e-57	188	Basic helix-loop-helix DNA-binding superfamily protein isoform 2
SRS1343	gi|728842561|gb|KHG22004.1|	97.65	170	4	0	16	525	1	170	2e-114	332	Monothiol glutaredoxin-S15, mitochondrial -like protein [Gossypium
SRS1344	gi|558605803|gb|AHA80147.1|	100	127	0	0	1	381	265	391	4e-84	263	S-adenosylmethionine synthetase [Gossypium hirsutum]
SRS1345	gi|728808117|gb|KHF98050.1|	96.48	227	8	0	8	688	13	239	1e-143	409	hypothetical protein F383_37453 [Gossypium arboreum]
SRS1346	gi|728829070|gb|KHG08513.1|	99.56	228	1	0	21	704	1	228	9e-158	444	hypothetical protein F383_15872 [Gossypium arboreum]
SRS1347	gi|728833532|gb|KHG12975.1|	100	176	0	0	2	529	222	397	2e-124	366	Alpha-galactosidase [Gossypium arboreum]
SRS1349	gi|728839865|gb|KHG19308.1|	97.75	178	4	0	47	580	1	178	8e-126	361	Allene oxide cyclase 4, chloroplastic -like protein [Gossypium
SRS1350	gi|728838607|gb|KHG18050.1|	100	156	0	0	1	468	320	475	4e-111	335	Floral homeotic APETALA 2 -like protein [Gossypium arboreum]
SRS1351	gi|440494833|gb|AGC08431.1|	100	152	0	0	1	456	6	157	6e-63	201	lipid transfer protein [Gossypium hirsutum]
SRS1352	gi|326530252|dbj|BAJ97552.1|	88.06	67	8	0	137	337	268	334	1e-57	127	predicted protein [Hordeum vulgare subsp. vulgare]
SRS1353	gi|728823426|gb|KHG05297.1|	98.16	217	4	0	9	659	137	353	9e-117	345	putative cadmium-transporting ATPase [Gossypium arboreum]
SRS1354	gi|302141992|emb|CBI19195.3|	99.19	123	1	0	3	371	33	155	3e-80	245	unnamed protein product [Vitis vinifera]
SRS1355	gi|728810300|gb|KHF99545.1|	99.49	197	1	0	2	592	1674	1870	1e-99	326	Protein RRP5 [Gossypium arboreum]
SRS1356	gi|590597892|ref|XP_007018742.1|	90.96	188	17	0	3	566	132	319	7e-125	364	Phosphate-responsive 1 family protein [Theobroma cacao]
SRS1358	gi|728841837|gb|KHG21280.1|	100	83	0	0	211	459	895	977	4e-59	175	Ubiquitin carboxyl-terminal hydrolase 23 -like protein [Gossypium
SRS1359	gi|728845070|gb|KHG24513.1|	99.49	195	1	0	100	684	1	195	2e-134	384	quinone oxidoreductase -like protein [Gossypium arboreum]
SRS1360	gi|590692319|ref|XP_007044026.1|	72.85	221	55	2	59	706	4	224	1e-103	307	Rubber elongation factor protein (REF), putative isoform 2
SRS1361	gi|728818350|gb|KHG02767.1|	100	99	0	0	57	353	1	99	9e-67	198	40S ribosomal S14-3 -like protein [Gossypium arboreum]
SRS1362	gi|728841613|gb|KHG21056.1|	97.35	189	5	0	56	622	1	189	9e-128	376	Lysine histidine transporter 1 -like protein [Gossypium arboreum]
SRS1363	gi|728835284|gb|KHG14727.1|	97.77	224	5	0	33	704	1	224	2e-154	437	Expansin-A8 -like protein [Gossypium arboreum]
SRS1364	gi|728836216|gb|KHG15659.1|	100	149	0	0	1	447	482	630	3e-100	312	Protein CYPRO4 [Gossypium arboreum]
SRS1365	gi|728844933|gb|KHG24376.1|	99.39	165	1	0	57	551	1	165	3e-90	271	BAG family molecular chaperone regulator 2 [Gossypium arboreum]
SRS1366	gi|385868434|gb|AFI98119.1|	98.21	168	3	0	3	506	77	244	2e-74	234	ethylene-responsive element-binding protein 3 [Gossypium
SRS1367	gi|728831453|gb|KHG10896.1|	100	88	0	0	2	265	351	438	6e-56	184	Adenosylhomocysteinase 1 -like protein [Gossypium arboreum]
SRS1368	gi|502135156|ref|XP_004502239.1|	98.63	73	1	0	56	274	1	73	7e-45	152	PREDICTED: ubiquitin-like protein 5-like [Cicer arietinum]
SRS1369	gi|728813556|gb|KHG01241.1|	96.48	227	8	0	27	707	1	227	1e-154	446	hypothetical protein F383_21670 [Gossypium arboreum]
SRS1370	gi|728828082|gb|KHG07525.1|	97.64	212	5	0	72	707	1	212	8e-145	416	GDSL esterase/lipase APG -like protein [Gossypium arboreum]
SRS1371	gi|728830412|gb|KHG09855.1|	100	130	0	0	2	391	171	300	5e-89	273	Beta-carotene 3-hydroxylase 1, chloroplastic -like protein
SRS1373	gi|590606609|ref|XP_007020781.1|	69.57	161	49	0	11	493	204	364	1e-77	246	Zinc finger protein, putative [Theobroma cacao]
SRS1374	gi|728843469|gb|KHG22912.1|	100	236	0	0	2	709	179	414	5e-175	495	Xylosyltransferase 2 [Gossypium arboreum]
SRS1375	gi|590605283|ref|XP_007020451.1|	93.12	189	13	0	142	708	1	189	3e-121	356	Sec14p-like phosphatidylinositol transfer family protein isoform 1
SRS1376	gi|728829610|gb|KHG09053.1|	99.48	193	1	0	82	660	50	242	2e-137	393	Phospholipid hydroperoxide glutathione peroxidase 1, chloroplastic
SRS1377	gi|590576540|ref|XP_007012986.1|	94.66	131	7	0	44	436	1	131	9e-76	233	Profilin 1 isoform 1 [Theobroma cacao]
SRS1378	gi|728810374|gb|KHF99588.1|	99.39	164	1	0	41	532	1	164	4e-116	336	60S ribosomal L21-1 -like protein [Gossypium arboreum]
SRS1379	gi|728838740|gb|KHG18183.1|	98.14	161	3	0	96	578	1	161	5e-110	321	Iron-sulfur cluster assembly 1 -like protein [Gossypium arboreum]
SRS1380	gi|728843283|gb|KHG22726.1|	100	174	0	0	41	562	20	193	4e-104	307	GTP-binding SAR1A -like protein [Gossypium arboreum]
SRS1381	gi|590706821|ref|XP_007047830.1|	92.8	236	17	0	2	709	238	473	2e-147	428	MATE efflux family protein [Theobroma cacao]
SRS1382	gi|728847841|gb|KHG27284.1|	97.48	159	4	0	234	710	1	159	3e-50	175	hypothetical protein F383_11722 [Gossypium arboreum]
SRS1383	gi|590647566|ref|XP_007031936.1|	91.2	125	11	0	44	418	1	125	1e-77	238	Thioredoxin superfamily protein [Theobroma cacao]
SRS1384	gi|728849303|gb|KHG28746.1|	99.39	164	1	0	218	709	28	191	1e-76	241	ATP-dependent Clp protease proteolytic subunit 4, chloroplastic
SRS1385	gi|728833958|gb|KHG13401.1|	98.2	111	2	0	147	479	7	117	1e-59	191	Mitochondrial import inner membrane translocase subunit TIM14
SRS1386	gi|728830188|gb|KHG09631.1|	100	204	0	0	84	695	20	223	7e-135	393	Serine incorporator 3 [Gossypium arboreum]
SRS1387	gi|728812251|gb|KHG00729.1|	98.92	186	2	0	1	558	314	499	2e-110	334	Histone deacetylase 19 -like protein [Gossypium arboreum]
SRS1388	gi|728843209|gb|KHG22652.1|	95.3	149	7	0	201	647	1	149	1e-81	252	Ribonuclease P subunit p25 [Gossypium arboreum]
SRS1389	gi|728851378|gb|KHG30821.1|	97.58	165	4	0	3	497	585	749	8e-103	322	ABC transporter F family member 4 [Gossypium arboreum]
SRS1390	gi|728826083|gb|KHG06555.1|	99.57	233	1	0	3	701	34	266	5e-165	469	Gamma-glutamyl hydrolase -like protein [Gossypium arboreum]
SRS1391	gi|728847366|gb|KHG26809.1|	99.05	210	2	0	84	713	1	210	1e-101	312	putative ubiquitin-conjugating enzyme E2 26 [Gossypium arboreum]
SRS1392	gi|728839037|gb|KHG18480.1|	97.89	237	5	0	3	713	232	468	3e-160	473	Dual specificity phosphatase 4 [Gossypium arboreum]
SRS1393	gi|590592286|ref|XP_007017237.1|	90.18	163	15	1	8	493	31	193	7e-101	299	Thioredoxin superfamily protein isoform 2 [Theobroma cacao]
SRS1394	gi|728824203|gb|KHG05668.1|	100	181	0	0	3	545	300	480	6e-107	325	1-aminocyclopropane-1-carboxylate synthase [Gossypium arboreum]
SRS1396	gi|728821784|gb|KHG04498.1|	86.5	237	32	0	2	712	109	345	2e-140	412	(+)-delta-cadinene synthase isozyme A [Gossypium arboreum]
SRS1397	gi|728813622|gb|KHG01272.1|	100	152	0	0	79	534	1	152	4e-103	303	40S ribosomal S15 [Gossypium arboreum]
SRS1398	gi|590705287|ref|XP_007047395.1|	92.38	210	12	1	96	713	1	210	6e-120	352	Myb domain protein 73, putative [Theobroma cacao]
SRS1399	gi|590569589|ref|XP_007011111.1|	87.27	110	13	1	386	712	140	249	1e-91	184	SKP1/ASK-interacting protein 5 isoform 1 [Theobroma cacao]
SRS1400	gi|728834787|gb|KHG14230.1|	94.78	115	6	0	369	713	116	230	1e-101	221	Non-structural maintenance of chromosome element 4 [Gossypium
SRS1401	gi|590665123|ref|XP_007036654.1|	96.17	209	8	0	87	713	1	209	3e-113	343	TCP-1/cpn60 chaperonin family protein [Theobroma cacao]
SRS1402	gi|728834122|gb|KHG13565.1|	99.16	237	2	0	3	713	1	237	4e-152	435	RS-norcoclaurine 6-O-methyltransferase [Gossypium arboreum]
SRS1403	gi|728844985|gb|KHG24428.1|	99.31	145	1	0	2	436	344	488	5e-91	284	Pesticidal crystal cry1Fa [Gossypium arboreum]
SRS1404	gi|407916391|gb|EKG09764.1|	85.65	216	31	0	59	706	3	218	6e-138	394	Alkyl hydroperoxide reductase subunit C/ Thiol specific antioxidant
SRS1405	gi|728839839|gb|KHG19282.1|	100	199	0	0	1	597	547	745	7e-130	392	Conserved oligomeric Golgi complex subunit 4 -like protein [Gossypium
SRS1406	gi|30844109|gb|AAP36697.1|	100	162	0	0	8	493	124	285	1e-112	333	MAP kinase-like protein [Gossypium hirsutum]
SRS1407	gi|728819858|gb|KHG03438.1|	100	172	0	0	3	518	326	497	6e-115	346	UDP-N-acetylglucosamine--peptide N-acetylglucosaminyltransferase
SRS1408	gi|590575522|ref|XP_007012710.1|	93.61	219	14	0	57	713	1	219	2e-146	419	Alpha/beta-Hydrolases superfamily protein isoform 2 [Theobroma
SRS1409	gi|657403632|gb|KEH42473.1|	44.53	128	67	3	433	62	726	851	4e-21	100	transcription factor jumonji (JmjC) domain protein [Medicago
SRS1410	gi|728845548|gb|KHG24991.1|	99.13	229	2	0	28	714	14	242	5e-174	486	Expansin-A4 -like protein [Gossypium arboreum]
SRS1411	gi|728811957|gb|KHG00576.1|	98.12	160	3	0	234	713	72	231	3e-14	80.9	Transcription initiation factor TFIID subunit 12 [Gossypium
SRS1412	gi|728832233|gb|KHG11676.1|	99.55	224	1	0	3	674	17	240	1e-145	422	Lysine histidine transporter 2 -like protein [Gossypium arboreum]
SRS1413	gi|590565776|ref|XP_007010044.1|	88.37	172	20	0	2	517	45	216	1e-106	315	Rab gtpase c2a, alpha,atrab,atrab18b,atrabc2a,rabc2a isoform 1
SRS1414	gi|590625685|ref|XP_007025951.1|	69.75	119	36	0	342	698	547	665	2e-51	167	Cysteine-rich RLK 25 [Theobroma cacao]
SRS1415	gi|590668612|ref|XP_007037543.1|	80.7	228	41	4	40	714	1	222	2e-111	327	Mitochondrial glycoprotein family protein, putative [Theobroma
SRS1416	gi|728850526|gb|KHG29969.1|	99.04	209	2	0	88	714	1	209	1e-132	387	Serine--glyoxylate aminotransferase -like protein [Gossypium
SRS1417	gi|728837852|gb|KHG17295.1|	95.95	222	9	0	51	716	1	222	3e-112	334	DNA polymerase III polC-type [Gossypium arboreum]
SRS1418	gi|728842458|gb|KHG21901.1|	100	126	0	0	63	440	1	126	1e-81	248	hypothetical protein F383_26575 [Gossypium arboreum]
SRS1419	gi|590621194|ref|XP_007024731.1|	78.57	126	20	3	66	422	1	123	1e-52	174	SAUR family protein, putative [Theobroma cacao]
SRS1420	gi|728839817|gb|KHG19260.1|	87.21	86	7	1	206	451	390	475	2e-37	145	U1 small nuclear ribonucleoprotein 70 kDa -like protein [Gossypium
SRS1421	gi|590682789|ref|XP_007041439.1|	89.5	238	25	0	2	715	198	435	1e-142	419	Oxysterol-binding protein 5 [Theobroma cacao]
SRS1422	gi|728829500|gb|KHG08943.1|	99.42	171	1	0	203	715	36	206	3e-117	346	putative bifunctional methylthioribulose-1-phosphate
SRS1423	gi|728844651|gb|KHG24094.1|	98.1	211	4	0	15	647	1	211	1e-150	426	polyprotein [Gossypium arboreum]
SRS1424	gi|1345674|sp|P17598.2|CATA1_GOSHI	99.16	239	2	0	2	718	246	484	5e-180	511	CATA1_GOSHI RecName: Full=Catalase isozyme 1 [Gossypium hirsutum]
SRS1425	gi|590586734|ref|XP_007015786.1|	79.07	172	36	0	203	718	4	175	5e-83	253	Late embryogenesis abundant (LEA) hydroxyproline-rich glycoprotein
SRS1426	gi|728829958|gb|KHG09401.1|	96.32	190	7	1	3	572	114	302	3e-93	284	Nuclear speckle splicing regulatory 1 [Gossypium arboreum]
SRS1427	gi|728845094|gb|KHG24537.1|	99.25	134	1	0	79	480	21	154	4e-92	275	Autophagy-related 9 [Gossypium arboreum]
SRS1428	gi|590655899|ref|XP_007034116.1|	99.16	239	2	0	2	718	79	317	7e-160	453	Trigalactosyldiacylglycerol 1 isoform 4 [Theobroma cacao]
SRS1429	gi|728827002|gb|KHG06993.1|	95.49	133	5	1	321	716	14	146	2e-51	181	hypothetical protein F383_33282 [Gossypium arboreum]
SRS1430	gi|728849299|gb|KHG28742.1|	92.05	176	12	1	26	547	1	176	2e-54	181	hypothetical protein F383_13965 [Gossypium arboreum]
SRS1431	gi|728827999|gb|KHG07450.1|	97.69	173	4	0	3	521	5	177	3e-117	340	hypothetical protein F383_34501 [Gossypium arboreum]
SRS1432	gi|728813184|gb|KHG01107.1|	99.17	121	1	0	357	719	35	155	2e-83	256	hypothetical protein F383_22218 [Gossypium arboreum]
SRS1433	gi|590678933|ref|XP_007040439.1|	77.92	231	49	2	32	718	343	571	2e-122	371	Kinase family protein, putative isoform 3, partial [Theobroma cacao]
SRS1434	gi|590690545|ref|XP_007043537.1|	92.59	108	8	0	193	516	65	172	3e-61	198	Photosystem II family protein [Theobroma cacao]
SRS1435	gi|728841565|gb|KHG21008.1|	99	201	2	0	116	718	1	201	7e-138	396	2-methoxy-6-polyprenyl-1,4-benzoquinol methylase, mitochondrial
SRS1436	gi|728849937|gb|KHG29380.1|	91.61	143	12	1	3	431	68	207	5e-89	270	Axial regulator YABBY 1 -like protein [Gossypium arboreum]
SRS1437	gi|590657864|ref|XP_007034686.1|	96.65	239	8	0	3	719	388	626	4e-148	437	ARM repeat protein interacting with ABF2 isoform 1 [Theobroma cacao]
SRS1438	gi|720060091|ref|XP_010274770.1|	89.92	119	12	0	1	357	26	144	2e-72	225	PREDICTED: actin-depolymerizing factor-like [Nelumbo nucifera]
SRS1439	gi|590702007|ref|XP_007046529.1|	93.1	145	10	0	27	461	283	427	3e-88	275	Pyridoxal phosphate (PLP)-dependent transferases superfamily
SRS1440	gi|65998365|gb|AAS73001.2|	82.39	176	31	0	11	538	1	176	4e-99	294	dirigent-like protein [Gossypium barbadense]
SRS1441	gi|728840335|gb|KHG19778.1|	95.42	240	11	0	1	720	345	584	3e-157	457	Two-component response regulator ARR12 -like protein [Gossypium
SRS1442	gi|728833752|gb|KHG13195.1|	89.47	209	22	1	93	719	1	191	8e-114	333	Chaperone DnaJ [Gossypium arboreum]
SRS1443	gi|728841901|gb|KHG21344.1|	98.33	240	4	0	1	720	209	448	5e-162	465	putative ribulose-1,5 bisphosphate carboxylase/oxygenase large
SRS1444	gi|358348511|ref|XP_003638289.1|	93.75	176	11	0	1	528	95	270	8e-107	317	hypothetical protein MTR_125s1017, partial [Medicago truncatula]
SRS1445	gi|590585689|ref|XP_007015499.1|	73.43	207	44	6	134	721	1	199	2e-88	271	DOF domain class transcription factor, putative [Theobroma cacao]
SRS1446	gi|728844544|gb|KHG23987.1|	99.12	228	2	0	38	721	1	228	1e-155	442	putative pyridoxal biosynthesis PDX1 [Gossypium arboreum]
SRS1447	gi|728831598|gb|KHG11041.1|	96.6	206	7	0	104	721	1	206	5e-138	401	hypothetical protein F383_13524 [Gossypium arboreum]
SRS1448	gi|590601175|ref|XP_007019598.1|	100	152	0	0	55	510	1	152	5e-93	278	S18 ribosomal protein [Theobroma cacao]
SRS1449	gi|728840155|gb|KHG19598.1|	97.71	131	3	0	30	422	277	407	4e-80	254	Zinc finger protein [Gossypium arboreum]
SRS1450	gi|590606022|ref|XP_007020641.1|	77.46	173	39	1	201	719	1	172	7e-88	270	Lysine decarboxylase family protein isoform 4 [Theobroma cacao]
SRS1451	gi|728835272|gb|KHG14715.1|	99.58	240	1	0	3	722	249	488	1e-140	416	EIN3-binding F-box 1 -like protein [Gossypium arboreum]
SRS1452	gi|590723269|ref|XP_007052139.1|	91.13	124	11	0	182	553	607	730	5e-87	238	GRAS family transcription factor [Theobroma cacao]
SRS1453	gi|449530687|ref|XP_004172325.1|	92.7	178	13	0	1	534	213	390	4e-91	281	PREDICTED: cullin-associated NEDD8-dissociated protein 1-like,
SRS1454	gi|728817619|gb|KHG02519.1|	100	202	0	0	117	722	1	202	2e-126	367	aluminum sensitive 3 -like protein [Gossypium arboreum]
SRS1455	gi|590628315|ref|XP_007026685.1|	77.4	146	29	1	298	723	1	146	1e-75	241	2-oxoglutarate and Fe(II)-dependent oxygenase superfamily protein
SRS1456	gi|728828078|gb|KHG07521.1|	99.49	196	1	0	723	136	407	602	1e-117	356	Serine/threonine-protein kinase STN8, chloroplastic [Gossypium
SRS1457	gi|728815020|gb|KHG01704.1|	99.05	211	2	0	3	635	628	838	7e-131	397	putative alpha,alpha-trehalose-phosphate synthase [UDP-forming] 7
SRS1458	gi|728840953|gb|KHG20396.1|	97.93	241	5	0	1	723	219	459	2e-131	399	Ferric uptake regulation [Gossypium arboreum]
SRS1459	gi|728841405|gb|KHG20848.1|	97.5	240	6	1	4	723	1	238	2e-135	396	U-box domain-containing 7 -like protein [Gossypium arboreum]
SRS1460	gi|641848480|gb|KDO67357.1|	63.64	55	16	2	187	339	17	69	5e-09	63.2	hypothetical protein CISIN_1g030156mg [Citrus sinensis]
SRS1461	gi|728849235|gb|KHG28678.1|	99.15	234	2	0	1	702	46	279	3e-167	472	Inositol monophosphatase 3 [Gossypium arboreum]
SRS1462	gi|728847796|gb|KHG27239.1|	97.78	225	5	0	49	723	1	225	1e-135	395	Protochlorophyllide reductase, chloroplastic [Gossypium arboreum]
SRS1463	gi|590678187|ref|XP_007040230.1|	64.8	250	77	5	6	722	585	817	3e-87	290	Bromo-adjacent domain-containing protein [Theobroma cacao]
SRS1464	gi|728818852|gb|KHG02945.1|	99.17	240	2	0	3	722	261	500	2e-112	341	Inner membrane yhjX [Gossypium arboreum]
SRS1465	gi|728845746|gb|KHG25189.1|	97.32	224	6	0	14	685	1	224	2e-131	377	Phosphatidylinositol-glycan biosynthesis class F [Gossypium
SRS1466	gi|728830151|gb|KHG09594.1|	97.32	224	6	0	3	674	82	305	2e-141	406	hypothetical protein F383_11166 [Gossypium arboreum]
SRS1467	gi|728835076|gb|KHG14519.1|	98.98	196	2	0	1	588	452	647	2e-115	352	Arginine--tRNA ligase [Gossypium arboreum]
SRS1468	gi|728842197|gb|KHG21640.1|	98.97	194	2	0	2	583	222	415	8e-141	409	Beta-ureidopropionase [Gossypium arboreum]
SRS1469	gi|728829811|gb|KHG09254.1|	99.14	233	2	0	25	723	1	233	2e-142	406	hypothetical protein F383_15505 [Gossypium arboreum]
SRS1470	gi|590592904|ref|XP_007017411.1|	74.66	221	56	0	2	664	305	525	1e-112	341	Cytochrome P450, putative [Theobroma cacao]
SRS1471	gi|728809315|gb|KHF98918.1|	91.72	145	12	1	49	483	1	134	1e-90	271	hypothetical protein F383_19507 [Gossypium arboreum]
SRS1472	gi|728816879|gb|KHG02278.1|	78.38	148	32	1	174	617	1	116	9e-46	164	Glycerophosphodiester phosphodiesterase GDE1 [Gossypium arboreum]
SRS1473	gi|728838560|gb|KHG18003.1|	98.73	79	1	0	2	238	411	489	5e-43	160	Hypoxia up-regulated protein 1 [Gossypium arboreum]
SRS1474	gi|728813276|gb|KHG01147.1|	99.59	241	1	0	2	724	324	564	1e-171	493	Patellin-3 -like protein [Gossypium arboreum]
SRS1475	gi|728809023|gb|KHF98704.1|	99.1	221	2	0	2	664	602	822	2e-144	431	Protein OBERON 3 -like protein [Gossypium arboreum]
SRS1476	gi|590672256|ref|XP_007038559.1|	73.18	220	59	1	66	725	15	233	1e-105	325	Glucose-methanol-choline (GMC) oxidoreductase family protein,
SRS1477	gi|728829690|gb|KHG09133.1|	100	119	0	0	2	358	2042	2160	4e-68	236	Glutamate synthase 1 [NADH], chloroplastic -like protein [Gossypium
SRS1478	gi|590682981|ref|XP_007041487.1|	57.33	75	32	1	352	576	36	81	6e-16	71.6	Cytochrome c oxidase biogenesis protein Cmc1-like isoform 1
SRS1479	gi|728829720|gb|KHG09163.1|	75.74	202	49	1	1	606	55	213	9e-100	297	tyrS [Gossypium arboreum]
SRS1480	gi|728841933|gb|KHG21376.1|	99.57	234	1	0	6	707	190	423	7e-164	468	Dolichyl-diphosphooligosaccharide--protein glycosyltransferase 48
SRS1481	gi|590671261|ref|XP_007038284.1|	88.81	134	15	0	8	409	785	918	4e-46	172	ARABIDILLO-1 isoform 1 [Theobroma cacao]
SRS1482	gi|728839585|gb|KHG19028.1|	100	30	0	0	73	162	1	30	4e-08	60.1	hypothetical protein F383_24959 [Gossypium arboreum]
SRS1483	gi|728832536|gb|KHG11979.1|	100	103	0	0	95	403	1	103	7e-44	154	Serine/arginine-rich splicing factor 7 [Gossypium arboreum]
SRS1484	gi|728832924|gb|KHG12367.1|	92.45	53	3	1	456	611	365	417	1e-19	96.7	Membrane protein [Gossypium arboreum]
SRS1485	gi|728843719|gb|KHG23162.1|	93.55	186	12	0	60	617	1	186	3e-107	316	hypothetical protein F383_29635 [Gossypium arboreum]
SRS1486	gi|728815920|gb|KHG02007.1|	95.76	165	7	0	77	571	1	165	6e-109	318	hypothetical protein F383_24715 [Gossypium arboreum]
SRS1487	gi|255551453|ref|XP_002516772.1|	83.18	214	36	2	10	651	1	208	2e-113	332	Photosystem I reaction center subunit II, chloroplast precursor,
SRS1488	gi|728844180|gb|KHG23623.1|	98.61	144	2	0	144	575	10	153	2e-80	246	Proteasome assembly chaperone 4 [Gossypium arboreum]
SRS1489	gi|728833469|gb|KHG12912.1|	100	241	0	0	3	725	5	245	1e-166	477	Serine/threonine-protein kinase AtPK2/AtPK19 [Gossypium arboreum]
SRS1490	gi|590676174|ref|XP_007039660.1|	87.06	201	26	0	124	726	1	201	3e-118	349	Peptidyl-prolyl cis-trans isomerases isoform 1 [Theobroma cacao]
SRS1491	gi|728827964|gb|KHG07432.1|	100	217	0	0	77	727	1	217	1e-120	350	Leukocyte receptor cluster member 1 [Gossypium arboreum]
SRS1492	gi|728847083|gb|KHG26526.1|	97.67	215	5	0	83	727	1	215	2e-146	424	Chorismate synthase, chloroplastic -like protein [Gossypium
SRS1493	gi|590680574|ref|XP_007040899.1|	86.39	147	20	0	99	539	1	147	5e-84	254	Profilin family protein [Theobroma cacao]
SRS1494	gi|590647823|ref|XP_007032007.1|	80.73	218	42	2	73	726	1	211	5e-116	341	NAD(P)-binding Rossmann-fold superfamily protein [Theobroma cacao]
SRS1495	gi|643719317|gb|KDP30187.1|	97.48	159	4	0	59	535	1	159	3e-99	294	hypothetical protein JCGZ_16969 [Jatropha curcas]
SRS1496	gi|728830988|gb|KHG10431.1|	99.58	238	1	0	2	715	268	505	3e-163	469	Pre-mRNA-processing factor 19 -like protein [Gossypium arboreum]
SRS1497	gi|590713454|ref|XP_007049648.1|	91.34	127	11	0	112	492	27	153	5e-79	242	FK506- and rapamycin-binding protein 15 kD-2 [Theobroma cacao]
SRS1498	gi|728845702|gb|KHG25145.1|	99.17	242	2	0	1	726	335	576	3e-142	423	ABC transporter F family member 4 [Gossypium arboreum]
SRS1499	gi|728808017|gb|KHF97992.1|	100	131	0	0	75	467	1	131	4e-78	239	Profilin [Gossypium arboreum]
SRS1500	gi|590626036|ref|XP_007026053.1|	72.57	113	31	2	31	369	1	109	1e-30	117	Uncharacterized protein TCM_030210 [Theobroma cacao]
SRS1501	gi|590593761|ref|XP_007017661.1|	70.64	235	58	4	6	677	4	235	2e-112	330	Dehydration-responsive element-binding protein 2G, putative
SRS1502	gi|728831768|gb|KHG11211.1|	95.83	192	8	0	728	153	61	252	5e-105	312	Aquaporin TIP1-3 -like protein [Gossypium arboreum]
SRS1503	gi|728833213|gb|KHG12656.1|	99.04	209	2	0	87	713	1	209	3e-130	384	putative tripeptidyl-peptidase SED4 [Gossypium arboreum]
SRS1504	gi|728845722|gb|KHG25165.1|	84.33	217	30	1	91	729	1	217	3e-119	348	BAG family molecular chaperone regulator 5, mitochondrial
SRS1505	gi|590625448|ref|XP_007025886.1|	60.44	91	22	3	499	729	271	359	4e-22	103	Transcription factor, putative [Theobroma cacao]
SRS1506	gi|728849632|gb|KHG29075.1|	98.57	210	3	0	1	630	650	859	2e-136	412	hypothetical protein F383_03858 [Gossypium arboreum]
SRS1507	gi|728816611|gb|KHG02203.1|	98.69	229	3	0	42	728	1	229	4e-117	349	Putative sodium-coupled neutral amino acid transporter 7 [Gossypium
SRS1508	gi|590684820|ref|XP_007041942.1|	93.53	201	13	0	127	729	1	201	8e-118	345	ER lumen protein retaining receptor family protein isoform 1
SRS1509	gi|590610338|ref|XP_007021786.1|	71.91	235	65	1	28	729	34	268	2e-92	288	Receptor like protein 33 [Theobroma cacao]
SRS1510	gi|590719531|ref|XP_007051081.1|	76.38	199	45	3	97	687	1	197	3e-76	237	Multidrug resistance protein ABC transporter family protein,
SRS1511	gi|728842659|gb|KHG22102.1|	98.25	228	4	0	3	686	183	410	1e-162	465	Mannan endo-1,4-beta-mannosidase 7 -like protein [Gossypium
SRS1512	gi|590712980|ref|XP_007049513.1|	92.56	242	18	0	4	729	51	292	4e-162	460	Ribosomal protein L5 B isoform 1 [Theobroma cacao]
SRS1513	gi|225440290|ref|XP_002284197.1|	100	148	0	0	67	510	1	148	4e-107	313	PREDICTED: ubiquitin-conjugating enzyme E2-17 kDa [Vitis vinifera]
SRS1514	gi|728851173|gb|KHG30616.1|	99.56	228	0	1	50	730	1	228	1e-161	461	spg21 [Gossypium arboreum]
SRS1515	gi|728842548|gb|KHG21991.1|	98.33	240	4	0	12	731	1	240	6e-152	431	Triosephosphate isomerase, cytosolic [Gossypium arboreum]
SRS1516	gi|65998365|gb|AAS73001.2|	70.88	182	53	3	45	590	1	176	5e-77	238	dirigent-like protein [Gossypium barbadense]
SRS1517	gi|728837471|gb|KHG16914.1|	95.97	124	5	0	3	374	497	620	2e-61	211	F-box/ankyrin repeat SKIP35 -like protein [Gossypium arboreum]
SRS1518	gi|728849089|gb|KHG28532.1|	99.13	230	2	0	1	690	343	572	1e-149	447	Heat shock 70 kDa 17 -like protein [Gossypium arboreum]
SRS1519	gi|728837669|gb|KHG17112.1|	60.34	58	22	1	503	673	13	70	3e-10	63.5	hypothetical protein F383_22208 [Gossypium arboreum]
SRS1520	gi|590632711|ref|XP_007027917.1|	78.46	195	39	1	155	730	8	202	1e-102	307	Polynucleotidyl transferase [Theobroma cacao]
SRS1521	gi|728850668|gb|KHG30111.1|	83.18	107	18	1	315	635	475	580	4e-20	98.2	hypothetical protein F383_10763 [Gossypium arboreum]
SRS1522	gi|225441207|ref|XP_002270931.1|	87.39	119	15	0	40	396	1	119	1e-71	223	PREDICTED: zinc finger protein 593 [Vitis vinifera]
SRS1523	gi|728820873|gb|KHG03977.1|	97.13	244	7	1	1	732	528	770	4e-127	389	smek1 [Gossypium arboreum]
SRS1524	gi|76559874|tpe|CAI56324.1|	99.15	236	2	0	25	732	1	236	4e-166	470	TPA: leucoanthocyanidin reductase 1 [Gossypium raimondii]
SRS1525	gi|590661733|ref|XP_007035755.1|	68.66	201	51	3	2	568	680	879	5e-63	219	Serine/threonine-protein phosphatase 4 regulatory subunit 3 isoform 2
SRS1526	gi|728831406|gb|KHG10849.1|	97.53	243	6	0	3	731	548	790	9e-145	437	DNA polymerase V [Gossypium arboreum]
SRS1527	gi|728811200|gb|KHG00065.1|	97.95	244	5	0	1	732	616	859	7e-163	485	BTB/POZ domain-containing protein NPY1 [Gossypium arboreum]
SRS1528	gi|229368454|gb|ACQ59093.1|	98.48	197	3	0	2	592	103	299	2e-128	373	cinnamoyl-CoA reductase 1 [Gossypium hirsutum]
SRS1529	gi|728847174|gb|KHG26617.1|	98.77	243	3	0	3	731	1	243	6e-171	480	3-oxoacyl-[acyl-carrier-protein] reductase FabG [Gossypium
SRS1530	gi|728838762|gb|KHG18205.1|	98.1	211	4	0	100	732	1	211	9e-146	414	25.3 kDa vesicle transport -like protein [Gossypium arboreum]
SRS1531	gi|590675772|ref|XP_007039542.1|	87.5	224	28	1	2	673	9	231	9e-147	417	Uncharacterized protein TCM_015748 [Theobroma cacao]
SRS1532	gi|728811672|gb|KHG00364.1|	100	178	0	0	14	547	1	178	8e-129	369	Uncharacterized protein F383_18113 [Gossypium arboreum]
SRS1533	gi|721668028|ref|XP_010236039.1|	50.79	126	62	1	197	574	10	132	5e-35	131	PREDICTED: zinc finger BED domain-containing protein
SRS1534	gi|728820894|gb|KHG03988.1|	95.07	223	9	1	70	732	1	223	4e-121	355	CDP-diacylglycerol--glycerol-3-phosphate 3-phosphatidyltransferase
SRS1535	gi|728817017|gb|KHG02325.1|	100	188	0	0	3	566	105	292	1e-126	368	hypothetical protein F383_25470 [Gossypium arboreum]
SRS1536	gi|728838021|gb|KHG17464.1|	98.81	168	2	0	19	522	1	168	1e-115	336	Protein AIG2 -like protein [Gossypium arboreum]
SRS1537	gi|728838824|gb|KHG18267.1|	99.59	242	1	0	9	734	1	242	6e-154	436	hypothetical protein F383_22341 [Gossypium arboreum]
SRS1538	gi|383932352|gb|AFH57273.1|	99.53	213	1	0	94	732	1	213	7e-154	448	asparagine synthetase [Gossypium hirsutum]
SRS1539	gi|517317322|emb|CCT68545.1|	100	236	0	0	25	732	1	236	9e-141	408	probable ketol-acid reductoisomerase (ilv-2) [Fusarium fujikuroi
SRS1540	gi|728840863|gb|KHG20306.1|	99.55	223	1	0	65	733	1	223	4e-126	365	hypothetical protein F383_02282 [Gossypium arboreum]
SRS1541	gi|590601175|ref|XP_007019598.1|	100	152	0	0	66	521	1	152	5e-93	278	S18 ribosomal protein [Theobroma cacao]
SRS1542	gi|728845622|gb|KHG25065.1|	99.59	244	1	0	2	733	240	483	2e-158	460	Nitrate transporter 1.3 -like protein [Gossypium arboreum]
SRS1543	gi|590619388|ref|XP_007024283.1|	78.16	206	41	4	78	683	3	206	2e-105	311	Avr9/Cf-9 rapidly elicited protein 146, putative [Theobroma cacao]
SRS1544	gi|590659157|ref|XP_007035051.1|	77.78	234	50	2	701	6	1	234	2e-107	317	3-hydroxyacyl-CoA dehydratase 1, putative [Theobroma cacao]
SRS1545	gi|728829037|gb|KHG08480.1|	97.01	201	4	1	138	734	10	210	9e-98	293	Acyl-CoA-binding domain-containing 3 -like protein [Gossypium
SRS1547	gi|643724275|gb|KDP33476.1|	95.6	182	8	0	30	575	1	182	1e-123	356	hypothetical protein JCGZ_07047 [Jatropha curcas]
SRS1548	gi|728839975|gb|KHG19418.1|	91.94	124	10	0	63	434	26	149	4e-73	227	DNL-type zinc finger [Gossypium arboreum]
SRS1549	gi|728833688|gb|KHG13131.1|	98.64	220	3	0	74	733	23	242	5e-159	457	Vacuolar-processing enzyme [Gossypium arboreum]
SRS1550	gi|728831185|gb|KHG10628.1|	99.36	156	1	0	66	533	1	156	1e-80	247	Protein spire [Gossypium arboreum]
SRS1551	gi|728837771|gb|KHG17214.1|	97.18	71	2	0	350	562	429	499	2e-39	150	hypothetical protein F383_23422 [Gossypium arboreum]
SRS1552	gi|728825773|gb|KHG06401.1|	97.53	243	6	0	5	733	1	243	7e-171	479	hypothetical protein F383_09498 [Gossypium arboreum]
SRS1553	gi|728837898|gb|KHG17341.1|	100	226	0	0	58	735	1	226	3e-164	463	Laccase-14 -like protein [Gossypium arboreum]
SRS1554	gi|728837924|gb|KHG17367.1|	90.34	238	23	1	20	733	1	217	2e-139	407	Protoporphyrinogen oxidase, chloroplastic/mitochondrial [Gossypium
SRS1555	gi|728813276|gb|KHG01147.1|	84.54	194	25	1	168	734	26	219	1e-19	96.7	Patellin-3 -like protein [Gossypium arboreum]
SRS1556	gi|728831865|gb|KHG11308.1|	97.93	242	5	0	9	734	7	248	0	508	Protein SEC13 [Gossypium arboreum]
SRS1557	gi|728849856|gb|KHG29299.1|	99.34	151	1	0	2	454	190	340	2e-78	248	Eukaryotic translation initiation factor 2 subunit alpha [Gossypium
SRS1558	gi|590593041|ref|XP_007017450.1|	74.1	251	59	1	2	736	13	263	5e-126	369	Nucleotide-diphospho-sugar transferases superfamily protein
SRS1559	gi|728836208|gb|KHG15651.1|	100	229	0	0	48	734	1	229	4e-141	404	Tetraspanin-31 [Gossypium arboreum]
SRS1560	gi|729331565|ref|XP_010536861.1|	91.38	174	15	0	213	734	26	199	1e-111	344	PREDICTED: beta-galactosidase 12 [Tarenaya hassleriana]
SRS1561	gi|590718668|ref|XP_007050863.1|	51.88	133	64	1	38	436	167	298	2e-33	131	Uncharacterized protein TCM_004607 [Theobroma cacao]
SRS1562	gi|728837388|gb|KHG16831.1|	97.78	90	2	0	616	347	1	90	9e-59	189	Secernin-2 [Gossypium arboreum]
SRS1563	gi|590662140|ref|XP_007035866.1|	93.33	120	8	0	70	429	1	120	9e-66	207	Rab5-interacting family protein [Theobroma cacao]
SRS1564	gi|145509673|ref|XP_001440775.1|	80.09	226	45	0	55	732	4	229	2e-121	358	hypothetical protein [Paramecium tetraurelia strain d4-2]
SRS1565	gi|728833118|gb|KHG12561.1|	97.14	245	7	0	2	736	75	319	4e-173	488	hypothetical protein F383_20459 [Gossypium arboreum]
SRS1566	gi|728848337|gb|KHG27780.1|	100	245	0	0	2	736	679	923	5e-162	485	E3 ubiquitin-protein ligase UPL7 -like protein [Gossypium arboreum]
SRS1567	gi|728836417|gb|KHG15860.1|	100	245	0	0	3	737	399	643	1e-141	419	Xyloglucan glycosyltransferase 4 -like protein [Gossypium arboreum]
SRS1568	gi|728835945|gb|KHG15388.1|	81.97	233	42	0	39	737	1	233	6e-131	377	Endo-1,3(4)-beta-D-glucanase [Gossypium arboreum]
SRS1569	gi|728844289|gb|KHG23732.1|	98.24	227	4	0	55	735	1	227	5e-160	455	Glutelin type-A 1 [Gossypium arboreum]
SRS1570	gi|728846717|gb|KHG26160.1|	95.92	245	10	1	2	736	600	842	2e-136	419	Importin-5 [Gossypium arboreum]
SRS1571	gi|728828434|gb|KHG07877.1|	89.56	182	19	0	3	548	286	467	1e-113	342	Asparagine synthetase [glutamine-hydrolyzing] -like protein
SRS1572	gi|728832851|gb|KHG12294.1|	96.64	119	4	0	3	359	373	491	6e-71	233	Beta-lactamase-like protein 2 [Gossypium arboreum]
SRS1573	gi|641841499|gb|KDO60411.1|	97.07	205	6	0	3	617	201	405	3e-133	390	hypothetical protein CISIN_1g014588mg [Citrus sinensis]
SRS1574	gi|590592784|ref|XP_007017378.1|	79.22	231	44	2	1	681	136	365	2e-126	370	Peptidase S24/S26A/S26B/S26C family protein, putative isoform 1
SRS1575	gi|728830868|gb|KHG10311.1|	98.73	237	3	0	3	713	24	260	1e-153	439	S-adenosylmethionine decarboxylase proenzyme [Gossypium arboreum]
SRS1576	gi|576991790|gb|EUC64485.1|	91.18	238	21	0	25	738	2	239	8e-159	451	intradiol ring-cleavage dioxygenase [Rhizoctonia solani AG-3
SRS1577	gi|590720248|ref|XP_007051280.1|	82.11	246	44	2	1	738	36	277	2e-135	395	HXXXD-type acyl-transferase family protein [Theobroma cacao]
SRS1578	gi|728823748|gb|KHG05443.1|	99.18	245	2	0	3	737	138	382	4e-180	511	WD-40 repeat-containing protein MSI4 [Gossypium arboreum]
SRS1579	gi|449531015|ref|XP_004172483.1|	90.91	55	5	0	291	455	233	287	5e-23	103	PREDICTED: serine/threonine-protein kinase ppk15-like, partial
SRS1580	gi|357446939|ref|XP_003593745.1|	98.84	86	1	0	85	342	1	86	4e-47	159	Ribosomal protein S27 [Medicago truncatula]
SRS1581	gi|590694100|ref|XP_007044514.1|	85.78	211	30	0	107	739	1	211	2e-128	379	UDP-glucosyl transferase 74B1 [Theobroma cacao]
SRS1582	gi|590575861|ref|XP_007012805.1|	95.73	234	10	0	3	704	55	288	4e-134	389	Nucleosome assembly protein 1,2 isoform 5, partial [Theobroma
SRS1583	gi|728841278|gb|KHG20721.1|	97.95	244	5	0	6	737	1	244	2e-156	442	Oxygen-evolving enhancer 2-3, chloroplastic [Gossypium arboreum]
SRS1584	gi|590703979|ref|XP_007047029.1|	86.18	246	34	0	2	739	40	285	6e-136	395	Geranylgeranyl pyrophosphate synthase 1 [Theobroma cacao]
SRS1585	gi|225465425|ref|XP_002264858.1|	47.37	152	80	0	1	456	314	465	3e-32	131	PREDICTED: uncharacterized protein LOC100241465 [Vitis vinifera]
SRS1586	gi|590563290|ref|XP_007009328.1|	54.5	200	72	4	3	545	1075	1271	7e-15	83.2	DNA topoisomerase 2 isoform 2 [Theobroma cacao]
SRS1587	gi|728829608|gb|KHG09051.1|	100	222	0	0	75	740	1	222	3e-159	448	Proteasome subunit beta type-1 [Gossypium arboreum]
SRS1588	gi|590609317|ref|XP_007021504.1|	73.79	103	27	0	203	511	61	163	4e-59	192	Stigma-specific Stig1 family protein, putative [Theobroma cacao]
SRS1589	gi|728829774|gb|KHG09217.1|	95.45	154	7	0	278	739	1	154	6e-100	295	putative ribonuclease P/MRP subunit POP5 -like protein [Gossypium
SRS1590	gi|728815449|gb|KHG01847.1|	97.27	220	6	0	81	740	1	220	1e-154	438	Proteasome subunit beta type-7-A -like protein [Gossypium arboreum]
SRS1591	gi|728839576|gb|KHG19019.1|	93.2	147	10	0	53	493	1	147	3e-85	258	Organ-specific P4 [Gossypium arboreum]
SRS1592	gi|728850524|gb|KHG29967.1|	97.57	206	5	0	121	738	18	223	3e-136	395	Phosphoglycerate kinase [Gossypium arboreum]
SRS1593	gi|590594276|ref|XP_007017806.1|	76.21	227	47	1	80	739	1	227	1e-54	184	Uncharacterized protein isoform 1 [Theobroma cacao]
SRS1594	gi|659095069|ref|XP_008448379.1|	96.77	186	6	0	178	735	15	200	8e-106	313	PREDICTED: ras-related protein RABE1c [Cucumis melo]
SRS1595	gi|728839028|gb|KHG18471.1|	99.57	232	1	0	24	719	1	232	1e-115	338	Protein FAM65C [Gossypium arboreum]
SRS1596	gi|728849500|gb|KHG28943.1|	100	41	0	0	383	505	166	206	9e-06	54.7	hypothetical protein F383_12153 [Gossypium arboreum]
SRS1597	gi|728841891|gb|KHG21334.1|	83.87	217	35	0	90	740	1	217	2e-98	295	Transcription factor ILR3 -like protein [Gossypium arboreum]
SRS1598	gi|728811102|gb|KHG00014.1|	99.6	247	1	0	1	741	79	325	6e-177	497	hypothetical protein F383_00683 [Gossypium arboreum]
SRS1599	gi|590724678|ref|XP_007052537.1|	86.25	240	32	2	26	742	1	238	1e-119	349	ATP synthase subunit O, mitochondrial [Theobroma cacao]
SRS1600	gi|728840019|gb|KHG19462.1|	100	208	0	0	118	741	1	208	4e-144	413	HAUS augmin-like complex subunit 2 [Gossypium arboreum]
SRS1601	gi|590594423|ref|XP_007017847.1|	90.34	176	17	0	214	741	1	176	1e-110	335	Calcium-dependent lipid-binding (CaLB domain) family protein
SRS1602	gi|728826800|gb|KHG06900.1|	99.02	102	1	0	1	306	336	437	2e-112	219	Ribonuclease 3 [Gossypium arboreum]
SRS1603	gi|728837202|gb|KHG16645.1|	92.98	242	1	1	65	742	246	487	2e-115	358	putative methyltransferase TARBP1 [Gossypium arboreum]
SRS1604	gi|590630637|ref|XP_007027333.1|	82.14	84	15	0	239	490	43	126	2e-44	137	Uncharacterized protein TCM_022159 [Theobroma cacao]
SRS1605	gi|728845679|gb|KHG25122.1|	100	217	0	0	90	740	1	217	1e-131	381	Homeobox protein knotted-1-like 3 [Gossypium arboreum]
SRS1606	gi|590719590|ref|XP_007051097.1|	98.37	246	4	0	3	740	444	689	9e-150	442	Minichromosome maintenance (MCM2/3/5) family protein isoform 1
SRS1607	gi|728849559|gb|KHG29002.1|	97.17	247	7	0	1	741	320	566	1e-163	478	putative galactinol--sucrose galactosyltransferase 2 -like protein
SRS1608	gi|728835518|gb|KHG14961.1|	98.69	153	2	0	2	460	454	606	3e-95	299	CDPK-related protein kinase [Gossypium arboreum]
SRS1609	gi|728819870|gb|KHG03448.1|	97.81	183	4	0	2	550	864	1046	3e-106	338	putative ubiquitin conjugation factor E4 -like protein [Gossypium
SRS1610	gi|590597129|ref|XP_007018525.1|	61.6	263	78	6	3	722	6	264	4e-83	257	Salt tolerance zinc finger, putative [Theobroma cacao]
SRS1611	gi|728848353|gb|KHG27796.1|	98.86	175	2	0	1	525	234	408	6e-118	352	Omega-hydroxypalmitate O-feruloyl transferase -like protein
SRS1612	gi|728807608|gb|KHF97687.1|	98.96	193	2	0	1	579	510	702	6e-109	337	Filament-like plant protein [Gossypium arboreum]
SRS1613	gi|211906500|gb|ACJ11743.1|	100	206	0	0	127	744	27	232	9e-147	423	pyruvate dehydrogenase alpha subunit [Gossypium hirsutum]
SRS1614	gi|728851289|gb|KHG30732.1|	100	122	0	0	127	492	1	122	2e-84	255	Transcription initiation factor TFIID subunit taf73 [Gossypium
SRS1615	gi|728821002|gb|KHG04095.1|	94.79	96	3	1	27	308	374	469	8e-55	191	ethylene insensitive 3 -like protein [Gossypium arboreum]
SRS1616	gi|728838418|gb|KHG17861.1|	98.72	156	2	0	3	470	237	392	1e-92	237	Putative DNA-3-methyladenine glycosylase yfjP [Gossypium arboreum]
SRS1617	gi|590669863|ref|XP_007037895.1|	87.32	213	27	0	97	735	25	237	2e-124	361	Nucleoside diphosphate kinase 2, IA IA,NDPK IA,ATNDPK2 [Theobroma
SRS1618	gi|590665870|ref|XP_007036855.1|	92.54	228	17	0	2	685	139	366	4e-145	423	Ketose-bisphosphate aldolase class-II family protein isoform 5
SRS1619	gi|224085796|ref|XP_002307699.1|	100	165	0	0	19	513	1	165	5e-71	223	hypothetical protein POPTR_0005s25660g [Populus trichocarpa]
SRS1620	gi|194321208|gb|ACF48822.1|	95.93	172	7	0	43	558	1	172	6e-107	314	cyclophilin [Gossypium hirsutum]
SRS1621	gi|728828028|gb|KHG07472.1|	97.32	224	6	0	53	724	1	224	5e-148	420	Tubulin beta-9 chain [Gossypium arboreum]
SRS1622	gi|728828773|gb|KHG08216.1|	100	154	0	0	62	523	1	154	4e-90	271	Histidine-containing phosphotransfer 1 -like protein [Gossypium
SRS1623	gi|590675180|ref|XP_007039375.1|	81.12	249	46	1	2	745	34	282	7e-141	410	Lung seven transmembrane receptor family protein [Theobroma cacao]
SRS1624	gi|728850041|gb|KHG29484.1|	87.68	203	25	0	137	745	1	203	2e-120	357	UDP-arabinose 4-epimerase 1 [Gossypium arboreum]
SRS1625	gi|728833279|gb|KHG12722.1|	99.37	159	1	0	1	477	400	558	4e-107	328	GDP-fucose O-fucosyltransferase 2 [Gossypium arboreum]
SRS1626	gi|590582484|ref|XP_007014637.1|	90.5	242	23	0	21	746	1	242	4e-143	417	Cytochrome P450 [Theobroma cacao]
SRS1627	gi|728841919|gb|KHG21362.1|	97.98	248	5	0	3	746	142	389	0	514	Protein COBRA -like protein [Gossypium arboreum]
SRS1628	gi|728835014|gb|KHG14457.1|	99.18	243	2	0	2	730	164	406	7e-156	447	60S ribosomal L4 [Gossypium arboreum]
SRS1629	gi|590676526|ref|XP_007039761.1|	76.19	231	51	2	63	743	60	287	6e-73	241	Hydroxyproline-rich glycoprotein family protein, putative
SRS1630	gi|225465425|ref|XP_002264858.1|	45.75	247	133	1	3	740	193	439	1e-69	229	PREDICTED: uncharacterized protein LOC100241465 [Vitis vinifera]
SRS1631	gi|728815191|gb|KHG01761.1|	100	183	0	0	3	551	674	856	1e-122	377	Protein MEI2-like 2 [Gossypium arboreum]
SRS1632	gi|728822466|gb|KHG04833.1|	96.84	158	5	0	39	512	1	158	1e-93	280	Uroporphyrinogen decarboxylase [Gossypium arboreum]
SRS1633	gi|728831219|gb|KHG10662.1|	98.79	247	3	0	7	747	5	251	1e-179	502	Aquaporin PIP2-1 -like protein [Gossypium arboreum]
SRS1634	gi|590636649|ref|XP_007028905.1|	77.78	144	32	0	1	432	2	145	4e-69	217	Cornichon family protein isoform 1 [Theobroma cacao]
SRS1635	gi|728808001|gb|KHF97979.1|	99.19	248	2	0	2	745	293	540	9e-174	500	hypothetical protein F383_13566 [Gossypium arboreum]
SRS1636	gi|482679570|gb|AGK29993.1|	98.24	227	4	0	1	681	305	531	8e-160	461	3-ketoacyl-CoA synthase 10 [Gossypium raimondii]
SRS1637	gi|728832370|gb|KHG11813.1|	97.5	240	6	0	2	721	10	249	8e-158	446	PsbP-like protein 1, chloroplastic [Gossypium arboreum]
SRS1638	gi|728834890|gb|KHG14333.1|	97.6	125	3	0	81	455	418	542	4e-73	246	Ectonucleoside triphosphate diphosphohydrolase 1 [Gossypium
SRS1639	gi|728837972|gb|KHG17415.1|	95.92	49	2	0	594	740	27	75	1e-25	104	Ribosomal RNA small subunit methyltransferase F [Gossypium
SRS1640	gi|728845713|gb|KHG25156.1|	100	44	0	0	166	297	386	429	7e-19	94.4	Photosystem I reaction center subunit VI, chloroplastic [Gossypium
SRS1641	gi|728831035|gb|KHG10478.1|	99.19	123	1	0	1	369	244	366	2e-83	261	Transcription elongation factor A 2 [Gossypium arboreum]
SRS1642	gi|728837142|gb|KHG16585.1|	65	40	14	0	533	652	23	62	5e-10	62.8	hypothetical protein F383_22199 [Gossypium arboreum]
SRS1643	gi|728818093|gb|KHG02687.1|	97.99	249	5	0	3	749	190	438	2e-157	459	Transketolase, chloroplastic [Gossypium arboreum]
SRS1644	gi|728845004|gb|KHG24447.1|	99.04	208	2	0	125	748	1	208	1e-119	362	Polygalacturonase non-catalytic subunit protein [Gossypium
SRS1645	gi|523712976|gb|AGQ56694.1|	100	235	0	0	44	748	1	235	6e-157	446	cotton annexin 3 [Gossypium hirsutum]
SRS1646	gi|689262260|gb|AIR07398.1|	100	236	0	0	42	749	1	236	2e-158	448	MYB12 transcription factor [Gossypium hirsutum]
SRS1647	gi|728838461|gb|KHG17904.1|	97.93	241	5	0	3	725	789	1029	2e-160	480	Calcium-transporting ATPase 4, endoplasmic reticulum-type -like
SRS1648	gi|728848289|gb|KHG27732.1|	99.13	231	2	0	57	749	1	231	5e-158	454	Glycerol-3-phosphate dehydrogenase [NAD(P)+] [Gossypium arboreum]
SRS1649	gi|590660816|ref|XP_007035500.1|	86.12	245	29	1	2	721	110	354	5e-158	450	Alpha/beta-Hydrolases superfamily protein [Theobroma cacao]
SRS1650	gi|728817894|gb|KHG02617.1|	97.99	249	5	0	1	747	225	473	1e-180	521	Alpha-L-arabinofuranosidase 1 -like protein [Gossypium arboreum]
SRS1651	gi|590718063|ref|XP_007050738.1|	75.2	250	61	2	2	748	32	280	2e-117	352	Ankyrin repeat family protein, putative [Theobroma cacao]
SRS1652	gi|590699687|ref|XP_007045988.1|	63.26	215	73	2	2	628	119	333	1e-66	217	Uncharacterized protein TCM_011628 [Theobroma cacao]
SRS1653	gi|590573304|ref|XP_007012083.1|	87.8	246	30	1	12	749	1	245	1e-145	419	Catalytic, putative [Theobroma cacao]
SRS1655	gi|590630477|ref|XP_007027282.1|	80.26	228	45	0	65	748	17	244	8e-128	370	PLAC8 family protein isoform 2 [Theobroma cacao]
[truncated: 821 more rows]
