# Supplementary material for: Identification of Multiple Stress Responsive Genes by Sequencing a Normalized cDNA Library from Sea-Land Cotton (Gossypium barbadense L.)
Source: PLoS One. 2016 Mar 31;11(3):e0152927. doi: 10.1371/journal.pone.0152927 (PMC4816313; doi:10.1371/journal.pone.0152927)
Supplement: S7 Table — (XLSX) [file pone.0152927.s009.xlsx]

## Sheet: S7-1 Arabidopsis
Query id	Query id	% identity	alignment length	mismatches	gap openings	q. start	q. end	s. start	s. start	e-value	bit score
CO000138	AT5G52840.1	84.62	169	23	1	45	542	1	169	8e-103	295
CO000311	AT1G74090.1	47.43	272	139	4	12	815	37	305	2e-91	274
CO000275	AT1G52800.1	36.33	278	176	3	70	900	11	285	2e-66	214
CO000167	AT5G62360.1	58.59	198	79	3	72	656	8	203	4e-75	227
CO000061	AT5G54540.1	34.03	288	183	7	32	874	1	263	2e-32	123
CO000620	AT5G03280.1	46.2	158	79	5	1	456	825	981	2e-33	123
CO000578	AT4G05180.1	66.09	233	77	2	41	733	1	230	1e-80	242
CO000450	AT4G02380.1	50.52	97	48	1	130	420	1	93	6e-20	80.5
CO000239	AT2G20840.1	70.85	199	58	1	150	746	1	178	2e-88	267
CO000628	AT2G32150.1	65.84	202	63	2	4	591	4	204	1e-90	266
CO000369	AT1G26910.1	87.63	194	24	0	1	582	27	220	8e-126	357
CO000051	AT3G51010.1	63.68	190	64	4	70	624	1	187	2e-54	173
CO000163	AT1G08110.4	73.18	179	44	2	60	584	50	227	4e-95	279
CO000382	AT1G44575.1	91.24	194	17	0	265	846	72	265	2e-95	281
CO000297	AT5G55610.1	54.93	213	91	5	97	720	1	205	4e-32	119
CO000189	AT1G74470.1	88.73	426	48	0	120	1397	42	467	0	749
CO000156	AT4G33420.1	76	200	48	0	2	601	126	325	2e-94	279
CO000451	AT1G47128.1	71.55	464	130	4	31	1416	1	461	0	673
CO000388	AT5G19770.1	97.42	427	11	0	126	1406	1	427	0	787
CO000105	AT1G70840.1	68	150	48	0	75	524	18	167	2e-65	201
CO000064	AT1G05210.1	46.31	149	80	1	33	479	1	148	4e-37	128
CO000389	AT3G04400.1	97.86	140	3	0	19	438	1	140	4e-98	280
CO000524	AT2G31380.1	67.02	188	60	3	406	963	3	186	2e-82	250
CO000356	AT2G19800.1	73.9	272	63	3	41	832	1	270	3e-148	417
CO000201	AT5G55180.2	76.73	159	37	0	122	598	30	188	3e-95	244
CO000527	AT3G43810.1	98.66	149	2	0	53	499	1	149	4e-104	295
CO000146	AT5G35530.1	88.81	143	16	0	1	429	75	217	8e-89	262
CO000120	AT1G61520.1	87.18	273	34	1	78	893	1	273	1e-149	422
CO000638	AT2G24520.1	81.74	241	44	0	7	729	691	931	2e-135	409
CO000466	AT3G52930.1	90.77	130	12	0	1	390	229	358	2e-77	236
CO000040	AT2G19730.1	74.83	143	36	0	27	455	1	143	8e-65	197
CO000321	AT1G07140.1	80.13	156	31	0	141	608	24	179	2e-78	237
CO000481	AT3G62580.1	79.65	172	35	1	196	711	43	212	1e-97	283
CO000231	AT2G16850.1	90.29	278	27	0	29	862	1	278	0	509
CO000110	AT5G03300.1	84.58	253	39	0	3	761	93	345	1e-160	452
CO000409	AT1G52340.1	46.89	273	135	3	36	824	2	274	1e-74	229
CO000221	AT2G45180.1	70.24	84	24	1	201	449	51	134	5e-24	92
CO000292	AT2G21110.1	43.98	166	79	5	111	566	21	186	4e-37	132
CO000308	AT2G19730.1	73.55	121	32	0	79	441	23	143	2e-59	183
CO000032	AT3G22142.1	31.69	183	124	8	108	653	66	194	6e-07	50.4
CO000443	AT2G40475.1	38.95	172	102	7	210	716	15	162	1e-14	70.1
CO000441	AT1G01620.1	87.56	217	27	1	92	742	10	225	8e-137	387
CO000194	AT3G09630.1	84.78	138	21	0	3	416	269	406	8e-68	214
CO000395	AT4G12800.1	83.51	194	32	1	191	772	27	219	7e-93	273
CO000022	AT3G62870.1	88.43	242	28	1	67	792	1	240	4e-127	363
CO000272	AT1G26910.1	89.45	218	23	0	47	700	1	218	7e-148	411
CO000005	AT1G26880.1	94.74	95	5	0	79	363	1	95	6e-61	186
CO000341	AT1G34760.1	84.92	252	38	1	40	795	1	251	5e-149	419
CO000473	AT4G00100.1	93.38	151	10	0	72	524	1	151	5e-98	282
CO000566	AT5G10390.1	100	136	0	0	53	460	1	136	1e-77	228
CO000494	AT3G01390.1	82.73	110	19	0	69	398	1	110	2e-38	128
CO000136	AT2G04240.1	60.39	154	50	3	180	608	1	154	2e-62	194
CO000461	AT1G18460.1	70.08	127	38	1	3	383	567	692	5e-56	188
CO000142	AT3G16080.1	93.98	83	5	0	80	328	1	83	2e-55	170
CO000565	AT2G24940.1	72.04	93	26	0	87	365	1	93	1e-44	144
CO000463	AT3G23730.1	78.79	231	46	1	3	686	60	290	2e-139	395
CO000505	AT2G21130.1	85.47	172	25	0	40	555	1	172	7e-100	288
CO000445	AT2G17390.1	67.08	322	106	1	81	1046	27	344	5e-144	414
CO000533	AT5G11560.1	77.88	312	69	0	3	938	616	927	5e-176	512
CO000455	AT1G70260.1	62.23	188	70	1	492	1052	148	335	6e-93	208
CO000209	AT2G21110.1	43.98	166	79	5	121	576	21	186	3e-40	136
CO000003	AT4G40030.2	100	137	0	0	36	446	28	164	7e-92	268
CO000462	AT2G31390.1	83.27	251	42	1	59	811	1	248	3e-147	415
CO000544	AT3G07560.1	79.49	39	8	0	591	707	195	233	6e-14	69.7
CO000433	AT1G78300.1	86.69	248	33	1	53	796	3	249	2e-150	420
CO000432	AT1G77940.1	90.1	101	10	0	73	375	11	111	5e-63	191
CO000112	AT5G37600.1	88.3	342	40	0	141	1166	15	356	0	662
CO000577	AT2G36060.2	92.52	147	10	2	106	543	1	146	4e-93	270
CO000460	AT5G40240.2	43.19	213	109	4	852	1454	9	221	9e-44	158
CO000217	AT5G47120.1	80.62	227	43	1	80	757	6	232	3e-118	339
CO000626	AT1G52800.1	34.05	232	150	4	70	756	9	238	2e-42	146
CO000149	AT2G34480.1	91.57	178	15	0	44	577	1	178	2e-121	343
CO000190	AT4G14960.2	97.94	340	7	0	1	1020	93	432	0	638
CO000358	AT3G52590.1	98.44	128	2	0	27	410	1	128	3e-88	255
CO000335	AT2G41430.1	62.5	88	31	2	93	350	1	88	4e-31	113
CO000406	AT3G10920.1	79.13	230	47	2	26	712	1	229	4e-135	380
CO000489	AT2G25270.1	66.42	271	91	0	6	818	201	471	2e-117	347
CO000283	AT1G04410.1	90.36	332	32	0	70	1065	1	332	0	584
CO000181	AT3G23820.1	82.47	97	17	0	3	293	364	460	1e-51	171
CO000320	AT5G10610.1	50.31	318	158	3	1	954	186	500	8e-106	321
CO000434	AT1G78300.1	84.43	244	38	1	29	760	3	245	4e-143	401
CO000261	AT4G04640.1	87.12	326	42	0	297	1274	46	371	1e-177	504
CO000387	AT3G05700.1	65.33	199	65	1	225	809	1	199	4e-77	233
CO000238	AT5G06320.1	54.03	211	87	2	42	644	2	212	5e-66	206
CO000487	AT1G11910.1	67.92	346	111	2	152	1189	1	338	4e-162	464
CO000133	AT4G25630.1	95.56	180	8	0	264	803	80	259	4e-119	347
CO000454	AT1G15950.1	81.86	204	37	0	49	660	1	204	2e-120	346
CO000140	AT4G12800.1	83.18	220	36	2	19	675	1	219	3e-107	309
CO000421	AT4G14746.1	41.21	182	100	3	101	625	25	200	5e-45	151
CO000130	AT5G04800.1	85.86	99	14	0	2	298	24	122	2e-55	171
CO000427	AT4G01150.1	55.56	189	82	4	154	714	13	164	3e-55	176
CO000056	AT5G07910.1	74.32	222	56	1	75	737	1	222	5e-103	300
CO000636	AT1G74920.1	73.79	412	99	5	374	1582	84	490	0	597
CO000367	AT4G02930.1	91.94	211	16	1	2	631	145	355	1e-136	352
CO000200	AT5G60660.1	80.51	277	54	3	42	872	1	271	2e-154	432
CO000050	AT3G10950.1	94.57	92	5	0	69	344	1	92	6e-60	182
CO000118	AT3G44110.1	80.76	421	78	3	66	1319	1	420	0	625
CO000377	AT3G01500.2	64.85	330	100	4	9	950	1	328	2e-129	375
CO000362	AT4G31940.1	51.42	317	150	3	4	942	207	523	1e-108	328
CO000250	AT4G19410.1	61.31	274	103	4	2	814	121	390	1e-128	372
CO000195	AT3G16480.1	68.38	389	123	3	12	1178	114	499	2e-172	493
CO000246	AT4G11010.1	79.83	238	47	1	37	747	1	238	1e-120	345
CO000608	AT3G63000.1	75.12	213	53	0	158	796	3	215	6e-114	333
CO000355	AT4G25130.1	81.55	103	19	0	2	310	156	258	3e-59	185
CO000260	AT5G65400.1	50.43	115	57	0	6	350	130	244	2e-35	124
CO000571	AT3G05590.1	86.63	187	25	0	62	622	1	187	1e-116	332
CO000058	AT5G22440.1	91.24	217	18	1	90	737	1	217	2e-123	352
CO000304	AT1G06680.1	78.46	246	52	1	109	843	6	251	4e-138	390
CO000581	AT3G53580.1	82.55	212	37	0	1	636	148	359	3e-113	330
CO000084	AT3G61430.1	87.11	287	37	2	75	935	1	284	0	509
CO000456	AT2G35240.1	80.47	169	33	2	168	674	27	193	2e-95	280
CO000245	AT1G20950.1	85.66	279	38	1	1	831	321	599	2e-171	492
CO000219	AT1G14980.1	76.29	97	23	0	49	339	1	97	2e-52	162
CO000381	AT1G02780.1	91.71	181	15	0	18	560	1	181	2e-105	304
CO000447	AT5G38430.1	82.1	162	29	0	95	580	17	178	1e-101	294
CO000147	AT5G14740.1	70.27	259	75	1	36	806	73	331	7e-131	376
CO000504	AT1G60420.1	62.4	250	93	1	73	819	8	257	1e-106	320
CO000328	AT1G31812.1	78.57	84	18	0	58	309	1	84	5e-33	114
CO000230	AT3G19320.1	62.5	256	93	4	25	783	119	369	3e-106	316
CO000070	AT4G39710.1	80.49	164	32	0	202	693	51	214	2e-87	259
CO000351	AT1G20693.1	73.04	115	28	1	93	428	1	115	8e-46	150
CO000428	AT3G51240.1	84.74	249	38	0	91	837	1	249	4e-159	446
CO000501	AT1G09620.1	61.63	172	66	0	1	516	911	1082	5e-64	216
CO000117	AT4G17030.1	57.6	250	105	2	75	821	1	249	8e-105	307
CO000202	AT4G01850.1	90.55	127	12	0	1	381	267	393	9e-80	243
CO000249	AT5G10360.1	93.55	186	12	0	75	632	1	186	2e-112	321
CO000446	AT5G65430.3	88.24	238	28	0	86	799	5	242	2e-148	417
CO000548	AT3G52090.2	69.93	143	13	1	27	365	1	143	2e-63	194
CO000530	AT3G62870.1	88.93	244	27	1	60	791	1	242	4e-131	371
CO000390	AT2G45180.1	73.42	79	21	0	106	342	55	133	4e-39	130
CO000374	AT3G53990.1	62.42	157	59	0	176	646	1	157	7e-69	210
CO000345	AT1G13950.1	90.57	159	15	1	46	522	1	158	1e-101	292
CO000493	AT4G26850.1	79.08	239	50	0	1	717	157	395	3e-139	399
CO000214	AT1G64500.1	43.08	260	126	10	6	719	1	241	2e-52	173
CO000592	AT3G48990.1	80.54	221	42	1	2	661	280	500	9e-126	365
CO000467	AT2G04520.1	96.97	99	3	0	87	383	18	116	4e-66	200
CO000340	AT5G02500.1	95.12	246	12	0	102	839	1	246	3e-163	468
CO000610	AT3G09390.1	53.19	47	19	3	141	272	24	70	8e-07	45.1
CO000497	AT2G45750.1	65.57	273	94	1	33	851	11	282	1e-116	348
CO000193	AT4G27450.1	68.6	207	65	0	40	660	1	207	4e-102	295
CO000211	AT5G53480.1	77.78	252	56	1	2	757	436	686	3e-131	391
CO000137	AT5G09510.1	92.11	152	12	0	62	517	1	152	5e-98	282
CO000536	AT1G08465.1	66.31	187	59	4	1	549	3	184	3e-80	238
CO000042	AT3G09640.1	83	247	42	1	159	899	4	249	7e-139	393
CO000457	AT1G28330.5	57.85	121	46	2	28	375	1	121	3e-38	130
CO000119	AT4G31940.1	46.85	254	130	4	69	815	1	250	1e-61	207
CO000420	AT4G12590.1	89.39	245	26	0	76	810	1	245	5e-148	414
CO000237	AT3G49010.1	80.83	193	37	1	61	639	2	193	3e-99	288
CO000148	AT3G54890.1	86.78	242	32	2	29	754	1	239	1e-148	415
CO000408	AT1G44575.1	77.82	266	55	5	125	910	1	258	5e-106	309
CO000093	AT3G57490.1	91.96	199	16	0	146	742	45	243	1e-134	380
CO000546	AT4G27650.1	84.29	280	44	0	5	844	99	378	2e-169	475
CO000458	AT2G33700.1	89.63	164	16	1	2	490	214	377	4e-89	268
CO000266	AT3G14310.1	83.51	291	48	0	6	878	302	592	4e-179	508
CO000519	AT5G19875.1	61.16	121	45	1	68	424	1	121	6e-45	147
CO000322	AT4G02080.1	94.3	193	11	0	93	671	1	193	5e-105	307
CO000103	AT1G73230.1	81.17	154	29	1	86	547	1	151	2e-78	232
CO000281	AT2G37340.1	78.57	70	15	1	1	210	77	143	3e-37	133
CO000267	AT1G76490.1	75.76	557	132	4	130	1791	96	635	0	820
CO000572	AT4G24190.1	83.09	207	34	1	3	620	568	774	2e-115	350
CO000418	AT4G03210.1	77.6	250	56	2	3	752	46	289	2e-153	431
CO000082	AT4G05050.1	99.32	146	1	0	3	440	84	229	5e-98	283
CO000623	AT1G29150.1	91.16	215	19	0	7	651	205	419	3e-128	372
CO000425	AT5G25810.1	63.64	99	34	1	123	413	23	121	2e-33	122
CO000049	AT1G09340.1	85.07	355	52	2	30	1091	1	354	0	614
CO000422	AT4G16210.1	72.05	254	71	0	5	766	1	254	3e-123	351
CO000411	AT2G18050.1	73.97	73	19	0	185	403	21	93	2e-31	114
CO000086	AT3G61110.1	94.19	86	5	0	80	337	1	86	7e-50	155
CO000602	AT4G35190.1	73.83	149	27	1	3	413	79	227	6e-74	222
CO000478	AT5G08690.1	96.23	239	9	0	3	719	290	528	1e-160	456
CO000472	AT1G30230.2	78.39	199	40	1	94	681	4	202	4e-64	203
CO000269	AT2G21110.1	41.21	182	93	5	82	585	5	186	2e-41	140
CO000397	AT1G60690.1	60.06	338	131	5	49	1050	7	341	5e-133	386
CO000126	AT1G67430.1	92.17	166	13	0	60	557	1	166	3e-99	287
CO000186	AT5G09810.1	98.67	377	5	0	152	1282	1	377	0	750
CO000368	AT4G00100.1	94.7	151	8	0	94	546	1	151	9e-100	287
CO000004	AT4G25890.1	73.91	69	18	0	59	265	1	69	5e-21	84
CO000327	AT4G14960.2	96.23	239	9	0	3	719	114	352	7e-151	427
CO000256	AT5G24510.1	79.66	59	12	0	54	230	1	59	1e-26	98.2
CO000553	AT3G10910.1	81.43	70	12	1	28	234	91	160	5e-36	124
CO000062	AT1G02180.1	44.25	174	93	5	122	631	24	195	1e-40	140
CO000315	AT3G60770.1	98.81	84	1	0	2	253	68	151	6e-53	165
CO000512	AT2G40010.1	91.62	167	14	0	107	607	1	167	2e-104	303
CO000047	AT3G51030.1	75.45	110	27	0	66	395	3	112	3e-59	181
CO000306	AT3G16640.1	76.79	168	39	0	83	586	1	168	5e-72	218
CO000503	AT5G56670.1	95.16	62	3	0	89	274	1	62	8e-28	100
CO000224	AT3G48420.1	83.54	158	26	0	229	702	64	221	7e-93	275
CO000090	AT1G15820.1	81.4	258	47	2	68	838	4	258	2e-156	437
CO000496	AT1G70840.1	63.58	151	55	0	30	482	17	167	7e-70	211
CO000276	AT5G39850.1	92.78	180	13	0	42	581	1	180	5e-121	343
CO000091	AT2G37660.1	79.4	267	53	2	18	812	54	317	2e-148	423
CO000282	AT1G44446.1	85.29	68	10	0	1	204	468	535	5e-36	132
CO000228	AT3G59920.1	85.38	383	56	0	3	1151	46	428	0	683
CO000065	AT1G74090.1	41.42	169	96	1	29	526	22	190	6e-52	157
CO000026	AT5G38430.1	82.53	166	29	0	128	625	13	178	1e-104	301
CO000258	AT3G22845.1	87.71	179	22	0	173	709	36	214	2e-116	332
CO000060	AT4G05180.1	65.8	231	79	1	1	693	1	230	3e-83	249
CO000550	AT4G34050.1	84.5	258	31	1	63	809	1	258	2e-163	455
CO000274	AT4G36800.1	85.87	184	25	1	113	661	1	184	1e-118	337
CO000233	AT2G38600.1	52.38	147	68	2	72	506	1	143	1e-59	167
CO000554	AT4G21560.1	90.62	64	6	0	349	540	145	208	8e-34	120
CO000394	AT5G02560.2	74.07	135	11	1	135	467	24	158	1e-48	157
CO000615	AT2G32060.1	71.67	120	34	0	102	461	23	142	2e-62	190
CO000096	AT2G29500.1	77.71	157	34	3	90	557	1	153	9e-75	224
CO000177	AT2G16060.1	82.55	149	26	0	6	452	8	156	4e-85	249
CO000129	AT4G40030.2	92.91	141	10	1	24	446	16	155	3e-85	251
CO000586	AT1G44000.1	69.27	205	60	1	264	869	35	239	4e-91	275
CO000063	AT1G20693.1	81.71	82	15	0	202	447	34	115	2e-43	144
CO000125	AT4G14760.1	33.8	287	183	8	24	863	1429	1685	2e-33	129
CO000174	AT5G56030.2	92.64	299	21	2	22	915	431	728	7e-141	416
CO000517	AT4G39090.1	74.17	240	61	3	97	813	32	265	6e-127	365
CO000631	AT3G21510.1	62.99	154	57	0	120	581	1	154	3e-61	190
CO000558	AT3G05540.1	81.07	169	31	2	70	573	1	168	1e-89	263
CO000444	AT2G42280.1	59.72	144	51	3	61	471	216	354	1e-30	119
CO000072	AT4G17340.1	84.15	246	39	0	71	808	4	249	1e-127	362
CO000440	AT3G59990.1	95.04	141	7	0	8	430	299	439	3e-95	286
CO000299	AT5G23750.1	77.42	124	28	0	177	548	78	201	2e-38	133
CO000268	AT2G33830.2	61.68	107	37	2	51	359	1	107	5e-32	112
CO000164	AT2G01140.1	83.26	239	40	2	147	863	1	236	2e-134	385
CO000491	AT3G01120.1	88.08	151	18	0	3	455	413	563	6e-90	276
CO000337	AT2G37110.1	68.78	221	67	2	80	736	24	241	2e-114	328
CO000459	AT4G39090.1	74.19	248	63	3	16	756	5	243	6e-120	346
CO000160	AT2G02760.1	95.1	102	5	0	382	687	51	152	1e-66	205
CO000185	AT1G02130.1	90.15	203	20	0	198	806	1	203	8e-134	377
CO000580	AT1G01060.1	82.93	41	7	0	38	160	10	50	2e-17	77.8
CO000569	AT3G55440.1	82.28	254	45	0	67	828	1	254	6e-131	376
CO000240	AT3G56940.1	83.54	316	46	3	31	960	1	314	0	522
CO000419	AT1G10370.1	62.88	229	84	3	14	697	1	227	2e-91	270
CO000622	AT5G42940.1	81.63	49	9	0	27	173	635	683	3e-26	102
CO000576	AT3G26770.1	46	250	130	3	50	784	35	283	2e-69	216
CO000635	AT4G37210.1	64.97	157	55	1	2	472	220	375	6e-56	177
CO000386	AT3G62290.1	98.9	181	2	0	222	764	1	181	9e-127	362
CO000027	AT2G02760.1	96.71	152	5	0	134	589	1	152	9e-108	312
CO000634	AT1G72770.1	69.2	263	71	1	6	764	249	511	3e-122	363
CO000435	AT5G30510.1	78.42	278	56	3	32	853	1	278	1e-132	382
CO000310	AT2G39570.1	56.92	318	137	1	61	1014	1	309	5e-122	357
CO000618	AT1G74920.1	85.07	221	33	0	20	682	1	221	3e-126	366
CO000184	AT1G52820.1	52.27	331	152	5	11	985	1	317	1e-112	331
CO000087	AT2G37270.1	87.69	195	24	0	62	646	2	196	6e-118	335
CO000359	AT1G27000.1	79.17	48	10	0	3	146	3	50	2e-19	83.6
CO000534	AT3G13050.1	50	320	151	4	201	1133	170	488	8e-91	284
CO000300	AT3G22060.1	58.8	216	86	3	40	678	35	249	1e-89	265
CO000207	AT2G40010.1	85.97	278	39	0	142	975	1	278	8e-167	470
CO000490	AT2G19810.1	50.83	240	107	8	3	689	130	358	3e-64	205
CO000612	AT5G20990.1	79.49	195	36	2	1	573	476	670	3e-103	314
CO000560	AT1G26355.1	48.96	96	49	1	112	399	22	109	3e-23	89.4
CO000305	AT1G02130.1	88.18	203	24	0	141	749	1	203	8e-131	370
CO000488	AT5G60390.1	93.7	238	15	0	1	714	199	436	2e-161	457
CO000071	AT4G14465.1	80.49	82	16	0	491	736	85	166	2e-39	137
CO000552	AT5G47750.1	41.82	110	62	2	436	759	68	151	1e-12	67
CO000106	AT3G04680.1	79.77	257	52	1	114	884	24	279	2e-148	423
CO000053	AT2G21130.1	85.55	173	25	0	76	594	1	173	2e-100	290
CO000041	AT5G06290.1	78.54	247	47	2	75	797	24	270	2e-133	383
CO000173	AT4G08685.1	52.83	159	75	0	35	511	1	159	3e-57	179
CO000485	AT1G51400.1	47.66	107	54	2	11	325	1	106	6e-16	69.3
CO000020	ATMG00030.1	92.16	51	4	0	184	32	1	51	6e-29	103
CO000477	AT4G29160.1	75	204	50	1	91	699	1	204	1e-63	199
CO000324	AT5G02960.1	95.07	142	7	0	90	515	1	142	2e-94	271
CO000216	AT4G40030.2	100	137	0	0	36	446	28	164	2e-92	268
CO000241	AT5G23860.1	99.27	273	2	0	3	821	125	397	0	526
CO000286	AT2G40610.1	84.5	200	30	1	254	850	43	242	1e-127	368
CO000113	AT3G50820.1	80.66	331	64	0	80	1072	1	331	0	535
CO000101	AT3G54470.1	77.24	369	82	1	345	1445	107	475	2e-180	514
CO000206	AT4G08685.1	53.46	159	74	0	58	534	1	159	2e-56	176
CO000453	AT4G21570.1	78.76	193	41	0	121	699	2	194	1e-109	318
CO000077	AT5G59970.1	100	78	0	0	122	355	22	99	3e-48	153
CO000614	AT1G07170.1	98.18	110	2	0	86	415	1	110	7e-83	241
CO000169	AT1G01550.1	26.71	292	195	9	186	1004	36	325	9e-12	65.5
CO000055	AT3G51030.1	78.95	114	24	0	64	405	1	114	7e-66	197
CO000442	AT3G15020.1	89.05	210	23	0	3	632	132	341	1e-114	335
CO000007	AT4G21960.1	85.25	305	45	0	105	1019	26	330	0	530
CO000141	AT5G09360.1	40.21	286	148	6	110	898	34	317	6e-63	211
CO000218	AT5G07340.2	73.6	197	50	2	3	587	325	521	2e-78	247
CO000360	AT4G33200.1	71.15	52	15	0	757	602	366	417	3e-26	74.7
CO000121	AT5G10960.1	62.82	78	29	0	315	548	10	87	3e-26	100
CO000506	AT1G72610.1	68.51	181	57	2	83	625	15	193	2e-82	246
CO000557	AT4G26900.1	86.53	245	33	0	1	735	348	592	8e-147	423
CO000046	AT1G15780.1	54.17	168	75	3	197	694	1	165	1e-44	162
CO000416	AT5G27450.1	60.2	196	74	3	232	807	1	194	5e-60	194
CO000531	AT3G24100.1	82.05	39	7	1	159	275	1	38	2e-14	65.9
CO000188	AT3G53020.1	89.29	112	12	0	37	372	1	112	7e-60	186
CO000540	AT3G50770.1	63.83	141	46	1	156	563	63	203	5e-57	180
CO000289	AT2G43710.2	77.41	301	63	2	15	902	1	301	4e-168	473
CO000331	AT2G36830.1	88.05	251	30	0	50	802	1	251	5e-154	430
CO000543	AT5G20670.1	57.43	101	43	2	70	372	8	105	3e-33	117
CO000264	AT3G45310.1	73.62	254	63	2	30	779	4	255	1e-139	396
CO000596	AT3G02780.1	76.73	275	62	3	22	840	15	284	2e-147	417
CO000470	AT4G28390.1	90.34	238	23	0	402	1115	130	367	2e-157	396
CO000313	AT1G20340.1	68.86	167	52	0	28	528	1	167	2e-65	200
CO000183	AT5G47770.1	79.94	344	69	0	110	1141	41	384	0	578
CO000410	AT2G40010.1	88.49	278	32	0	45	878	1	278	6e-175	487
CO000573	AT5G63220.1	69.7	33	10	0	211	309	291	323	1e-09	57.4
CO000197	AT3G52590.1	99.22	128	1	0	39	422	1	128	6e-89	257
CO000234	AT4G10340.1	87.46	279	35	1	100	936	4	280	1e-158	445
CO000352	AT1G07790.1	96.08	102	4	0	153	458	47	148	2e-57	177
CO000253	AT2G24580.1	67.58	293	91	2	5	871	118	410	1e-146	422
CO000523	AT4G11410.1	76.6	282	66	1	23	868	1	281	1e-130	378
CO000590	AT1G70830.1	53.7	162	75	0	10	495	11	172	1e-61	196
CO000010	AT2G22240.1	95.67	208	9	0	2	625	302	509	6e-139	401
CO000098	AT1G52800.1	37.18	277	171	5	78	899	9	281	8e-65	209
CO000002	AT2G34430.1	87.97	266	30	2	29	820	1	266	5e-174	482
CO000225	AT1G01620.1	88.74	231	26	1	86	778	1	230	1e-138	391
CO000600	AT5G28540.1	85.47	172	22	1	3	509	498	669	7e-79	248
CO000333	AT2G26500.2	70	90	26	2	189	455	42	125	5e-16	71.6
CO000537	AT4G37830.1	66.67	102	31	1	18	314	1	102	8e-40	130
CO000023	AT1G68660.1	76.73	159	36	1	113	586	1	159	6e-88	258
CO000001	AT2G06520.1	60.78	102	39	2	124	426	18	116	4e-11	58.2
CO000332	AT4G02380.1	47.42	97	51	1	161	451	1	93	3e-18	75.9
CO000273	AT5G09570.1	55	100	45	2	223	522	49	139	3e-34	119
CO000357	AT1G05850.1	77	287	66	0	176	1036	27	313	1e-179	504
CO000564	AT1G20693.1	57.02	121	52	1	55	417	34	118	5e-39	132
CO000513	AT2G21870.1	69.29	241	74	1	33	755	1	240	7e-109	314
CO000109	AT3G09270.1	54.93	213	95	1	44	679	5	217	2e-84	253
CO000127	AT1G01820.1	83.33	234	39	0	156	857	1	234	3e-140	397
CO000413	AT4G09320.1	84.62	156	24	0	13	480	13	168	7e-95	275
CO000532	AT2G04410.1	64.38	73	25	2	108	323	1	72	1e-26	97.4
CO000288	AT5G43260.1	78.26	69	15	1	6	212	28	95	1e-38	127
CO000302	AT4G35100.1	89.29	280	28	1	75	908	1	280	0	511
CO000606	AT5G48480.1	44.83	116	62	2	6	347	39	151	2e-20	82.8
CO000172	AT4G08230.1	65.49	113	28	2	23	328	1	113	1e-32	112
CO000017	AT2G22570.1	63.98	211	76	0	118	750	32	242	1e-107	312
CO000277	AT5G59910.1	98.9	91	1	0	210	482	60	150	1e-56	176
CO000031	AT1G52340.1	45.91	281	141	3	50	859	5	283	1e-77	239
CO000018	AT3G54700.1	84.14	290	46	1	47	916	143	429	1e-162	463
CO000430	AT1G47640.1	84.21	228	35	1	61	741	1	228	1e-137	386
CO000334	AT1G29930.1	88.39	267	29	2	42	836	1	267	3e-174	482
CO000236	AT1G03130.1	77.99	209	45	3	61	684	1	204	8e-102	295
CO000637	AT4G36660.1	57.89	133	56	0	141	539	34	166	6e-36	126
CO000251	AT1G67740.1	69.44	108	33	1	368	691	81	187	2e-30	112
CO000598	AT5G02960.1	95.07	142	7	0	28	453	1	142	1e-94	271
CO000380	AT2G39730.1	82.34	453	78	2	111	1463	26	474	0	765
CO000095	AT3G47370.2	91.8	122	10	0	66	431	1	122	9e-75	222
CO000350	AT4G13420.1	58.15	184	77	1	61	612	53	210	8e-56	190
CO000449	AT3G53740.2	81.08	111	21	0	27	359	1	111	5e-58	176
CO000483	AT2G02990.1	27.67	206	143	7	156	755	29	221	4e-19	84.7
CO000182	AT5G12020.1	59.52	126	48	2	96	464	7	132	1e-43	144
CO000436	AT1G32470.1	80.12	166	30	1	55	543	1	166	3e-95	274
CO000135	AT1G27400.1	89.2	176	19	0	38	565	1	176	5e-101	291
CO000165	AT2G34790.1	65.65	460	153	2	156	1520	29	488	0	649
CO000439	AT4G34290.1	63.19	144	43	4	72	473	1	144	2e-51	164
CO000265	AT3G04120.1	91.25	320	28	0	121	1080	19	338	0	557
CO000073	AT1G08380.1	76.71	146	34	2	32	469	1	140	8e-80	234
CO000379	AT3G53980.1	65.74	108	35	1	41	358	7	114	1e-50	158
CO000151	AT3G02790.1	77.14	105	23	1	249	560	1	105	2e-54	171
CO000555	AT1G30380.1	82.81	128	21	1	65	445	2	129	1e-58	179
CO000159	AT5G50200.3	51.43	210	94	5	37	642	1	208	3e-54	175
CO000168	AT5G42800.1	78.03	223	49	0	95	763	2	224	5e-124	359
CO000604	AT3G53460.4	53.68	190	60	5	105	590	8	196	2e-50	167
CO000424	AT3G08900.1	90.38	260	25	0	58	837	6	265	0	515
CO000498	AT1G08110.4	100	21	0	0	3	65	208	228	6e-08	48.9
CO000344	AT5G20020.1	97.29	221	6	0	80	742	1	221	4e-152	428
CO000270	AT5G60660.1	81.53	287	53	2	54	914	1	283	6e-158	456
CO000588	AT5G48485.1	45.74	94	49	1	46	321	9	102	3e-10	54.3
CO000244	AT1G24020.1	27.16	162	116	6	76	555	5	155	3e-07	48.9
CO000619	AT4G27670.1	45.35	86	47	1	288	545	80	160	7e-17	75.9
CO000252	AT2G28720.1	97.83	92	2	0	282	557	60	151	3e-56	176
CO000502	AT1G01620.1	93.51	77	5	0	280	510	209	285	2e-47	158
CO000383	AT5G39850.1	92.78	180	13	0	57	596	1	180	3e-121	343
CO000068	AT1G78860.1	52.99	351	163	5	1	1047	93	439	7e-129	378
CO000033	AT3G60240.4	57.96	245	99	2	88	810	1472	1713	1e-70	235
CO000205	AT3G47470.1	87.15	249	31	1	43	786	1	249	2e-162	450
CO000366	AT3G43810.1	100	149	0	0	63	509	1	149	1e-103	298
CO000405	AT1G05010.1	73.19	235	63	0	85	789	1	235	6e-120	345
CO000330	AT5G20630.1	70.62	177	50	1	62	586	24	200	7e-88	260
CO000616	AT2G30060.1	79.75	158	32	0	82	555	26	183	3e-90	264
CO000259	AT3G47340.1	83.97	287	45	1	2	859	298	584	6e-175	499
CO000567	AT3G22170.1	67.86	224	72	1	2	673	486	708	8e-100	307
CO000298	AT5G60390.1	96.33	436	16	0	84	1391	1	436	0	858
CO000499	AT4G27450.1	84.34	249	39	0	6	752	1	249	1e-155	436
CO000296	AT1G78630.1	73.09	249	62	4	8	739	1	241	4e-124	358
CO000617	AT3G50770.1	53.33	195	90	2	45	626	10	203	2e-59	186
CO000585	AT5G58740.1	88.61	158	18	0	36	509	1	158	1e-107	307
CO000114	AT1G24020.1	33.73	169	101	9	78	551	3	155	1e-07	50.1
CO000191	AT2G45260.1	74.77	214	50	1	3	632	212	425	1e-115	338
CO000271	AT5G19510.1	71.88	224	61	2	53	718	1	224	3e-86	257
CO000373	AT1G60810.1	85.33	259	38	0	61	837	1	259	2e-167	470
CO000170	AT1G53750.1	100	112	0	0	3	338	315	426	1e-74	229
CO000176	AT5G19510.1	87.36	87	11	0	453	713	138	224	5e-46	155
CO000336	AT2G38540.1	52.59	116	53	3	76	417	5	118	7e-40	132
CO000528	AT5G19760.1	87.02	262	34	1	103	888	1	261	5e-163	454
CO000099	AT4G13010.1	69.23	325	98	1	101	1069	5	329	4e-153	435
CO000076	AT4G09650.1	69.17	240	73	4	55	771	1	233	3e-88	262
CO000153	AT5G08180.1	73.53	136	36	0	126	533	20	155	4e-69	209
CO000426	AT4G37470.1	80.25	243	48	0	1	729	28	270	2e-148	414
CO000316	AT1G02280.1	71.09	294	85	0	81	962	4	297	3e-144	408
CO000535	AT5G03280.1	79.62	157	31	2	2	469	1130	1285	2e-75	248
CO000515	AT2G19810.1	55.08	374	155	9	11	1093	1	358	4e-120	353
CO000204	AT5G06720.1	61.04	326	125	4	61	1032	13	335	3e-135	390
CO000203	AT4G35160.1	32.97	364	232	9	59	1114	25	380	3e-53	181
CO000057	AT3G43810.1	100	149	0	0	91	537	1	149	2e-103	298
CO000583	AT5G64040.2	61.38	145	53	2	52	477	1	142	1e-40	137
CO000471	AT4G09120.1	47.83	92	46	3	1	270	226	316	7e-15	70.5
CO000584	AT2G36220.1	51.89	212	99	8	55	681	1	196	1e-48	160
CO000522	AT3G53980.1	62.39	117	44	1	1	351	2	114	9e-55	168
CO000301	AT2G01410.1	60.35	285	111	3	75	923	19	301	3e-108	320
CO000295	AT5G42790.1	86.55	238	32	0	95	808	1	238	1e-152	427
CO000593	AT4G17560.1	59	239	95	4	13	720	8	225	1e-54	178
CO000054	AT1G01050.1	85.12	215	32	1	55	699	1	212	3e-134	379
CO000484	AT3G04790.1	71.88	224	58	3	86	742	8	228	5e-99	290
CO000575	AT2G26560.1	56.04	91	40	0	3	275	316	406	2e-24	98.2
CO000423	AT1G54290.1	89.38	113	12	0	201	539	1	113	2e-61	188
CO000284	AT4G05050.1	100	220	0	0	35	694	1	220	5e-154	427
CO000035	AT2G33150.1	77.33	247	56	1	61	801	1	246	9e-110	324
CO000030	AT3G09360.1	53.06	98	45	2	49	339	451	545	5e-20	89.4
CO000080	AT4G11820.2	83.86	254	36	1	124	870	1	254	6e-156	447
CO000187	AT3G62870.1	87.94	257	31	1	57	827	1	255	3e-128	364
CO000594	AT3G51730.1	56.91	188	77	1	199	750	26	213	2e-74	230
CO000361	AT5G16450.1	85.54	166	24	0	131	628	1	166	8e-103	297
CO000476	AT4G31300.2	90.95	232	20	1	94	786	1	232	8e-149	417
CO000006	AT2G05100.1	90.91	264	24	0	44	835	1	264	0	505
CO000025	AT1G79040.1	79.23	130	26	1	153	539	11	140	2e-50	161
CO000392	AT2G37130.1	74.38	320	81	1	16	972	8	327	6e-176	490
CO000097	AT3G62020.1	76.02	196	46	1	134	718	23	218	4e-97	284
CO000312	AT2G45180.1	60.9	133	50	1	57	449	1	133	3e-38	129
CO000625	AT4G11600.1	84.24	165	26	0	109	603	64	228	9e-99	293
CO000290	AT2G21110.1	47.28	184	85	6	60	575	7	186	7e-46	151
CO000474	AT1G56700.1	73.64	220	58	1	100	759	1	219	2e-117	338
CO000116	AT3G12580.1	90.46	262	23	1	3	782	389	650	6e-149	431
CO000152	AT3G09390.1	47.17	53	27	1	130	285	28	80	8e-12	58.9
CO000591	AT5G52040.2	75.65	193	47	1	57	635	1	190	1e-99	292
CO000343	AT2G38540.1	54.31	116	51	3	77	418	5	118	4e-39	133
CO000039	AT5G60660.1	80.62	258	48	3	72	839	1	255	3e-144	406
CO000329	AT4G13010.1	68.69	329	101	1	18	998	1	329	4e-165	464
CO000507	AT3G55120.1	69.95	213	64	0	24	662	11	223	4e-103	300
CO000021	AT3G60210.1	71.43	140	34	3	57	458	1	137	3e-60	184
CO000613	AT5G56600.1	78.46	130	28	0	28	417	38	167	3e-64	197
CO000015	AT2G40890.1	73.03	152	33	2	6	437	332	481	6e-73	228
CO000162	AT5G23960.1	40.66	364	214	2	8	1093	185	547	1e-95	297
CO000403	AT2G44060.1	75.88	228	55	0	174	857	41	268	3e-128	367
CO000568	AT5G56010.1	92.19	397	31	0	17	1207	1	397	0	650
CO000089	AT1G32900.1	73.56	261	68	2	160	939	21	280	8e-121	359
CO000317	AT3G22110.1	90.4	250	24	0	36	785	1	250	6e-152	424
CO000605	AT1G79920.1	80.39	153	30	0	1	459	633	785	3e-80	260
CO000254	AT1G56300.1	73.51	151	38	1	206	652	6	156	2e-76	229
CO000255	AT2G36460.1	84.97	286	43	0	70	927	1	286	3e-171	478
CO000429	AT4G29510.1	76.23	244	58	1	148	879	19	256	7e-130	374
CO000570	AT2G24090.1	67.15	137	44	3	48	455	15	144	5e-48	154
CO000589	AT3G20820.1	72.7	337	92	0	51	1061	8	344	0	509
CO000104	AT2G36530.1	91.21	398	35	0	30	1223	2	399	0	726
CO000059	AT1G12310.1	87.16	148	18	1	44	484	1	148	5e-89	258
CO000468	AT4G02450.1	70	100	30	1	51	350	1	99	2e-42	144
CO000243	AT3G62870.1	89.58	240	25	0	118	837	16	255	3e-121	349
CO000627	AT2G29960.1	89.08	174	19	0	121	642	22	195	2e-103	300
CO000079	AT4G26840.1	90.53	95	9	1	9	293	1	94	8e-57	174
CO000144	AT3G48530.1	71.15	409	115	3	92	1309	23	424	0	547
CO000213	AT5G17820.1	57.78	315	133	3	16	960	3	310	2e-126	365
CO000549	AT4G16720.1	91.18	204	18	0	41	652	1	204	4e-121	344
CO000102	AT3G49780.1	47.3	74	34	2	68	274	6	79	2e-13	62.4
CO000371	AT1G05210.1	38.85	157	91	2	65	520	1	156	3e-30	111
CO000414	AT5G58070.1	59.52	84	33	1	9	257	103	186	3e-32	113
CO000171	AT3G16770.1	45.52	268	126	9	123	866	1	248	7e-51	169
CO000475	ATMG01360.1	98.55	276	4	0	3	830	250	525	0	569
CO000482	AT5G20830.1	87.65	251	31	0	27	779	507	757	2e-161	467
CO000511	AT4G32020.1	39	200	103	5	70	612	1	180	1e-23	93.2
CO000542	AT3G48050.1	65.96	47	16	0	12	152	1567	1613	4e-15	72
CO000607	AT1G48520.1	83.63	281	46	0	2	844	269	549	5e-166	472
CO000353	AT5G42190.1	78.24	170	21	1	88	549	2	171	2e-83	247
CO000599	AT1G68660.1	33.78	74	49	0	325	546	82	155	1e-06	47
CO000226	AT1G73240.1	54.93	213	96	1	1	639	309	519	4e-52	181
CO000108	AT1G13440.1	88.32	334	39	0	65	1066	5	338	0	564
CO000601	AT5G08530.1	92.41	237	18	0	2	712	136	372	8e-165	464
CO000052	AT3G61470.1	83.13	243	39	2	92	814	11	253	9e-155	431
CO000248	AT5G50850.1	82.67	225	37	1	61	729	1	225	5e-132	376
CO000107	AT5G20230.1	51.43	105	51	1	126	440	21	123	5e-30	110
CO000242	AT1G04690.1	90.49	263	25	0	23	811	1	263	0	506
CO000208	AT1G28480.1	67.65	102	32	2	44	346	38	137	1e-40	134
CO000139	AT5G09400.1	81.71	246	45	0	1	738	210	455	2e-120	363
CO000179	AT1G78870.1	98.05	154	2	1	54	512	1	154	3e-106	303
CO000563	AT3G12390.1	81.19	202	36	2	75	674	4	203	7e-80	238
CO000349	AT1G53910.1	53.82	262	111	7	132	887	1	250	1e-61	199
CO000314	AT1G27950.1	46.01	163	87	2	122	607	25	186	3e-43	145
CO000556	AT3G05560.1	86.73	113	15	0	41	379	1	113	2e-45	146
CO000145	AT5G66430.1	65.59	93	32	0	20	298	115	207	2e-36	134
CO000525	AT2G47110.1	96.75	154	5	0	17	478	1	154	2e-86	252
CO000291	AT5G51110.1	64.71	187	65	1	151	708	34	220	2e-82	248
CO000319	AT2G30620.1	82.86	35	6	0	271	375	65	99	4e-11	62
CO000579	AT2G35760.1	70.1	194	58	1	94	675	1	193	2e-77	231
CO000339	AT2G36830.1	84.06	251	40	0	49	801	1	251	2e-146	412
CO000621	AT4G12330.1	45.11	133	71	3	148	540	19	149	4e-33	122
CO000561	AT3G09390.1	56.9	58	22	3	155	319	24	81	9e-14	63.9
CO000547	AT1G67280.1	77.5	360	81	3	118	1197	1	344	0	544
CO000180	AT5G65670.1	61.07	131	50	1	217	606	4	134	7e-35	127
CO000069	AT1G74840.1	55.83	240	99	5	162	860	23	245	2e-57	187
CO000043	AT4G24770.1	65.92	267	78	4	261	1022	75	329	5e-105	312
CO000128	AT2G39730.1	81.78	439	79	3	63	1376	1	435	0	671
CO000402	AT5G02960.1	95.07	142	7	0	58	483	1	142	3e-94	271
CO000158	AT1G17370.1	83.04	401	66	4	129	1325	24	419	0	654
CO000495	AT1G69740.1	93.35	316	21	0	3	950	106	421	0	598
CO000538	AT1G17160.1	80.65	217	42	0	27	677	160	376	6e-114	334
CO000111	AT3G54840.1	88.48	191	22	0	110	682	1	191	1e-110	317
CO000196	AT5G53300.1	97.3	148	4	0	139	582	1	148	3e-107	305
CO000178	AT5G13780.1	84.26	197	31	2	19	609	1	192	2e-104	302
CO000508	AT4G37300.1	41.42	169	89	7	16	492	5	171	1e-28	106
CO000465	AT2G16070.2	48.86	307	150	6	53	952	7	307	2e-58	191
CO000014	AT4G02380.1	42.57	101	58	1	203	505	1	96	1e-15	69.7
CO000609	AT1G65980.1	85.19	162	24	0	55	540	1	162	5e-97	280
CO000134	AT5G28840.1	92.31	377	28	1	76	1203	1	377	0	722
CO000016	AT1G57720.1	69.58	378	115	1	74	1207	1	370	3e-160	456
CO000303	AT5G13440.1	69.13	230	71	1	60	749	1	228	8e-100	291
CO000452	AT5G15950.1	68.29	350	108	4	99	1139	1	349	4e-152	436
CO000375	AT3G49780.1	56.67	30	13	0	307	396	48	77	6e-07	45.8
CO000415	AT1G32470.1	82.93	164	27	1	1	489	3	166	4e-95	274
CO000036	AT5G59850.1	97.69	130	3	0	76	465	1	130	6e-89	257
CO000393	AT3G14420.1	91.42	268	23	0	116	919	1	268	3e-157	443
CO000417	AT4G25660.1	66.8	247	69	4	143	844	1	246	1e-114	330
CO000354	AT1G08320.1	52.28	197	87	8	221	790	1	185	2e-46	161
CO000401	AT5G27700.1	81.48	81	15	0	71	313	1	81	5e-44	141
CO000551	AT5G18670.1	59.66	238	89	3	38	730	38	272	6e-79	246
CO000199	AT5G56030.2	92.21	629	48	2	1	1884	101	728	0	1001
CO000562	AT1G29930.1	86.51	252	31	3	127	873	1	252	1e-155	438
CO000166	AT5G08050.1	61.68	167	63	2	183	680	8	157	5e-19	81.6
CO000363	AT3G54300.1	86.55	238	32	0	17	730	1	238	3e-144	405
CO000038	AT5G59910.1	98.91	92	1	0	226	501	59	150	2e-56	177
CO000385	AT1G70190.1	79.17	72	15	0	121	336	137	208	2e-33	117
CO000287	AT5G58420.1	87.93	174	21	0	244	765	65	238	1e-110	282
CO000307	AT1G16180.1	85.12	215	32	0	147	791	20	234	5e-127	366
CO000326	AT1G31330.1	71.43	224	64	2	73	744	1	221	6e-101	295
CO000431	AT1G08630.1	61.43	70	27	0	1	210	279	348	4e-23	92.4
CO000278	AT1G52230.1	73	100	26	1	46	342	1	100	7e-41	135
CO000520	AT3G56340.1	83.64	110	18	0	79	408	1	110	2e-42	139
CO000396	AT4G36990.1	38.86	193	116	3	64	636	12	191	7e-32	118
CO000092	AT1G12900.1	85.86	403	56	4	126	1331	7	399	0	623
CO000582	AT3G19820.1	82.76	203	35	0	1	609	359	561	6e-125	366
CO000048	AT5G03630.1	76.61	124	29	0	2	373	312	435	6e-65	206
CO000342	AT1G68490.1	47.8	159	59	7	164	568	26	183	1e-33	120
CO000215	AT1G07890.3	81.6	250	46	0	62	811	1	250	1e-129	370
CO000348	AT1G22430.1	69.44	288	87	1	8	868	25	312	1e-120	350
CO000630	AT5G48930.1	85.17	290	41	1	4	867	144	433	6e-177	499
CO000309	AT5G23750.1	63.68	201	58	4	125	682	1	201	2e-50	165
CO000384	AT3G23510.1	60.24	166	66	0	2	499	699	864	4e-63	211
CO000143	AT5G65430.3	85.09	228	34	1	65	748	1	224	1e-134	379
CO000085	AT5G38430.1	83.33	162	27	0	96	581	17	178	2e-103	298
CO000629	AT3G53740.2	83.78	111	18	0	21	353	1	111	1e-60	184
CO000122	AT1G52820.1	39.06	297	177	5	77	955	10	302	7e-71	222
CO000279	AT2G29500.1	77.07	157	36	2	55	525	1	153	3e-75	224
CO000526	AT1G17180.1	70.32	219	65	0	64	720	1	219	5e-117	333
CO000285	AT5G60390.1	94.36	266	15	0	3	800	169	434	0	515
CO000247	AT3G15090.1	64.72	326	115	1	143	1120	21	306	2e-137	395
CO000372	AT1G24020.1	61.74	149	57	0	48	494	1	149	4e-60	185
CO000603	AT5G58420.1	91.8	256	21	0	37	804	1	256	3e-161	450
CO000347	AT5G10860.1	78.64	206	41	1	277	885	1	206	7e-104	301
CO000559	AT5G35630.1	77.95	254	55	3	107	865	1	252	1e-124	362
CO000479	AT1G05010.1	77.39	261	58	1	67	846	3	263	1e-140	398
CO000514	AT3G15353.1	55.32	47	20	1	70	207	1	47	5e-11	55.1
CO000263	AT2G20870.1	37.93	116	60	4	45	356	3	118	9e-11	57.8
CO000175	AT5G48760.1	88.35	206	24	0	33	650	1	206	6e-126	356
CO000161	AT1G35680.1	60.09	228	88	6	24	698	1	209	9e-64	198
CO000464	AT4G35410.2	90.62	160	15	0	64	543	1	160	8e-105	300
CO000624	AT3G60750.1	85.03	334	47	3	8	1000	236	568	0	538
CO000391	AT5G59970.1	100	82	0	0	113	358	22	103	2e-51	162
CO000123	AT2G30620.1	86.84	38	5	0	305	418	65	102	2e-12	67
CO000157	AT5G02790.1	62.01	229	86	3	90	773	8	234	3e-99	292
CO000365	AT3G07720.1	83.72	43	7	0	6	134	283	325	4e-20	85.9
CO000370	AT3G54560.1	92.73	110	8	0	146	475	27	136	9e-67	202
CO000081	AT1G47960.1	45.07	142	78	2	143	568	24	161	2e-33	119
CO000100	AT3G27020.1	86.6	306	41	0	11	928	368	673	0	553
CO000294	AT2G02760.1	97.37	152	4	0	211	666	1	152	1e-108	314
CO000597	AT4G22300.1	75.65	230	53	2	13	693	28	256	2e-127	363
CO000094	AT1G10840.1	83.15	279	46	1	142	975	3	281	3e-158	445
CO000257	AT1G74730.1	76.92	104	22	1	115	420	32	135	6e-49	159
CO000399	AT5G53300.1	95.27	148	7	0	201	644	1	148	3e-105	301
CO000155	AT1G30630.1	78.33	180	39	1	1	540	138	292	6e-93	275
CO000222	AT5G04600.1	66.67	198	64	2	95	682	24	221	7e-85	253
CO000078	AT1G58290.1	79.45	433	85	4	220	1506	1	423	0	576
CO000280	AT1G54580.1	61.31	137	50	3	129	530	1	135	5e-42	140
CO000131	AT2G29500.1	73.58	159	42	1	40	516	1	153	3e-75	224
CO000595	AT1G62180.1	53.98	176	78	4	3	521	276	450	2e-56	184
CO000400	AT1G25520.1	76.47	221	51	1	172	831	1	221	6e-106	306
CO000074	AT5G65960.1	61.05	190	74	1	263	832	4	192	4e-69	218
CO000510	AT1G26910.1	89.4	217	23	0	44	694	1	217	2e-147	410
CO000232	AT5G03455.1	79.23	130	27	0	128	517	17	146	1e-74	223
CO000154	AT5G64250.2	81.67	240	44	0	65	784	2	241	2e-135	385
CO000210	AT5G51130.1	69	100	31	0	1	300	219	318	4e-44	148
CO000150	AT5G50850.1	88.78	98	11	0	2	295	264	361	8e-55	178
CO000346	AT5G59970.1	100	82	0	0	142	387	22	103	6e-52	162
CO000632	AT5G10360.1	85.83	127	18	0	3	383	123	249	2e-56	177
CO000492	AT1G60950.1	71.62	74	21	0	3	224	74	147	3e-33	114
CO000235	AT1G62750.1	88.19	576	68	0	2	1729	206	781	0	1038
CO000509	AT3G11810.1	47.32	336	168	6	65	1045	3	336	1e-56	189
CO000521	AT1G12110.1	58.9	163	67	1	2	490	342	501	1e-60	201
CO000539	AT4G08950.1	66.54	260	84	2	62	832	5	262	2e-116	339
CO000587	AT5G23540.1	96.43	112	4	0	2	337	197	308	1e-56	180
CO000037	AT5G60390.1	95.87	436	18	0	75	1382	1	436	0	853
CO000518	AT2G42840.1	69.3	114	31	1	542	871	192	305	2e-41	147
CO000019	AT4G02890.3	100	269	0	0	67	873	1	269	0	521
CO000045	AT5G60600.1	81.61	348	63	1	6	1046	380	727	0	571
CO000192	AT5G46110.4	91.96	311	25	0	74	1006	95	405	0	548
CO000011	AT1G67360.2	56.5	200	84	1	69	659	1	200	5e-73	224
CO000088	AT2G18040.1	79.82	114	23	0	217	558	5	118	1e-61	189
CO000227	AT5G01530.1	83.14	261	40	3	64	834	8	268	4e-140	400
CO000124	AT5G54270.1	87.83	263	30	1	67	849	3	265	1e-174	485
CO000198	AT3G46010.2	82.14	140	25	0	62	481	11	150	9e-83	246
SRS0001	AT2G39980.1	90.32	31	3	0	3	95	403	433	2e-15	66.2
SRS0019	AT4G23730.1	63.33	30	11	0	36	125	15	44	4e-07	43.5
SRS0026	AT2G17880.1	58.33	48	20	0	4	147	75	122	8e-16	65.9
SRS0045	AT4G33240.1	79.41	34	7	0	73	174	1625	1658	1e-11	57
SRS0051	AT5G58860.1	69.23	52	16	0	33	188	14	65	1e-20	82.8
SRS0052	AT2G28910.1	87.5	48	6	0	44	187	54	101	6e-24	90.9
SRS0076	AT5G23960.1	42.03	69	40	0	6	212	422	490	3e-16	70.9
SRS0077	AT1G06570.1	85.92	71	10	0	2	214	350	420	2e-39	134
SRS0094	AT5G01530.1	97.87	47	1	0	1	141	243	289	3e-26	97.1
SRS0096	AT4G23500.1	43.48	46	26	0	3	140	450	495	1e-08	49.7
SRS0097	AT5G21090.1	83.82	68	11	0	2	205	151	218	3e-37	123
SRS0104	AT5G04280.1	70	50	15	0	94	243	1	50	2e-15	68.6
SRS0105	AT4G37160.1	77.78	45	10	0	71	205	23	67	8e-19	78.6
SRS0106	AT3G24180.1	90.12	81	8	0	1	243	528	608	1e-45	155
SRS0115	AT2G44120.2	89.29	84	9	0	1	252	164	247	3e-42	137
SRS0120	AT3G17020.1	80	25	5	0	7	81	138	162	1e-06	43.5
SRS0121	AT2G25450.1	45	80	44	1	16	255	2	80	3e-14	65.5
SRS0125	AT3G22440.1	65.43	81	28	0	1	243	267	347	2e-26	100
SRS0138	AT1G31817.1	44.83	87	46	2	15	269	163	249	8e-12	58.9
SRS0140	AT5G67140.1	81.82	44	8	0	3	134	174	217	7e-19	77
SRS0141	AT1G14570.2	60	35	14	0	167	271	233	267	7e-15	53.1
SRS0144	AT1G49780.1	78.95	38	8	0	1	114	384	421	2e-13	63.5
SRS0157	AT3G23940.1	77.89	95	21	0	2	286	489	583	2e-50	166
SRS0166	AT5G17050.1	60.34	58	23	0	15	188	109	166	6e-19	79.7
SRS0168	AT1G48410.2	66.18	68	23	1	2	205	987	1050	2e-12	61.2
SRS0175	AT2G30710.1	87.95	83	10	0	1	249	358	440	4e-49	160
SRS0177	AT5G15650.1	80.39	102	20	1	1	306	262	360	6e-54	171
SRS0182	AT4G14310.2	79.41	34	7	0	2	103	886	919	2e-12	61.6
SRS0184	AT3G25420.1	84.62	52	8	0	1	156	454	505	2e-25	98.6
SRS0185	AT1G74090.1	60.38	53	21	0	1	159	293	345	4e-16	71.6
SRS0187	AT3G55390.1	63.27	49	18	0	6	152	144	192	3e-06	43.5
SRS0191	AT3G61430.1	89.13	46	5	0	1	138	240	285	1e-24	94
SRS0198	AT5G03905.1	85.71	28	4	0	1	84	130	157	6e-10	53.1
SRS0200	AT4G37360.1	59.76	82	33	1	8	253	414	494	4e-28	105
SRS0201	AT4G10250.1	57.14	56	22	2	170	331	48	102	6e-13	61.6
SRS0204	AT3G10950.1	91.23	57	5	0	5	175	36	92	3e-35	115
SRS0206	AT1G19910.1	97.83	92	2	0	62	337	1	92	1e-46	147
SRS0208	AT3G55800.1	83.61	61	10	0	27	209	324	384	1e-25	98.6
SRS0210	AT2G40540.1	85.14	74	11	0	35	256	721	794	7e-38	134
SRS0214	AT4G31950.1	64.29	42	15	0	1	126	470	511	3e-12	61.6
SRS0217	AT1G13245.1	87.18	39	5	0	25	141	3	41	1e-19	75.5
SRS0218	AT5G58380.1	58.02	81	33	1	3	242	370	450	2e-27	103
SRS0219	AT3G16565.2	60.38	53	21	0	77	235	204	256	4e-17	73.9
SRS0221	AT1G49230.1	65.85	82	28	0	1	246	120	201	2e-36	123
SRS0223	AT3G47470.1	90.32	62	6	0	4	189	182	243	3e-37	126
SRS0224	AT2G17370.1	100	22	0	0	2	67	528	549	1e-06	45.4
SRS0225	AT4G26840.1	88.24	85	10	0	1	255	10	94	7e-52	158
SRS0227	AT5G39670.1	64.65	99	34	2	2	295	104	201	2e-36	122
SRS0229	AT3G55000.1	61.68	107	40	2	6	323	155	259	5e-27	100
SRS0231	AT3G52580.1	100	37	0	0	1	111	103	139	9e-19	76.3
SRS0232	AT4G21100.1	89.29	56	6	0	8	175	1033	1088	6e-26	100
SRS0233	AT2G41480.1	65.29	121	41	1	1	360	167	287	2e-51	165
SRS0234	AT1G54690.1	74.19	62	16	0	1	186	81	142	3e-26	95.1
SRS0236	AT2G26500.2	69.7	66	20	1	5	202	64	125	2e-09	51.2
SRS0237	AT5G42050.1	88.89	45	5	0	4	138	303	347	4e-22	89
SRS0239	AT1G04030.1	69.39	49	15	1	3	149	383	430	3e-16	73.2
SRS0242	AT1G09590.1	87.95	83	10	0	2	250	82	164	2e-48	152
SRS0248	AT2G16595.1	77.14	35	8	0	1	105	210	244	1e-11	59.3
SRS0252	AT2G17360.1	94.74	38	2	0	8	121	219	256	6e-18	76.6
SRS0254	AT4G15000.1	81.97	61	11	0	1	183	75	135	4e-21	82
SRS0255	AT2G38870.1	62.12	66	25	0	51	248	5	70	1e-23	86.7
SRS0256	AT5G28540.1	79.31	87	15	1	3	254	583	669	8e-32	117
SRS0260	AT2G38290.1	67.16	67	22	1	2	202	410	475	9e-22	89
SRS0261	AT3G06700.1	85.25	61	9	0	18	200	1	61	2e-34	113
SRS0262	AT2G15780.1	55.17	58	25	1	6	176	200	257	3e-18	77.4
SRS0264	AT3G45010.1	59.02	61	23	1	182	358	413	473	1e-16	74.7
SRS0266	AT5G22890.1	79.63	54	11	0	2	163	308	361	3e-27	103
SRS0268	AT3G53970.1	68.82	93	25	3	1	267	203	294	7e-22	87.8
SRS0270	AT3G10850.1	83.2	125	21	0	17	391	47	171	8e-79	233
SRS0271	AT3G44010.1	89.29	56	6	0	26	193	1	56	7e-36	117
SRS0272	AT5G39580.1	61.82	55	21	1	1	165	269	319	3e-15	70.1
SRS0273	AT3G08760.1	44.83	87	42	5	6	248	473	555	3e-08	50.8
SRS0279	AT1G61720.1	62.16	74	28	0	2	223	257	330	3e-25	97.4
SRS0281	AT5G08500.1	82.81	64	10	1	3	191	527	590	4e-29	110
SRS0282	AT2G09990.1	83.33	114	19	0	58	399	1	114	1e-64	193
SRS0284	AT4G09650.1	36.59	82	52	0	2	247	109	190	4e-12	60.8
SRS0288	AT3G10572.1	67.86	28	9	0	16	99	305	332	9e-06	43.5
SRS0291	AT3G15880.2	58.82	51	21	0	52	204	1084	1134	8e-15	69.7
SRS0292	AT5G21326.1	75	36	9	0	1	108	398	433	2e-11	60.1
SRS0294	AT2G44670.1	60.71	56	21	1	96	260	4	59	2e-17	71.6
SRS0298	AT1G32920.1	37.66	77	43	3	64	279	9	76	3e-08	47.8
SRS0299	AT3G26100.2	78.26	46	10	0	2	139	487	532	7e-17	75.5
SRS0302	AT2G03820.1	69.86	73	22	0	1	219	418	490	2e-29	110
SRS0303	AT1G70600.1	84.34	83	13	0	3	251	64	146	1e-45	145
SRS0304	AT5G15350.1	71.43	70	20	0	2	211	57	126	7e-36	121
SRS0305	AT3G62410.1	81.48	81	12	2	1	234	51	131	8e-42	135
SRS0306	AT3G19990.1	77.42	62	14	0	3	188	364	425	1e-31	116
SRS0307	AT5G53360.1	91.67	48	4	0	4	147	171	218	1e-23	91.7
SRS0308	AT2G26975.1	59.76	82	33	0	169	414	29	110	3e-29	103
SRS0309	AT3G15360.1	71.15	52	15	0	1	156	140	191	2e-20	82
SRS0310	AT2G28350.1	38.36	73	45	1	13	231	645	693	3e-07	48.1
SRS0311	AT5G06970.1	76.19	147	26	1	2	415	937	1083	2e-56	188
SRS0313	AT1G49620.1	69.57	23	7	0	5	73	173	195	5e-06	43.9
SRS0314	AT2G27710.1	72.5	40	11	0	1	120	23	62	1e-12	60.1
SRS0315	AT4G32940.1	72.73	44	12	0	2	133	451	494	2e-15	71.2
SRS0316	AT5G01020.1	64.18	67	24	2	3	203	351	410	7e-21	86.7
SRS0317	AT3G20510.1	71.43	119	34	0	40	396	1	119	3e-60	181
SRS0318	AT1G29250.1	86.6	97	13	0	128	418	1	97	2e-55	169
SRS0319	AT4G03560.1	71.22	139	39	1	4	417	380	518	3e-66	213
SRS0320	AT1G18950.1	44.14	111	62	1	48	380	320	429	9e-27	103
SRS0321	AT4G17170.1	97.86	140	3	0	1	420	12	151	2e-98	281
SRS0331	AT5G02380.1	48.08	52	25	2	122	271	26	76	1e-07	46.2
SRS0332	AT4G33580.2	52.94	102	46	1	22	321	200	301	2e-32	116
SRS0334	AT3G05590.1	90.48	84	8	0	2	253	104	187	8e-52	162
SRS0335	AT3G47070.1	50.98	51	24	1	56	205	36	86	8e-06	42
SRS0337	AT5G59970.1	100	73	0	0	69	287	22	94	3e-45	142
SRS0339	AT3G59540.1	89.86	69	7	0	18	224	1	69	3e-40	129
SRS0340	AT2G47070.1	83.08	65	11	1	27	221	819	881	2e-22	91.7
SRS0342	AT3G25920.1	85.14	74	11	0	3	224	189	262	1e-37	129
SRS0343	AT5G59970.1	100	86	0	0	37	294	18	103	2e-56	171
SRS0344	AT1G16500.1	50.63	79	38	4	2	235	183	256	1e-12	62.8
SRS0345	AT2G38905.1	42.5	40	23	1	50	169	6	44	2e-06	42.4
SRS0348	AT5G42050.1	85.45	55	8	0	7	171	295	349	2e-27	103
SRS0349	AT4G13830.2	54.67	75	33	2	1	222	124	197	2e-22	87.8
SRS0350	AT3G55440.1	82.17	129	23	0	1	387	125	253	4e-73	219
SRS0351	AT4G21110.1	88.06	67	8	0	2	202	79	145	9e-44	140
SRS0352	AT3G18280.1	44.79	96	53	1	49	336	3	96	6e-18	73.6
SRS0353	AT4G13350.1	45.39	141	71	6	411	7	386	518	2e-18	80.5
SRS0354	AT1G19640.1	51.3	154	68	2	1	441	214	367	2e-44	149
SRS0355	AT3G48030.1	86.25	80	11	0	21	260	1	80	9e-42	141
SRS0356	AT2G39940.1	72.09	43	12	0	2	130	543	585	7e-12	61.6
SRS0357	AT5G14710.1	67.23	119	39	0	90	446	1	119	1e-43	139
SRS0359	AT2G43780.1	82	50	9	1	80	229	1	49	5e-20	78.2
SRS0362	AT1G47128.1	51.69	118	54	5	1	345	238	351	5e-28	107
SRS0363	AT5G24165.1	58.23	79	33	2	1	237	5	74	6e-20	78.2
SRS0364	AT3G59540.1	89.23	65	7	0	64	258	5	69	2e-36	120
SRS0365	AT4G31985.1	90.2	51	5	0	68	220	1	51	2e-30	104
SRS0369	AT1G76065.1	71.43	42	12	0	205	330	39	80	1e-18	69.3
SRS0371	AT3G01440.1	77.57	107	24	0	7	327	114	220	1e-54	171
SRS0373	AT3G48180.1	44.44	72	40	0	50	265	5	76	5e-16	68.2
SRS0374	ATMG01080.1	89.23	65	7	0	18	212	4	68	4e-19	76.3
SRS0375	AT3G47510.1	41.86	86	49	4	2	256	4	85	2e-11	56.6
SRS0378	AT1G52340.1	73.2	97	26	0	1	291	189	285	3e-44	146
SRS0380	AT4G27340.1	75	84	21	0	130	381	533	616	4e-36	130
SRS0381	AT1G67785.1	75.76	33	8	0	61	159	1	33	1e-12	59.3
SRS0382	AT3G04120.1	77.5	80	18	0	3	242	257	336	8e-39	134
SRS0384	AT1G47670.1	92.86	126	9	1	1	378	2	126	1e-78	241
SRS0385	AT5G52960.1	91.53	59	5	0	2	178	112	170	1e-33	115
SRS0386	AT1G09020.1	72.34	141	39	0	37	459	239	379	3e-65	206
SRS0388	AT1G19660.1	57.33	75	32	0	1	225	255	329	4e-16	73.6
SRS0389	AT3G45310.1	89.39	66	7	0	1	198	293	358	4e-40	137
SRS0390	AT3G05590.1	65.36	153	53	1	1	459	1	152	2e-66	199
SRS0392	AT3G21870.1	57.26	117	50	3	113	463	2	100	2e-33	117
SRS0393	AT4G09600.1	60	65	26	1	156	350	36	99	2e-26	95.5
SRS0394	AT4G33330.2	54.55	66	30	0	11	208	524	589	2e-21	89.4
SRS0398	AT3G02470.1	42.25	71	39	2	2	208	280	350	1e-09	55.5
SRS0401	AT5G51720.1	88.89	63	7	0	7	195	46	108	7e-37	122
SRS0403	AT1G31335.1	49.43	87	44	1	56	316	1	70	1e-20	80.1
SRS0404	AT5G47540.1	79.51	122	22	1	112	468	1	122	4e-61	191
SRS0405	AT5G09830.1	86.08	79	11	0	16	252	2	80	5e-44	140
SRS0409	AT1G27435.1	78.46	65	11	1	42	227	6	70	3e-30	104
SRS0410	AT3G19720.1	63.33	60	22	0	1	180	704	763	7e-20	85.1
SRS0413	AT3G62420.1	73.02	63	17	0	58	246	84	146	3e-28	101
SRS0414	AT5G27700.1	81.48	81	15	0	22	264	1	81	1e-44	141
SRS0415	AT1G62990.1	96.08	102	4	0	2	307	178	279	1e-68	209
SRS0416	AT3G54820.1	85.88	85	12	0	2	256	202	286	2e-48	157
SRS0417	AT4G21105.1	76.12	67	16	0	80	280	2	68	1e-31	108
SRS0418	AT3G02910.1	54.84	124	56	1	4	375	73	185	1e-36	124
SRS0420	AT1G78900.1	93.15	73	5	0	119	337	1	73	2e-46	112
SRS0424	AT5G19140.1	86.92	107	14	0	5	325	122	228	1e-64	197
SRS0425	AT5G07960.1	79.8	99	20	0	4	300	5	103	4e-56	171
SRS0426	AT5G62000.1	59.49	79	29	1	2	229	780	858	4e-23	94.4
SRS0428	AT4G25570.1	72.22	162	45	0	1	486	5	166	2e-87	255
SRS0431	AT4G08330.1	56.06	66	29	1	1	198	99	163	5e-17	73.6
SRS0432	AT4G12340.1	50	50	25	0	3	152	121	170	9e-13	62.4
SRS0433	AT5G49760.1	63.77	69	25	1	5	211	879	946	2e-16	75.1
SRS0434	AT1G77120.1	84.67	150	23	1	39	488	1	149	7e-91	269
SRS0435	AT4G29780.1	71.3	115	33	0	2	346	412	526	2e-55	182
SRS0436	AT5G64350.1	86.61	112	15	0	57	392	1	112	3e-60	182
SRS0438	AT1G15270.1	90.32	31	3	0	82	174	1	31	5e-13	60.5
SRS0439	AT3G44010.1	87.5	56	7	0	48	215	1	56	3e-35	117
SRS0440	AT4G10080.1	63.41	82	30	1	2	247	245	324	1e-28	107
SRS0441	AT1G48750.1	63.38	71	26	0	107	319	24	94	4e-17	72
SRS0442	AT5G18970.1	79.09	110	23	0	2	331	46	155	9e-33	114
SRS0443	AT2G40765.1	49.15	59	30	1	68	244	1	57	6e-16	67.8
SRS0445	AT2G13820.1	55.91	93	38	1	3	272	52	144	3e-32	112
SRS0446	AT3G08890.1	84.03	144	23	0	61	492	1	144	1e-89	258
SRS0448	AT2G30570.1	64	100	34	3	4	297	22	120	5e-30	106
SRS0449	AT3G15070.1	71.01	69	20	0	31	237	410	478	4e-29	110
SRS0450	AT5G02770.1	45.21	73	37	1	6	215	122	194	3e-08	50.8
SRS0451	AT5G59850.1	98.43	127	2	0	1	381	4	130	9e-89	254
SRS0452	AT2G40140.1	41.46	82	30	4	1	192	519	597	2e-08	52
SRS0453	AT3G07568.1	65.67	67	23	0	27	227	1	67	3e-26	94.7
SRS0456	AT2G14610.1	68.18	66	21	1	148	345	98	161	3e-41	107
SRS0458	AT5G59970.1	100	82	0	0	124	369	22	103	2e-52	162
SRS0459	AT5G23960.1	39.37	127	70	2	141	500	7	133	1e-22	93.2
SRS0460	AT5G41685.1	77.27	44	10	0	177	308	32	75	6e-21	81.3
SRS0462	AT3G47370.2	92.62	122	9	0	135	500	1	122	1e-77	226
SRS0463	AT4G28460.1	41.79	67	37	2	101	295	10	72	9e-09	49.7
SRS0465	AT3G13610.1	71.93	114	32	0	2	343	248	361	1e-57	184
SRS0467	AT2G17700.1	64.71	51	18	0	23	175	494	544	5e-16	74.3
SRS0468	AT3G05675.2	46.76	139	65	2	114	503	13	151	6e-39	137
SRS0469	AT1G43170.1	80.25	81	16	0	1	243	307	387	1e-40	140
SRS0470	AT3G07580.2	44.05	84	47	3	6	257	80	158	4e-16	71.2
SRS0473	AT5G08570.1	84.47	103	16	0	1	309	397	499	3e-55	181
SRS0474	AT3G62410.1	57.14	133	54	3	36	425	2	131	2e-44	142
SRS0475	AT1G62510.1	67.33	101	32	2	34	333	50	149	2e-42	138
SRS0477	AT2G35605.1	67.07	82	27	0	154	399	27	108	5e-36	120
SRS0478	AT3G18280.1	58.89	90	37	1	74	343	10	96	4e-35	118
SRS0480	AT1G23750.1	80	25	5	0	3	77	113	137	9e-07	45.8
SRS0481	AT3G05890.1	86.84	38	5	0	105	218	2	39	5e-18	73.2
SRS0482	AT5G42940.1	67.47	83	27	0	1	249	600	682	7e-37	134
SRS0484	AT2G23320.1	78.35	97	14	1	3	272	221	317	4e-50	163
SRS0485	AT2G06520.1	60	125	48	4	25	393	1	116	6e-25	92.8
SRS0487	AT3G15240.2	40.46	131	78	5	80	472	259	362	6e-20	84.7
SRS0488	AT5G10260.1	84.62	52	8	0	3	158	156	207	3e-23	90.9
SRS0489	AT1G66240.1	85.29	68	10	0	1	204	33	100	2e-37	124
SRS0490	AT4G39100.1	77.27	154	35	0	1	462	9	162	2e-89	260
SRS0491	AT1G52340.1	46.36	110	52	2	7	315	176	283	2e-25	98.6
SRS0492	AT1G78070.1	75.6	168	41	0	9	512	247	414	7e-90	269
SRS0493	AT4G36130.1	93.38	151	10	0	60	512	1	151	5e-105	301
SRS0494	AT5G09510.1	94.23	104	6	0	3	314	49	152	7e-67	200
SRS0496	AT5G51940.1	80.99	142	26	2	90	512	1	141	7e-58	177
SRS0498	AT3G12580.1	79.46	112	21	1	2	331	539	650	1e-48	166
SRS0500	AT4G05050.1	98.95	95	1	0	3	287	50	144	2e-60	187
SRS0501	AT3G23600.1	60	75	29	1	2	223	165	239	3e-25	97.1
SRS0502	AT2G33040.1	97.56	82	2	0	2	247	241	322	2e-47	156
SRS0504	AT3G48730.1	85.38	171	25	0	2	514	159	329	6e-94	280
SRS0506	AT5G49460.1	95.32	171	8	0	3	515	325	495	1e-113	335
SRS0507	AT3G11670.1	62.86	70	26	0	11	220	739	808	6e-27	105
SRS0508	AT4G39090.1	79.35	92	19	0	1	276	270	361	2e-51	168
SRS0510	AT5G42890.1	83.61	122	20	0	1	366	2	123	2e-72	213
SRS0513	AT4G39080.1	81.98	172	31	0	2	517	490	661	2e-86	270
SRS0514	AT2G43950.1	61.15	139	54	1	103	519	50	187	1e-55	178
SRS0515	AT5G51060.1	81.25	112	21	0	3	338	792	903	1e-58	196
SRS0516	AT1G54850.1	65.38	104	35	1	2	310	99	202	7e-45	146
SRS0517	AT4G16830.1	45.45	77	39	3	210	431	1	64	1e-06	47
SRS0518	AT3G44735.1	54	50	21	1	129	272	30	79	4e-11	56.2
SRS0520	AT1G47500.1	73.99	173	44	2	11	526	171	339	3e-78	239
SRS0522	AT5G61060.2	65	80	28	0	1	240	585	664	4e-26	103
SRS0523	AT5G02500.1	91.86	86	7	0	3	260	533	618	9e-48	164
SRS0524	AT2G12905.1	80	30	6	0	273	362	43	72	1e-20	61.6
SRS0525	AT3G11470.2	63.19	144	53	0	94	525	10	153	1e-41	141
SRS0527	AT3G27690.1	91.76	85	7	0	81	335	182	266	3e-53	170
SRS0528	AT3G05470.1	64.76	105	37	1	109	423	781	884	4e-42	134
SRS0529	AT3G54610.1	80.3	66	13	0	79	276	503	568	2e-29	112
SRS0530	AT3G44750.1	61.7	94	35	1	98	376	1	94	2e-33	118
SRS0531	AT3G12270.1	50.79	126	62	2	153	530	55	164	5e-31	117
SRS0532	AT2G25720.1	60.17	118	43	2	55	396	1	117	4e-29	103
SRS0533	AT1G79080.1	61.43	70	27	0	2	211	506	575	4e-23	95.1
SRS0534	AT3G16080.1	89.16	83	9	0	33	281	1	83	6e-53	163
SRS0535	AT3G01790.1	70	90	27	0	2	271	116	205	9e-29	105
SRS0536	AT1G61700.1	92.75	69	5	0	72	278	1	69	1e-44	141
SRS0537	AT3G62290.1	98.02	101	2	0	3	305	81	181	4e-67	202
SRS0538	AT3G61110.1	94.19	86	5	0	49	306	1	86	7e-50	155
SRS0539	AT3G61110.1	94.19	86	5	0	58	315	1	86	7e-50	155
SRS0540	AT1G11530.1	61.61	112	43	0	112	447	2	113	3e-48	152
SRS0541	AT3G12800.1	75.3	166	40	1	39	533	1	166	5e-64	198
SRS0542	AT5G05630.1	67.44	43	14	0	4	132	446	488	8e-12	62.4
SRS0543	AT4G27620.1	63.56	118	43	2	2	355	224	325	6e-42	142
SRS0544	AT2G03440.1	55.37	121	44	2	44	376	66	186	2e-24	94
SRS0545	AT5G04800.1	88.52	122	14	0	46	411	1	122	4e-73	216
SRS0546	AT2G02230.1	47.56	82	32	3	72	284	250	331	3e-14	68.9
SRS0547	AT3G27090.1	92.31	65	5	0	3	197	231	295	4e-39	134
SRS0548	AT3G15210.1	79.22	77	8	1	85	291	4	80	1e-25	97.8
SRS0550	AT1G17180.1	68.93	103	32	0	8	316	117	219	2e-48	156
SRS0551	AT5G54940.1	78.57	112	24	0	32	367	1	112	1e-60	184
SRS0552	AT4G05050.1	100	93	0	0	1	279	137	229	1e-58	182
SRS0554	AT5G48930.1	82.47	154	27	0	76	537	1	154	5e-90	269
SRS0555	AT1G74070.1	65.82	79	26	1	305	538	70	148	2e-32	117
SRS0556	AT5G42190.1	67.79	149	8	1	3	329	23	171	3e-54	169
SRS0557	AT2G33040.1	89.66	116	12	0	3	350	207	322	2e-67	208
SRS0558	AT3G59690.1	49.15	118	29	3	71	331	395	508	8e-22	91.3
SRS0559	AT5G58020.1	79.07	43	8	1	141	266	312	354	1e-14	70.1
SRS0560	AT5G45775.2	96.82	157	5	0	69	539	1	157	3e-93	268
SRS0562	AT5G67360.1	53.89	180	82	2	3	539	570	739	2e-58	194
SRS0563	AT4G26850.1	44.44	81	44	1	2	241	362	442	6e-10	57
SRS0564	AT4G11360.1	37.66	77	43	2	155	370	71	147	1e-12	62.4
SRS0565	AT5G07010.1	47.74	155	77	2	88	540	45	197	1e-47	158
SRS0566	AT5G55400.1	51.79	112	42	4	3	302	593	700	9e-24	97.1
SRS0567	AT1G15120.2	72.31	65	18	0	61	255	62	126	1e-32	114
SRS0569	AT3G01500.2	64.56	79	22	2	56	274	76	154	4e-14	68.9
SRS0570	AT1G31850.1	78.89	90	19	0	2	271	508	597	9e-47	160
SRS0571	AT5G03460.1	54.84	31	14	0	26	118	1	31	6e-08	48.1
SRS0572	AT3G11820.1	75	156	39	0	43	510	51	206	2e-77	234
SRS0573	AT2G24570.1	70.51	156	36	3	3	440	165	320	2e-66	205
SRS0574	AT5G15550.1	67.92	53	17	0	481	323	346	398	2e-18	81.6
SRS0575	AT3G58140.1	80	105	20	1	3	314	314	418	3e-57	185
SRS0576	AT5G33320.1	67.92	53	17	0	387	545	118	170	2e-20	87
SRS0578	AT2G27510.1	69.49	118	34	1	2	349	38	155	4e-58	179
SRS0579	AT1G52740.1	91.6	131	11	0	3	395	4	134	3e-71	211
SRS0580	AT4G38630.1	69.84	63	19	1	1	189	174	234	2e-10	58.2
SRS0581	AT5G08470.1	88.89	180	20	0	2	541	897	1076	1e-89	283
SRS0582	AT1G78620.2	74.29	140	36	0	2	421	191	330	6e-71	218
SRS0583	AT2G31200.1	81	100	19	0	1	300	47	146	7e-57	175
SRS0584	AT2G11890.1	47.57	185	85	3	26	544	1	183	4e-53	168
SRS0586	AT1G65690.1	54.24	177	76	4	32	547	20	194	2e-42	142
SRS0587	AT3G63460.1	86.02	93	12	1	2	277	1012	1104	2e-46	162
SRS0588	AT5G56610.1	55.77	156	68	1	10	474	58	213	5e-53	168
SRS0589	AT3G63010.1	76.16	151	35	1	99	548	1	151	4e-80	241
SRS0590	AT1G55990.1	54	50	14	2	340	218	4	53	4e-07	47
SRS0591	AT5G18800.1	71.7	106	30	0	71	388	1	106	2e-56	173
SRS0592	AT2G45260.1	87.3	126	15	1	175	549	1	126	5e-71	220
SRS0593	AT5G23860.1	95.45	110	5	0	3	332	320	429	1e-70	220
SRS0595	AT3G03960.1	67.07	82	23	3	6	239	474	549	1e-25	102
SRS0597	AT5G47780.1	81.13	106	20	0	1	318	511	616	1e-62	203
SRS0599	AT3G03920.1	84	100	16	0	158	457	52	151	1e-56	176
SRS0601	AT2G47730.1	64.71	102	36	0	12	317	162	263	1e-40	137
SRS0602	AT2G14880.1	71.84	103	27	2	107	409	39	141	5e-46	147
SRS0603	AT1G53230.1	42.67	75	35	3	8	208	308	376	1e-07	50.1
SRS0605	AT2G44350.2	90.22	92	9	0	1	276	383	474	6e-54	177
SRS0607	AT5G06270.1	51.65	91	42	2	27	293	27	109	2e-22	87
SRS0608	AT5G45920.1	66.25	160	54	1	72	551	2	159	1e-70	214
SRS0609	AT1G51160.1	95.15	103	5	0	246	554	1	103	2e-72	215
SRS0610	AT1G06960.1	66.67	111	37	2	3	335	122	229	2e-42	141
SRS0611	AT5G61170.1	87.77	139	17	0	3	419	5	143	9e-90	258
SRS0613	AT1G77540.1	66.07	112	38	0	11	346	3	114	1e-51	161
SRS0614	AT5G11070.1	46.03	63	30	1	118	294	76	138	4e-09	52.8
SRS0615	AT2G21660.1	90.7	43	4	0	3	131	43	85	1e-20	84
SRS0616	AT5G16570.1	94.85	97	5	0	5	295	260	356	2e-61	194
SRS0617	AT1G70710.1	83.66	153	25	0	3	461	336	488	1e-83	254
SRS0618	AT3G53980.1	72.04	93	26	0	120	398	22	114	4e-50	157
SRS0619	AT5G01670.2	49.02	51	26	0	3	155	270	320	4e-12	63.2
SRS0620	AT5G55000.2	82.86	140	24	0	2	421	159	298	2e-67	207
SRS0621	AT3G45070.1	51.09	137	67	1	14	424	184	315	7e-46	153
SRS0622	AT3G28700.1	57.46	181	77	2	14	556	1	158	8e-58	187
SRS0623	AT3G57320.1	55.56	90	39	1	41	307	9	98	2e-11	58.2
SRS0624	AT1G14670.1	84.31	204	14	1	1	558	164	367	3e-107	318
SRS0625	AT5G10390.1	100	136	0	0	30	437	1	136	8e-78	228
SRS0626	AT4G15000.1	86.67	135	18	0	49	453	1	135	2e-73	217
SRS0628	AT4G21215.2	63.41	41	15	0	208	330	159	199	9e-11	58.2
SRS0629	AT4G05150.1	38.38	198	92	9	1	504	298	477	5e-25	100
SRS0630	AT3G06140.1	73.2	97	26	0	4	294	259	355	1e-48	161
SRS0632	AT1G31280.1	53.64	110	48	2	240	560	607	714	1e-38	110
SRS0633	AT4G04780.1	79.56	137	26	1	1	405	3	139	2e-63	192
SRS0634	AT5G56680.1	87.5	64	8	0	136	327	509	572	2e-34	127
SRS0635	AT2G27710.1	75.81	62	15	0	10	195	1	62	7e-25	93.2
SRS0636	AT1G55490.1	88.55	166	19	0	1	498	435	600	2e-88	270
SRS0638	AT5G16940.1	73.53	68	18	0	1	204	54	121	3e-35	120
SRS0639	AT1G29395.1	65.62	96	33	0	3	290	130	225	3e-27	102
SRS0641	AT2G34570.1	55.22	67	30	0	49	249	120	186	2e-16	75.1
SRS0642	AT3G28040.1	75.93	162	37	2	4	483	851	1012	1e-76	247
SRS0643	AT3G15190.1	75.58	86	21	0	306	563	102	187	2e-29	107
SRS0644	AT2G46690.1	67.96	103	33	1	106	414	1	96	6e-42	137
SRS0645	AT5G49950.1	47.62	126	66	2	188	565	76	177	4e-30	115
SRS0646	AT4G31950.1	56.07	107	46	1	1	318	405	511	4e-34	125
SRS0648	AT2G26980.4	82.45	188	33	0	3	566	138	325	5e-119	344
SRS0649	AT3G19290.3	61.76	170	52	5	96	566	1	169	2e-50	167
SRS0650	AT3G62650.2	59.68	62	22	3	28	204	74	128	2e-12	61.6
SRS0651	AT1G01100.1	70.97	62	18	0	54	239	1	62	5e-24	90.9
SRS0652	AT5G51700.1	67.72	189	56	4	16	567	9	193	7e-93	270
SRS0653	AT3G48560.1	84.68	111	17	0	1	333	560	670	3e-61	201
SRS0654	AT1G32540.1	97.78	45	1	0	1	135	128	172	4e-26	98.6
SRS0655	AT3G47370.2	93.44	122	8	0	64	429	1	122	2e-77	227
SRS0656	AT1G70180.2	70.97	31	9	0	198	290	424	454	2e-06	47
SRS0657	AT2G47240.1	37.36	174	109	2	48	569	446	617	3e-32	121
SRS0658	AT1G79380.1	73.91	161	42	0	3	485	160	320	1e-81	247
SRS0659	AT5G04950.1	45.7	151	77	3	132	569	7	156	2e-40	139
SRS0661	AT5G13180.1	42.44	172	99	2	25	540	1	167	1e-47	155
SRS0662	AT1G09870.1	69.47	190	58	0	1	570	80	269	3e-94	282
SRS0664	AT1G08510.1	73.12	93	19	2	1	261	310	402	6e-38	134
SRS0666	AT5G42800.1	63.85	130	47	0	3	392	196	325	2e-58	187
SRS0668	AT4G35860.1	85.83	120	17	0	571	212	92	211	4e-73	219
SRS0670	AT1G50510.1	75.79	190	46	0	2	571	90	279	3e-98	287
SRS0671	AT1G13710.1	62.79	86	32	1	52	309	430	512	3e-29	112
SRS0672	AT2G21180.1	57.6	125	49	2	9	371	6	129	4e-32	112
SRS0673	AT5G03740.1	40.59	101	48	3	42	308	190	284	7e-12	62.4
SRS0674	AT5G54160.1	45.65	184	98	4	16	561	167	348	5e-44	149
SRS0675	AT1G15380.1	55.14	107	48	1	4	324	40	143	3e-41	137
SRS0677	AT5G48870.1	94.12	85	5	0	48	302	1	85	2e-53	165
SRS0679	AT1G14920.1	78.95	190	40	0	3	572	325	514	6e-97	290
SRS0680	AT3G46060.1	100	127	0	0	194	574	15	141	7e-70	211
SRS0681	AT1G64780.1	89.01	191	21	0	2	574	211	401	5e-106	313
SRS0682	AT5G50920.1	88.95	190	21	0	3	572	421	610	7e-112	339
SRS0683	AT2G22530.1	78.38	74	16	0	61	282	871	944	2e-31	119
SRS0684	AT2G29500.1	77.78	153	34	0	45	503	1	153	7e-77	226
SRS0685	AT5G40370.2	76.47	85	20	0	87	341	42	126	5e-44	142
SRS0687	AT2G34480.1	91.57	178	15	0	20	553	1	178	1e-122	343
SRS0688	AT3G24090.1	71.76	170	48	1	67	576	1	163	4e-79	248
SRS0689	AT3G13772.1	92.71	96	7	0	56	343	546	641	1e-47	164
SRS0690	AT4G14360.1	82.72	191	33	1	3	575	60	248	6e-109	323
SRS0691	AT1G19600.1	72.57	175	48	1	52	576	11	180	7e-86	256
SRS0692	AT3G19420.1	38.52	122	72	4	18	374	504	611	3e-14	70.1
SRS0693	AT1G74310.1	80.8	125	24	2	3	377	770	892	2e-56	191
SRS0695	AT3G52420.1	65.62	32	11	0	74	169	8	39	6e-08	47.8
SRS0696	AT3G10950.1	93.48	92	6	0	71	346	1	92	3e-59	180
SRS0697	AT1G65910.1	31.75	126	68	4	173	496	29	153	8e-13	65.9
SRS0698	AT2G45620.1	68.09	47	15	0	3	143	713	759	5e-14	69.3
SRS0699	AT1G09750.1	61.34	119	45	1	1	354	331	449	6e-33	122
SRS0700	AT2G46710.1	51.56	192	87	5	23	580	1	183	3e-53	176
SRS0701	AT1G10960.1	60.75	107	37	3	154	459	25	131	7e-38	127
SRS0702	AT5G64040.2	66.15	130	40	4	3	380	19	142	2e-46	150
SRS0703	AT1G29120.5	74.21	190	49	2	11	580	97	279	6e-77	237
SRS0704	AT2G30410.1	82.41	108	19	0	2	325	6	113	4e-61	185
SRS0706	AT4G33150.1	70.25	121	36	0	12	374	944	1064	1e-49	172
SRS0707	AT1G80480.1	71.51	172	43	1	1	498	273	444	2e-67	212
SRS0708	AT2G40590.1	83.19	113	19	0	7	345	1	113	9e-45	144
SRS0709	AT5G53180.1	64.4	191	68	2	6	578	227	409	4e-71	221
SRS0710	AT5G08100.1	74.78	115	29	0	2	346	13	127	4e-45	151
SRS0711	AT1G67300.2	85.42	96	14	0	3	290	396	491	2e-39	140
SRS0712	AT3G59030.1	78.63	117	25	0	6	356	386	502	9e-50	167
SRS0713	AT3G27830.1	73.97	146	35	2	28	456	47	191	4e-50	160
SRS0714	AT5G52200.2	61.11	54	15	2	8	151	108	161	1e-12	63.5
SRS0715	AT5G58990.1	78.82	85	18	1	190	444	58	140	1e-47	152
SRS0716	AT1G19020.1	48.81	84	37	1	164	397	2	85	2e-19	78.6
SRS0718	AT3G18430.1	81.62	136	25	0	2	409	40	175	3e-74	221
SRS0719	AT4G29080.1	77.97	118	22	1	3	344	188	305	3e-60	189
SRS0720	AT1G65540.1	80	75	15	0	1	225	649	723	3e-34	127
SRS0721	AT5G01620.3	71.43	168	48	0	1	504	290	457	8e-90	270
SRS0722	AT4G03560.1	55.8	181	75	4	17	544	1	179	2e-62	205
SRS0723	AT5G10390.1	100	136	0	0	21	428	1	136	1e-77	228
SRS0724	AT1G73030.1	91.45	152	13	0	129	584	1	152	2e-79	235
SRS0725	AT3G24350.2	52.78	180	67	3	100	585	1	180	1e-26	103
SRS0726	AT5G42830.1	63.47	167	61	0	3	503	283	449	2e-72	225
SRS0728	AT1G14410.1	77.33	75	17	0	3	227	189	263	3e-39	134
SRS0729	AT3G53740.2	82.14	112	18	1	48	377	1	112	5e-57	175
SRS0730	AT3G02490.1	50.51	196	93	1	9	584	348	543	8e-58	192
SRS0731	AT1G14610.1	80.51	195	38	0	3	587	475	669	3e-115	352
SRS0732	AT2G40610.1	84.54	97	14	1	1	288	157	253	4e-55	175
SRS0733	AT1G63770.5	91.18	102	9	0	1	306	911	1012	4e-56	190
SRS0734	AT1G54490.1	42.29	201	110	8	3	587	695	874	2e-30	117
SRS0735	AT1G72020.1	65.31	98	33	2	87	377	1	97	4e-36	121
SRS0737	AT1G28510.1	82.76	29	5	0	192	278	89	117	2e-07	48.9
SRS0738	AT1G54200.1	51.31	191	83	5	45	587	119	302	5e-34	123
SRS0739	AT1G19530.1	41.54	130	75	3	59	445	1	112	5e-24	91.3
SRS0740	AT1G61720.1	68.86	167	52	0	86	586	9	175	2e-82	247
SRS0741	AT2G16700.1	82.96	135	23	0	1	405	8	142	1e-80	236
SRS0742	AT4G38920.1	99.36	156	1	0	2	469	9	164	2e-67	203
SRS0743	AT1G12900.1	95.45	132	6	0	57	452	268	399	1e-75	232
SRS0745	AT4G34660.1	51.28	117	56	1	580	233	234	350	5e-23	94.4
SRS0746	AT4G10920.1	55.7	158	65	1	131	589	1	158	2e-48	155
SRS0747	AT4G36220.1	29.41	119	71	1	247	564	234	352	5e-20	57.4
SRS0749	AT3G09390.1	47.17	53	27	1	125	280	28	80	6e-12	58.9
SRS0751	AT5G18150.1	62.03	79	30	2	168	404	1	72	5e-30	105
SRS0752	AT5G11160.1	79.07	129	27	0	2	388	60	188	5e-68	206
SRS0753	AT1G12640.1	73.83	149	37	1	2	442	314	462	2e-64	205
SRS0754	AT1G50430.1	88.33	120	14	0	3	362	313	432	6e-63	200
SRS0755	AT3G52300.1	85.22	115	17	0	3	347	54	168	3e-71	213
SRS0756	AT2G46170.1	69.79	96	29	0	3	290	158	253	2e-42	142
SRS0757	AT3G47650.1	54.29	140	55	5	57	449	1	136	1e-45	147
SRS0758	AT3G54040.1	57.92	183	72	3	22	555	2	180	6e-65	197
SRS0759	AT5G21170.2	71.05	152	44	1	3	458	170	320	1e-76	232
SRS0760	AT1G70600.1	88.57	140	16	0	6	425	1	140	1e-94	271
SRS0761	AT2G24490.1	49.46	93	47	2	304	582	107	195	6e-22	90.1
SRS0762	AT1G62790.1	43.96	91	51	1	62	334	12	101	2e-21	85.9
SRS0763	AT5G41350.1	45.77	142	69	6	192	593	14	151	4e-13	65.1
SRS0764	AT2G05530.1	64.29	28	10	1	405	488	86	112	9e-07	45.8
SRS0765	AT2G21490.1	58.14	43	18	1	341	469	142	181	9e-10	55.5
SRS0766	AT5G09810.1	98.4	188	3	0	30	593	5	192	2e-133	379
SRS0767	AT5G02160.1	83.33	72	12	0	212	427	57	128	5e-29	104
SRS0768	AT2G14900.1	71.67	60	17	0	188	367	49	108	1e-30	108
SRS0769	AT5G19830.1	75	84	20	1	426	178	5	88	4e-41	138
SRS0770	AT4G26650.1	38.14	97	48	3	4	258	357	453	1e-11	62.4
SRS0771	AT3G52990.1	81.73	197	36	0	1	591	32	228	5e-113	332
SRS0772	AT3G23560.1	58.93	168	69	0	72	575	3	170	8e-56	183
SRS0773	AT4G18710.1	63.64	33	12	1	1	99	349	380	8e-07	48.1
SRS0775	AT4G05050.1	95.49	133	6	0	7	405	27	159	5e-85	250
SRS0776	AT5G57850.1	63.06	111	40	1	2	331	251	361	5e-43	147
SRS0777	AT1G49890.1	55.13	78	35	0	2	235	582	659	2e-20	88.2
SRS0778	AT3G04400.1	99.22	129	1	0	60	446	12	140	2e-90	261
SRS0779	AT1G78880.1	80.85	47	9	0	2	142	422	468	3e-18	81.6
SRS0780	AT1G75350.1	70.68	133	30	1	71	442	1	133	3e-61	187
SRS0781	AT1G66240.1	65.71	70	24	0	16	225	27	96	4e-27	99
SRS0783	AT4G16520.1	93.16	117	8	0	14	364	1	117	8e-64	192
SRS0784	AT1G14290.1	73.81	84	21	1	3	251	168	251	5e-41	139
SRS0785	AT1G02780.1	88.08	193	23	0	20	598	1	193	1e-97	281
SRS0786	AT3G25600.1	75.64	156	38	0	81	548	3	158	2e-66	201
SRS0787	AT5G22060.1	83.11	148	24	1	93	533	1	148	4e-63	201
SRS0788	AT2G40060.1	84	25	4	0	236	310	194	218	7e-07	48.1
SRS0789	AT4G24990.1	77.12	118	27	0	221	574	1	118	9e-68	202
SRS0790	AT1G73600.2	58.55	152	63	1	3	458	384	503	3e-56	185
SRS0791	AT1G64520.1	82.45	188	33	0	36	599	1	188	6e-90	264
SRS0792	AT1G36980.1	86.26	131	18	0	2	394	5	135	1e-86	251
SRS0793	AT1G23260.1	79.8	99	20	1	593	297	60	157	3e-54	170
SRS0794	AT1G56110.1	87.88	33	4	0	2	100	398	430	1e-11	62.8
SRS0795	AT4G05050.1	100	151	0	0	1	453	2	152	2e-102	294
SRS0796	AT1G23820.1	84.87	152	23	1	2	457	227	376	1e-89	267
SRS0797	AT1G05350.1	75.86	203	44	4	3	596	232	431	2e-86	261
SRS0798	AT2G43180.1	71.43	203	55	5	1	600	283	472	4e-89	269
SRS0799	AT3G54420.1	74.85	171	43	0	88	600	27	197	2e-88	261
SRS0800	AT5G45130.1	91.02	167	15	0	102	602	1	167	3e-105	300
SRS0801	AT1G71980.1	73.13	201	54	0	1	603	45	245	7e-105	308
SRS0802	AT4G20360.1	85.31	143	21	1	174	602	35	175	1e-66	211
SRS0804	AT5G20080.1	77.83	203	43	1	1	603	2	204	1e-111	322
SRS0807	AT1G09310.1	61.68	167	62	3	14	508	1	165	1e-66	202
SRS0808	AT1G02816.1	64.06	64	17	1	2	175	103	166	7e-22	87.4
SRS0809	AT1G23310.1	93.62	141	9	0	120	542	1	141	1e-89	270
SRS0810	AT4G12110.1	74.36	195	48	1	26	604	1	195	9e-109	313
SRS0811	AT1G32640.1	45.32	203	101	8	26	604	310	472	3e-25	102
SRS0812	AT2G21160.1	61.8	178	61	2	92	604	20	192	4e-67	206
SRS0814	AT5G57560.1	62.83	191	71	2	2	574	126	281	4e-85	253
SRS0815	AT2G13560.1	84.97	193	29	1	12	590	10	199	4e-104	312
SRS0816	AT2G28190.1	74.42	172	24	3	152	607	32	203	2e-83	246
SRS0817	AT3G29370.1	50.88	57	27	2	254	421	43	94	8e-09	51.2
SRS0819	AT5G45130.1	74.4	168	43	0	103	606	1	168	7e-88	256
SRS0820	AT1G08110.4	75	156	35	1	2	457	72	227	7e-87	255
SRS0821	AT5G62790.2	56.64	143	37	3	255	608	30	172	1e-36	132
SRS0822	AT2G20900.1	79.79	188	38	0	14	577	250	437	1e-113	333
SRS0823	AT3G03940.1	87.62	202	25	0	3	608	334	535	2e-127	374
SRS0824	AT5G61340.1	46.59	88	47	1	340	603	33	118	2e-19	80.1
SRS0825	AT3G56150.1	73.76	202	53	2	2	607	376	575	9e-97	300
SRS0826	AT5G51010.1	65.62	64	22	0	228	419	90	153	4e-21	71.6
SRS0827	AT5G46860.1	80	55	11	0	554	390	195	249	4e-22	90.5
SRS0828	AT3G60500.1	65.35	202	70	1	2	607	54	213	2e-76	236
SRS0829	AT3G55800.1	79.29	198	40	1	17	607	1	198	6e-96	284
SRS0830	AT5G58070.1	75.43	175	43	0	1	525	11	185	2e-105	300
SRS0831	AT3G08710.1	74.63	134	34	1	43	444	1	133	8e-70	209
SRS0832	AT4G18100.1	87.22	133	17	0	53	451	1	133	3e-73	217
SRS0833	AT5G33320.1	51.57	159	72	5	148	609	1	155	3e-21	90.1
SRS0834	AT4G33670.1	79.33	150	31	0	2	451	170	319	1e-80	243
SRS0835	AT3G20600.1	48.75	80	40	1	236	472	113	192	2e-18	79.7
SRS0836	AT5G46030.1	84.85	66	10	0	114	311	16	81	8e-38	127
SRS0837	AT3G23490.1	74.68	158	40	0	9	482	6	163	5e-59	182
SRS0838	AT4G35040.1	75.82	153	34	3	160	609	1	153	6e-77	231
SRS0839	AT5G63190.1	73	100	27	0	3	302	603	702	9e-45	157
SRS0840	AT1G01060.1	46.28	188	92	4	2	538	415	589	4e-35	130
SRS0841	AT1G54270.1	95.57	203	9	0	3	611	58	260	2e-135	385
SRS0842	AT1G08470.1	74.44	180	46	0	70	609	16	195	8e-102	299
SRS0843	AT2G38670.1	65.12	86	30	0	10	267	336	421	3e-31	117
SRS0844	AT4G35450.5	56.15	130	57	2	222	611	18	143	3e-42	145
SRS0845	AT5G13500.1	89.06	64	7	0	107	298	295	358	3e-29	87
SRS0846	AT3G09470.1	64.12	170	60	1	3	509	152	321	3e-55	181
SRS0847	AT4G13510.1	76.29	194	43	3	41	613	302	492	9e-102	302
SRS0848	AT5G23280.1	66.45	155	41	4	174	605	20	159	7e-44	146
SRS0849	ATCG00340.1	97.04	203	6	0	3	611	17	219	9e-138	402
SRS0851	AT2G27490.1	66.43	140	47	0	3	422	88	227	3e-62	192
SRS0853	AT3G62420.1	52.54	118	54	2	266	613	1	118	9e-35	120
SRS0854	AT5G19930.1	73.48	132	35	0	7	402	157	288	3e-45	151
SRS0855	AT5G39850.1	92.86	140	10	0	2	421	41	180	2e-91	266
SRS0856	AT5G52640.1	90.48	147	14	0	1	441	559	705	4e-69	223
SRS0857	AT2G46540.1	79.69	64	13	0	75	266	1	64	1e-28	102
SRS0858	AT3G18410.1	79.25	106	22	0	45	362	1	106	1e-62	189
SRS0859	AT1G07570.3	58.96	173	53	3	616	152	252	424	3e-59	191
SRS0860	AT5G56710.1	85.84	113	16	0	71	409	1	113	8e-53	165
SRS0861	AT3G55530.1	83.2	125	20	1	245	616	1	125	5e-58	183
SRS0862	AT1G31330.1	88.48	165	19	0	1	495	57	221	3e-107	306
SRS0863	AT5G14600.1	82.18	174	31	0	95	616	1	174	1e-91	271
SRS0864	AT1G52220.1	59.35	123	50	1	61	429	34	155	8e-39	130
SRS0865	AT4G04610.1	78.54	205	44	1	1	615	188	385	6e-121	350
SRS0866	AT1G24580.1	45.9	61	32	1	192	371	53	113	2e-16	71.6
SRS0867	AT1G74270.1	93.75	112	7	0	59	394	1	112	4e-75	221
SRS0868	AT1G17180.1	68.59	191	60	1	45	617	1	190	3e-101	291
SRS0869	AT1G69220.1	45.03	191	87	8	99	617	6	193	4e-20	87.4
SRS0870	AT1G45170.1	64.89	188	65	1	55	615	8	195	7e-87	254
SRS0871	AT5G13500.1	65.12	129	45	1	229	615	1	125	1e-55	180
SRS0872	AT5G23280.1	60.77	181	60	5	1	510	79	250	6e-33	118
SRS0873	AT2G29080.1	77.27	154	35	0	2	463	656	809	2e-76	244
SRS0875	AT4G02340.1	39.55	134	81	2	17	418	23	128	5e-24	96.7
SRS0876	AT2G44065.1	73.53	136	36	0	617	210	68	203	4e-58	182
SRS0877	AT1G52280.1	94.32	176	10	0	88	615	1	176	8e-122	343
SRS0878	AT1G56600.1	75.52	192	46	2	3	575	145	335	4e-105	305
SRS0880	AT4G14500.1	62.5	160	60	2	137	616	1	150	2e-62	199
SRS0881	AT1G66400.1	60	145	58	1	30	464	10	151	2e-56	176
SRS0882	AT5G03345.1	71.26	87	25	0	112	372	17	103	2e-39	130
SRS0883	AT1G48830.1	79.58	191	39	0	42	614	1	191	5e-113	320
SRS0884	AT5G43130.2	53.28	229	82	6	7	618	633	850	1e-46	163
SRS0885	AT3G01280.1	69.65	201	61	0	17	619	1	201	2e-88	261
SRS0886	AT2G16780.1	77.83	203	45	0	12	620	150	352	2e-120	347
SRS0887	AT1G26800.1	55.26	76	34	0	136	363	83	158	5e-20	83.6
SRS0888	AT4G27090.1	88.55	131	15	0	29	421	1	131	1e-76	226
SRS0889	AT5G58640.1	67.35	196	60	2	45	620	1	196	5e-76	228
SRS0890	AT4G29080.1	79	100	21	0	96	395	206	305	5e-45	151
SRS0891	AT4G16070.1	53.57	168	70	3	140	619	478	640	2e-43	153
SRS0892	AT4G34560.1	41.23	114	59	3	207	524	8	120	4e-19	81.6
SRS0893	AT4G29090.1	25.35	142	103	1	606	190	171	312	1e-10	59.7
SRS0894	AT5G03020.1	35.29	102	59	3	217	501	108	203	8e-06	45.4
SRS0895	AT2G34480.1	92	150	12	0	1	450	29	178	1e-102	293
SRS0896	AT3G54020.1	82.76	58	10	0	447	620	1	58	9e-28	106
SRS0897	AT3G12490.2	62.5	144	54	1	620	189	91	231	1e-45	150
SRS0898	AT5G54640.1	100	88	0	0	2	265	32	119	2e-40	134
SRS0899	AT4G33680.1	87.44	207	26	0	2	622	197	403	4e-134	384
SRS0900	AT4G19860.1	60	150	60	2	2	451	392	535	3e-54	181
SRS0901	AT1G09430.1	91.49	188	16	0	1	564	233	420	1e-110	323
SRS0902	AT1G65910.1	26.25	160	99	5	67	489	16	173	5e-10	58.2
SRS0903	AT5G01210.1	62.69	201	72	3	29	622	1	200	2e-84	257
SRS0906	AT1G32410.1	69.06	139	41	1	111	521	1	139	4e-56	174
SRS0907	AT1G32930.1	55.56	144	62	3	199	624	1	140	5e-41	143
SRS0908	AT1G74910.1	85.94	192	27	0	50	625	1	192	8e-121	348
SRS0910	AT2G35658.2	39.8	98	59	0	11	304	1	98	2e-14	66.6
SRS0911	AT1G78870.1	98.7	154	1	1	59	517	1	154	2e-107	305
SRS0912	AT5G02040.1	80.52	154	30	0	163	624	1	154	7e-90	262
SRS0913	AT1G13950.1	87.9	157	19	1	6	476	3	158	7e-99	283
SRS0914	AT3G44590.2	61.06	113	44	1	59	397	1	111	6e-24	91.3
SRS0915	AT5G35695.1	35.9	156	87	3	34	462	49	204	3e-26	100
SRS0916	AT2G46210.1	79.71	207	42	0	6	626	225	431	1e-124	359
SRS0917	AT1G21390.1	51.97	127	58	3	209	580	26	151	8e-23	92
SRS0918	AT1G49620.1	37.57	181	106	4	72	593	18	193	1e-11	60.8
SRS0919	AT5G23090.2	84.31	153	22	1	174	626	1	153	4e-70	210
SRS0920	AT3G26300.1	42.03	207	119	2	9	626	210	415	2e-39	140
SRS0921	AT2G25610.1	92.98	171	12	0	43	555	8	178	2e-84	247
SRS0922	AT5G04800.1	86.07	122	17	0	3	368	1	122	2e-70	210
SRS0924	AT1G21660.1	50	214	101	5	3	626	244	448	7e-39	139
SRS0925	AT4G08170.2	87.02	208	27	0	2	625	100	307	4e-99	291
SRS0926	AT3G03900.1	78.95	95	19	1	3	284	112	206	3e-48	156
SRS0928	AT4G01850.1	93.82	178	11	0	94	627	1	178	3e-123	353
SRS0929	AT5G14910.1	73.86	88	23	0	301	564	91	178	3e-38	130
SRS0931	AT1G63610.2	85.23	88	13	1	364	627	73	158	5e-44	149
SRS0932	AT2G25900.1	63.08	195	63	4	20	577	1	195	2e-83	250
SRS0933	AT4G11650.1	62.57	171	62	2	122	628	26	195	7e-84	248
SRS0934	AT4G17150.1	83.22	149	25	0	181	627	9	157	5e-89	270
SRS0935	AT1G57680.1	66.14	189	61	2	3	560	54	241	1e-82	249
SRS0936	AT5G09390.1	53.19	94	43	3	203	481	266	348	6e-09	54.7
SRS0937	AT1G49670.2	75.12	205	51	0	1	615	448	652	3e-106	318
SRS0938	AT4G06536.1	62.9	124	46	1	211	582	3	116	5e-52	165
SRS0939	AT4G13395.1	68.42	57	18	1	71	241	2	55	2e-20	80.5
SRS0940	AT4G17230.1	41.03	117	69	3	260	610	1	100	1e-13	68.6
SRS0941	AT3G57650.1	84.69	209	32	0	2	628	66	274	4e-132	376
SRS0942	AT2G27315.1	43.48	69	39	1	118	324	49	115	6e-14	65.5
SRS0943	AT4G39200.1	90.54	74	7	0	175	396	35	108	9e-41	134
SRS0944	AT5G56170.1	75	104	25	1	9	317	24	127	9e-57	177
SRS0945	AT2G47470.1	81.5	173	32	0	112	630	29	201	2e-106	310
SRS0946	AT3G55580.1	77.24	123	28	1	1	369	223	342	6e-40	142
SRS0947	AT3G61470.1	91.33	173	15	0	112	630	82	254	3e-123	348
SRS0948	AT3G17850.1	66.32	95	31	1	12	293	1194	1288	2e-11	62.8
SRS0949	AT5G62390.1	41.62	185	105	6	55	600	1	151	3e-33	123
SRS0950	AT5G10780.2	84.85	165	25	0	38	532	4	168	5e-104	297
SRS0951	AT4G04320.1	71.77	209	59	1	1	627	219	425	1e-92	280
SRS0952	AT5G61790.1	89.05	210	23	0	1	630	161	370	2e-111	328
SRS0953	AT1G31230.1	83.33	210	35	0	3	632	692	901	1e-117	355
SRS0954	AT5G49400.1	83.45	145	18	3	117	533	1	144	5e-66	204
SRS0955	AT4G15130.1	79.64	167	27	2	1	480	103	268	6e-76	230
SRS0956	AT4G23850.1	78.3	106	23	0	2	319	550	655	2e-54	183
SRS0957	AT5G17290.1	77.78	180	40	0	71	610	2	181	1e-98	289
SRS0958	AT4G25200.1	71.79	78	21	1	404	634	66	143	2e-35	116
SRS0959	AT4G32440.2	36.84	114	71	3	295	633	1	112	5e-17	78.2
SRS0960	AT1G09070.1	46.78	171	81	5	83	565	1	167	2e-41	142
SRS0961	AT5G48230.2	86.36	66	9	0	2	199	313	378	6e-32	119
SRS0962	AT3G52570.1	69.38	209	63	1	11	634	31	239	2e-105	306
SRS0963	AT3G12260.1	71.54	130	37	1	70	459	5	133	3e-63	192
SRS0964	AT1G12220.1	34.91	212	137	8	3	635	595	786	2e-19	85.5
SRS0965	AT1G23180.1	55.07	207	93	1	16	636	559	763	3e-57	193
SRS0966	AT4G39250.1	76.47	68	16	0	60	263	14	81	1e-34	118
SRS0967	AT2G28710.1	55.17	116	45	3	22	348	14	122	5e-32	113
SRS0968	AT2G18510.1	60.87	46	18	2	6	143	208	245	8e-09	54.3
SRS0969	AT3G09630.1	78.72	141	30	0	30	452	7	147	1e-79	215
SRS0970	AT2G32300.1	51.2	125	60	3	44	415	3	122	7e-40	137
SRS0971	AT5G58787.1	83.87	155	25	1	171	635	1	152	1e-80	240
SRS0972	AT1G24020.1	27.4	146	104	3	24	455	10	150	3e-12	62
SRS0973	AT3G22460.1	77.88	104	23	0	3	314	202	305	5e-44	149
SRS0975	AT1G63980.1	52.94	170	57	2	2	442	219	388	4e-28	108
SRS0976	AT3G07660.1	51.39	216	99	8	7	636	632	841	6e-55	187
SRS0979	AT4G19645.1	64.2	162	57	1	154	636	1	162	5e-60	189
SRS0980	AT1G50010.1	98.11	212	4	0	3	638	20	231	2e-137	392
SRS0981	AT5G46330.1	62.8	164	58	3	1	483	1004	1166	8e-56	190
SRS0982	AT3G04790.1	71.5	214	59	2	1	636	2	214	2e-93	274
SRS0983	AT2G25110.1	82.14	168	30	0	1	504	49	216	2e-107	307
SRS0984	AT4G15560.1	81.58	152	28	0	2	457	564	715	1e-80	254
SRS0985	AT5G25180.1	54.22	166	76	0	2	499	325	490	8e-51	171
SRS0986	AT5G64120.1	68.72	179	56	0	105	641	35	213	1e-84	253
SRS0988	AT5G46330.1	56.18	178	76	2	1	528	627	804	1e-55	190
SRS0989	AT5G04920.1	62.63	190	71	3	71	640	88	252	1e-65	208
SRS0990	AT5G53300.1	93.24	148	10	0	61	504	1	148	8e-104	295
SRS0991	AT4G18975.1	70.59	34	10	0	312	211	120	153	2e-08	52.8
SRS0992	AT1G47550.2	85.6	125	18	0	3	377	764	888	7e-67	220
SRS0993	AT3G27850.1	64.21	190	67	3	66	632	1	187	8e-51	162
SRS0994	AT4G35230.1	85.98	107	15	0	2	322	398	504	1e-59	194
SRS0995	AT3G51130.1	85.71	189	27	0	75	641	10	198	2e-124	357
SRS0996	AT1G02130.1	90.76	184	17	0	91	642	1	184	2e-120	339
SRS0997	AT3G24740.1	53.57	84	29	4	2	223	234	312	6e-16	75.1
SRS0998	AT2G46225.2	56.36	55	21	2	303	458	275	329	1e-09	57
SRS0999	AT1G30360.1	65.67	201	69	0	3	605	514	714	2e-88	274
SRS1000	AT5G59240.1	82.65	196	34	1	56	643	1	186	2e-94	274
SRS1002	AT5G38830.1	47.67	172	90	1	18	533	339	509	7e-41	145
SRS1003	AT4G35320.1	54.02	87	39	1	138	395	57	143	2e-32	114
SRS1004	AT2G24300.2	69.17	120	33	3	14	361	482	599	2e-39	142
SRS1005	AT5G63030.1	60.17	118	47	0	139	492	1	118	5e-48	153
SRS1006	AT2G39900.1	82.61	161	27	1	164	643	1	161	7e-101	290
SRS1007	AT5G63320.1	50	232	97	6	2	640	353	579	2e-45	160
SRS1008	AT1G74270.1	93.75	112	7	0	70	405	1	112	6e-75	221
SRS1009	AT5G19140.1	74.16	209	54	0	15	641	1	209	8e-117	332
SRS1010	AT1G54130.1	38.14	118	73	3	287	640	404	504	1e-17	80.5
SRS1011	AT4G21740.1	41.28	109	59	2	136	447	30	138	8e-14	66.2
SRS1012	AT5G63110.1	80.95	210	40	0	16	645	1	210	1e-124	360
SRS1013	AT4G21800.1	82.19	146	24	1	213	644	14	159	8e-79	240
SRS1014	AT4G36050.2	72.31	65	18	0	17	211	522	586	2e-25	103
SRS1015	AT5G20090.1	90.2	102	10	0	46	351	4	105	3e-67	201
SRS1016	AT3G25230.2	85.03	147	22	0	1	441	402	548	2e-82	255
SRS1017	AT1G80160.1	82.05	156	28	0	135	602	1	156	4e-95	274
SRS1018	AT2G27385.1	49.21	126	64	4	1	378	51	164	8e-23	90.5
SRS1019	AT1G34030.1	96.71	152	5	0	56	511	1	152	2e-93	269
SRS1020	AT2G32520.1	85.44	206	30	0	28	645	1	206	2e-123	348
SRS1021	AT1G27290.1	53.62	138	32	2	62	379	5	142	1e-39	132
SRS1022	AT1G51200.1	69.23	65	20	0	175	369	109	173	6e-30	108
SRS1023	AT1G72830.2	32.94	170	109	5	153	647	43	203	2e-18	81.6
SRS1024	AT4G26840.1	90.53	95	9	1	9	293	1	94	4e-56	173
SRS1026	AT5G57580.1	59.26	162	63	3	30	506	477	637	2e-55	186
SRS1027	AT4G27690.1	86.44	59	8	0	60	236	241	299	4e-30	112
SRS1028	AT1G20696.2	74.03	77	20	0	12	242	30	106	4e-37	126
SRS1029	AT5G59950.5	58.43	166	66	2	101	589	1	165	2e-49	161
SRS1030	AT3G23290.2	63.71	124	43	2	283	648	47	167	3e-48	156
SRS1031	AT3G48310.1	40.4	198	117	5	57	647	15	206	7e-33	123
SRS1032	AT3G51280.1	82.54	126	22	0	262	639	168	293	9e-84	216
SRS1033	AT5G41760.1	78.63	131	28	0	2	394	210	340	6e-72	221
SRS1034	AT2G34860.1	97.62	42	1	0	118	243	112	153	4e-26	96.3
SRS1035	AT3G12110.1	95.35	215	10	0	3	647	138	352	1e-136	387
SRS1036	AT4G16720.1	92.64	163	12	0	8	496	42	204	2e-93	271
SRS1037	AT2G20650.1	82.79	215	37	0	3	647	102	316	2e-119	350
SRS1038	AT5G45340.1	83.65	104	17	0	3	314	359	462	2e-59	192
SRS1039	AT5G54690.1	78.38	74	16	0	473	252	1	74	5e-16	75.9
SRS1040	AT3G07310.1	57.87	216	91	4	2	649	164	351	6e-73	225
SRS1041	AT2G46670.1	91.89	37	3	0	538	648	130	166	4e-16	73.2
SRS1042	AT1G42550.1	50.9	222	103	6	2	649	639	831	8e-58	195
SRS1043	AT1G78080.1	44.25	113	60	6	3	332	234	333	4e-13	67
SRS1044	AT5G42970.1	76.32	76	18	0	40	267	278	353	8e-43	110
SRS1045	AT5G57150.4	59.69	191	69	5	102	650	1	184	4e-64	199
SRS1046	AT3G54850.1	83.42	187	30	1	92	649	271	457	6e-104	312
SRS1047	AT4G25910.1	74.73	186	46	2	97	651	34	218	5e-79	236
SRS1048	AT5G09400.1	71.07	159	42	1	3	467	700	858	3e-54	185
SRS1049	AT4G38460.1	72.51	211	46	2	53	649	45	255	1e-106	309
SRS1050	AT5G43960.1	72.44	127	35	0	270	650	1	127	6e-62	199
SRS1051	AT1G10660.2	65.19	135	47	1	217	621	184	316	1e-59	189
SRS1052	AT3G12050.1	82.81	128	22	0	3	386	233	360	2e-77	236
SRS1053	AT3G43810.1	100	142	0	0	15	440	1	142	9e-100	285
SRS1054	AT5G47530.1	67.87	221	67	2	1	651	103	323	3e-107	313
SRS1055	AT3G63490.1	85.38	130	19	0	263	652	104	233	6e-71	219
SRS1056	AT1G49170.1	70.97	124	36	1	2	373	2	124	1e-47	152
SRS1057	AT1G43580.1	65.02	203	69	2	2	604	222	421	3e-89	268
SRS1058	AT3G57870.1	88.12	160	19	0	66	545	1	160	4e-110	312
SRS1059	AT1G77840.1	60.69	145	56	2	3	434	293	436	6e-54	178
SRS1060	AT5G17930.1	73.37	199	53	0	3	599	586	784	3e-104	317
SRS1061	AT3G52110.1	39.56	182	91	5	82	570	129	305	8e-27	105
SRS1063	AT1G64460.1	66	150	51	0	3	452	150	299	9e-69	212
SRS1064	AT2G37410.1	73.26	187	31	3	100	603	1	186	3e-79	237
SRS1065	AT1G80940.1	60.95	105	39	3	345	653	21	124	5e-35	123
SRS1066	AT3G56190.1	74.02	204	53	0	42	653	1	204	1e-111	321
SRS1067	AT5G08330.1	74.58	59	15	0	34	210	32	90	2e-25	99
SRS1068	AT4G14380.1	47.75	111	57	4	12	341	102	200	3e-12	63.2
SRS1069	AT2G46820.1	53.89	167	73	2	72	560	11	174	6e-43	142
SRS1071	AT5G12020.1	70.2	151	43	2	108	554	7	155	3e-54	170
SRS1072	AT5G48230.2	87.1	186	24	0	98	655	2	187	1e-103	305
SRS1073	AT3G52880.2	81.95	205	37	0	3	617	86	290	2e-118	344
SRS1074	AT5G11630.1	72.04	93	26	0	7	285	1	93	3e-32	112
SRS1075	AT4G04610.1	72.97	148	39	1	2	442	318	465	2e-70	221
SRS1076	AT4G29090.1	25.44	114	82	1	385	53	211	324	1e-06	48.1
SRS1077	AT1G61795.1	49.45	91	44	3	139	405	1	90	5e-18	76.6
SRS1078	AT5G55230.2	68.72	179	46	5	3	509	438	616	3e-54	182
SRS1079	AT5G47420.1	76.34	186	43	1	95	649	1	186	2e-101	295
SRS1080	AT1G54690.1	94.81	135	7	0	96	500	8	142	5e-60	184
SRS1081	AT2G43030.1	80	165	33	1	163	657	35	197	2e-80	241
SRS1082	AT5G46410.2	32.28	189	121	7	103	648	1	175	3e-14	70.5
SRS1083	AT5G45590.1	50	176	74	4	60	545	1	172	3e-24	94.4
SRS1084	AT4G17100.2	81.31	214	39	1	16	654	223	436	3e-126	363
SRS1085	AT4G37930.1	82.09	134	23	1	1	399	384	517	3e-70	222
SRS1086	AT1G49970.1	76.22	164	39	2	1	492	227	387	2e-82	250
SRS1087	AT3G26900.1	62.76	145	54	1	6	440	145	280	6e-54	174
SRS1088	AT3G18420.1	69.9	206	62	0	40	657	94	299	2e-91	270
SRS1089	AT4G23810.1	39.86	138	57	4	321	656	5	142	9e-19	82.8
SRS1090	AT2G45820.1	71.53	144	40	1	190	618	47	190	3e-43	143
SRS1091	AT1G53920.1	70.95	148	42	1	189	629	50	197	3e-65	206
SRS1092	AT3G22680.1	60.27	146	58	1	138	575	19	162	1e-65	199
SRS1093	AT1G53750.1	92.08	202	16	0	51	656	1	202	4e-132	378
SRS1094	AT5G59950.5	62.2	127	46	1	1	375	119	245	6e-32	116
SRS1095	AT3G62270.1	81.65	218	40	1	3	656	212	427	6e-115	343
SRS1096	AT1G78430.1	53.18	220	99	4	11	658	108	313	9e-55	177
SRS1097	AT1G47710.1	64.1	195	70	0	73	657	1	195	6e-77	236
SRS1098	AT1G31930.1	59.18	196	76	1	1	576	653	848	9e-71	230
SRS1099	AT5G15740.1	68.29	41	13	0	6	128	459	499	3e-12	65.1
SRS1100	AT5G56610.1	73.46	162	43	0	174	659	32	193	2e-86	254
SRS1101	AT3G15790.1	29.27	205	142	6	4	609	60	236	3e-12	63.9
SRS1102	AT5G20000.1	98.01	151	3	0	5	457	269	419	4e-98	291
SRS1103	AT2G15960.1	39.73	73	38	3	249	449	8	77	4e-10	54.3
SRS1104	AT4G14305.1	82.18	174	31	0	137	658	1	174	3e-110	313
SRS1105	AT1G30760.1	46.4	222	116	3	2	658	263	483	1e-63	206
SRS1106	AT2G02760.1	97.2	143	4	0	232	660	1	143	7e-103	293
SRS1107	AT3G15760.1	41.3	138	75	4	40	435	5	134	2e-14	67.4
SRS1108	AT1G21500.1	48.87	133	66	3	12	404	2	122	1e-23	91.3
SRS1109	AT5G48760.1	87.72	171	21	0	118	630	36	206	3e-102	294
SRS1110	AT5G20350.1	49.64	139	68	3	115	525	488	602	3e-37	119
SRS1111	AT1G76010.1	71.92	146	39	1	121	552	1	146	7e-58	186
SRS1112	AT5G57270.1	69.86	219	64	2	3	653	161	379	2e-117	339
SRS1113	AT4G30780.1	45.61	114	61	2	1	339	487	589	7e-17	78.6
SRS1114	AT4G26410.1	61.83	186	71	1	106	663	37	220	2e-72	221
SRS1115	AT5G14540.1	54.79	146	53	5	2	400	410	545	2e-33	125
SRS1117	AT4G36980.4	73.78	225	54	3	2	661	13	237	5e-89	272
SRS1118	AT2G21770.1	91.46	82	7	0	60	305	1005	1086	2e-47	167
SRS1119	AT4G34600.1	67.74	31	10	0	245	337	53	83	5e-09	51.6
SRS1120	AT4G28910.2	64.84	128	45	1	31	414	301	418	4e-50	168
SRS1121	AT3G52880.2	69.13	230	33	2	41	616	1	230	1e-100	299
SRS1122	AT4G11650.1	79.82	114	23	0	1	342	78	191	4e-69	211
SRS1123	AT1G24020.1	63.09	149	55	0	33	479	1	149	3e-63	193
SRS1124	AT4G11270.1	48.61	72	35	1	27	236	1372	1443	6e-14	70.1
SRS1125	AT5G39840.1	87.78	221	27	0	3	665	368	588	5e-138	404
SRS1126	AT5G47870.1	75.15	165	36	3	167	646	38	199	7e-84	247
SRS1127	AT1G18450.1	76.02	221	53	0	2	664	152	372	1e-112	329
SRS1128	AT3G08505.2	51.63	215	100	4	33	665	4	175	3e-71	219
SRS1129	AT3G17090.1	64.81	108	38	1	343	666	1	106	3e-35	128
SRS1130	AT3G08030.1	80.37	214	42	0	15	656	26	239	2e-124	356
SRS1131	AT2G04570.1	70.79	202	54	1	76	666	3	204	4e-100	294
SRS1133	AT1G58230.1	86.09	115	16	0	2	346	2483	2597	1e-59	201
SRS1134	AT3G18820.1	91.58	190	16	1	2	571	18	206	4e-124	349
SRS1135	AT5G60670.1	89.16	166	18	0	28	525	1	166	2e-105	300
SRS1136	AT3G47700.1	59.18	147	60	0	1	441	649	795	2e-57	193
SRS1137	AT1G29070.1	59.85	132	52	2	145	537	28	156	1e-36	125
SRS1138	AT2G45570.1	55.56	180	80	0	1	540	326	505	2e-71	225
SRS1139	AT2G26490.1	73.21	209	54	2	3	623	213	420	3e-105	311
SRS1141	AT5G17310.2	80.31	193	38	0	88	666	7	199	5e-94	282
SRS1142	AT4G18100.1	86.47	133	18	0	40	438	1	133	3e-72	215
SRS1143	AT5G60710.1	69.31	101	22	2	5	280	606	704	5e-35	130
SRS1144	AT5G16110.1	58.47	183	62	5	83	589	66	244	5e-42	142
SRS1146	AT4G02630.1	67.22	180	48	1	2	508	304	483	2e-69	220
SRS1147	AT2G13650.1	89.74	78	8	0	1	234	256	333	7e-40	139
SRS1148	AT5G20900.1	60.42	48	18	1	62	202	124	171	1e-11	61.2
SRS1149	AT2G37060.1	75.98	179	36	5	48	563	1	173	4e-73	219
SRS1150	AT1G45130.1	70.71	140	41	1	3	422	597	731	2e-68	223
SRS1151	AT1G04170.1	91.48	223	19	0	2	670	68	290	1e-149	424
SRS1152	AT1G04750.1	83.82	68	11	0	6	209	77	144	1e-52	123
SRS1153	AT5G06480.1	72.44	127	35	0	163	543	26	152	1e-60	187
SRS1155	AT4G13010.1	63.45	238	50	2	70	672	1	238	9e-100	292
SRS1156	AT5G45290.2	75.44	114	26	3	1	336	429	540	1e-51	174
SRS1157	AT3G63120.1	58.28	151	60	3	663	220	71	221	4e-56	177
SRS1158	AT1G71060.1	70.45	176	52	0	126	653	64	239	7e-73	229
SRS1159	AT1G23740.1	68.35	218	66	4	23	667	9	219	3e-67	211
SRS1160	AT3G46050.1	31.54	130	86	3	199	579	90	210	6e-09	55.1
SRS1161	AT3G25800.1	93.75	224	14	0	1	672	268	491	2e-147	422
SRS1162	AT3G03150.1	55.17	116	51	4	85	429	12	120	1e-35	122
SRS1163	AT3G26690.1	62.12	66	23	1	480	671	1	66	4e-19	81.6
SRS1164	AT3G61130.1	83.83	167	27	0	2	502	507	673	3e-108	325
SRS1165	AT5G18900.1	74.58	59	15	0	353	177	201	259	5e-24	96.7
SRS1166	AT3G47040.2	69.17	120	37	0	7	366	523	642	3e-56	188
SRS1167	AT2G41410.1	50.23	221	105	5	13	660	7	207	5e-59	185
SRS1168	AT1G61065.1	65.61	157	52	3	3	467	26	180	6e-46	150
SRS1169	AT3G10300.3	75.31	162	35	2	201	671	118	279	2e-72	223
SRS1171	AT1G33140.1	84.54	194	30	0	1	582	1	194	3e-117	332
SRS1172	AT4G17500.1	61.76	204	61	6	113	673	7	206	1e-64	201
SRS1173	AT2G43710.2	71.62	148	42	0	1	444	254	401	3e-75	232
SRS1174	AT5G38650.1	76.3	135	30	1	63	461	7	141	1e-72	217
SRS1176	AT5G50380.1	83.1	71	12	0	2	214	613	683	5e-32	122
SRS1177	AT3G23400.1	80.49	123	24	0	306	674	99	221	6e-67	207
SRS1178	AT2G01070.1	70.98	224	65	0	1	672	138	361	5e-109	322
SRS1179	AT1G71340.1	66.67	192	60	1	110	673	52	243	5e-87	260
SRS1180	AT4G33920.1	76.04	192	45	1	99	671	8	199	1e-91	273
SRS1181	AT3G09300.1	79.65	172	35	1	3	518	288	457	9e-99	294
SRS1182	AT1G01090.1	93.55	124	8	0	304	675	76	199	3e-78	241
SRS1183	AT5G32440.3	63.41	164	60	2	3	494	107	265	2e-69	213
SRS1184	AT5G54510.1	89.33	225	24	0	1	675	373	597	4e-142	410
SRS1185	AT1G49570.1	65.97	238	67	3	4	675	1	234	8e-106	308
SRS1186	AT5G53300.1	97.3	37	1	0	4	114	72	108	1e-17	76.3
SRS1187	AT3G55260.1	65.24	210	71	3	50	673	6	214	7e-85	261
SRS1188	AT1G11840.6	83.51	194	32	0	94	675	43	236	1e-121	347
SRS1189	AT2G06255.1	59.32	118	47	4	215	565	1	109	1e-35	122
SRS1190	AT5G25757.1	86.79	212	27	1	1	633	303	514	1e-128	372
SRS1191	AT3G54770.1	61.2	183	70	2	130	675	1	182	1e-66	206
SRS1192	AT1G09140.1	79.67	182	37	1	41	586	4	184	5e-91	268
SRS1193	AT1G80300.1	88.03	117	11	2	80	421	489	605	4e-48	166
SRS1194	AT2G39050.1	64.29	182	65	1	1	546	143	317	2e-83	251
SRS1195	AT4G31180.1	84.92	126	19	0	3	380	433	558	7e-71	225
SRS1196	AT2G36310.1	78.72	141	30	0	197	619	20	160	1e-73	226
SRS1197	AT2G32070.1	79.19	149	30	1	6	449	124	272	3e-82	246
SRS1198	AT2G02080.1	33.64	220	142	5	30	677	289	474	4e-14	70.5
SRS1199	AT3G03450.1	53.46	159	71	2	206	673	34	191	4e-41	146
SRS1200	AT3G24490.1	47.58	124	65	2	3	374	177	293	5e-25	100
SRS1201	AT5G06200.1	63.69	179	61	2	99	623	4	182	9e-51	163
SRS1202	AT4G03510.1	44.31	167	83	4	177	647	15	175	2e-39	135
SRS1203	AT5G52210.1	83.44	151	25	0	226	678	1	151	3e-88	259
SRS1204	AT1G68760.1	66.42	137	46	0	14	424	5	141	8e-67	202
SRS1206	AT5G05210.1	46.31	244	94	6	58	678	9	246	5e-33	122
SRS1207	AT4G05050.1	99.08	218	2	0	26	679	1	218	2e-150	417
SRS1208	AT1G67480.1	53.33	75	34	2	459	680	9	75	1e-16	77.4
SRS1211	AT1G08970.4	58.33	144	57	4	259	681	1	123	5e-33	119
SRS1212	AT5G03160.1	74.18	213	55	0	43	681	13	225	6e-85	259
SRS1213	AT1G08970.4	63.09	149	55	3	234	680	1	126	4e-42	142
SRS1214	AT1G08110.4	70.87	127	33	1	2	370	101	227	1e-65	202
SRS1215	AT3G54560.1	92.73	110	8	0	151	480	27	136	6e-67	202
SRS1216	AT4G27090.1	90.08	131	13	0	83	475	1	131	2e-77	229
SRS1217	AT4G02020.1	85.94	128	18	0	3	386	729	856	1e-72	236
SRS1218	AT3G53020.1	89.29	112	12	0	40	375	1	112	3e-68	206
SRS1219	AT5G50011.1	79.25	53	11	1	465	623	1	51	3e-22	85.9
SRS1220	AT1G20670.1	42.48	113	54	4	1	306	446	558	9e-14	69.7
SRS1221	AT2G37478.1	76	25	6	0	154	228	19	43	9e-06	41.6
SRS1222	AT4G17486.1	77.85	158	35	0	208	681	28	185	2e-96	280
SRS1223	AT1G08110.4	78.42	190	41	1	11	580	40	228	4e-107	308
SRS1224	AT1G11860.1	92.72	206	15	0	67	684	4	209	4e-125	360
SRS1225	AT1G29850.3	88.68	106	9	1	54	362	1	106	5e-57	177
SRS1226	AT1G20110.1	78.7	169	36	1	2	508	434	601	3e-84	261
SRS1227	AT1G02620.1	89.55	67	7	0	1	201	56	122	1e-39	132
SRS1229	AT3G47950.1	93.16	190	13	0	3	572	771	960	2e-92	290
SRS1230	AT1G08090.1	81.06	227	43	0	1	681	248	474	3e-137	395
SRS1231	AT2G18960.1	89.47	228	24	0	3	686	555	782	4e-121	365
SRS1232	AT5G11950.1	84.18	196	31	1	97	684	1	195	5e-120	340
SRS1233	AT3G24590.1	71.53	137	37	2	282	686	61	193	5e-55	177
SRS1234	AT5G49410.1	80.77	104	20	0	54	365	15	118	5e-61	187
SRS1235	AT1G01550.1	65.09	212	74	0	51	686	1	212	3e-94	279
SRS1236	AT1G05960.2	50	188	88	3	110	655	775	958	1e-40	147
SRS1237	AT1G13900.1	76.06	213	51	1	26	664	314	520	1e-121	359
SRS1238	AT1G72320.1	67.54	228	74	0	3	686	371	598	4e-102	311
SRS1239	AT3G03100.1	77.99	159	35	0	22	498	1	159	8e-97	279
SRS1240	AT3G21480.1	70.37	135	40	0	3	407	896	1030	3e-40	146
SRS1241	AT2G40540.1	82.3	209	37	0	59	685	189	397	1e-121	363
SRS1242	AT5G11420.1	70.35	199	59	1	1	597	168	365	2e-102	301
SRS1243	AT4G24220.1	76.51	166	39	1	189	686	17	181	6e-81	246
SRS1244	AT3G18940.1	66.67	195	65	0	102	686	1	195	1e-94	278
SRS1245	AT1G76010.1	72.13	183	46	1	103	636	1	183	5e-66	207
SRS1246	AT1G78630.1	74.31	218	51	3	49	687	17	232	1e-113	324
SRS1247	AT3G60240.4	55.56	189	73	2	73	606	1472	1655	9e-57	194
SRS1248	AT5G05600.1	76.99	226	52	0	1	678	141	366	4e-127	363
SRS1249	AT5G57660.1	49.5	202	74	8	18	539	166	355	2e-45	154
SRS1250	AT5G37600.1	89.35	216	23	0	42	689	1	216	7e-131	372
SRS1251	AT3G14290.1	95.41	218	10	0	2	655	20	237	1e-149	415
SRS1252	AT2G20260.1	58.04	143	53	2	27	434	2	144	8e-30	108
SRS1253	AT5G21090.1	66.29	178	60	0	156	689	25	202	4e-77	231
SRS1254	AT5G49810.1	47.25	91	47	2	3	272	990	1071	5e-12	64.7
SRS1255	AT2G43770.1	90	220	22	0	29	688	46	265	2e-155	434
SRS1256	AT3G50860.1	83.33	156	26	0	2	469	11	166	5e-92	267
SRS1257	AT3G02160.1	49.75	197	85	2	134	682	13	204	3e-56	183
SRS1258	AT1G15690.1	93.12	160	11	0	1	480	611	770	1e-97	300
SRS1259	AT3G18140.1	90.15	203	20	0	79	687	1	203	6e-139	391
SRS1260	AT3G12580.1	88.14	194	20	2	66	638	457	650	2e-109	328
SRS1261	AT1G53750.1	93.69	206	13	0	66	683	1	206	5e-138	393
SRS1262	AT5G66770.1	74.67	229	58	1	3	689	252	479	2e-107	320
SRS1264	AT5G53300.1	97.3	148	4	0	49	492	1	148	6e-108	306
SRS1265	AT1G11380.1	63.33	180	62	4	90	617	39	216	1e-78	236
SRS1266	AT5G39600.1	81.1	127	24	0	39	419	1	127	3e-71	213
SRS1267	AT5G14040.1	77.39	199	43	2	99	689	2	198	5e-91	272
SRS1268	AT3G17100.1	59.78	179	58	3	197	691	17	195	5e-40	137
SRS1269	AT1G67060.1	74.04	104	27	1	191	502	132	234	1e-44	149
SRS1270	AT1G48100.1	79.38	194	38	2	3	578	283	475	3e-111	327
SRS1271	AT3G04040.1	81.58	76	14	0	113	340	15	90	4e-43	142
SRS1272	AT3G49350.1	87.58	161	20	0	1	483	378	538	9e-96	289
SRS1273	AT2G01690.2	56.08	148	59	5	262	687	549	691	5e-26	105
SRS1274	AT4G38580.1	83.66	153	25	0	201	659	1	153	7e-92	266
SRS1275	AT5G06210.1	69.16	107	31	1	52	366	25	131	9e-47	151
SRS1276	AT4G19040.2	62.05	195	74	2	103	687	463	621	7e-67	218
SRS1277	AT2G04520.1	87.29	118	12	1	84	428	18	135	4e-72	216
SRS1278	AT5G52882.1	76.47	85	20	0	2	256	745	829	5e-36	134
SRS1279	AT5G23740.1	90.57	159	15	0	25	501	1	159	3e-94	272
SRS1280	AT1G30540.1	70.15	134	40	0	289	690	31	164	2e-65	206
SRS1281	AT4G25030.1	69.11	191	59	1	118	690	78	260	2e-74	229
SRS1282	AT3G15730.1	83.89	211	34	0	3	635	600	810	2e-128	381
SRS1283	AT2G37770.2	83.33	222	37	0	27	692	1	222	3e-139	392
SRS1284	AT3G49680.1	55.79	190	79	2	139	693	28	217	8e-68	214
SRS1286	AT1G31940.1	65.58	154	52	3	71	529	1	149	2e-60	187
SRS1288	AT2G38600.1	46.96	181	96	2	3	545	124	251	1e-48	159
SRS1289	AT5G36260.1	63.64	99	36	1	398	694	32	128	2e-35	130
SRS1290	AT1G75270.1	78.87	213	44	1	49	684	1	213	2e-124	351
SRS1291	AT4G19020.1	69.26	231	71	1	2	694	1060	1289	2e-103	325
SRS1292	AT5G13640.1	67.97	231	74	0	2	694	399	629	2e-115	344
SRS1293	AT1G65720.1	48.77	162	56	7	68	472	10	169	1e-30	111
SRS1294	AT4G29810.2	75	184	46	0	3	554	183	366	1e-98	291
SRS1295	AT1G15340.1	64.29	112	40	0	87	422	1	112	4e-42	146
SRS1296	AT5G43750.1	74.23	163	41	1	208	693	47	209	3e-93	272
SRS1297	AT1G22800.1	63.64	154	54	2	239	694	13	166	1e-56	183
SRS1298	AT3G13235.1	81.9	232	41	1	1	693	155	386	8e-130	372
SRS1299	AT1G73350.2	64.29	168	60	3	56	559	1	123	6e-25	97.4
SRS1300	AT1G62740.1	72.99	211	57	1	42	674	1	206	9e-98	295
SRS1301	AT4G33260.1	92.5	200	14	1	6	602	248	447	3e-135	387
SRS1302	AT1G27650.1	94.21	190	11	0	124	693	1	190	8e-129	365
SRS1303	AT5G65810.1	75.55	229	55	1	3	686	30	258	2e-125	355
SRS1304	AT5G41210.1	72.2	205	57	0	65	679	7	211	6e-100	290
SRS1305	AT3G02800.1	68.02	197	63	0	96	686	1	197	2e-99	287
SRS1306	AT1G64950.1	67.55	188	61	1	3	566	327	509	2e-86	265
SRS1307	AT3G25110.1	78.95	171	36	1	186	698	47	213	4e-93	277
SRS1308	AT5G14530.1	81.68	191	35	0	2	574	139	329	2e-112	325
SRS1309	AT4G32410.1	84.29	210	32	1	1	627	871	1080	4e-123	374
SRS1310	AT1G54290.1	92.04	113	9	0	144	482	1	113	1e-72	216
SRS1311	AT2G17420.1	88.27	162	16	1	3	479	217	378	2e-96	286
SRS1312	AT4G02530.1	70.54	112	33	0	359	694	99	210	5e-49	159
SRS1313	AT1G21640.2	94.12	68	4	0	289	86	932	999	1e-36	136
SRS1314	AT1G78290.2	75	180	44	2	3	539	124	299	2e-89	267
SRS1315	AT5G20290.1	80.5	200	33	1	118	699	1	200	5e-92	269
SRS1316	AT4G32140.1	88.36	189	20	1	2	562	206	394	8e-116	336
SRS1317	AT5G15900.1	49.35	231	116	2	2	691	175	404	3e-81	249
SRS1318	AT3G22260.2	79	200	37	1	115	699	36	235	9e-105	302
SRS1319	AT3G62270.1	77.91	163	36	0	153	641	1	163	1e-85	267
SRS1320	AT5G53560.1	68.66	134	40	1	231	626	1	134	2e-51	163
SRS1321	AT2G41410.1	50.45	222	110	4	1	666	7	207	1e-60	189
SRS1322	AT1G75330.1	82.78	151	26	0	246	698	69	219	2e-85	258
SRS1323	AT4G19006.1	80.83	193	37	0	120	698	1	193	2e-111	324
SRS1324	AT1G62280.1	57.07	205	88	2	85	699	12	213	3e-67	211
SRS1326	AT3G19840.1	64.23	123	44	1	3	371	713	834	5e-48	168
SRS1327	AT4G33670.1	83.23	161	27	0	210	692	3	163	1e-91	271
SRS1328	AT1G70840.1	33.76	157	102	1	2	466	13	169	1e-28	105
SRS1329	AT5G48440.1	61.8	233	87	2	2	694	85	317	1e-96	289
SRS1330	AT1G54290.1	92.04	113	9	0	135	473	1	113	1e-72	216
SRS1331	AT3G22550.1	48.2	139	61	4	92	475	131	264	1e-35	127
SRS1332	AT2G02850.1	59.43	106	43	0	121	438	23	128	6e-42	139
SRS1333	AT3G25910.1	42.79	208	112	4	94	696	154	354	2e-38	136
SRS1334	AT5G25100.2	87.92	207	25	0	40	660	335	541	3e-133	389
SRS1335	AT5G62740.1	92.27	220	17	0	42	701	1	220	7e-142	398
SRS1336	AT3G01500.2	74.01	227	59	0	1	681	92	318	1e-120	347
SRS1337	AT3G62420.1	61.19	67	26	0	502	702	22	88	7e-22	87.8
SRS1338	AT1G55690.1	84.39	173	27	0	185	703	1	173	2e-89	276
SRS1339	AT1G16570.2	73.17	123	33	1	336	704	7	128	5e-54	180
SRS1340	AT3G28345.1	80.85	235	44	1	2	703	921	1155	3e-114	353
SRS1341	AT5G17560.1	70.27	111	31	1	149	475	66	176	9e-47	152
SRS1342	AT3G06590.1	63.69	157	50	3	2	451	48	204	3e-46	152
SRS1343	AT3G15660.1	67.26	168	53	3	16	513	1	167	2e-74	223
SRS1344	AT4G01850.1	90.55	127	12	0	1	381	265	391	1e-79	244
SRS1345	AT3G44150.1	72.6	219	60	0	32	688	28	246	3e-112	321
SRS1346	AT2G26340.2	57.48	214	88	3	72	704	37	246	1e-74	227
SRS1347	AT5G08380.1	76.14	176	42	0	2	529	235	410	4e-99	294
SRS1349	AT1G13280.1	66.29	175	57	2	62	580	80	254	1e-79	239
SRS1351	AT1G27950.1	68.18	88	28	1	1	264	48	134	6e-38	130
SRS1352	AT3G05090.1	82.09	67	12	0	137	337	268	334	5e-31	120
SRS1353	AT2G36950.1	62.32	69	26	0	9	215	153	221	1e-21	92
SRS1354	AT1G78300.1	94.96	119	6	0	3	359	131	249	6e-75	227
SRS1355	AT3G11964.1	77.04	196	45	0	2	589	1700	1895	1e-81	265
SRS1356	AT4G08950.1	76.06	188	45	1	3	566	133	314	2e-104	304
SRS1358	AT5G57990.1	39.36	94	57	1	151	432	758	849	1e-12	66.6
SRS1359	AT3G27890.1	70.26	195	58	0	100	684	1	195	6e-100	288
SRS1360	AT1G67360.2	55.56	189	81	1	80	637	13	201	6e-71	216
SRS1361	AT3G52580.1	86.87	99	13	0	57	353	1	99	4e-64	179
SRS1362	AT5G40780.1	84.21	190	30	0	68	637	18	207	2e-115	337
SRS1363	AT2G40610.1	82.79	215	36	2	63	704	10	223	1e-122	348
SRS1364	AT4G33400.1	84.56	149	23	0	1	447	488	636	2e-88	274
SRS1365	AT5G14360.1	68.29	123	39	3	162	530	42	160	7e-49	157
SRS1367	AT4G13940.1	96.59	88	3	0	2	265	351	438	1e-56	179
SRS1368	AT5G42300.1	95.89	73	3	0	56	274	1	73	1e-46	149
SRS1369	AT1G16350.1	61.37	233	83	3	30	707	5	237	9e-95	286
SRS1370	AT3G16370.1	72.2	205	57	1	93	707	10	208	2e-101	298
SRS1371	AT4G25700.1	87.5	128	16	0	2	385	172	299	1e-79	241
SRS1373	AT5G55050.1	46.95	164	84	3	11	493	212	375	9e-45	153
SRS1374	AT4G27480.1	72.96	233	63	0	2	700	177	409	1e-134	385
SRS1375	AT1G55840.1	75.13	189	47	0	142	708	1	189	2e-102	300
SRS1376	AT2G25080.1	79.17	192	40	0	82	657	44	235	1e-110	317
SRS1377	AT5G56600.1	76.81	138	32	0	23	436	31	168	1e-65	201
SRS1378	AT1G09590.1	87.8	164	20	0	41	532	1	164	2e-108	309
SRS1379	AT4G22220.1	76.54	162	36	1	96	575	2	163	8e-84	246
SRS1380	AT4G02080.1	97.7	174	4	0	41	562	20	193	4e-104	299
SRS1381	AT5G65380.1	81.28	235	44	0	5	709	234	468	6e-133	383
SRS1382	AT4G16830.1	48.81	168	77	6	234	710	1	158	9e-19	83.6
SRS1383	AT3G02000.1	64.71	136	37	3	44	418	1	136	1e-49	159
SRS1384	AT5G45390.1	86.05	129	18	0	323	709	67	195	2e-59	189
SRS1385	AT2G35795.1	84.82	112	17	0	144	479	1	112	5e-56	174
SRS1386	AT1G16180.1	89.71	204	21	0	84	695	20	223	2e-125	361
SRS1387	AT4G38130.1	68.54	178	55	2	1	531	314	490	7e-70	222
SRS1388	AT1G76010.1	74.13	143	37	0	201	629	1	143	6e-60	192
SRS1389	AT3G54540.1	89.7	165	17	0	3	497	559	723	1e-97	299
SRS1390	AT1G78680.1	65.96	235	78	4	3	701	2	228	2e-105	308
SRS1392	AT3G55270.1	51.58	221	107	1	3	665	273	473	8e-69	225
SRS1393	AT1G07700.3	77.93	145	31	1	53	484	71	215	5e-77	231
SRS1394	AT4G11280.1	55.98	184	78	1	3	545	312	495	3e-59	194
SRS1396	AT5G23960.1	44.98	229	126	0	8	694	102	330	8e-67	215
SRS1397	AT5G09510.1	92.11	152	12	0	79	534	1	152	5e-98	282
SRS1398	AT4G37260.1	82.05	156	22	2	108	557	2	155	3e-89	266
SRS1399	AT3G54480.1	76.77	99	22	1	3	296	59	157	6e-49	161
SRS1400	AT1G51130.1	48.7	115	59	1	369	713	125	238	1e-44	109
SRS1401	AT3G18190.1	85.65	209	30	0	87	713	4	212	1e-105	315
SRS1402	AT4G35160.1	33.74	243	152	7	6	707	13	246	3e-25	101
SRS1403	AT2G24100.1	36.24	149	75	2	11	397	324	465	2e-18	83.6
SRS1404	AT1G48130.1	43.58	218	114	5	80	706	4	212	7e-57	180
SRS1405	AT4G01400.1	88.94	199	22	0	1	597	912	1110	2e-116	357
SRS1406	AT5G55560.1	81.37	161	30	0	11	493	129	289	6e-96	283
SRS1407	AT5G41950.1	72.83	173	46	1	3	518	385	557	2e-83	258
SRS1408	AT5G20520.1	85.84	219	31	0	57	713	1	219	6e-137	386
SRS1409	AT1G62310.1	40	120	72	2	421	62	745	809	4e-16	77
SRS1410	AT2G28950.1	86.03	229	32	0	28	714	11	239	9e-158	437
SRS1412	AT3G55740.1	65.12	215	75	0	33	677	8	222	1e-89	271
SRS1413	AT5G03530.1	74.12	170	44	0	2	511	40	209	6e-91	266
SRS1414	AT4G11530.1	72.38	105	29	0	384	698	327	431	6e-45	159
SRS1415	AT4G32605.1	66.52	227	74	5	40	714	1	217	3e-86	255
SRS1416	AT2G13360.1	89	209	23	0	88	714	1	209	8e-124	357
SRS1417	AT4G35760.1	55.66	221	98	3	51	713	2	216	3e-62	199
SRS1418	AT1G23750.1	81.25	128	22	1	63	440	1	128	1e-70	212
SRS1419	AT1G72430.1	55.28	123	50	3	66	419	1	118	5e-36	123
SRS1421	AT1G49920.1	30.9	178	115	4	5	514	380	552	1e-17	81.3
SRS1422	AT5G53850.2	69.43	193	59	2	137	715	195	373	6e-89	271
SRS1423	AT5G04830.1	67.23	177	58	1	108	638	1	175	2e-82	243
SRS1424	AT4G35090.1	87.82	238	29	0	5	718	247	484	1e-164	464
SRS1425	AT3G44380.1	71.51	172	49	0	203	718	7	178	1e-72	219
SRS1426	AT2G27285.1	48.06	206	89	6	3	566	113	315	1e-34	125
SRS1427	AT5G16380.1	57.35	136	58	0	85	492	27	162	2e-49	160
SRS1428	AT1G19800.2	85.77	239	34	0	2	718	104	342	2e-145	410
SRS1429	AT4G32000.2	35.64	101	65	2	408	710	45	127	7e-10	58.2
SRS1430	AT1G07020.1	60.53	38	15	0	389	502	100	137	3e-10	56.6
SRS1431	AT3G04780.1	84.39	173	27	0	3	521	4	176	2e-104	299
SRS1432	AT2G25110.1	77.69	121	27	0	357	719	33	153	9e-69	210
SRS1433	AT1G64300.1	59.73	226	89	1	32	703	348	573	4e-92	285
SRS1434	AT1G03600.1	81.31	107	20	0	196	516	68	174	4e-57	179
SRS1435	AT5G57300.1	74.13	201	52	1	116	718	1	200	3e-102	298
SRS1436	AT2G45190.1	59.73	149	50	7	15	431	82	229	4e-49	160
SRS1437	AT5G19330.1	87.87	239	29	0	3	719	392	630	2e-138	404
SRS1438	AT2G31200.1	78.15	119	26	0	1	357	28	146	3e-65	199
SRS1439	AT4G35630.1	88.28	145	17	0	27	461	286	430	3e-87	265
SRS1440	AT2G21110.1	50	166	71	5	77	538	21	186	3e-45	149
SRS1442	AT4G07990.1	60	210	82	4	93	716	1	203	9e-61	190
SRS1443	AT4G20130.1	76.67	240	56	1	1	720	210	448	1e-128	372
SRS1444	AT5G05170.1	92.05	176	14	0	1	528	890	1065	2e-102	319
SRS1445	AT2G28510.1	46.08	217	91	11	134	706	1	210	4e-39	136
SRS1446	AT5G01410.1	92.11	228	18	0	38	721	1	228	2e-148	416
SRS1447	AT2G19940.1	70.95	210	57	4	104	721	1	207	4e-92	276
SRS1448	AT1G34030.1	96.71	152	5	0	55	510	1	152	6e-93	269
SRS1449	AT4G31420.2	64.39	132	46	2	30	422	275	405	2e-51	172
SRS1450	AT1G50575.1	51.4	179	75	6	201	701	1	176	7e-47	157
SRS1451	AT2G25490.1	58.09	241	99	1	6	722	234	474	3e-80	252
SRS1452	AT2G45160.1	63.71	124	45	2	182	553	519	640	3e-55	169
SRS1453	AT2G02560.1	79.78	178	36	0	1	534	1042	1219	1e-72	239
SRS1454	AT2G37330.1	83.68	190	31	0	153	722	11	200	1e-103	301
SRS1455	AT3G55970.1	58.5	147	56	1	298	723	1	147	1e-56	184
SRS1456	AT1G68830.1	77.04	196	45	0	723	136	367	562	2e-97	295
SRS1457	AT1G06410.1	70.62	211	62	0	3	635	641	851	6e-97	301
SRS1458	AT3G60320.1	57.52	226	91	6	55	717	220	434	2e-58	197
SRS1459	AT2G27430.1	49.1	222	111	2	64	723	13	234	7e-51	171
SRS1460	AT2G24765.1	80.56	36	7	1	232	339	36	69	6e-09	53.9
SRS1461	AT3G02870.1	79.91	234	47	0	1	702	2	235	1e-140	394
SRS1462	AT5G54190.1	71.43	231	60	2	49	723	1	231	1e-98	293
SRS1463	AT4G11450.1	49.69	163	79	3	153	632	9	165	3e-38	140
SRS1464	AT4G34950.1	82.11	190	34	0	153	722	327	516	5e-83	258
SRS1465	AT1G16040.1	58.59	198	78	2	8	589	2	197	1e-66	205
SRS1466	AT3G23620.1	72.52	222	61	0	3	668	82	303	1e-107	312
SRS1467	AT4G26300.1	80	195	39	1	4	588	450	642	5e-95	291
SRS1468	AT5G64370.1	92.27	194	15	0	2	583	214	407	1e-136	389
SRS1469	AT3G44150.1	68.09	235	73	1	22	720	1	235	2e-102	296
SRS1470	AT4G31950.1	58.22	213	88	2	2	637	295	506	9e-78	243
SRS1471	AT1G08480.1	65.69	137	47	0	64	474	4	140	2e-66	202
SRS1472	AT5G41080.1	50	148	74	2	174	617	1	105	1e-29	113
SRS1473	AT4G32330.1	49.25	67	34	0	2	202	218	284	2e-13	68.6
SRS1474	AT1G72160.1	77.5	240	54	0	5	724	219	458	3e-135	389
SRS1475	AT1G14740.1	50.23	221	109	4	2	661	549	731	3e-56	190
SRS1476	AT3G56060.1	62.5	192	72	0	150	725	23	214	1e-80	252
SRS1477	AT5G53460.1	73.73	118	30	2	2	352	2097	2206	7e-46	163
SRS1478	AT4G21192.1	47.95	73	37	2	352	567	36	79	1e-12	55.5
SRS1479	AT2G31560.1	71.01	138	31	4	4	390	68	202	5e-62	192
SRS1480	AT5G66680.1	81.2	234	44	0	6	707	190	423	1e-140	401
SRS1481	AT2G44900.1	61.19	134	52	0	8	409	796	929	4e-36	135
SRS1483	AT4G31580.1	73.68	114	19	1	95	403	1	114	8e-38	130
SRS1484	AT1G58520.2	75.47	53	12	1	456	611	694	746	9e-17	79
SRS1486	AT3G17980.1	67.88	165	53	0	77	571	13	177	1e-79	236
SRS1487	AT1G03130.1	93.1	145	10	0	217	651	60	204	1e-97	283
SRS1488	AT1G48170.1	75.22	113	28	0	234	572	33	145	7e-56	175
SRS1489	AT3G08720.1	58.33	240	99	4	9	725	7	226	4e-82	253
SRS1490	AT4G17070.1	65.2	204	68	2	124	726	1	204	3e-87	262
SRS1491	AT4G16530.1	51.39	216	79	4	77	646	552	767	7e-58	196
SRS1492	AT1G48850.1	77.57	214	47	1	86	724	3	216	3e-117	341
SRS1493	AT4G19400.1	65.99	147	49	1	99	536	1	147	3e-67	204
SRS1494	AT3G26760.1	61.82	220	82	2	73	726	1	218	1e-89	266
SRS1495	AT5G23740.1	91.19	159	14	0	59	535	1	159	7e-96	277
SRS1496	AT1G04510.1	73.22	239	63	2	2	715	271	505	3e-114	337
SRS1497	AT5G48580.1	81.75	126	23	0	112	489	28	153	1e-73	221
SRS1498	AT3G54540.1	81.48	243	44	1	1	726	340	582	9e-125	370
SRS1499	AT2G19760.1	79.39	131	27	0	75	467	1	131	9e-64	194
SRS1500	AT1G11655.1	57.78	45	17	1	31	159	1	45	2e-09	53.9
SRS1501	AT1G75490.1	49.3	213	102	7	48	668	17	205	8e-57	179
SRS1502	AT4G01470.1	78.65	192	41	0	728	153	61	252	3e-89	264
SRS1503	AT2G36630.1	72.46	207	57	1	93	713	9	208	4e-91	275
SRS1504	AT1G12060.1	34.06	138	89	1	211	618	34	171	2e-22	91.3
SRS1505	AT1G61660.1	45.78	83	35	4	508	726	202	284	7e-10	58.2
SRS1506	AT2G27230.1	70.53	207	61	2	1	621	451	649	5e-95	291
SRS1507	AT3G56200.1	65.66	198	68	0	132	725	30	227	9e-73	228
SRS1508	AT2G21190.1	86.8	197	26	0	139	729	2	198	4e-112	322
SRS1509	AT5G40170.1	45.75	247	130	4	1	729	430	670	3e-51	177
SRS1510	AT4G02090.1	49.33	75	29	2	142	339	17	91	3e-12	63.5
SRS1511	AT5G66460.1	72.81	228	62	0	3	686	184	411	1e-119	347
SRS1512	AT5G39740.1	80.08	236	47	0	22	729	1	236	6e-140	394
SRS1513	AT5G53300.1	96.62	148	5	0	67	510	1	148	2e-106	303
SRS1514	AT4G12230.1	85.9	227	32	0	50	730	1	227	1e-144	409
SRS1515	AT3G55440.1	85.83	240	34	0	12	731	1	240	4e-136	382
SRS1516	AT2G21110.1	53.61	166	69	3	117	590	21	186	5e-56	177
SRS1517	AT2G44090.1	63.41	123	42	2	3	362	457	579	1e-32	124
SRS1518	AT4G16660.1	72.61	230	62	1	1	687	347	576	5e-111	338
SRS1520	AT5G22250.1	61.46	192	72	2	161	730	10	197	6e-76	231
SRS1522	AT2G36930.1	75.86	116	28	0	46	393	2	117	5e-62	192
SRS1523	AT3G06670.2	58.43	255	95	3	1	732	534	786	1e-63	212
SRS1524	AT1G75290.1	43.91	230	127	2	49	732	7	234	3e-57	184
SRS1525	AT3G06670.2	53.3	197	84	6	2	568	704	886	7e-36	134
SRS1526	AT5G64420.1	61.87	257	84	2	3	731	558	814	4e-89	286
SRS1527	AT4G31810.1	72.65	234	63	1	34	732	1	234	6e-120	347
SRS1528	AT2G23910.1	51.81	193	85	3	5	559	106	298	7e-63	198
SRS1529	AT3G55290.1	64.98	237	83	2	21	731	12	240	6e-107	310
SRS1530	AT1G11890.1	93.36	211	14	0	100	732	1	211	2e-142	397
SRS1531	AT1G32520.1	79.53	215	41	4	38	673	26	239	1e-124	353
SRS1532	AT1G21065.1	72.97	185	47	3	2	547	34	217	2e-93	273
SRS1533	AT3G42170.1	36.79	106	67	0	218	535	569	674	7e-19	85.1
SRS1534	AT2G39290.1	61.74	149	57	1	286	732	64	199	2e-55	179
SRS1535	AT1G16880.1	84.04	188	30	0	3	566	103	290	1e-111	322
SRS1536	AT2G24390.1	64.63	147	51	1	34	471	5	151	9e-65	198
SRS1537	AT2G47140.1	54.39	239	109	2	18	734	1	237	9e-82	245
SRS1538	AT3G47340.1	88.26	213	25	0	94	732	1	213	3e-142	410
SRS1539	AT3G58610.1	34.21	190	112	4	202	732	92	281	3e-23	97.8
SRS1540	AT4G15470.1	75.33	227	51	2	68	733	5	231	7e-100	291
SRS1541	AT1G34030.1	96.71	152	5	0	66	521	1	152	7e-93	269
SRS1542	AT3G21670.1	68.83	247	74	1	2	733	239	485	3e-107	321
SRS1543	AT1G52140.1	47.44	215	100	8	78	683	3	203	2e-50	163
SRS1544	AT4G14430.1	53.42	234	107	3	701	6	1	233	1e-72	221
SRS1547	AT2G24765.1	93.41	182	12	0	30	575	1	182	1e-125	353
SRS1548	AT1G68730.1	56.1	123	45	3	87	428	38	160	2e-36	126
SRS1549	AT4G32940.1	81.94	216	38	1	89	733	33	248	3e-131	379
SRS1550	AT4G33985.1	62.04	137	50	2	126	530	17	153	3e-50	161
SRS1551	AT3G52120.1	81.69	71	13	0	350	562	373	443	5e-35	129
SRS1552	AT1G55000.1	69.61	204	59	1	131	733	2	205	9e-100	289
SRS1553	AT5G09360.1	40.09	227	122	4	97	735	22	248	3e-53	180
SRS1554	AT5G14220.1	67.65	238	76	2	23	733	5	241	8e-109	322
SRS1556	AT2G30050.1	85.59	236	33	1	30	734	1	236	2e-154	431
SRS1557	AT2G40290.1	78.15	151	33	0	2	454	194	344	3e-67	211
SRS1558	AT1G19300.1	65.75	254	78	1	2	736	8	261	3e-113	328
SRS1559	AT2G23810.1	66.96	227	74	1	57	734	3	229	2e-98	288
SRS1560	AT4G26140.1	86.21	174	24	0	213	734	27	200	1e-109	331
SRS1561	AT3G62730.1	43.75	144	72	2	32	436	151	294	3e-26	103
SRS1562	AT5G09960.1	61	100	29	3	613	344	3	102	1e-33	117
SRS1563	AT5G49540.1	74.76	103	26	0	121	429	12	114	2e-55	173
SRS1564	AT2G43790.1	63.64	209	75	2	106	729	53	260	2e-83	254
SRS1565	AT1G29700.1	76.73	245	57	0	2	736	85	329	1e-142	403
SRS1566	AT3G53090.1	79.67	241	49	0	14	736	720	960	4e-129	392
SRS1567	AT3G28180.1	77.86	262	41	3	3	737	399	654	1e-111	335
SRS1568	AT3G23600.1	65.81	234	79	1	39	737	1	234	5e-109	313
SRS1569	AT1G07750.1	75.77	227	55	0	55	735	1	227	6e-129	368
SRS1570	AT5G19820.1	82.04	245	44	0	2	736	596	840	2e-119	365
SRS1571	AT3G47340.1	79.55	176	35	1	3	527	401	576	3e-97	295
SRS1572	AT1G25375.1	69.31	101	31	0	3	305	372	472	2e-42	150
SRS1573	AT2G20420.1	92.2	205	16	0	3	617	200	404	2e-129	372
SRS1574	AT2G30440.1	67.81	233	68	5	4	681	115	340	5e-105	307
SRS1575	AT3G25570.1	76.15	239	53	2	9	713	26	264	7e-115	332
SRS1577	AT3G62160.1	58.3	247	102	2	1	738	36	281	2e-97	291
SRS1578	AT2G19520.1	84.98	253	30	3	3	737	157	406	4e-156	443
SRS1579	AT5G35980.1	89.09	55	6	0	291	455	287	341	1e-24	102
SRS1580	AT3G61110.1	94.19	86	5	0	85	342	1	86	7e-49	155
SRS1581	AT1G24100.1	48.79	207	104	2	125	739	9	215	4e-62	201
SRS1582	AT2G19480.1	82.91	234	40	0	3	704	67	300	2e-120	347
SRS1583	AT1G06680.1	70.9	244	71	3	6	737	1	236	2e-117	335
SRS1584	AT4G36810.1	73.93	234	57	3	50	739	57	286	4e-107	313
SRS1587	AT3G60820.1	84.23	222	35	0	75	740	1	222	8e-139	388
SRS1588	AT1G53130.1	65.26	95	33	1	227	511	75	168	5e-47	153
SRS1589	AT1G04635.1	62.58	155	57	2	278	739	1	151	7e-67	203
SRS1590	AT5G40580.1	87.27	220	28	0	81	740	1	220	7e-143	400
SRS1592	AT3G24160.1	48.31	207	106	4	121	738	18	219	3e-56	183
SRS1593	AT1G19990.1	40.36	223	129	7	83	739	3	197	4e-26	102
SRS1594	AT5G59840.1	94.12	187	11	0	178	738	15	201	1e-105	304
SRS1595	AT2G24550.1	68.09	94	26	3	285	554	100	192	6e-33	119
SRS1597	AT5G54680.1	64.41	222	74	4	90	740	1	213	3e-59	187
SRS1598	AT4G06599.1	86.48	244	33	0	7	738	87	330	6e-157	439
SRS1599	AT5G13450.1	55.13	234	105	1	41	742	4	231	1e-69	213
SRS1600	AT2G32980.1	88.46	208	24	0	118	741	1	208	3e-131	372
SRS1601	AT2G20990.3	75	176	44	0	214	741	1	176	6e-96	291
SRS1602	AT4G37510.1	89.22	102	11	0	1	306	333	434	4e-105	203
SRS1603	AT4G17610.1	59.84	254	76	3	59	742	1256	1509	3e-61	207
SRS1604	AT2G37195.1	57.95	88	37	1	239	502	44	130	3e-30	97.4
SRS1605	AT5G11060.1	74.09	193	47	2	171	740	114	303	1e-83	254
SRS1606	AT4G02060.1	90.65	246	23	0	3	740	444	689	6e-140	409
SRS1607	AT3G57520.1	87.85	247	30	0	1	741	323	569	3e-153	444
SRS1608	AT2G46700.1	74.17	151	39	0	2	454	443	593	6e-71	227
SRS1609	AT5G15400.1	74.32	183	47	0	2	550	856	1038	1e-81	263
SRS1610	AT1G27730.1	47.79	249	120	9	3	719	6	227	1e-49	162
SRS1611	AT1G27620.1	71.84	174	49	0	1	522	227	400	2e-87	266
SRS1612	AT1G77580.2	47.94	194	100	3	1	579	592	779	2e-40	147
SRS1613	AT1G24180.1	83.98	206	33	0	127	744	26	231	6e-129	370
SRS1614	AT4G29480.1	85.25	122	18	0	127	492	1	122	1e-74	222
SRS1615	AT3G20770.1	39.62	106	38	7	66	305	525	628	1e-09	57.8
SRS1616	AT1G75230.2	86.36	110	15	0	3	332	222	331	4e-65	207
SRS1617	AT5G63310.1	72.09	215	58	3	97	735	20	231	1e-94	277
SRS1618	AT1G18270.3	75	228	57	1	2	685	1022	1248	1e-110	346
SRS1619	AT1G19910.1	99.39	165	1	0	19	513	1	165	9e-74	221
SRS1620	AT2G21130.1	83.72	172	28	0	43	558	1	172	5e-97	281
SRS1621	AT5G23860.1	92.34	222	17	0	53	718	1	222	1e-140	402
SRS1622	AT3G21510.1	75.32	154	38	0	62	523	1	154	6e-71	214
SRS1623	AT5G42090.1	73.31	251	64	2	2	745	35	285	1e-131	378
SRS1624	AT1G30620.1	77.83	203	45	0	137	745	1	203	3e-111	326
SRS1625	AT1G17270.1	84.91	159	24	0	1	477	406	564	5e-95	289
SRS1626	AT5G36110.1	60.45	220	84	1	96	746	24	243	3e-93	281
SRS1627	AT5G60920.1	79.68	251	48	1	3	746	142	392	8e-156	440
SRS1628	AT3G09630.1	84.36	243	38	0	2	730	164	406	2e-139	397
SRS1629	AT4G16790.1	38.18	165	84	5	96	536	1	153	5e-20	88.2
SRS1631	AT5G07290.1	73.49	166	44	1	18	515	724	886	7e-77	249
SRS1632	AT2G20515.1	63.64	121	42	2	153	509	34	154	1e-47	154
SRS1633	AT3G53420.1	86.07	244	34	0	16	747	10	253	6e-157	437
SRS1634	AT3G12180.1	55.86	145	63	1	1	432	2	146	2e-49	159
SRS1635	AT3G56050.1	66.81	238	77	1	5	712	178	415	9e-110	325
SRS1636	AT1G01120.1	76.34	224	53	0	1	672	303	526	3e-127	370
SRS1637	AT3G55330.1	71.74	184	52	0	161	712	45	228	2e-96	281
SRS1638	AT2G02970.1	54.81	135	54	2	72	455	420	554	4e-41	147
SRS1640	AT3G14830.1	51.56	64	31	1	404	595	424	476	3e-14	71.6
SRS1641	AT2G38560.1	76.42	123	29	0	1	369	256	378	5e-67	211
SRS1643	AT2G45290.1	83.94	249	40	0	3	749	297	545	2e-135	398
SRS1644	AT1G70370.1	59.38	160	65	0	218	697	34	193	5e-63	207
SRS1645	AT1G35720.1	75	236	58	1	44	748	1	236	5e-121	347
SRS1646	AT2G31180.1	57.85	223	83	5	42	677	1	195	3e-81	243
SRS1647	AT1G07670.1	90.21	235	23	0	3	707	789	1023	4e-149	442
SRS1648	AT2G41540.1	80.37	219	43	0	93	749	11	229	5e-124	360
SRS1649	AT5G18640.1	70.39	233	66	3	2	691	111	343	5e-117	338
SRS1650	AT3G10740.1	79.44	248	51	0	4	747	193	440	7e-153	441
SRS1651	AT5G20350.1	28.69	122	83	3	392	745	69	187	8e-08	52.4
SRS1652	AT3G11810.1	45.7	221	107	4	2	625	123	343	5e-40	140
SRS1653	AT5G25770.3	69.33	238	73	1	33	746	66	301	4e-112	328
SRS1655	AT2G37110.1	73.54	189	50	0	182	748	51	239	1e-111	320
SRS1656	AT5G25450.1	83.61	122	20	0	100	465	1	122	8e-55	172
SRS1657	AT3G13750.1	83.45	145	24	0	2	436	696	840	2e-86	273
SRS1658	AT3G53120.1	73.74	179	47	0	39	575	39	217	4e-89	262
SRS1659	AT3G02540.1	55.48	283	91	3	5	748	5	284	1e-76	238
SRS1660	AT4G10720.1	32.49	197	123	5	1	561	160	347	9e-16	75.9
SRS1661	AT4G34450.1	83	247	42	0	2	742	640	886	2e-130	389
SRS1663	AT2G24200.1	82.73	249	43	0	3	749	179	427	8e-140	402
SRS1665	AT1G51760.1	66.31	187	63	1	112	672	5	187	2e-85	260
SRS1666	AT5G02970.1	56.52	207	90	0	3	623	308	514	9e-85	261
SRS1667	AT3G04600.1	87.85	181	22	0	8	550	222	402	7e-113	329
SRS1669	AT1G53280.1	71.31	251	72	0	1	753	101	351	3e-123	357
SRS1670	AT1G09810.1	50.85	236	103	5	83	751	96	330	8e-72	226
SRS1671	AT2G34810.1	62.25	249	92	2	14	754	106	354	2e-92	281
SRS1672	AT4G09720.3	79.26	217	33	2	57	671	1	217	3e-124	351
SRS1673	AT4G31890.1	54.91	224	85	6	129	752	1	220	2e-59	196
SRS1675	AT1G27060.1	61.38	246	95	2	18	755	8	247	2e-99	295
SRS1676	AT2G27290.1	66.08	171	48	2	158	640	27	197	3e-53	171
SRS1678	AT1G17020.1	52.85	246	113	3	25	753	10	254	6e-79	241
SRS1679	AT1G56450.1	84.68	235	36	0	42	746	12	246	2e-150	419
SRS1680	AT5G54600.1	78.06	155	33	1	72	533	20	174	5e-86	254
SRS1681	AT3G01590.2	77.53	178	40	0	216	749	1	178	2e-89	266
SRS1682	AT1G08250.1	91.48	176	15	0	1	528	234	409	3e-102	303
SRS1684	AT5G11170.1	90.67	225	21	1	82	756	1	224	2e-135	387
SRS1685	AT5G54930.1	42.76	145	80	3	327	752	46	181	1e-27	107
SRS1686	AT2G29670.1	55.73	253	111	4	1	756	224	472	1e-58	194
SRS1687	AT2G43020.1	77.34	128	29	0	28	411	363	490	3e-64	207
SRS1688	AT2G04280.1	73.33	255	65	4	1	756	128	379	3e-134	390
SRS1689	AT3G44190.1	68.34	199	63	0	2	598	79	277	6e-94	280
SRS1690	AT1G75710.1	62.5	216	70	4	122	736	30	244	6e-74	232
SRS1691	AT3G63060.1	66.52	233	78	0	5	703	23	255	5e-111	320
SRS1692	AT3G28670.1	60.33	242	95	2	35	757	1	240	1e-93	283
SRS1693	AT5G54770.1	87.65	251	31	0	3	755	90	340	9e-160	446
SRS1694	AT4G22740.1	57.64	144	59	3	66	491	214	346	4e-44	152
SRS1695	AT4G12080.1	41.44	181	77	3	300	755	19	198	4e-21	90.5
SRS1696	AT4G35000.1	77.66	197	44	0	164	754	1	197	1e-110	320
SRS1697	AT3G05070.1	67.67	133	43	1	8	406	1	125	2e-44	146
SRS1698	AT1G23260.1	76.26	139	33	1	731	315	21	158	4e-77	230
SRS1699	AT3G05590.1	85.03	187	28	0	49	609	1	187	2e-104	300
SRS1700	AT5G14780.1	82.8	157	27	0	3	473	228	384	1e-91	275
SRS1701	AT5G66140.1	91.59	226	18	1	33	707	1	226	2e-143	401
SRS1702	AT4G14930.1	56.36	236	99	3	3	698	53	287	1e-91	272
SRS1703	AT3G47420.1	75.4	252	57	3	19	759	143	389	8e-136	392
SRS1705	AT5G39510.1	75.11	221	55	0	60	722	1	221	2e-108	311
SRS1706	AT5G15450.1	86.17	253	35	0	1	759	467	719	1e-135	405
SRS1708	AT2G33220.1	90.91	143	13	0	12	440	1	143	3e-95	275
SRS1709	AT2G46630.1	48.73	158	66	7	205	633	241	394	4e-32	121
SRS1710	AT5G35320.1	41.38	232	98	8	147	728	9	223	4e-35	125
SRS1711	AT1G43170.1	88.58	254	29	0	1	762	60	313	6e-161	451
SRS1712	AT1G60390.1	48.89	225	115	1	84	758	31	252	1e-68	222
SRS1713	AT4G28365.1	58.73	126	52	1	72	449	5	128	7e-49	159
SRS1714	AT5G12010.1	66.22	222	70	1	1	651	267	488	3e-110	326
SRS1715	AT4G01410.1	53.54	198	88	2	28	609	31	227	1e-68	211
SRS1716	AT5G49570.1	68.13	251	77	1	9	752	209	459	5e-115	345
SRS1717	AT4G32600.1	71.52	165	40	4	2	475	287	447	2e-65	210
SRS1718	AT1G03130.1	77.03	209	46	4	66	686	1	204	3e-105	303
SRS1719	AT1G04340.1	61.19	134	50	1	3	398	25	158	2e-50	162
SRS1720	AT2G32720.1	78.2	133	29	0	122	520	1	133	2e-75	225
SRS1722	AT3G02730.1	68.39	155	49	1	286	750	35	174	5e-68	207
SRS1723	AT2G33150.1	81.55	233	43	1	66	764	1	231	3e-114	335
SRS1724	AT3G50830.1	64.04	203	72	1	16	621	1	203	8e-92	269
SRS1725	AT3G27740.1	73.52	219	57	2	112	765	30	246	1e-113	333
SRS1726	AT1G67850.1	80.24	253	50	1	5	763	134	385	1e-162	456
SRS1727	AT2G25620.1	67.57	259	80	1	1	765	63	321	1e-114	333
SRS1728	AT5G15440.1	81.25	160	29	1	42	518	1	160	2e-97	286
SRS1729	AT4G30020.1	73.21	112	29	1	3	335	705	816	4e-45	161
SRS1730	AT1G14900.1	64	75	27	0	126	350	20	94	4e-28	106
SRS1731	AT3G07510.1	85.98	164	23	0	148	639	26	189	5e-57	180
SRS1732	AT4G12290.1	54.94	233	101	4	79	765	25	253	1e-73	238
SRS1733	AT2G25620.1	54.43	158	70	3	299	766	72	224	2e-50	169
SRS1734	AT1G77550.1	78.79	231	49	1	2	694	626	855	1e-130	389
SRS1736	AT1G77480.1	52.48	202	93	4	1	597	260	460	3e-68	217
SRS1737	AT1G77290.1	76.54	81	19	0	511	753	1	81	1e-36	130
SRS1738	AT5G10240.1	76.74	129	30	0	371	757	430	558	2e-64	210
SRS1739	AT4G03280.1	75.76	231	52	4	55	735	1	229	2e-121	345
SRS1740	AT5G25880.1	80.1	206	41	0	3	620	383	588	5e-107	321
SRS1741	AT5G67460.1	40.1	197	114	7	183	761	19	199	3e-31	118
SRS1742	AT4G36760.1	82.08	212	38	0	2	637	431	642	4e-131	384
SRS1743	AT2G20580.1	89.81	206	21	0	1	618	686	891	9e-111	338
SRS1744	AT1G31770.1	86.63	202	27	0	3	608	447	648	1e-98	301
SRS1745	AT1G70980.1	71.31	244	65	3	52	768	3	243	1e-95	291
SRS1746	AT1G19480.1	67.68	99	31	2	474	767	104	201	2e-26	105
SRS1747	AT3G59400.1	71.61	155	44	0	4	468	71	225	6e-77	233
SRS1748	AT5G49980.1	67.86	28	9	0	246	329	174	201	3e-06	47.8
SRS1749	AT5G54400.1	75.82	244	57	2	42	767	1	244	3e-111	322
SRS1750	AT5G19280.2	60.67	150	48	2	4	420	368	517	1e-60	180
SRS1751	AT1G23750.1	79.56	137	26	1	27	431	1	137	4e-75	224
SRS1752	AT1G20100.1	29.35	184	109	5	252	740	77	255	7e-11	60.8
SRS1753	AT2G40140.1	52.7	222	104	3	105	767	1	219	1e-67	219
SRS1755	AT5G27930.1	73.02	215	54	2	138	770	1	215	2e-111	325
SRS1756	AT5G40390.1	87.11	256	33	0	3	770	360	615	5e-171	491
SRS1757	AT4G18570.1	81.74	115	17	1	415	747	351	465	1e-52	180
SRS1758	AT2G47650.2	95.09	163	8	0	768	280	210	372	8e-107	316
SRS1760	AT5G54770.1	84.74	190	29	0	199	768	51	240	1e-115	335
SRS1761	AT3G21110.1	29.2	226	143	8	132	758	107	321	5e-10	58.9
SRS1762	AT1G19330.3	77.88	226	40	6	122	769	1	225	6e-105	304
SRS1763	AT5G65020.1	69.84	252	75	1	10	762	1	252	6e-126	360
SRS1764	AT3G55530.1	64.63	147	52	2	735	295	130	273	2e-55	179
SRS1765	AT4G29040.1	92.59	243	18	1	41	769	1	240	6e-146	415
SRS1766	AT1G78900.1	89.95	199	20	0	173	769	1	199	1e-111	334
SRS1767	AT1G61795.1	70.27	37	11	0	276	386	19	55	8e-13	63.5
SRS1768	AT4G33270.1	71.51	179	50	1	236	769	1	179	2e-84	259
SRS1769	AT2G23740.2	58.38	173	69	1	2	511	1209	1381	7e-64	215
SRS1771	AT1G03950.1	82.94	170	29	0	1	510	41	210	4e-79	237
SRS1772	AT5G17230.3	70.95	210	40	3	204	770	71	280	1e-96	290
SRS1773	AT1G31910.1	81.44	167	31	1	3	503	3	168	6e-89	242
SRS1774	AT1G18080.1	85.22	203	29	1	165	770	2	204	2e-127	363
SRS1775	AT3G63410.1	87.16	257	30	1	7	768	43	299	2e-156	437
SRS1776	AT5G61820.1	56.77	266	105	5	1	768	198	456	2e-104	310
SRS1777	AT4G11740.1	46.5	200	91	2	202	753	347	538	3e-49	170
SRS1778	AT5G64380.1	74.34	113	29	1	432	770	95	202	6e-50	168
SRS1779	AT5G48760.1	89.95	199	20	0	2	598	8	206	3e-123	348
SRS1780	AT2G16990.1	47.69	260	126	4	21	770	1	258	5e-70	222
SRS1781	AT1G08320.1	82.14	224	40	0	3	674	230	453	2e-131	379
SRS1782	AT1G69490.1	67.25	229	66	3	68	727	1	228	1e-110	319
SRS1783	AT4G17150.1	42.78	194	63	4	72	509	261	445	3e-40	135
SRS1784	AT1G08830.1	85.53	152	22	0	50	505	1	152	2e-96	278
SRS1785	AT4G32640.1	72.66	256	70	0	3	770	825	1080	2e-114	352
SRS1786	AT1G78870.1	96.75	154	4	1	55	513	1	154	3e-105	301
SRS1787	AT4G26130.1	36.33	278	135	10	65	772	3	266	8e-38	134
SRS1788	AT3G42170.1	33.47	242	161	1	16	741	328	568	1e-42	153
SRS1789	AT1G62510.1	62.42	149	43	2	47	454	1	149	7e-30	109
SRS1790	AT3G59580.1	64.71	255	89	3	1	762	377	629	1e-92	291
SRS1791	AT3G25800.1	85.96	228	32	0	90	773	1	228	1e-135	394
SRS1792	AT1G80160.1	64.54	141	48	1	96	512	3	143	5e-55	174
SRS1793	AT1G60060.1	39.71	204	112	8	14	592	126	306	4e-36	131
SRS1794	AT1G80600.1	73.95	238	52	2	91	774	36	271	2e-119	348
SRS1795	AT5G07030.1	62.06	253	89	4	37	774	22	274	2e-100	300
SRS1796	AT5G09510.1	92.11	152	12	0	50	505	1	152	7e-85	249
SRS1797	AT5G46550.1	34	150	96	6	157	597	239	368	5e-11	62
SRS1798	AT5G42950.1	49.02	102	52	1	5	310	1620	1714	1e-16	79.3
SRS1799	AT3G26935.1	81.57	255	45	1	1	759	100	354	5e-160	451
SRS1801	AT5G52920.1	90.11	91	9	0	503	775	363	453	3e-46	162
SRS1802	AT3G09870.1	45.98	87	47	0	134	394	27	113	2e-22	89
SRS1803	AT5G11900.1	75.13	197	42	1	31	600	1	197	1e-75	228
SRS1804	AT1G06210.1	64.22	218	73	2	137	775	1	218	6e-87	263
SRS1805	AT3G14130.1	70.8	226	66	1	67	744	5	229	2e-107	315
SRS1806	AT1G18800.1	77.63	228	48	4	101	775	1	224	5e-106	307
SRS1807	AT4G32551.2	57.71	175	71	1	5	520	795	969	3e-65	218
SRS1808	AT2G36950.1	47.51	221	88	3	59	637	1	221	1e-54	180
SRS1809	AT3G22320.1	83.41	205	34	0	61	675	1	205	1e-125	355
SRS1810	AT1G56340.1	84.98	253	38	0	16	774	3	255	2e-168	471
SRS1811	AT1G08360.1	90.28	216	21	0	49	696	1	216	4e-124	351
SRS1812	AT3G16150.1	84.68	235	36	1	70	774	1	234	7e-144	405
SRS1813	AT1G80560.1	73.8	229	59	1	91	774	1	229	2e-119	346
SRS1814	AT4G16070.1	93.33	30	2	0	14	103	607	636	3e-11	62.8
[truncated: 637 more rows]

## Sheet: S7-2 Oryza sativa
Query id	Query id	% identity	alignment length	mismatches	gap openings	q. start	q. end	s. start	s. start	e-value	bit score
CO000138	OS03T0313000-01	75	152	38	1	84	539	22	172	9e-81	239
CO000311	OS07T0605800-01	38.66	269	155	6	12	788	34	292	3e-66	209
CO000275	OS08T0417000-01	32.74	281	185	7	70	900	4	279	1e-42	152
CO000167	OS06T0711800-01	36.82	201	118	6	69	644	2	197	4e-31	114
CO000061	OS08T0179900-01	39.27	219	122	9	248	871	75	275	3e-34	128
CO000620	OS07T0157401-01	36.31	157	97	4	1	462	154	304	6e-14	68.2
CO000578	OS07T0544800-01	61.8	233	87	4	41	733	1	217	2e-59	188
CO000450	OS01T0314800-01	49.37	79	40	1	184	420	9	84	2e-11	58.5
CO000239	OS07T0564600-02	70.35	199	57	1	156	746	4	202	1e-86	264
CO000628	OS03T0701200-01	59.22	206	74	4	4	591	9	213	2e-79	238
CO000369	OS11T0220800-01	87.89	190	23	0	1	570	27	216	1e-121	346
CO000051	OS05T0126200-01	61.39	101	39	0	322	624	92	192	6e-29	108
CO000163	OS05T0295800-01	72.99	174	41	2	81	584	8	181	8e-93	272
CO000382	OS04T0690800-01	88.08	193	23	1	265	843	62	253	2e-91	271
CO000297	OS12T0498800-01	56.19	210	88	4	103	720	4	212	6e-29	111
CO000189	OS02T0744900-01	79.11	426	87	2	126	1397	38	463	0	661
CO000156	OS08T0113000-01	52.24	201	95	1	2	601	116	316	2e-59	190
CO000451	OS04T0670200-01	61.01	454	166	7	58	1386	11	462	0	549
CO000388	OS07T0574800-02	96.96	427	13	0	126	1406	1	427	0	784
CO000105	OS04T0465600-01	25.32	154	109	2	81	524	1	154	9e-10	56.2
CO000064	OS07T0458700-01	39.29	168	102	2	33	536	1	166	8e-26	99.4
CO000389	OS03T0139100-00	98.6	143	2	0	10	438	6	148	3e-100	286
CO000524	OS02T0606200-01	54.23	201	75	3	406	957	3	203	1e-66	211
CO000356	OS06T0561000-01	67.28	272	81	2	41	832	1	261	4e-134	381
CO000201	OS07T0538000-01	47.83	161	84	0	125	607	33	193	5e-57	163
CO000527	OS07T0687200-02	97.99	149	3	0	53	499	1	149	1e-103	294
CO000146	OS07T0608500-01	86.34	161	22	1	1	483	77	233	2e-95	279
CO000120	OS02T0197600-03	69.78	278	78	3	78	893	1	269	8e-129	369
CO000638	OS04T0656100-04	86.83	243	30	1	7	729	329	571	2e-146	426
CO000466	OS10T0163340-01	87.69	130	16	0	1	390	229	358	2e-72	223
CO000040	OS01T0706500-00	74.31	144	36	1	27	455	1	144	2e-63	194
CO000321	OS03T0292800-01	74.68	158	38	1	141	608	25	182	1e-70	217
CO000481	OS12T0557400-02	75.97	154	37	0	247	708	59	212	1e-86	256
CO000231	OS04T0233400-01	84.04	282	41	2	29	862	1	282	2e-170	474
CO000110	OS04T0518000-01	87.35	253	32	0	3	761	92	344	5e-164	461
CO000409	OS04T0179200-01	53.75	253	116	2	75	830	13	264	2e-86	259
CO000221	OS04T0554800-01	66.27	83	27	1	204	449	55	137	2e-19	80.5
CO000292	OS03T0809000-01	34.07	182	106	7	63	566	9	186	2e-19	85.1
CO000308	OS01T0706500-00	76.23	122	28	1	79	441	23	144	4e-62	190
CO000443	OS01T0166500-02	54.17	72	31	3	150	359	8	78	1e-14	71.2
CO000441	OS04T0559700-01	88.58	219	23	2	92	742	10	227	2e-137	389
CO000194	OS07T0180900-01	71.01	138	40	0	3	416	268	405	2e-56	185
CO000395	OS12T0420400-02	80.21	192	38	1	197	772	23	208	3e-89	264
CO000022	OS09T0507800-01	91.32	242	21	0	67	792	1	242	3e-132	377
CO000272	OS05T0169100-01	87.67	219	27	0	47	703	1	219	6e-143	399
CO000005	OS08T0436800-01	91.58	95	8	0	79	363	1	95	3e-57	177
CO000341	OS03T0710800-01	72.44	254	67	3	43	795	5	258	5e-125	359
CO000473	OS08T0117300-01	86.75	151	20	0	72	524	1	151	3e-89	260
CO000566	OS11T0155900-00	100	136	0	0	53	460	1	136	2e-77	228
CO000494	OS04T0601700-02	76.36	110	26	0	69	398	1	110	1e-31	111
CO000136	OS08T0492500-01	37.91	153	83	2	180	602	1	147	2e-28	106
CO000461	OS01T0521400-01	60.74	135	53	1	12	416	307	440	1e-52	175
CO000142	OS08T0128500-00	90.36	83	8	0	80	328	1	83	3e-53	165
CO000565	OS02T0793700-01	61.05	95	37	0	81	365	1	95	1e-38	129
CO000463	OS06T0696400-01	69.07	236	62	1	3	677	56	291	2e-121	350
CO000505	OS02T0121300-01	84.71	170	26	0	46	555	2	171	1e-92	270
CO000445	OS03T0851700-01	67.57	333	96	4	84	1046	22	350	4e-146	420
CO000533	OS05T0230600-02	71.94	310	87	1	9	938	371	679	1e-163	473
CO000455	OS05T0409500-00	25.81	155	107	2	62	502	53	204	2e-21	63.2
CO000209	OS03T0809000-01	39.47	152	78	5	163	576	35	186	6e-24	94.7
CO000003	OS03T0390600-02	100	136	0	0	39	446	1	136	2e-91	266
CO000462	OS01T0894300-01	76.25	240	57	0	92	811	7	246	2e-128	367
CO000544	OS03T0786000-01	66.18	68	22	1	78	278	7	74	6e-13	66.6
CO000433	OS08T0480800-01	81.82	253	44	1	59	811	10	262	9e-144	404
CO000432	OS01T0812800-01	81.63	98	18	0	76	369	12	109	2e-55	172
CO000112	OS02T0735200-03	91.2	341	30	0	144	1166	16	356	0	673
CO000577	OS09T0297100-02	89.19	148	14	1	106	543	1	148	3e-91	266
CO000460	OS05T0493800-01	40	160	94	2	894	1367	13	172	1e-30	123
CO000217	OS02T0125300-02	68.24	233	69	1	74	757	1	233	1e-97	287
CO000626	OS08T0417000-01	27.47	233	165	5	73	759	3	231	4e-29	111
CO000149	OS05T0565000-01	90.45	178	17	0	44	577	1	178	1e-120	341
CO000190	OS03T0726100-02	97.94	340	7	0	1	1020	16	355	0	636
CO000083	OS03T0300400-01	34.38	160	100	3	71	535	6	160	5e-22	89.4
CO000358	OS09T0452700-00	80.45	133	19	1	27	404	1	133	3e-72	215
CO000335	OS03T0353400-02	50	86	40	2	117	365	7	92	9e-23	90.5
CO000406	OS05T0323900-01	72.29	231	64	0	26	718	1	231	3e-125	356
CO000489	OS02T0799300-02	61.45	275	103	1	3	818	68	342	2e-112	330
CO000283	OS10T0478200-01	90.36	332	32	0	70	1065	1	332	0	583
CO000181	OS02T0791500-02	65.82	79	27	0	9	245	144	222	1e-31	114
CO000320	OS03T0760200-01	45.83	312	164	4	4	924	195	502	8e-82	259
CO000434	OS08T0430500-02	81.82	242	44	1	35	760	3	243	3e-139	391
CO000261	OS07T0513000-02	79.08	325	68	0	306	1280	34	358	2e-159	457
CO000387	OS05T0358000-03	49.29	211	92	7	225	812	1	209	5e-49	162
CO000238	OS04T0685300-02	39.07	151	92	1	189	641	38	187	5e-32	118
CO000487	OS05T0567100-02	68.21	346	110	2	152	1189	1	341	7e-160	459
CO000133	OS02T0821800-02	89.44	180	19	0	264	803	7	186	8e-114	331
CO000454	OS09T0419200-02	80.51	195	37	1	82	663	30	224	3e-110	318
CO000220	OS03T0300400-01	33.75	160	101	3	61	525	6	160	5e-22	88.6
CO000140	OS12T0420400-02	76.36	220	51	3	19	675	1	208	2e-93	274
CO000421	OS11T0582000-00	41.1	146	74	3	143	544	36	178	7e-34	123
CO000130	OS03T0109500-00	81.25	96	18	0	2	289	24	119	2e-52	164
CO000427	OS02T0731600-01	69.44	108	29	2	403	714	1	108	8e-47	152
CO000056	OS03T0212200-01	59.4	133	54	0	75	473	1	133	1e-51	165
CO000636	OS08T0424500-01	68.2	412	122	5	374	1582	84	490	0	560
CO000367	OS03T0851100-01	89.95	219	22	0	2	658	145	363	2e-121	355
CO000200	OS02T0629200-02	82.67	277	48	1	42	872	1	275	7e-161	449
CO000050	OS05T0557000-01	96.74	92	3	0	69	344	1	92	1e-61	186
CO000118	OS03T0787300-01	86.63	419	55	2	66	1319	1	417	0	642
CO000377	OS01T0639900-01	57.43	202	86	0	333	938	69	270	2e-77	240
CO000362	OS09T0441100-01	41.5	306	175	3	37	942	219	522	6e-77	246
CO000250	OS04T0602500-02	59.12	274	109	4	2	814	127	396	3e-118	346
CO000195	OS01T0739000-01	72.89	391	106	1	3	1175	107	496	0	541
CO000246	OS05T0595400-02	78.67	211	45	1	115	747	31	239	1e-112	325
CO000608	OS01T0377700-01	52.97	219	98	4	155	796	1	215	1e-64	205
CO000355	OS10T0563600-01	91.26	103	9	0	2	310	161	263	2e-66	204
CO000260	OS04T0450100-02	43.24	111	63	1	3	335	121	226	6e-25	97.4
CO000571	OS03T0341100-01	84.49	187	29	0	62	622	1	187	2e-112	321
CO000058	OS01T0860300-01	92.13	216	17	0	90	737	1	216	6e-126	358
CO000304	OS07T0141400-02	78.97	214	44	2	205	843	31	242	7e-117	336
CO000398	OS01T0149800-01	70.59	34	6	1	185	274	47	80	2e-10	57
CO000084	OS04T0559700-01	87.46	287	36	1	75	935	1	286	0	509
CO000456	OS06T0116600-01	95.61	114	5	0	333	674	14	127	9e-78	233
CO000245	OS02T0714200-01	80.51	277	54	0	1	831	321	597	1e-163	472
CO000219	OS03T0366000-01	72.92	96	26	0	52	339	3	98	1e-44	143
CO000381	OS03T0337800-01	91.71	181	15	0	18	560	1	181	2e-105	304
CO000447	OS12T0274700-02	70	160	48	1	98	577	10	168	1e-78	235
CO000147	OS01T0639900-01	57.14	196	84	0	183	770	75	270	2e-73	228
CO000504	OS03T0405900-01	56.43	241	103	2	103	819	17	257	5e-87	270
CO000328	OS06T0115300-01	79.76	84	17	0	58	309	1	84	6e-36	121
CO000230	OS04T0505200-03	51.94	258	119	7	25	783	79	329	6e-84	258
CO000070	OS02T0751600-02	65.32	173	60	0	166	684	57	229	9e-76	230
CO000351	OS09T0551600-01	66.67	81	27	0	183	425	24	104	3e-35	122
CO000428	OS04T0662600-00	84.13	126	20	0	460	837	154	279	8e-71	223
CO000501	OS09T0503400-02	58.62	174	72	0	1	522	221	394	9e-64	205
CO000117	OS07T0496250-01	41.59	226	128	2	156	821	28	253	1e-60	195
CO000202	OS05T0135700-02	91.34	127	11	0	1	381	270	396	6e-81	246
CO000249	OS07T0622100-01	96.24	186	7	0	75	632	1	186	2e-114	326
CO000446	OS08T0430500-02	78.24	239	52	1	86	802	1	238	2e-131	374
CO000548	OS07T0172500-01	87.04	108	14	0	27	350	1	108	8e-65	196
CO000530	OS09T0507800-01	90.98	244	22	0	60	791	1	244	2e-133	377
CO000390	OS04T0554600-00	70.89	79	23	0	106	342	52	130	9e-36	122
CO000374	OS01T0849600-01	57.14	154	66	0	185	646	7	160	3e-63	196
CO000345	OS12T0507200-01	93.75	160	9	1	46	522	1	160	3e-107	306
CO000493	OS12T0190000-02	75.73	239	53	2	10	711	53	291	3e-126	362
CO000214	OS01T0235900-00	35.66	272	139	9	6	713	1	253	2e-40	143
CO000592	OS04T0683700-01	75.11	221	54	1	2	661	279	499	1e-114	337
CO000467	OS02T0300700-01	90.91	99	9	0	87	383	18	116	3e-63	192
CO000340	OS11T0703900-01	96.75	246	8	0	102	839	1	246	2e-165	473
CO000610	OS01T0149800-01	57.14	49	17	2	141	275	24	71	7e-10	53.5
CO000497	OS04T0570800-02	59.4	298	102	3	15	851	11	308	1e-109	330
CO000193	OS04T0679400-04	58.1	210	85	3	40	660	1	208	1e-84	251
CO000211	OS12T0568800-02	76.68	253	58	1	2	757	22	274	6e-137	393
CO000137	OS03T0798600-01	91.33	150	13	0	68	517	5	154	1e-97	281
CO000536	OS03T0650000-02	56.59	182	77	3	10	549	8	186	8e-63	194
CO000042	OS07T0694700-01	84.27	248	39	0	156	899	3	250	3e-144	407
CO000457	OS11T0671000-01	57.6	125	43	3	34	378	1	125	1e-38	130
CO000119	OS09T0441600-00	35.55	211	132	3	192	812	42	242	3e-36	135
CO000420	OS09T0497400-01	78.31	249	50	2	76	810	1	249	2e-132	375
CO000237	OS03T0576700-01	83.16	196	32	2	55	639	1	195	3e-98	286
CO000148	OS06T0320500-01	82.79	215	37	0	125	769	27	241	3e-138	389
CO000408	OS01T0869800-01	72.93	266	68	4	125	910	1	262	8e-99	291
CO000093	OS03T0807800-01	88.94	199	22	1	146	742	44	241	1e-129	367
CO000546	OS04T0659900-02	72.09	86	24	0	2	259	152	237	1e-35	129
CO000458	OS06T0597200-02	61.9	168	60	2	2	493	177	342	1e-56	184
CO000266	OS01T0312500-01	68.38	291	92	0	6	878	138	428	1e-144	415
CO000519	OS09T0445600-01	49.58	119	47	3	101	418	17	135	1e-26	101
CO000322	OS01T0338000-02	92.75	193	14	0	93	671	1	193	9e-103	302
CO000103	OS10T0483000-01	79.87	154	31	0	86	547	1	154	8e-80	236
CO000281	OS01T0155600-02	90	70	7	0	1	210	84	153	8e-45	154
CO000267	OS09T0492700-01	66.72	592	197	5	10	1785	9	573	0	739
CO000572	OS06T0716700-03	83.09	207	34	1	3	620	369	575	1e-117	350
CO000418	OS04T0631200-02	58.55	275	84	2	3	737	42	316	2e-117	340
CO000082	OS04T0628100-02	99.31	145	1	0	3	437	84	228	7e-95	281
CO000623	OS04T0444600-01	88.84	215	24	0	7	651	211	425	8e-127	369
CO000425	OS02T0657000-01	58.51	94	38	1	123	401	38	131	2e-29	112
CO000049	OS12T0420200-01	84.21	323	49	1	129	1091	30	352	0	567
CO000422	OS03T0310400-01	64.4	250	88	1	17	763	8	257	2e-110	319
CO000411	OS04T0253000-01	64.38	73	26	0	188	406	32	104	4e-27	103
CO000086	OS02T0478700-01	91.86	86	7	0	80	337	1	86	2e-47	149
CO000602	OS02T0628000-00	77.78	126	28	0	3	380	91	216	2e-67	206
CO000478	OS01T0685800-02	97.91	239	5	0	3	719	229	467	2e-164	463
CO000472	OS07T0614500-01	78	200	44	0	82	681	1	200	1e-66	209
CO000269	OS03T0809000-01	33.52	182	107	6	82	585	9	186	5e-22	90.1
CO000397	OS10T0419100-01	65.19	339	115	2	43	1050	4	342	3e-162	461
CO000126	OS09T0258600-01	90.13	152	15	0	60	515	1	152	2e-97	282
CO000186	OS11T0163100-01	98.14	377	7	0	152	1282	1	377	0	747
CO000368	OS08T0117300-01	88.08	151	18	0	94	546	1	151	5e-91	265
CO000004	OS06T0701400-01	71.01	69	20	0	59	265	1	69	7e-21	84
CO000327	OS03T0726100-02	98.33	239	4	0	3	719	37	275	6e-155	435
CO000256	OS08T0116500-01	71.43	112	32	1	54	389	1	110	2e-24	93.2
CO000553	OS01T0822800-01	50	108	50	2	28	339	98	201	7e-29	106
CO000062	OS08T0459300-02	65.09	169	59	0	134	640	32	200	2e-73	224
CO000315	OS08T0117300-01	95.24	84	4	0	2	253	68	151	2e-50	159
CO000512	OS08T0130500-01	84.43	167	26	0	107	607	1	167	1e-98	288
CO000047	OS05T0508500-02	57.41	108	46	0	72	395	11	118	3e-44	144
CO000306	OS11T0660500-01	86.31	168	23	0	83	586	1	168	8e-83	246
CO000503	OS06T0172600-00	98.39	62	1	0	89	274	1	62	6e-29	103
CO000224	OS03T0565200-01	85.14	148	22	0	259	702	75	222	1e-88	264
CO000090	OS04T0457000-01	75.86	261	63	4	56	838	5	252	2e-141	399
CO000496	OS04T0465600-01	23.23	155	112	3	39	482	1	154	1e-11	61.2
CO000276	OS11T0602600-01	92.78	180	13	0	42	581	1	180	8e-119	338
CO000091	OS03T0822200-01	81.53	249	42	1	78	812	1	249	4e-146	415
CO000282	OS10T0567400-03	77.94	68	15	0	1	204	255	322	7e-34	123
CO000228	OS05T0418000-01	90.34	383	37	0	3	1151	46	428	0	721
CO000065	OS07T0605800-01	39.26	163	92	5	65	532	31	190	6e-40	122
CO000026	OS12T0274700-02	67.9	162	52	1	137	622	8	168	6e-77	231
CO000258	OS03T0744800-01	80.45	179	35	0	173	709	32	210	6e-108	311
CO000060	OS07T0544800-01	62.93	232	85	3	1	693	1	217	1e-66	207
CO000550	OS06T0165800-01	81.42	253	43	1	66	812	8	260	1e-150	422
CO000274	OS10T0190000-02	79.67	182	37	0	113	658	2	183	2e-109	314
CO000233	OS03T0332533-01	56.07	107	47	1	189	509	89	193	2e-52	145
CO000554	OS01T0781000-02	67.69	65	20	1	349	540	148	212	3e-24	95.9
CO000394	OS05T0461400-02	95.5	111	5	0	135	467	26	136	1e-54	172
CO000615	OS07T0150200-01	75.83	120	29	0	96	455	15	134	2e-64	194
CO000096	OS03T0266300-03	72.61	157	32	1	120	557	5	161	7e-68	207
CO000177	OS03T0226200-01	76.67	150	34	1	9	455	17	166	1e-78	234
CO000129	OS06T0130900-00	97.73	132	3	0	51	446	29	160	1e-85	252
CO000586	OS09T0532000-01	60.12	163	60	3	351	824	49	210	8e-59	192
CO000063	OS09T0551600-01	65.43	81	28	0	202	444	24	104	1e-34	121
CO000125	OS10T0422000-01	36.02	261	157	8	111	863	145	392	2e-33	126
CO000174	OS09T0482600-02	90.6	298	28	2	22	915	155	450	2e-139	404
CO000517	OS02T0469600-01	69.11	246	70	3	94	813	28	268	1e-118	344
CO000631	OS05T0521300-03	49.31	144	73	0	120	551	1	144	5e-40	136
CO000558	OS11T0660500-01	88.69	168	19	0	70	573	1	168	1e-99	288
CO000444	OS08T0506700-01	56.58	152	62	3	31	474	259	394	1e-32	125
CO000072	OS06T0336200-01	75	216	54	2	71	718	5	218	6e-102	298
CO000440	OS12T0628500-01	91.49	141	12	0	8	430	315	455	3e-91	276
CO000299	OS04T0533300-01	75.2	125	31	0	177	551	80	204	3e-35	125
CO000268	OS11T0671000-01	51.61	124	43	1	39	359	1	124	2e-33	117
CO000164	OS01T0118000-01	80.17	237	43	3	165	863	6	233	6e-128	369
CO000491	OS03T0376100-02	75.5	151	37	1	3	455	57	206	1e-79	239
CO000337	OS01T0157900-01	68.78	189	58	1	176	739	46	234	3e-98	288
CO000459	OS02T0469600-01	63.67	245	79	5	52	756	6	246	7e-96	285
CO000160	OS07T0166800-02	97.06	102	3	0	382	687	51	152	8e-68	208
CO000185	OS01T0179700-01	91.13	203	18	0	198	806	1	203	2e-132	374
CO000580	OS06T0728700-01	81.58	38	7	0	47	160	54	91	8e-16	73.6
CO000569	OS01T0147900-01	83.27	251	42	0	67	819	1	251	6e-133	381
CO000240	OS01T0279100-01	94.09	254	15	0	199	960	60	313	3e-179	501
CO000419	OS10T0525400-01	52.53	217	99	4	29	667	15	228	2e-70	218
CO000622	OS04T0185500-01	77.08	48	11	0	27	170	660	707	2e-23	94.7
CO000576	OS04T0179200-01	53.25	246	114	2	50	784	9	253	1e-82	249
CO000635	OS07T0122400-01	49.04	157	80	2	2	472	196	339	6e-38	132
CO000386	OS05T0489600-03	98.9	181	2	0	222	764	1	181	4e-127	363
CO000027	OS07T0166800-02	96.71	152	5	0	134	589	1	152	2e-107	311
CO000634	OS01T0583100-01	72.37	257	67	3	6	764	140	396	4e-127	372
CO000435	OS03T0315800-01	69.6	227	69	0	173	853	31	257	2e-93	281
CO000310	OS05T0113000-01	56.16	333	138	6	40	1014	13	339	1e-121	358
CO000618	OS08T0424500-01	76.47	221	52	0	20	682	1	221	7e-111	327
CO000184	OS08T0417100-01	31.68	322	215	8	35	985	5	310	1e-50	172
CO000087	OS11T0482000-01	91.21	182	16	0	101	646	7	188	5e-116	330
CO000359	OS06T0192600-01	87.5	32	4	0	230	325	30	61	6e-11	60.5
CO000534	OS03T0638200-02	49.68	314	150	4	201	1118	166	477	9e-86	270
CO000300	OS03T0564600-01	36.45	214	128	3	52	669	28	241	1e-46	155
CO000207	OS12T0133050-00	79.86	278	56	0	142	975	1	278	1e-157	447
CO000490	OS01T0192000-01	37.79	262	130	7	3	689	128	385	7e-42	147
CO000612	OS04T0661600-03	80.42	189	37	1	1	567	223	408	5e-104	308
CO000560	OS12T0502000-01	67.16	67	22	1	205	405	33	98	7e-25	93.6
CO000305	OS01T0179700-01	92.12	203	16	0	141	749	1	203	2e-134	379
CO000488	OS03T0177900-02	96.22	238	9	0	1	714	45	282	6e-167	465
CO000071	OS02T0820800-00	86.59	82	11	0	491	736	76	157	7e-43	146
CO000552	OS09T0478500-01	36.54	156	76	7	361	759	1	148	2e-13	69.7
CO000106	OS02T0217500-01	65.64	259	87	1	114	884	12	270	5e-124	361
CO000053	OS02T0121300-01	83.04	171	29	0	82	594	2	172	6e-92	268
CO000041	OS02T0537700-01	77.96	245	51	2	72	797	14	258	2e-130	375
CO000173	OS10T0371000-01	47.17	159	81	1	44	511	12	170	4e-43	144
CO000485	OS02T0581100-01	38.66	119	59	3	11	325	1	119	3e-08	49.7
CO000477	OS09T0267600-01	82.8	157	25	1	70	534	73	229	2e-58	188
CO000324	OS03T0818400-02	96.48	142	5	0	90	515	1	142	4e-98	281
CO000216	OS03T0390600-02	100	136	0	0	39	446	1	136	6e-92	266
CO000241	OS03T0105600-01	99.63	273	1	0	3	821	125	397	0	527
CO000286	OS01T0823100-01	79.9	199	40	0	254	850	42	240	2e-122	355
CO000113	OS01T0501800-01	81.98	333	58	2	80	1072	1	333	0	533
CO000101	OS01T0951200-01	75.84	356	83	1	378	1436	119	474	1e-166	479
CO000206	OS10T0371000-01	46.58	161	83	1	67	540	12	172	3e-44	146
CO000453	OS07T0506000-02	76.17	193	46	0	121	699	9	201	2e-107	313
CO000077	OS10T0539500-01	100	78	0	0	122	355	22	99	4e-48	153
CO000614	OS05T0367000-01	99.09	110	1	0	86	415	1	110	6e-83	241
CO000169	OS10T0513300-01	25.66	265	173	5	231	953	50	313	5e-11	63.9
CO000055	OS07T0186000-02	58.68	121	50	0	64	426	1	121	6e-49	155
CO000442	OS05T0574400-01	91.04	212	18	1	3	635	129	340	4e-116	340
CO000007	OS07T0694300-01	55.29	293	128	2	141	1010	1	293	2e-112	333
CO000141	OS01T0827300-01	39.26	298	161	6	110	943	25	319	2e-61	207
CO000218	OS04T0402100-01	67.33	202	60	2	3	590	311	512	4e-72	230
CO000360	OS10T0395150-00	66	50	17	0	751	602	338	387	3e-21	64.3
CO000121	OS09T0416800-01	61.64	73	28	0	327	545	16	88	1e-21	89
CO000506	OS08T0460000-01	64.29	182	64	4	92	634	24	201	2e-76	232
CO000557	OS03T0256400-01	83.67	245	40	0	1	735	324	568	7e-144	415
CO000046	OS08T0564800-01	51.82	137	52	2	209	577	8	144	2e-32	126
CO000416	OS10T0329300-03	51.24	201	89	3	232	807	1	201	4e-44	154
CO000531	OS11T0425600-01	74.36	39	10	1	159	275	1	37	4e-11	57
CO000188	OS01T0815800-01	91.07	112	10	0	37	372	1	112	8e-61	188
CO000540	OS01T0765600-01	42.86	147	73	2	159	566	72	218	3e-30	112
CO000289	OS01T0919900-01	75.59	299	71	3	12	902	4	300	2e-159	451
CO000331	OS03T0146100-01	83.67	251	41	1	50	802	1	250	2e-140	396
CO000543	OS06T0199402-00	57.35	68	26	1	115	309	1	68	4e-21	85.5
CO000264	OS09T0442300-01	67.51	237	75	2	75	779	32	268	3e-114	332
CO000596	OS07T0546000-01	87.28	228	29	0	157	840	10	237	7e-148	417
CO000470	OS05T0302700-01	90.34	238	23	0	402	1115	131	368	8e-143	391
CO000313	OS06T0101600-01	57.74	168	70	3	28	528	1	154	2e-43	144
CO000183	OS01T0703400-01	73.67	338	89	0	128	1141	16	353	0	528
CO000410	OS08T0130500-01	83.81	278	45	0	45	878	1	278	2e-169	473
CO000197	OS09T0452700-00	81.2	133	18	1	39	416	1	133	7e-73	217
CO000234	OS11T0242800-01	82.56	281	47	2	100	936	4	283	8e-150	423
CO000352	OS01T0839500-00	94.57	92	5	0	183	458	48	139	1e-55	172
CO000253	OS09T0498500-00	56.79	280	111	4	41	850	133	411	3e-109	327
CO000523	OS09T0570300-02	70.71	280	82	1	26	865	5	283	1e-117	345
CO000590	OS04T0465600-01	29.51	122	80	2	145	492	35	156	6e-13	64.7
CO000010	OS03T0192700-01	94.71	208	11	0	2	625	302	509	1e-135	393
CO000098	OS08T0417100-01	29.6	277	190	6	84	899	6	277	1e-40	147
CO000002	OS01T0720500-01	88.85	269	25	4	29	820	1	265	3e-174	483
CO000225	OS04T0559700-01	89.27	233	23	2	86	778	1	232	7e-139	392
CO000600	OS02T0115900-03	85.29	170	24	1	3	509	276	445	3e-77	238
CO000333	OS03T0765900-01	59.3	86	35	1	192	449	37	118	2e-09	53.9
CO000537	OS03T0772800-02	70.71	99	29	1	18	314	1	98	5e-39	128
CO000023	OS08T0432500-01	65.64	163	51	3	113	586	1	162	2e-70	213
CO000001	OS07T0673600-00	61.64	73	27	1	428	213	21	93	3e-07	49.3
CO000332	OS01T0314800-01	46.84	79	42	1	215	451	9	84	5e-12	59.7
CO000273	OS03T0685500-01	73.96	96	25	1	223	510	45	137	3e-41	137
CO000357	OS09T0494200-02	71.68	279	79	3	200	1036	41	315	5e-152	435
CO000564	OS06T0728000-02	47.58	124	62	2	55	417	38	125	4e-28	105
CO000513	OS02T0131300-01	70.54	241	71	1	33	755	1	240	3e-107	310
CO000109	OS09T0467200-01	49.28	209	105	2	50	673	7	214	2e-67	210
CO000127	OS03T0117100-02	78.95	228	48	0	156	839	1	228	1e-127	366
CO000413	OS10T0563700-01	80.41	148	29	0	37	480	3	150	2e-89	260
CO000532	OS09T0253000-01	62.5	80	26	2	111	338	3	82	1e-27	100
CO000288	OS02T0506600-01	72.73	55	15	0	33	197	45	99	6e-29	103
CO000302	OS04T0233400-01	83.33	282	43	2	75	908	1	282	7e-169	470
CO000172	OS03T0263700-01	61.68	107	36	1	23	328	1	107	1e-30	107
CO000017	OS02T0606800-01	59.52	210	85	0	118	747	42	251	9e-100	292
CO000277	OS01T0839500-00	96.7	91	3	0	210	482	49	139	3e-55	172
CO000031	OS04T0179200-01	52.67	262	123	2	71	853	9	269	1e-90	272
CO000018	OS10T0444700-02	75.26	291	71	1	47	916	147	437	2e-148	427
CO000430	OS03T0766000-01	84.4	218	34	0	61	714	1	218	3e-136	383
CO000334	OS01T0720500-01	89.96	269	23	3	42	836	1	265	7e-177	489
CO000236	OS08T0560900-02	91.89	148	12	0	241	684	56	203	7e-99	287
CO000637	OS03T0411600-00	54.4	125	53	2	141	503	35	159	3e-26	101
CO000251	OS08T0119800-02	69.91	113	29	1	368	691	92	204	7e-31	114
CO000598	OS03T0818400-02	96.48	142	5	0	28	453	1	142	2e-98	281
CO000380	OS11T0707000-02	83.33	420	65	3	114	1358	14	430	0	707
CO000095	OS10T0170200-01	85.12	121	17	1	69	428	9	129	3e-67	204
CO000350	OS04T0401700-03	54.35	184	84	1	61	612	50	207	4e-51	177
CO000449	OS05T0459900-01	81.74	115	17	2	27	359	1	113	1e-58	178
CO000483	OS01T0897300-01	30.26	195	117	10	159	686	46	222	1e-15	75.9
CO000182	OS01T0184100-01	51.75	143	59	2	66	464	1	143	6e-43	143
CO000436	OS10T0516100-02	77.3	163	35	1	55	537	1	163	8e-88	256
CO000135	OS09T0258600-01	89.47	171	18	0	38	550	1	171	2e-98	285
CO000165	OS06T0548100-00	46.61	457	242	4	162	1526	36	480	2e-147	433
CO000439	OS03T0761000-01	47.48	139	66	3	78	473	7	143	2e-34	120
CO000265	OS04T0486600-01	92.43	317	24	0	121	1071	17	333	0	560
CO000073	OS04T0414700-01	64.54	141	47	4	56	469	4	140	3e-56	175
CO000379	OS05T0160300-01	61.61	112	39	1	35	358	6	117	1e-45	145
CO000151	OS06T0708600-01	73.68	114	20	1	249	560	1	114	3e-53	169
CO000555	OS07T0148900-01	71.77	124	35	1	71	442	6	126	1e-43	142
CO000159	OS02T0595900-00	48.1	158	81	2	166	636	2	154	2e-42	143
CO000168	OS01T0633500-00	68.26	167	53	0	263	763	4	170	8e-82	249
CO000604	OS03T0376600-01	53.66	164	76	2	99	590	5	162	6e-44	147
CO000424	OS03T0599800-01	91.98	262	21	0	52	837	8	269	0	522
CO000498	OS05T0295800-01	75	28	7	0	3	86	162	189	3e-07	47
CO000344	OS01T0611100-01	95.93	221	9	0	80	742	1	221	2e-147	416
CO000270	OS02T0629200-02	82.7	289	50	1	54	920	1	288	5e-163	469
CO000588	OS07T0287400-01	40.2	102	58	2	25	321	3	104	2e-13	63.2
CO000244	OS03T0300400-01	32.9	155	104	1	97	561	10	160	3e-20	84.7
CO000619	OS03T0245800-02	33.08	133	80	3	168	539	37	164	4e-15	71.6
CO000252	OS01T0839500-00	94.57	92	5	0	282	557	48	139	3e-54	171
CO000502	OS02T0666200-02	92.21	77	6	0	280	510	212	288	4e-47	157
CO000383	OS11T0602600-01	92.78	180	13	0	57	596	1	180	4e-119	338
CO000068	OS02T0234450-00	30.7	355	219	17	1	984	116	445	7e-34	134
CO000033	OS07T0555200-03	54.49	178	81	0	277	810	374	551	3e-54	184
CO000205	OS08T0435900-03	80.56	252	48	3	43	795	1	244	4e-147	411
CO000366	OS07T0687200-02	99.33	149	1	0	63	509	1	149	4e-103	296
CO000405	OS09T0451400-01	67.93	237	73	2	88	789	5	241	2e-105	308
CO000330	OS08T0460000-01	67.61	176	56	1	62	586	27	202	2e-80	242
CO000616	OS03T0292800-01	73.12	160	41	1	82	555	25	184	7e-82	243
CO000259	OS06T0265000-01	82.59	270	44	1	2	802	298	567	9e-162	466
CO000567	OS02T0608300-01	34.16	202	123	3	2	577	458	658	4e-29	114
CO000298	OS03T0178000-02	98.17	436	8	0	84	1391	1	436	0	870
CO000499	OS04T0679400-04	66.8	256	82	4	6	764	1	254	3e-119	344
CO000296	OS01T0749200-01	83.33	174	29	0	212	733	57	230	3e-104	307
CO000617	OS01T0765600-01	44	150	74	2	210	629	72	218	4e-32	117
CO000585	OS01T0668000-02	81.65	158	29	0	36	509	1	158	3e-96	278
CO000114	OS03T0300400-01	33.33	156	103	2	93	557	6	160	6e-22	89.4
CO000029	OS09T0543400-00	52.63	190	90	0	120	689	66	255	3e-63	203
CO000191	OS10T0378400-01	78.26	207	45	0	3	623	129	335	1e-119	346
CO000271	OS07T0662500-01	72.77	224	59	1	53	718	1	224	2e-83	250
CO000373	OS11T0696200-01	76.83	259	60	0	61	837	1	259	7e-148	421
CO000170	OS02T0784700-00	99.11	112	1	0	3	338	77	188	4e-77	228
CO000176	OS07T0614500-03	86.21	87	12	0	453	713	47	133	2e-46	154
CO000336	OS11T0427800-01	52.78	108	51	1	94	417	11	117	1e-38	129
CO000528	OS05T0208000-03	84.85	264	40	0	97	888	6	269	9e-163	454
CO000099	OS09T0502500-01	58.66	329	128	4	104	1066	8	335	1e-122	358
CO000076	OS02T0750100-00	64.29	98	35	0	481	774	3	100	7e-37	126
CO000153	OS06T0274200-01	81.02	137	26	0	126	536	14	150	2e-76	227
CO000426	OS11T0384789-02	81.89	243	44	0	1	729	29	271	4e-149	416
CO000316	OS03T0240500-02	65.07	292	101	1	78	950	5	296	1e-127	367
CO000535	OS07T0157401-01	67.12	146	46	2	2	433	458	600	4e-55	186
CO000515	OS05T0195200-01	45.05	364	154	6	140	1093	38	401	5e-91	281
CO000204	OS03T0234900-01	60.43	326	126	5	64	1032	12	333	4e-130	377
CO000203	OS08T0290700-01	38.27	371	211	8	59	1117	18	375	6e-75	237
CO000057	OS07T0687200-02	99.33	149	1	0	91	537	1	149	6e-103	296
CO000583	OS12T0189400-01	89.41	85	9	0	310	564	65	149	4e-53	169
CO000471	OS09T0468300-00	33.91	115	63	5	1	306	258	372	6e-06	45.1
CO000584	OS01T0860900-01	37.35	83	51	2	55	300	1	82	4e-06	46.6
CO000522	OS01T0849000-02	58.93	112	46	1	16	351	35	143	3e-43	140
CO000318	OS03T0300400-01	33.33	156	103	2	61	525	6	160	9e-20	83.2
CO000301	OS10T0443000-00	41.48	135	79	2	489	893	14	142	3e-22	92
CO000295	OS02T0133800-01	74.69	241	56	1	95	802	1	241	3e-130	370
CO000593	OS02T0652600-02	64.17	120	43	1	361	720	116	234	4e-29	112
CO000054	OS04T0687100-01	81.86	215	39	1	55	699	1	213	5e-129	366
CO000484	OS07T0176900-02	75.74	202	49	1	137	742	24	223	1e-93	276
CO000575	OS11T0614400-01	59.49	79	31	1	6	239	332	410	1e-21	90.9
CO000423	OS07T0529800-01	89.57	115	10	1	201	539	1	115	7e-61	187
CO000284	OS04T0628100-02	100	220	0	0	35	694	77	296	1e-151	427
CO000035	OS10T0457600-01	78.14	247	54	2	61	801	1	245	2e-109	323
CO000030	OS05T0305100-01	35.05	97	61	2	70	354	450	542	6e-08	53.5
CO000080	OS09T0521400-01	88.03	234	28	0	130	831	5	238	2e-149	431
CO000187	OS09T0507800-01	91.09	258	23	0	57	830	1	258	8e-134	379
CO000594	OS01T0166700-01	50.56	180	89	0	199	738	37	216	2e-63	202
CO000361	OS01T0722800-00	89.57	163	17	0	140	628	6	168	2e-106	306
CO000476	OS02T0770000-02	79.57	230	47	0	97	786	15	244	2e-129	369
CO000006	OS03T0592500-01	87.55	265	33	2	44	838	1	263	1e-172	479
CO000025	OS08T0200300-02	70.25	121	36	1	174	536	11	129	4e-39	132
CO000392	OS07T0694300-01	64.75	295	100	3	103	975	1	294	8e-140	397
CO000097	OS05T0277500-01	75.9	195	47	1	134	718	27	219	1e-93	276
CO000312	OS04T0554500-00	58.33	132	54	2	57	449	1	130	2e-35	122
CO000625	OS04T0556300-01	86.06	165	23	0	109	603	1	165	2e-99	293
CO000290	OS03T0809000-01	35.33	184	107	5	60	575	12	186	1e-22	91.7
CO000474	OS07T0639600-01	74.31	218	56	0	100	753	1	218	3e-120	346
CO000116	OS11T0703900-01	95.4	261	11	1	3	782	389	649	1e-152	440
CO000152	OS12T0570700-01	49.12	57	26	2	124	285	22	78	2e-12	60.5
CO000591	OS02T0122800-02	73.44	192	50	2	57	629	1	188	9e-97	283
CO000343	OS12T0115300-01	55.46	119	53	1	59	415	1	117	2e-41	139
CO000039	OS02T0629200-02	82.63	259	42	1	72	839	1	259	1e-149	420
CO000329	OS09T0502500-01	58.56	333	130	4	21	995	4	335	1e-133	385
CO000507	OS03T0819600-02	63.68	212	74	2	36	662	3	214	2e-88	262
CO000021	OS10T0566700-00	72.38	105	29	0	147	461	36	140	1e-49	157
CO000613	OS06T0152100-01	86.92	130	17	0	28	417	1	130	3e-73	219
CO000015	OS05T0494000-01	60.13	158	55	1	6	455	335	492	2e-62	202
CO000162	OS03T0347900-01	38.8	366	221	6	5	1093	141	501	2e-79	254
CO000403	OS03T0843300-02	74.56	228	58	0	174	857	33	260	1e-125	360
CO000568	OS09T0482600-01	89.67	397	40	1	20	1207	3	399	0	647
CO000089	OS07T0412100-01	67.35	245	74	4	223	939	37	277	4e-99	304
CO000317	OS06T0167600-01	84.4	250	38	1	36	782	1	250	7e-143	402
CO000605	OS01T0180800-03	62.72	228	82	3	1	675	56	273	5e-85	258
CO000254	OS03T0300600-03	63.49	126	42	3	206	571	12	134	6e-50	162
CO000255	OS01T0905800-03	82.17	286	51	0	70	927	1	286	2e-167	469
CO000429	OS09T0359800-01	72.31	242	67	2	154	879	21	253	6e-122	354
CO000570	OS06T0647100-01	67.83	115	23	3	156	458	32	146	7e-40	133
CO000589	OS08T0505900-01	57.31	342	142	3	48	1061	20	361	3e-135	390
CO000104	OS03T0248600-02	88.5	400	46	0	24	1223	1	400	0	709
CO000059	OS08T0117400-02	80.82	146	28	0	47	484	3	148	2e-84	247
CO000468	OS08T0359500-01	79	100	21	0	51	350	1	100	4e-51	166
CO000243	OS09T0507800-01	92.12	241	19	0	118	840	18	258	1e-122	353
CO000627	OS06T0708500-02	90	180	18	0	103	642	35	214	3e-104	303
CO000079	OS01T0918300-01	88.54	96	9	1	9	290	1	96	3e-55	170
CO000144	OS04T0382300-02	63.68	424	140	4	80	1309	4	425	3e-180	513
CO000213	OS03T0121300-01	46.88	320	162	2	28	963	1	320	7e-98	293
CO000549	OS03T0598800-02	88.73	204	23	0	41	652	1	204	2e-119	340
CO000102	OS11T0557000-01	51.19	84	28	3	59	271	11	94	1e-11	58.2
CO000371	OS07T0458500-00	37.9	124	77	1	131	502	28	150	6e-21	87
CO000414	OS02T0612900-01	61.9	84	31	1	9	257	112	195	4e-33	116
CO000171	OS05T0361700-01	39.74	234	139	6	123	818	1	189	3e-27	106
CO000482	OS03T0401300-02	76.89	251	58	0	27	779	9	259	2e-145	409
CO000511	OS01T0384800-01	53.7	54	24	1	451	609	64	117	1e-08	51.6
CO000542	OS02T0742000-02	46.3	54	24	2	6	152	387	440	7e-07	48.1
CO000013	OS03T0300400-01	35.26	156	100	2	87	551	6	160	5e-21	89
CO000607	OS11T0544800-01	78.72	282	60	0	2	847	272	553	2e-157	450
CO000353	OS11T0456300-01	77.46	173	22	3	82	549	1	173	2e-80	239
CO000599	OS08T0432500-01	34.67	75	49	0	325	549	85	159	1e-06	47.4
CO000226	OS02T0684300-01	48.76	201	100	4	1	594	47	236	4e-44	153
CO000108	OS04T0486600-01	90.69	333	31	0	59	1057	1	333	0	574
CO000601	OS07T0645400-01	95.36	237	11	0	2	712	154	390	6e-168	473
CO000052	OS07T0577600-01	83.54	237	37	1	110	814	23	259	4e-152	425
CO000248	OS08T0536000-01	83.48	230	31	2	61	729	1	230	4e-133	380
CO000107	OS03T0807500-00	44.23	104	58	1	129	440	23	123	1e-23	94.7
CO000242	OS02T0817500-02	86.31	263	36	0	23	811	1	263	1e-172	480
CO000208	OS01T0667900-01	51.38	109	53	2	20	346	47	147	6e-31	110
CO000139	OS04T0610700-01	65.45	246	85	0	1	738	230	475	6e-87	276
CO000179	OS01T0673600-01	97.39	153	4	0	54	512	1	153	2e-106	304
CO000563	OS01T0938900-02	77.16	197	45	1	81	671	8	201	3e-75	226
CO000349	OS09T0434500-01	45	260	117	6	132	833	1	246	1e-43	153
CO000314	OS08T0532800-03	41.28	109	64	1	122	448	22	129	6e-26	100
CO000556	OS07T0674200-01	89.8	98	9	1	89	379	22	119	7e-44	143
CO000145	OS11T0257700-00	53.68	95	42	1	23	301	20	114	5e-28	109
CO000525	OS01T0328400-01	94.77	153	7	1	17	472	1	153	2e-83	244
CO000291	OS03T0100200-01	57.58	165	69	3	217	708	45	203	3e-57	183
CO000319	OS03T0799000-01	69.23	65	19	1	271	462	57	121	2e-07	51.6
CO000579	OS03T0196400-01	52.74	201	91	2	85	675	3	203	2e-58	184
CO000339	OS01T0975900-02	76.98	252	57	1	49	801	1	252	2e-133	379
CO000621	OS10T0320100-01	43.14	102	58	2	220	525	40	139	2e-18	81.6
CO000561	OS01T0149800-01	63.79	58	17	2	155	316	24	80	5e-21	83.2
CO000547	OS05T0230900-01	87.5	280	32	1	367	1197	5	284	0	515
CO000069	OS10T0561400-02	45.05	202	83	4	165	686	23	224	2e-34	129
CO000043	OS09T0565200-02	77.22	180	40	1	486	1022	143	322	5e-96	289
CO000128	OS11T0707000-02	85.33	409	58	3	156	1376	19	426	0	694
CO000402	OS03T0818400-02	96.48	142	5	0	58	483	1	142	7e-98	281
CO000158	OS11T0620100-01	72.96	392	102	6	138	1301	52	438	0	538
CO000495	OS06T0704600-02	89.87	316	32	0	3	950	101	416	0	578
CO000538	OS01T0665400-01	76.02	221	53	0	21	683	144	364	1e-108	320
CO000111	OS10T0441800-01	78.97	195	41	1	110	694	52	244	5e-99	289
CO000196	OS02T0261100-01	97.3	148	4	0	139	582	1	148	2e-107	306
CO000178	OS04T0635800-03	75.61	205	49	3	19	630	1	198	7e-96	281
CO000508	OS03T0265900-01	59.01	161	64	4	16	492	3	161	1e-58	182
CO000465	OS07T0123300-01	33.18	211	134	3	341	952	37	247	4e-28	110
CO000014	OS01T0314800-01	45.57	79	43	2	275	511	15	89	3e-09	52.8
CO000609	OS01T0675100-01	74.69	162	41	0	55	540	1	162	9e-87	254
CO000134	OS10T0417600-01	92.86	378	25	1	76	1203	1	378	0	731
CO000016	OS02T0220600-02	75.93	378	91	1	74	1207	1	375	4e-175	494
CO000303	OS02T0520800-01	67.83	230	74	2	60	749	1	226	3e-102	298
CO000452	OS02T0611200-02	59.83	351	133	4	105	1133	12	359	2e-118	351
CO000375	OS11T0557000-01	50	36	16	1	295	396	57	92	7e-06	43.5
CO000415	OS10T0516100-02	79.5	161	33	0	1	483	3	163	4e-89	259
CO000036	OS02T0478600-01	96.15	130	5	0	76	465	1	130	5e-87	252
CO000393	OS07T0152900-04	91.76	267	22	0	119	919	3	269	6e-158	445
CO000417	OS10T0533900-01	64.49	245	79	2	143	853	1	245	3e-113	326
CO000354	OS05T0443900-01	37.28	169	84	7	350	790	20	182	4e-14	71.6
CO000401	OS03T0345200-01	80.49	82	16	0	71	316	1	82	8e-45	143
CO000551	OS07T0667100-00	47.67	193	99	2	158	730	77	269	7e-44	154
CO000199	OS08T0500700-01	91.72	628	51	3	4	1884	69	694	0	1004
CO000562	OS01T0720500-01	88.98	254	23	4	127	873	1	250	2e-160	451
CO000166	OS12T0575000-01	56.65	203	85	4	84	683	6	189	3e-26	102
CO000363	OS08T0558600-02	78.99	238	49	1	20	730	4	241	1e-128	366
CO000038	OS01T0839500-00	96.74	92	3	0	226	501	48	139	3e-55	174
CO000385	OS05T0554100-01	75	72	18	0	121	336	127	198	6e-31	110
CO000287	OS02T0105900-01	85.06	174	26	0	244	765	65	238	1e-108	275
CO000307	OS02T0792900-03	75.81	215	52	0	147	791	20	234	5e-114	333
CO000326	OS03T0778100-03	86.93	153	20	0	283	741	79	231	4e-92	273
CO000431	OS04T0516600-01	52.17	69	33	1	4	210	280	347	1e-15	72
CO000278	OS05T0560000-01	89.87	79	8	0	181	417	44	122	8e-33	115
CO000520	OS01T0823300-00	79.09	110	23	1	79	408	1	109	2e-39	132
CO000396	OS08T0546800-01	34.4	218	119	4	64	645	46	246	1e-30	117
CO000092	OS04T0459500-02	86.45	391	51	4	165	1331	14	402	0	600
CO000582	OS10T0397400-01	86.57	201	27	0	1	603	70	270	3e-130	369
CO000048	OS08T0557600-02	78.23	124	27	0	2	373	2	125	2e-68	205
CO000342	OS12T0600701-00	33.54	161	79	7	170	568	26	161	4e-14	68.6
CO000215	OS03T0285700-01	85.2	250	37	0	62	811	1	250	2e-136	387
CO000348	OS03T0189400-01	66.55	287	96	1	8	868	20	305	7e-106	313
CO000630	OS04T0500700-02	65.31	294	96	3	4	867	150	442	1e-125	369
CO000309	OS04T0533300-01	63.9	205	56	6	125	685	1	204	8e-49	161
CO000384	OS07T0474600-01	56.55	168	70	1	2	496	223	390	1e-60	195
CO000143	OS08T0430500-02	77.27	220	50	1	89	748	1	219	4e-118	337
CO000085	OS12T0274700-02	70	160	48	1	99	578	10	168	1e-78	235
CO000629	OS05T0459900-01	84.07	113	16	1	21	353	1	113	1e-60	184
CO000122	OS08T0417100-01	28.81	295	205	6	86	955	6	295	1e-42	149
CO000279	OS03T0266900-02	72.67	150	37	2	88	525	5	154	5e-67	203
CO000526	OS03T0785900-01	55.75	226	90	2	73	720	6	231	9e-91	267
CO000285	OS03T0177900-02	97.37	266	7	0	3	800	15	280	0	528
CO000247	OS01T0753100-01	68.04	316	101	1	173	1120	29	304	4e-141	405
CO000372	OS04T0465600-01	45.75	153	76	1	57	494	2	154	2e-48	156
CO000603	OS02T0105900-01	90.2	255	25	0	37	801	1	255	1e-157	441
CO000347	OS03T0737000-03	74.27	206	51	1	274	885	2	207	3e-102	298
CO000559	OS04T0659100-02	84.06	207	31	1	251	865	44	250	2e-116	337
CO000479	OS09T0451400-01	73.11	264	67	3	67	846	6	268	9e-125	358
CO000514	OS01T0200700-01	58.33	48	19	2	70	210	1	46	2e-10	53.9
CO000175	OS03T0756000-01	86.41	206	28	0	33	650	1	206	8e-123	348
CO000161	OS02T0259600-01	76.32	114	27	0	357	698	92	205	1e-47	157
CO000464	OS03T0783700-00	89.44	161	17	0	64	546	1	161	5e-103	295
CO000624	OS06T0133800-01	85.37	335	46	3	8	1003	174	507	0	543
CO000391	OS10T0539500-01	100	82	0	0	113	358	22	103	3e-51	162
CO000123	OS03T0799000-01	71.79	39	10	1	305	418	57	95	7e-09	56.6
CO000323	OS03T0300400-01	35.26	156	100	2	78	542	6	160	2e-22	90.9
CO000157	OS03T0283100-02	57.2	236	98	4	69	767	6	239	1e-91	273
CO000365	OS09T0249000-01	75.56	45	11	0	6	140	288	332	7e-18	80.1
CO000370	OS03T0162200-01	94.5	109	6	0	149	475	30	138	2e-66	201
CO000081	OS08T0108100-01	27.67	159	103	4	140	580	59	216	6e-09	54.7
CO000100	OS04T0390500-04	76.38	309	73	0	11	937	340	648	0	517
CO000294	OS07T0166800-02	98.03	152	3	0	211	666	1	152	5e-109	315
CO000597	OS04T0669500-01	73.68	209	55	0	67	693	51	259	4e-114	330
CO000094	OS04T0376500-01	81.65	278	49	1	148	975	14	291	1e-154	437
CO000257	OS01T0585300-01	71.57	102	29	1	112	417	23	123	3e-44	147
CO000399	OS02T0261100-01	96.62	148	5	0	201	644	1	148	4e-106	304
CO000155	OS04T0612600-02	74.44	180	46	1	1	540	133	287	9e-91	269
CO000222	OS08T0412200-01	64.36	188	62	2	131	679	28	214	2e-75	229
CO000078	OS10T0502400-01	71.62	377	102	3	391	1506	47	414	4e-161	468
CO000280	OS12T0534200-01	59.57	141	49	3	135	533	4	144	3e-41	139
CO000131	OS01T0136200-01	67.79	149	47	2	73	516	5	150	3e-60	186
CO000595	OS07T0509800-01	49.21	191	82	3	3	530	286	476	5e-53	176
CO000400	OS08T0433100-01	75.56	180	44	0	178	717	4	183	2e-79	239
CO000074	OS04T0584800-01	47.32	205	108	2	218	832	2	199	6e-59	193
CO000510	OS05T0169100-01	88.13	219	26	0	44	700	1	219	1e-144	403
CO000232	OS03T0108000-01	62.2	127	48	0	128	508	1	127	4e-56	176
CO000154	OS08T0485400-02	71.6	243	69	0	56	784	1	243	1e-116	336
CO000210	OS08T0540500-01	70	100	30	0	1	300	208	307	4e-45	151
CO000150	OS08T0536000-01	89.62	106	11	0	2	319	269	374	6e-60	192
CO000346	OS10T0539500-01	100	82	0	0	142	387	22	103	8e-52	162
CO000632	OS07T0622100-01	88.71	124	14	0	3	374	123	246	3e-58	182
CO000492	OS08T0104600-02	75.68	74	18	0	3	224	65	138	7e-36	120
CO000235	OS04T0538100-01	90.29	381	37	0	584	1726	1	381	0	694
CO000509	OS12T0257500-02	31.39	223	146	5	398	1045	120	311	9e-18	83.6
CO000521	OS08T0155400-02	78.05	164	35	2	2	490	56	217	2e-85	256
CO000539	OS02T0757100-01	57.09	247	106	3	89	829	18	258	3e-95	285
CO000587	OS05T0371200-01	98.21	112	2	0	2	337	196	307	2e-58	185
CO000037	OS03T0178000-02	96.56	436	15	0	75	1382	1	436	0	858
CO000518	OS01T0726700-01	56.88	109	45	1	542	862	552	660	2e-28	116
CO000019	OS04T0628100-02	100	269	0	0	67	873	77	345	0	521
CO000045	OS02T0603800-01	78.63	351	73	2	6	1052	383	733	0	551
CO000192	OS01T0239200-01	87.9	314	38	0	77	1018	104	417	0	536
CO000011	OS07T0671800-01	33.04	224	127	2	57	659	52	275	2e-30	116
CO000088	OS04T0118500-01	75	112	28	0	223	558	11	122	2e-55	174
CO000227	OS07T0558400-01	81.3	262	44	2	64	834	6	267	2e-137	394
CO000124	OS07T0562700-02	87.6	258	31	1	79	849	9	266	5e-169	471
CO000198	OS05T0113400-01	77.54	138	31	0	68	481	1	138	1e-75	228
SRS0001	OS05T0449200-01	80.65	31	5	1	6	95	400	430	1e-11	55.8
SRS0019	OS01T0658700-02	61.29	31	12	0	33	125	12	42	7e-06	40.4
SRS0026	OS08T0548400-00	55.1	49	22	1	1	147	50	94	1e-12	57.4
SRS0045	OS08T0104700-02	76.47	34	8	0	73	174	966	999	9e-12	57.8
SRS0051	OS01T0854800-01	59.32	59	20	1	21	185	13	71	6e-19	78.2
SRS0052	OS09T0103700-01	68.33	60	19	0	8	187	67	126	8e-24	91.3
SRS0076	OS03T0348200-00	36.23	69	44	0	6	212	385	453	7e-12	58.5
SRS0077	OS02T0168100-01	73.24	71	19	0	2	214	112	182	3e-34	116
SRS0094	OS07T0558400-01	95.74	47	2	0	1	141	242	288	1e-25	95.5
SRS0097	OS01T0809300-01	90.91	66	6	0	5	202	148	213	5e-39	128
SRS0104	OS03T0681900-01	62	50	19	0	94	243	1	50	2e-13	63.2
SRS0105	OS07T0510833-00	57.78	45	19	0	71	205	21	65	2e-12	57.4
SRS0106	OS10T0473400-03	81.25	80	15	0	4	243	451	530	5e-40	139
SRS0115	OS08T0234000-02	82.14	84	15	0	1	252	34	117	1e-39	127
SRS0120	OS01T0170600-02	72	25	7	0	7	81	135	159	1e-06	43.5
SRS0121	OS03T0860600-01	45	80	44	3	16	255	4	76	1e-10	55.8
SRS0125	OS03T0794900-01	50	80	40	0	4	243	265	344	4e-20	82.8
SRS0138	OS03T0385900-03	40.91	66	38	1	72	266	122	187	2e-08	49.3
SRS0140	OS06T0166000-01	60.87	46	16	1	6	137	190	235	6e-09	50.8
SRS0141	OS04T0670800-01	50	34	17	0	167	268	226	259	7e-12	43.9
SRS0144	OS02T0548700-00	77.42	31	6	1	1	90	383	413	1e-07	47.4
SRS0157	OS08T0559600-02	87.37	95	12	0	2	286	475	569	6e-54	176
SRS0166	OS07T0148200-01	48.39	62	31	2	3	185	101	158	1e-10	56.6
SRS0168	OS04T0566500-04	66.18	68	23	1	2	205	1038	1101	3e-12	61.2
SRS0175	OS09T0515800-01	84.34	83	13	0	1	249	362	444	2e-45	151
SRS0177	OS03T0599800-01	78.43	102	22	0	1	306	262	363	9e-57	179
SRS0182	OS02T0809900-01	68.57	35	11	0	2	106	271	305	1e-10	56.2
SRS0184	OS12T0257000-03	71.15	52	15	0	1	156	31	82	2e-22	83.6
SRS0185	OS08T0515000-00	59.52	42	17	0	40	165	308	349	3e-11	58.2
SRS0191	OS02T0666200-02	80.43	46	9	0	1	138	243	288	2e-22	88.6
SRS0198	OS08T0369700-01	92.59	27	2	0	1	81	139	165	2e-10	54.7
SRS0200	OS03T0760200-01	56.76	74	32	0	41	262	438	511	2e-21	87.4
SRS0201	OS11T0244200-01	38.64	88	45	3	95	331	20	103	4e-16	70.5
SRS0204	OS05T0557000-01	94.64	56	3	0	5	172	36	91	2e-35	116
SRS0206	OS12T0168900-03	93.48	92	6	0	62	337	1	92	1e-44	142
SRS0208	OS04T0234600-03	90.16	61	6	0	27	209	322	382	6e-29	107
SRS0210	OS07T0679000-01	76.06	71	17	0	44	256	718	788	2e-31	116
SRS0217	OS01T0525350-00	75	28	7	0	58	141	12	39	3e-10	51.6
SRS0218	OS07T0678600-03	70.37	81	23	1	3	242	259	339	2e-34	121
SRS0219	OS01T0120400-02	61.54	39	15	0	6	122	188	226	3e-19	55.8
SRS0221	OS04T0419550-01	51.85	81	38	1	1	240	136	216	1e-24	93.6
SRS0223	OS08T0435900-03	90.48	63	6	0	1	189	173	235	7e-39	130
SRS0224	OS08T0512700-01	90.91	22	2	0	2	67	436	457	8e-06	43.5
SRS0225	OS01T0918300-01	94.81	77	4	0	22	252	20	96	2e-50	155
SRS0227	OS11T0600500-00	50	82	40	1	50	292	106	187	2e-19	79
SRS0229	OS12T0102200-01	65.05	103	33	2	3	302	155	257	5e-31	110
SRS0231	OS02T0162500-01	97.3	37	1	0	1	111	103	139	2e-18	75.9
SRS0232	OS05T0592400-02	85.71	56	8	0	8	175	188	243	1e-26	99
SRS0233	OS01T0172600-01	61.98	121	45	1	1	360	53	173	7e-47	150
SRS0234	OS12T0530000-01	75.81	62	15	0	1	186	77	138	4e-27	97.4
SRS0236	OS03T0765900-01	64.62	65	23	1	2	196	56	118	2e-06	43.5
SRS0237	OS05T0594100-02	82.61	46	8	0	1	138	229	274	4e-21	85.5
SRS0239	OS03T0777100-01	70.97	31	9	0	57	149	423	453	2e-10	56.6
SRS0242	OS10T0465800-00	90.36	83	8	0	2	250	3	85	6e-53	161
SRS0243	OS02T0608700-01	85.71	42	6	0	17	142	1	42	8e-20	76.6
SRS0248	OS06T0715500-03	60	35	14	0	1	105	217	251	6e-09	52.4
SRS0252	OS02T0105900-01	94.59	37	2	0	8	118	219	255	1e-16	73.6
SRS0254	OS02T0284600-01	74.6	63	14	1	1	183	75	137	4e-19	77.4
SRS0255	OS12T0548700-01	47.76	67	35	1	48	248	5	68	3e-12	57.8
SRS0256	OS02T0115900-03	76.19	84	19	1	6	254	362	445	3e-27	104
SRS0260	OS05T0468700-01	62.86	70	22	1	5	202	417	486	9e-19	80.9
SRS0261	OS05T0355500-01	90	60	6	0	18	197	1	60	1e-36	119
SRS0262	OS06T0216700-01	55.56	54	24	0	3	164	88	141	2e-18	75.9
SRS0264	OS02T0114200-02	67.21	61	18	1	182	358	23	83	2e-22	85.5
SRS0266	OS01T0871200-04	80	55	11	0	2	166	371	425	2e-26	102
SRS0268	OS07T0548900-01	53.41	88	40	3	4	264	198	282	2e-15	70.9
SRS0270	OS03T0332400-01	81.25	128	24	0	8	391	44	171	6e-77	228
SRS0271	OS12T0508300-01	91.07	56	5	0	26	193	1	56	6e-38	122
SRS0272	OS01T0172600-01	54.55	55	24	1	4	165	173	227	2e-10	56.6
SRS0279	OS04T0631000-00	50	76	36	2	2	223	252	327	1e-18	79.7
SRS0281	OS04T0441900-03	91.49	47	4	0	3	143	318	364	1e-24	97.1
SRS0282	OS12T0124200-01	75.68	111	27	0	67	399	7	117	2e-56	172
SRS0291	OS03T0254700-02	55.36	56	22	1	52	210	281	336	4e-14	67.4
SRS0292	OS11T0134300-01	68.29	41	13	0	1	123	364	404	6e-12	61.6
SRS0294	OS04T0585900-01	67.44	43	14	1	129	257	25	66	1e-16	70.5
SRS0298	OS06T0133400-01	31.58	76	45	1	79	285	40	115	6e-06	42.7
SRS0299	OS12T0284000-04	78.26	46	10	0	2	139	289	334	6e-18	78.2
SRS0302	OS10T0573900-03	51.35	74	35	3	1	219	115	186	1e-15	70.5
SRS0303	OS03T0408300-00	67.47	83	27	0	3	251	64	146	6e-36	120
SRS0304	OS09T0557900-02	48.48	66	34	1	11	208	55	118	3e-16	70.9
SRS0305	OS03T0306800-01	72.6	73	20	0	16	234	59	131	1e-36	122
SRS0306	OS02T0828500-01	63.33	60	22	0	9	188	355	414	2e-23	94
SRS0307	OS07T0659800-01	91.84	49	4	0	1	147	254	302	4e-24	94.4
SRS0308	OS01T0770700-00	48.84	86	40	1	169	414	37	122	3e-21	84
SRS0309	OS04T0530600-01	71.15	52	15	0	1	156	127	178	2e-20	82
SRS0311	OS03T0683700-02	68.79	141	40	1	5	415	100	240	1e-48	156
SRS0313	OS09T0459900-02	65.22	23	8	0	5	73	64	86	5e-07	45.1
SRS0314	OS05T0445500-01	73.86	88	22	1	10	270	52	139	8e-11	56.2
SRS0315	OS01T0559600-02	63.64	44	16	0	2	133	239	282	9e-13	63.5
SRS0317	OS03T0568500-01	67.23	119	39	0	40	396	1	119	2e-58	177
SRS0318	OS06T0602600-01	80.41	97	19	1	128	418	1	96	2e-50	157
SRS0319	OS01T0678500-02	61.87	139	52	1	4	417	405	543	2e-56	187
SRS0320	OS07T0193600-01	44.83	116	64	0	48	395	162	277	9e-29	109
SRS0321	OS02T0586400-01	95	140	7	0	1	420	12	151	2e-96	276
SRS0331	OS03T0288000-02	49.06	53	25	1	119	271	20	72	3e-11	55.8
SRS0332	OS09T0464000-02	52	100	48	1	22	321	207	305	3e-33	118
SRS0334	OS07T0674700-01	92.86	84	6	0	2	253	112	195	6e-52	163
SRS0335	OS07T0243150-01	75	28	7	0	50	133	38	65	7e-06	42.4
SRS0337	OS10T0539500-01	100	73	0	0	69	287	22	94	4e-45	142
SRS0339	OS11T0433900-01	82.61	69	12	0	18	224	1	69	3e-37	122
SRS0342	OS03T0219900-01	76.71	73	17	0	3	221	179	251	1e-32	115
SRS0343	OS10T0539500-01	100	86	0	0	37	294	18	103	2e-56	171
SRS0344	OS04T0617700-01	47.27	55	16	2	113	238	1	55	1e-08	48.9
SRS0345	OS03T0286900-01	45	40	22	1	50	169	6	44	2e-06	42.7
SRS0348	OS05T0594100-02	88.68	53	6	0	7	165	222	274	1e-26	100
SRS0349	OS01T0101700-00	51.32	76	36	1	4	228	113	188	3e-17	74.3
SRS0350	OS01T0841600-01	80.62	129	25	0	1	387	126	254	6e-69	208
SRS0351	OS04T0646100-01	94.03	67	4	0	2	202	16	82	1e-46	146
SRS0352	OS05T0550300-01	37.78	90	56	1	67	336	6	94	3e-15	66.6
SRS0353	OS02T0208900-01	33.33	165	83	4	426	13	487	643	3e-15	71.6
SRS0354	OS02T0719600-01	48.28	145	72	1	4	429	210	354	2e-38	134
SRS0355	OS09T0375900-01	79.41	68	14	0	45	248	23	90	8e-32	109
SRS0357	OS10T0395500-01	64.6	113	40	0	108	446	52	164	3e-39	130
SRS0359	OS05T0103800-00	76.36	55	12	1	68	229	29	83	9e-21	81.3
SRS0362	OS04T0670200-01	58	100	39	4	55	345	261	356	1e-27	106
SRS0363	OS06T0530200-02	46.15	91	38	2	1	240	5	95	7e-16	68.6
SRS0364	OS11T0433900-01	81.54	65	12	0	64	258	5	69	1e-33	112
SRS0365	OS02T0797200-01	100	51	0	0	68	220	1	51	9e-34	112
SRS0369	OS02T0667000-01	59.52	42	17	0	205	330	40	81	4e-15	56.6
SRS0371	OS07T0105600-01	56.76	111	46	1	1	327	112	222	2e-34	119
SRS0373	OS02T0740600-01	48.05	77	40	1	23	253	1	72	3e-18	74.7
SRS0374	OS01T0899275-00	92.59	27	2	0	117	197	17	43	2e-09	51.2
SRS0375	OS12T0490050-01	56.67	30	13	0	155	244	58	87	9e-06	42
SRS0378	OS03T0810800-01	64.21	95	34	0	4	288	185	279	3e-33	118
SRS0380	OS01T0390400-01	60.49	81	31	1	130	369	500	580	1e-23	95.9
SRS0381	OS01T0908400-02	84.85	33	5	0	61	159	1	33	9e-16	67.4
SRS0382	OS02T0601300-01	84.34	83	13	0	3	251	255	337	3e-42	143
SRS0384	OS12T0485600-01	54.1	122	56	2	13	378	16	115	4e-35	127
SRS0385	OS05T0569200-01	86.44	59	8	0	2	178	98	156	5e-31	109
SRS0386	OS03T0856400-02	59.57	141	57	1	37	459	247	386	5e-53	174
SRS0388	OS08T0357000-01	36.54	52	33	0	1	156	242	293	3e-06	45.8
SRS0389	OS09T0442300-01	89.39	66	7	0	1	198	306	371	2e-39	136
SRS0390	OS03T0341100-01	64.71	153	54	1	1	459	1	152	3e-65	197
SRS0392	OS05T0398000-01	36.56	93	59	1	173	451	31	106	2e-15	68.6
SRS0393	OS04T0465300-01	59.02	61	25	0	168	350	45	105	4e-26	95.1
SRS0394	OS05T0426400-02	54.41	68	31	0	2	205	84	151	2e-19	80.5
SRS0401	OS07T0467200-01	85.48	62	9	0	7	192	48	109	6e-35	117
SRS0403	OS03T0780200-01	60.47	43	15	1	56	178	1	43	8e-10	52.4
SRS0404	OS07T0585100-01	78.51	121	24	1	112	468	1	121	5e-59	186
SRS0405	OS01T0866600-01	67.65	68	22	0	76	279	2	69	2e-25	92.4
SRS0413	OS05T0129300-02	56.25	64	25	3	61	243	85	147	2e-12	61.2
SRS0414	OS03T0345200-01	80.49	82	16	0	22	267	1	82	2e-45	143
SRS0415	OS03T0123500-01	95.15	103	5	0	2	310	175	277	7e-69	210
SRS0416	OS07T0448800-01	91.36	81	7	0	2	244	208	288	3e-48	157
SRS0417	OS02T0162000-02	73.13	67	18	0	80	280	1	67	4e-31	107
SRS0418	OS03T0854000-01	42.86	126	72	1	1	378	86	187	2e-29	106
SRS0420	OS02T0175400-01	92.75	69	5	0	131	337	3	71	3e-44	106
SRS0424	OS12T0145100-01	73.83	107	26	1	11	325	124	230	3e-50	161
SRS0425	OS03T0756800-01	73.12	93	25	0	25	303	18	110	5e-48	151
SRS0426	OS12T0479400-03	75.47	53	13	0	2	160	293	345	4e-21	88.2
SRS0428	OS04T0533500-02	67.48	163	52	1	1	486	7	169	2e-77	230
SRS0431	OS01T0833400-02	48.61	72	26	3	1	183	78	146	2e-13	63.9
SRS0433	OS11T0245200-01	51.95	77	36	2	5	232	898	971	3e-11	60.8
SRS0434	OS11T0210500-01	82	150	27	1	39	488	1	149	1e-88	263
SRS0435	OS01T0582600-01	72.32	112	31	0	11	346	426	537	8e-56	183
SRS0436	OS02T0760300-01	76.36	110	26	0	57	386	1	110	3e-52	162
SRS0439	OS12T0508300-01	89.29	56	6	0	48	215	1	56	3e-37	122
SRS0440	OS02T0558500-01	50.62	81	39	2	2	241	274	352	6e-21	87.4
SRS0441	OS05T0550300-01	61.54	39	15	0	203	319	56	94	1e-12	60.5
SRS0442	OS01T0699900-01	53.64	110	51	0	2	331	46	155	6e-14	65.5
SRS0443	OS07T0680300-01	55.36	56	25	0	71	238	5	60	1e-17	72.4
SRS0445	OS03T0192600-02	44.66	103	42	3	9	272	80	182	1e-17	76.6
SRS0446	OS05T0346400-01	75	144	36	0	61	492	1	144	2e-81	238
SRS0448	OS01T0773700-02	51.65	91	44	1	25	297	21	110	5e-23	88.2
SRS0449	OS01T0667700-04	50	76	38	1	1	228	444	518	3e-20	86.7
SRS0450	OS03T0283300-01	58.11	74	31	2	9	230	91	161	2e-07	48.5
SRS0451	OS02T0478600-01	96.85	127	4	0	1	381	4	130	8e-87	250
SRS0454	OS02T0328500-00	36.36	88	56	1	235	498	17	101	4e-10	56.2
SRS0456	OS01T0382000-01	72.73	66	17	1	151	345	99	164	2e-36	112
SRS0458	OS10T0539500-01	100	82	0	0	124	369	22	103	2e-52	162
SRS0459	OS04T0344100-01	42.37	118	65	3	156	500	15	130	3e-21	89.4
SRS0460	OS01T0732000-01	83.33	42	7	0	183	308	29	70	3e-20	79.7
SRS0462	OS03T0249400-01	82.26	124	21	1	129	497	3	126	1e-68	204
SRS0463	OS08T0540900-01	31.76	85	50	3	65	295	2	83	4e-06	43.1
SRS0465	OS01T0935400-00	47	100	53	0	44	343	267	366	2e-27	105
SRS0467	OS02T0120100-02	58	50	21	0	23	172	180	229	2e-16	73.9
SRS0468	OS06T0129200-01	47.62	126	64	1	117	488	12	137	1e-35	128
SRS0469	OS12T0167900-01	87.95	83	10	0	1	249	307	389	1e-45	154
SRS0470	OS02T0599500-00	41.25	80	45	2	3	236	70	134	3e-13	63.5
SRS0473	OS04T0677500-02	89.32	103	11	0	1	309	398	500	2e-56	184
SRS0474	OS03T0306800-01	55.77	104	45	1	117	425	28	131	2e-37	125
SRS0475	OS04T0554600-00	63.04	92	34	0	58	333	39	130	1e-38	128
SRS0477	OS02T0130000-01	59.76	82	32	1	157	399	49	130	2e-29	105
SRS0478	OS05T0550600-02	46.24	93	49	1	68	343	4	96	9e-27	97.1
SRS0480	OS01T0238600-01	76	25	6	0	3	77	117	141	3e-06	44.7
SRS0481	OS07T0635900-01	82.05	39	7	0	102	218	3	41	9e-19	75.5
SRS0482	OS04T0648800-01	66.67	84	27	1	1	249	582	665	1e-32	122
SRS0484	OS12T0597700-02	83.33	78	13	0	3	236	177	254	7e-45	148
SRS0485	OS07T0673550-00	57.26	124	51	6	28	393	5	117	3e-15	68.2
SRS0487	OS11T0446000-01	35.32	201	96	7	8	508	22	217	8e-24	94
SRS0488	OS07T0496000-01	77.36	53	11	1	3	158	156	208	2e-19	81.3
SRS0489	OS08T0205400-01	82.35	68	12	0	1	204	3	70	1e-36	122
SRS0490	OS07T0186400-01	74.84	155	38	1	1	462	9	163	2e-86	252
SRS0491	OS03T0299200-01	44.63	121	44	2	4	297	207	327	9e-24	95.1
SRS0492	OS08T0408200-01	62.72	169	63	0	6	512	241	409	2e-75	232
SRS0493	OS12T0567700-01	91.39	151	13	0	60	512	1	151	9e-103	295
SRS0494	OS03T0798600-01	94.23	104	6	0	3	314	51	154	2e-67	202
SRS0496	OS03T0586600-01	82.98	141	24	1	90	512	1	139	1e-61	187
SRS0498	OS03T0821100-01	81.82	110	20	0	2	331	540	649	5e-50	170
SRS0500	OS04T0628100-02	98.95	95	1	0	3	287	50	144	1e-58	187
SRS0501	OS05T0399200-01	60	75	29	1	2	223	165	239	4e-23	91.7
SRS0502	OS10T0320400-01	92.77	83	6	0	2	250	242	324	2e-45	151
SRS0504	OS08T0532200-03	81.87	171	31	0	2	514	165	335	3e-90	271
SRS0506	OS01T0300200-03	91.23	171	15	0	3	515	204	374	2e-111	325
SRS0507	OS04T0416900-01	75.76	66	16	0	23	220	12	77	7e-34	114
SRS0508	OS04T0311400-01	76.24	101	21	1	1	294	282	382	3e-53	173
SRS0510	OS06T0211300-01	72.5	120	33	1	7	366	4	122	7e-60	182
SRS0513	OS03T0251500-01	85.96	171	24	0	2	514	488	658	5e-89	276
SRS0514	OS02T0608900-02	41.33	150	75	2	109	519	68	217	7e-33	120
SRS0515	OS12T0541300-01	72.57	113	30	1	3	338	795	907	6e-52	177
SRS0518	OS12T0147800-01	40.26	77	40	3	63	275	30	100	8e-10	53.5
SRS0520	OS09T0462700-02	65.32	173	60	1	8	526	91	254	9e-75	228
SRS0522	OS07T0602200-01	57.69	78	33	0	7	240	618	695	6e-25	100
SRS0523	OS11T0703900-01	94.19	86	5	0	3	260	533	618	2e-49	169
SRS0525	OS08T0243100-01	56	125	55	1	151	525	44	167	3e-33	120
SRS0527	OS03T0592500-02	94.12	85	5	0	81	335	51	135	1e-55	172
SRS0528	OS04T0461800-01	61.9	84	32	1	136	387	737	819	5e-31	102
SRS0529	OS10T0415900-01	80	65	12	1	79	270	446	510	1e-26	105
SRS0530	OS05T0597100-01	52.08	96	46	0	98	385	1	96	4e-28	106
SRS0532	OS04T0566000-01	70.21	47	10	1	268	396	1	47	4e-17	71.2
SRS0533	OS02T0565400-02	41.27	63	37	0	2	190	284	346	7e-09	53.9
SRS0534	OS08T0128500-00	90.36	83	8	0	33	281	1	83	1e-54	167
SRS0535	OS08T0162033-00	65.56	90	31	0	2	271	113	202	7e-26	98.2
SRS0536	OS11T0194800-01	94.59	74	4	0	72	293	1	74	2e-47	149
SRS0537	OS05T0489600-03	97.03	101	3	0	3	305	81	181	2e-66	201
SRS0538	OS02T0478700-01	91.86	86	7	0	49	306	1	86	2e-47	149
SRS0539	OS02T0478700-01	91.86	86	7	0	58	315	1	86	2e-47	149
SRS0540	OS04T0629500-02	49.17	120	61	0	85	444	3	122	3e-38	127
SRS0541	OS04T0614000-01	69.28	166	51	0	36	533	2	167	6e-59	186
SRS0542	OS03T0576900-05	63.64	44	16	0	1	132	195	238	2e-12	63.5
SRS0543	OS02T0582200-01	55.2	125	49	2	2	355	218	341	1e-36	129
SRS0544	OS10T0330000-01	28.4	162	71	3	26	376	4	164	2e-08	51.2
SRS0545	OS03T0109500-00	83.19	119	20	0	46	402	1	119	2e-69	207
SRS0546	OS02T0813350-01	48.61	72	37	2	69	284	224	292	1e-12	64.7
SRS0547	OS05T0498700-01	85.94	64	9	0	3	194	250	313	3e-34	122
SRS0548	OS01T0797600-01	92.86	56	4	0	124	291	34	89	6e-20	83.6
SRS0550	OS03T0785900-01	51.85	108	49	1	2	316	124	231	4e-36	125
SRS0551	OS07T0529800-01	73.04	115	28	1	32	367	1	115	2e-56	173
SRS0552	OS04T0628100-02	100	92	0	0	1	276	61	152	7e-56	180
SRS0554	OS04T0500700-02	70	160	42	3	76	537	1	160	4e-74	229
SRS0555	OS01T0111100-01	48.19	83	43	1	290	538	49	128	4e-18	79.7
SRS0556	OS11T0456300-01	68.92	148	7	1	3	329	26	173	1e-54	171
SRS0557	OS10T0320400-01	84.62	117	18	1	3	353	209	324	2e-63	198
SRS0558	OS01T0896200-01	36.08	97	53	4	80	343	212	308	2e-09	55.8
SRS0559	OS06T0183900-01	80.95	42	8	0	141	266	309	350	4e-15	72
SRS0560	OS02T0235600-01	98.09	157	3	0	69	539	1	157	1e-92	267
SRS0562	OS03T0761500-02	50.55	182	87	3	3	539	574	746	2e-47	164
SRS0563	OS12T0190000-02	48.75	80	41	2	2	241	260	329	2e-09	55.8
SRS0564	OS08T0157400-01	45.12	82	45	1	110	355	79	159	9e-16	71.2
SRS0565	OS04T0526300-00	38.6	171	97	4	52	540	11	179	3e-34	123
SRS0566	OS02T0719100-01	44.57	92	44	1	3	257	603	694	4e-15	72.4
SRS0567	OS11T0162200-01	72.46	69	19	0	79	285	1	69	6e-36	120
SRS0570	OS04T0218400-00	76.4	89	21	0	2	268	51	139	6e-49	155
SRS0571	OS02T0823600-01	64.52	31	11	0	26	118	1	31	5e-09	51.2
SRS0572	OS03T0787000-01	63.52	159	58	0	43	519	49	207	2e-64	201
SRS0573	OS04T0287400-01	67.76	152	35	2	3	416	164	315	1e-59	188
SRS0574	OS07T0600400-01	69.57	46	14	0	481	344	349	394	8e-16	74.3
SRS0575	OS12T0533700-01	89.42	104	11	0	3	314	334	437	3e-65	206
SRS0576	OS09T0297400-01	69.81	53	16	0	387	545	118	170	3e-18	81.3
SRS0578	OS03T0835900-01	73.64	110	27	1	26	349	44	153	6e-53	166
SRS0579	OS03T0162200-01	83.7	135	18	1	3	395	4	138	7e-68	203
SRS0580	OS03T0243300-01	48.99	149	62	4	1	405	173	319	1e-09	56.2
SRS0581	OS03T0151800-03	55.48	155	66	1	2	457	93	247	6e-51	167
SRS0582	OS01T0729100-02	69.33	150	46	0	2	451	158	307	5e-66	204
SRS0583	OS12T0628100-01	81	100	19	0	1	300	46	145	6e-59	181
SRS0584	OS08T0299200-01	47.85	186	84	4	26	544	1	184	2e-49	159
SRS0586	OS04T0677300-01	42.31	104	60	1	233	544	95	197	1e-25	99
SRS0587	OS07T0657200-04	75	92	23	1	2	277	460	548	1e-39	141
SRS0588	OS01T0739200-01	46.73	214	65	4	49	543	78	291	9e-52	169
SRS0589	OS05T0407500-01	59.49	158	56	2	99	548	1	158	2e-58	186
SRS0591	OS03T0295500-01	69.31	101	31	0	83	385	8	108	1e-51	161
SRS0592	OS01T0203800-02	37.89	95	56	2	274	549	124	217	6e-13	66.2
SRS0593	OS02T0167300-02	96.36	110	4	0	3	332	175	284	5e-73	222
SRS0595	OS03T0804800-01	73.42	79	21	2	3	239	474	546	2e-29	113
SRS0597	OS08T0327100-01	72.64	106	29	0	1	318	538	643	5e-56	186
SRS0598	OS06T0114600-01	61.9	147	55	1	112	549	30	176	3e-53	174
SRS0599	OS11T0579800-01	88.12	101	12	0	158	460	47	147	3e-61	188
SRS0601	OS01T0933900-02	46.94	98	52	0	12	305	116	213	4e-25	97.1
SRS0602	OS03T0761000-01	55.79	95	39	1	134	409	49	143	4e-34	117
SRS0605	OS11T0538900-01	93.41	91	6	0	1	273	404	494	1e-53	177
SRS0607	OS04T0415000-01	43.16	95	52	2	15	293	21	106	1e-16	72
SRS0608	OS01T0214200-01	65.84	161	54	2	72	551	1	157	2e-57	180
SRS0609	OS01T0513700-01	67.27	110	27	1	252	554	4	113	4e-48	154
SRS0610	OS03T0298800-01	66.67	111	37	1	3	335	123	232	2e-41	139
SRS0611	OS03T0424800-00	76.98	139	32	0	3	419	7	145	3e-79	232
SRS0613	OS04T0431300-01	54.84	62	28	0	143	328	27	88	6e-21	82.8
SRS0615	OS12T0632000-01	88.37	43	5	0	3	131	43	85	3e-19	80.1
SRS0616	OS03T0712800-02	87.76	98	12	0	2	295	261	358	3e-58	186
SRS0617	OS06T0256900-01	81.82	154	27	1	6	464	334	487	1e-77	240
SRS0618	OS05T0160300-01	65.59	93	32	0	120	398	25	117	5e-43	139
SRS0619	OS05T0456300-02	47.37	57	30	0	3	173	249	305	4e-11	60.5
SRS0620	OS10T0438000-00	73.53	136	36	0	14	421	163	298	3e-52	169
SRS0621	OS12T0137700-01	50.35	141	70	1	2	424	181	319	8e-47	156
SRS0622	OS01T0588800-01	65.1	149	45	2	131	556	60	189	4e-57	187
SRS0623	OS07T0661700-01	51.65	91	41	2	38	301	11	100	4e-13	62.4
SRS0624	OS03T0237000-01	77.45	204	28	1	1	558	167	370	6e-99	297
SRS0625	OS11T0155900-00	100	136	0	0	30	437	1	136	1e-77	228
SRS0626	OS02T0284600-01	77.37	137	29	1	49	453	1	137	9e-70	208
SRS0628	OS07T0530700-02	59.46	37	15	1	205	315	57	92	3e-09	52.4
SRS0630	OS05T0397650-00	65.66	99	32	1	1	291	254	352	2e-43	147
SRS0632	OS04T0615700-01	42.48	113	62	3	231	560	627	738	1e-29	75.9
SRS0633	OS08T0135600-01	69.12	68	21	1	202	405	3	68	3e-24	90.5
SRS0634	OS01T0372700-01	88.52	61	7	0	145	327	499	559	8e-32	120
SRS0635	OS05T0445500-01	68.42	114	36	1	10	351	27	139	3e-25	95.1
SRS0636	OS06T0114000-04	86.14	166	23	0	1	498	130	295	4e-89	263
SRS0638	OS09T0397700-02	75	68	17	0	1	204	57	124	6e-34	117
SRS0639	OS05T0566800-01	65.26	95	33	0	3	287	127	221	3e-27	102
SRS0641	OS02T0468200-01	40.97	144	82	2	46	468	121	252	2e-17	77.8
SRS0642	OS01T0957100-01	73.12	160	40	1	1	471	754	913	3e-75	242
SRS0643	OS01T0678600-01	63.95	86	31	0	306	563	103	188	4e-23	91.3
SRS0644	OS06T0714300-01	57.69	78	25	1	199	408	26	103	4e-23	89.7
SRS0645	OS05T0432600-01	46.03	126	68	2	188	565	80	181	3e-26	104
SRS0646	OS09T0263933-00	47.22	108	54	2	4	318	85	190	1e-26	100
SRS0648	OS11T0134300-01	82.45	188	33	1	3	566	78	264	1e-112	326
SRS0649	OS02T0766700-01	53.5	157	62	4	129	566	2	157	6e-41	141
SRS0651	OS08T0116500-01	64.29	112	40	1	60	395	2	110	9e-24	90.5
SRS0652	OS02T0535400-01	61.15	157	58	3	106	567	1	151	9e-69	207
SRS0653	OS04T0389800-01	65.49	113	37	1	1	333	551	663	4e-48	166
SRS0654	OS08T0159500-01	97.78	45	1	0	1	135	126	170	1e-26	100
SRS0655	OS03T0249400-01	83.74	123	19	1	61	426	4	126	2e-68	204
SRS0656	OS04T0465000-01	57.78	45	16	1	171	296	296	340	1e-08	53.5
SRS0657	OS06T0158000-01	32.78	180	121	2	24	563	397	574	5e-31	118
SRS0658	OS08T0135400-01	78.26	161	35	0	3	485	151	311	2e-89	267
SRS0659	OS03T0307200-01	43.84	146	81	1	135	569	11	156	2e-36	129
SRS0661	OS12T0123700-00	41.55	142	79	3	64	477	11	151	1e-34	120
SRS0662	OS03T0818100-01	63.54	192	68	1	1	570	92	283	2e-83	256
SRS0664	OS06T0143400-01	67.59	108	30	2	1	309	320	427	2e-43	149
SRS0666	OS01T0633500-00	54.61	152	65	3	3	446	142	292	5e-48	159
SRS0668	OS02T0586400-01	75	120	30	1	571	212	92	210	2e-59	184
SRS0670	OS08T0504400-02	78.31	189	41	0	2	568	75	263	1e-100	292
SRS0671	OS11T0489250-00	60.92	87	34	1	49	309	452	534	4e-29	112
SRS0672	OS03T0249700-02	50	126	60	2	3	371	3	128	7e-34	117
SRS0673	OS05T0597100-01	44.79	96	46	3	42	308	198	288	2e-11	61.2
SRS0674	OS08T0157500-02	44.62	186	100	5	25	573	136	319	2e-45	152
SRS0675	OS05T0171900-01	55.05	109	49	1	4	330	49	154	3e-42	140
SRS0677	OS05T0389300-01	96.34	82	3	0	54	299	4	85	3e-51	159
SRS0679	OS03T0707600-01	63.94	208	56	2	3	569	398	605	1e-77	243
SRS0680	OS07T0239400-01	100	127	0	0	194	574	15	141	8e-70	211
SRS0681	OS02T0620600-01	85.86	191	27	0	2	574	191	381	1e-102	304
SRS0682	OS12T0230100-01	85.79	190	27	0	3	572	416	605	1e-108	331
SRS0683	OS02T0781600-00	53.7	108	46	1	1	312	885	992	1e-26	105
SRS0684	OS03T0266300-03	67.52	157	36	1	78	503	5	161	2e-63	193
SRS0685	OS04T0508300-01	68.69	99	31	0	60	356	8	106	7e-46	147
SRS0687	OS05T0565000-01	90.45	178	17	0	20	553	1	178	9e-122	341
SRS0689	OS06T0568000-01	92.71	96	7	0	56	343	285	380	1e-49	164
SRS0690	OS10T0477100-01	83.24	185	31	0	21	575	71	255	6e-104	311
SRS0691	OS01T0105900-01	66.28	172	58	0	58	573	32	203	4e-76	233
SRS0692	OS12T0407500-02	37.9	124	72	4	18	374	246	366	5e-12	63.5
SRS0693	OS05T0519700-02	74.8	127	30	2	3	377	771	897	2e-54	185
SRS0696	OS05T0557000-01	95.65	92	4	0	71	346	1	92	7e-61	184
SRS0697	OS03T0119966-01	26.09	138	83	3	173	529	29	166	6e-10	57.8
SRS0698	OS10T0188300-01	71.43	42	12	0	3	128	325	366	8e-13	65.9
SRS0699	OS03T0186900-01	52.85	123	53	3	1	354	316	438	8e-27	105
SRS0700	OS11T0153400-01	63.48	115	40	1	242	580	55	169	2e-41	145
SRS0701	OS03T0835900-01	60.49	81	31	1	220	459	56	136	5e-28	102
SRS0702	OS12T0189400-01	81.65	109	20	1	141	467	42	149	8e-61	186
SRS0703	OS06T0154400-01	62.09	153	57	1	11	466	38	190	7e-62	190
SRS0704	OS02T0816500-01	89.87	79	8	0	2	238	6	84	6e-45	144
SRS0706	OS02T0783625-00	62.9	124	46	0	3	374	415	538	1e-49	168
SRS0707	OS02T0800000-01	69.19	172	47	1	1	498	274	445	2e-65	207
SRS0708	OS01T0823300-00	77.19	114	24	1	7	342	1	114	8e-40	132
SRS0709	OS08T0436000-02	56.19	194	76	2	3	557	91	284	1e-61	194
SRS0710	OS03T0597600-01	75.65	115	28	0	2	346	12	126	4e-44	149
SRS0711	OS02T0274900-03	77.08	96	22	0	3	290	236	331	2e-36	129
SRS0712	OS12T0615700-01	68.42	114	36	0	6	347	377	490	7e-43	149
SRS0713	OS05T0568300-00	70.71	140	40	1	40	456	40	179	2e-42	140
SRS0714	OS05T0301600-01	59.18	49	17	1	11	148	81	129	1e-12	63.2
SRS0715	OS02T0481000-01	62.92	89	33	0	190	456	59	147	6e-36	123
SRS0716	OS02T0740600-01	45.78	83	44	3	140	385	1	72	8e-14	64.3
SRS0718	OS02T0802400-01	68.38	136	43	0	2	409	40	175	2e-63	193
SRS0719	OS12T0601300-01	80	115	22	1	3	344	163	277	2e-61	192
SRS0720	OS04T0496800-01	78.48	79	17	0	1	237	669	747	2e-34	128
SRS0721	OS03T0817900-01	46.63	163	85	1	13	495	273	435	2e-48	163
SRS0722	OS01T0678500-02	55.41	157	66	3	44	502	37	193	2e-54	184
SRS0723	OS11T0155900-00	100	136	0	0	21	428	1	136	1e-77	228
SRS0724	OS06T0643300-02	87.5	152	19	0	129	584	1	152	2e-74	223
SRS0725	OS01T0179200-01	65.06	166	53	2	103	585	3	168	2e-35	127
SRS0726	OS06T0103200-01	53.57	168	77	2	3	503	286	452	1e-50	169
SRS0727	OS01T0967700-01	22.49	169	95	3	579	181	55	221	7e-07	48.5
SRS0728	OS06T0145800-00	60.27	73	29	2	9	227	202	272	3e-24	96.3
SRS0729	OS05T0459900-01	84.07	113	15	1	48	377	1	113	4e-60	183
SRS0730	OS01T0970900-02	32.99	197	128	2	6	584	271	466	4e-24	99
SRS0731	OS10T0506200-00	70.26	195	58	1	3	587	430	621	5e-100	311
SRS0732	OS01T0823100-01	85.42	96	14	0	1	288	156	251	4e-55	175
SRS0734	OS03T0794800-02	36.46	192	122	5	3	578	69	228	8e-26	102
SRS0735	OS04T0432600-02	65.31	98	34	2	84	377	4	98	4e-37	124
SRS0737	OS02T0312500-02	82.76	29	5	0	192	278	89	117	3e-07	48.5
SRS0738	OS03T0175800-01	35	180	116	6	42	578	113	265	2e-08	53.1
SRS0739	OS03T0826800-01	40.85	142	72	4	59	448	1	140	5e-27	100
SRS0740	OS04T0631000-00	55.36	168	75	0	83	586	4	171	9e-64	200
SRS0741	OS03T0243100-01	77.04	135	31	0	1	405	8	142	4e-75	222
SRS0742	OS12T0168900-03	96.79	156	5	0	2	469	10	165	4e-66	200
SRS0743	OS04T0459500-02	90.91	132	12	0	57	452	271	402	7e-70	218
SRS0745	OS04T0539800-01	41.88	117	66	1	580	236	234	350	4e-16	75.5
SRS0746	OS01T0706000-03	69.35	62	19	1	404	589	116	176	3e-22	89
SRS0747	OS03T0593600-00	41.18	119	70	2	211	567	228	342	6e-24	80.9
SRS0749	OS12T0570700-01	49.12	57	26	2	119	280	22	78	2e-12	60.5
SRS0751	OS11T0113300-01	43.59	78	39	3	168	386	1	74	2e-12	60.8
SRS0752	OS07T0484800-01	80.17	121	24	0	11	373	64	184	1e-65	200
SRS0753	OS02T0676000-01	62.84	148	54	1	2	442	312	459	1e-55	182
SRS0754	OS02T0465400-01	87.5	120	15	0	3	362	331	450	5e-65	206
SRS0755	OS08T0478200-01	84.35	115	18	0	3	347	55	169	3e-71	213
SRS0756	OS01T0226300-01	74.74	95	24	0	3	287	83	177	8e-46	149
SRS0757	OS06T0332800-01	71.28	94	23	2	177	446	34	127	2e-44	144
SRS0759	OS05T0491200-02	63.16	152	56	0	3	458	128	279	1e-68	211
SRS0760	OS03T0408300-00	81.43	140	26	0	6	425	1	140	3e-86	250
SRS0761	OS02T0829100-01	40.22	92	55	2	304	579	104	188	7e-16	73.9
SRS0762	OS06T0686400-02	43.84	73	41	1	116	334	36	107	2e-19	80.1
SRS0766	OS11T0163100-01	98.4	188	3	0	30	593	5	192	2e-133	379
SRS0767	OS05T0110100-02	85.71	70	10	0	218	427	62	131	3e-28	102
SRS0768	OS03T0760800-01	60.32	63	22	1	188	367	31	93	6e-26	95.9
SRS0769	OS01T0693900-02	66.67	75	25	0	399	175	52	126	1e-30	112
SRS0770	OS11T0637700-02	39.24	79	40	2	7	219	388	466	2e-10	58.9
SRS0771	OS11T0148500-02	84.34	198	31	0	1	594	32	229	1e-112	331
SRS0772	OS07T0502200-01	58.39	137	57	0	165	575	31	167	1e-46	159
SRS0775	OS04T0628100-02	95.49	133	6	0	7	405	27	159	6e-83	250
SRS0776	OS02T0273100-02	70	110	33	0	2	331	268	377	8e-49	163
SRS0777	OS10T0345701-01	51.61	62	30	0	8	193	59	120	3e-12	61.2
SRS0778	OS10T0466700-01	99.22	129	1	0	60	446	12	140	1e-90	261
SRS0779	OS08T0230200-02	80.85	47	9	0	2	142	437	483	7e-20	86.7
SRS0780	OS01T0633000-01	50.46	109	54	1	71	397	1	106	5e-32	112
SRS0781	OS08T0205400-01	63.64	66	24	0	28	225	1	66	7e-25	92.8
SRS0783	OS08T0191600-01	87.18	117	15	0	14	364	1	117	1e-59	182
SRS0784	OS02T0745700-02	66.67	84	27	1	3	251	15	98	5e-37	124
SRS0785	OS03T0337800-01	89.12	193	21	0	20	598	1	193	1e-97	282
SRS0786	OS05T0577500-01	66.89	151	49	1	99	548	22	172	5e-54	170
SRS0787	OS03T0648400-01	92.52	147	11	1	93	533	1	146	2e-71	216
SRS0788	OS04T0679100-01	92.11	38	3	0	197	310	199	236	2e-08	52.8
SRS0789	OS04T0393300-01	58.06	124	51	1	206	574	12	135	4e-47	151
SRS0790	OS05T0548900-01	59.21	152	62	2	3	458	376	495	1e-52	176
SRS0791	OS07T0435100-01	80.85	188	36	0	36	599	1	188	2e-87	258
SRS0792	OS09T0453000-01	79.85	134	23	2	5	394	7	140	2e-75	223
SRS0793	OS03T0712300-01	74.26	101	26	0	599	297	60	160	5e-51	162
SRS0794	OS03T0352300-02	80.56	36	7	0	2	109	69	104	3e-12	63.2
SRS0795	OS04T0628100-02	100	151	0	0	1	453	78	228	4e-100	294
SRS0796	OS07T0408700-02	85.53	152	22	0	2	457	170	321	7e-93	274
SRS0797	OS02T0506500-03	65.33	199	68	2	3	596	206	401	9e-83	251
SRS0798	OS04T0504600-01	55.12	205	87	4	1	600	294	496	2e-71	224
SRS0799	OS02T0605900-01	70.24	168	50	1	91	594	25	191	5e-76	229
SRS0800	OS03T0666500-03	85.71	168	24	0	99	602	1	168	4e-98	283
SRS0801	OS03T0167500-01	71.14	201	58	1	1	603	51	249	2e-97	291
SRS0802	OS02T0595700-04	91.45	117	10	0	252	602	50	166	2e-60	195
SRS0804	OS01T0174300-02	73.33	165	44	0	109	603	23	187	1e-84	253
SRS0807	OS12T0563600-03	53.89	167	66	2	23	490	5	170	2e-58	182
SRS0808	OS05T0362500-01	66.67	57	19	0	2	172	109	165	2e-20	84.3
SRS0809	OS07T0108300-01	92.14	140	11	0	123	542	9	148	1e-86	263
SRS0810	OS10T0545200-02	64.25	193	69	0	26	604	1	193	2e-93	275
SRS0811	OS10T0575000-01	41.87	246	88	12	32	604	308	544	1e-28	112
SRS0812	OS06T0715500-03	68.42	171	54	0	92	604	24	194	2e-71	217
SRS0814	OS06T0696400-01	52	200	89	3	2	580	126	292	2e-72	221
SRS0815	OS07T0496200-02	77.89	190	42	0	21	590	9	198	3e-92	281
SRS0816	OS08T0561700-01	72.73	165	25	2	173	607	34	198	2e-78	233
SRS0819	OS12T0631100-02	73.96	169	44	0	100	606	1	169	3e-84	248
SRS0820	OS05T0295800-01	74.84	159	36	1	2	466	26	184	4e-89	259
SRS0821	OS01T0106900-02	91.25	80	7	0	369	608	69	148	1e-41	146
SRS0822	OS04T0634700-01	80.98	184	34	1	29	577	261	444	7e-108	318
SRS0823	OS03T0793500-02	85.15	202	30	1	3	608	341	541	3e-122	361
SRS0824	OS12T0577200-01	46.05	76	40	2	343	567	47	121	7e-11	60.5
SRS0825	OS07T0124500-01	71.15	208	54	1	2	607	392	599	3e-95	296
SRS0826	OS11T0528500-01	76.19	63	15	0	228	416	87	149	1e-20	78.2
SRS0827	OS01T0254900-01	76.36	55	13	0	554	390	207	261	8e-20	84.7
SRS0828	OS02T0550700-01	60.89	202	79	1	2	607	52	211	2e-74	229
SRS0829	OS04T0234600-03	80.52	154	27	1	155	607	43	196	3e-82	249
SRS0830	OS08T0440100-01	74.86	175	44	1	1	525	5	178	4e-101	290
SRS0831	OS01T0168200-01	63.91	133	48	1	43	441	1	130	2e-61	187
SRS0832	OS09T0502000-01	91.73	133	11	0	53	451	1	133	7e-75	221
SRS0833	OS08T0344600-01	70.73	41	12	0	487	609	114	154	4e-15	72.8
SRS0834	OS12T0482700-02	76	150	36	0	2	451	167	316	2e-75	229
SRS0836	OS07T0631100-02	89.71	68	7	0	114	317	16	83	1e-42	138
SRS0837	OS10T0471300-01	75.84	149	36	0	27	473	15	163	3e-55	173
SRS0838	OS06T0716800-02	62.42	157	52	3	160	609	1	157	2e-59	187
SRS0839	OS08T0120500-03	78.95	95	20	0	3	287	109	203	7e-50	160
SRS0840	OS08T0157600-02	45.83	168	86	5	14	502	109	266	7e-25	99.4
SRS0841	OS06T0701100-03	97.54	203	5	0	3	611	46	248	2e-138	392
SRS0842	OS03T0750700-01	60.77	181	70	1	70	609	21	201	4e-76	234
SRS0843	OS12T0121300-01	60.47	86	34	0	10	267	339	424	2e-29	113
SRS0844	OS03T0851700-01	61.87	139	45	3	216	608	7	144	3e-46	155
SRS0845	OS06T0180000-01	80.95	63	12	0	107	295	258	320	2e-28	82
SRS0846	OS12T0566900-01	54.91	173	77	2	9	524	172	339	2e-44	153
SRS0847	OS04T0509600-02	75.42	179	43	2	41	574	232	408	1e-94	282
SRS0848	OS02T0828566-01	72.73	121	32	2	228	587	29	140	2e-34	122
SRS0851	OS01T0360600-01	62.86	140	52	0	3	422	88	227	5e-58	182
SRS0853	OS02T0132500-01	45.26	95	52	0	287	571	22	116	5e-20	82.8
SRS0854	OS01T0178200-00	71.21	132	38	0	7	402	202	333	2e-40	140
SRS0855	OS11T0602600-01	91.43	140	12	0	2	421	41	180	2e-87	256
SRS0856	OS09T0482600-02	85.71	147	21	1	1	441	305	450	6e-66	209
SRS0857	OS05T0542100-01	81.25	64	12	0	75	266	1	64	6e-30	105
SRS0858	OS10T0576000-01	78.85	52	11	0	186	341	2	53	5e-27	97.8
SRS0859	OS05T0110900-01	66.88	157	48	3	616	158	240	394	2e-63	201
SRS0860	OS06T0319700-01	90.65	107	10	0	89	409	12	118	7e-52	163
SRS0861	OS03T0272300-02	80.95	126	22	3	245	616	1	125	8e-52	168
SRS0862	OS03T0778100-03	85.09	161	24	0	10	492	71	231	2e-97	282
SRS0863	OS04T0319600-01	67.02	188	48	1	95	616	2	189	3e-74	227
SRS0864	OS01T0761000-01	54.55	77	35	0	199	429	74	150	3e-22	88.2
SRS0865	OS07T0509800-01	78.16	206	44	1	1	615	190	395	1e-115	337
SRS0866	OS01T0266100-01	48.21	56	29	0	210	377	95	150	5e-15	70.5
SRS0867	OS02T0785800-02	86.61	112	15	0	59	394	1	112	3e-69	206
SRS0868	OS03T0785900-01	54.23	201	81	3	45	614	1	201	4e-78	233
SRS0870	OS03T0855600-02	45	200	97	4	55	615	7	206	1e-53	171
SRS0871	OS05T0386000-02	55	140	58	4	211	615	1	126	2e-40	140
SRS0872	OS02T0828566-01	51.01	149	70	5	1	438	77	202	7e-17	76.3
SRS0873	OS05T0458400-01	75.48	155	37	2	2	463	670	822	3e-71	231
SRS0875	OS10T0498300-01	45.68	162	88	3	5	490	41	168	8e-38	133
SRS0876	OS12T0567700-01	39.22	102	56	3	608	321	110	211	2e-14	70.1
SRS0877	OS01T0227300-01	93.79	177	11	0	88	618	1	177	2e-121	342
SRS0878	OS03T0316200-01	68.37	196	57	2	3	575	146	341	7e-91	270
SRS0880	OS04T0119500-03	45.65	46	25	0	158	295	8	53	4e-09	55.5
SRS0881	OS05T0223000-01	55.1	147	59	1	45	464	36	182	4e-48	155
SRS0882	OS12T0566400-01	69.66	89	27	0	112	378	17	105	6e-39	129
SRS0883	OS03T0297100-01	80	190	38	0	42	611	1	190	4e-113	320
SRS0884	OS02T0654400-01	54.85	206	91	4	7	618	518	717	2e-43	154
SRS0885	OS09T0361400-01	63.13	198	73	1	26	619	3	199	5e-81	242
SRS0886	OS09T0540600-01	65.31	196	65	2	42	620	154	347	8e-90	269
SRS0887	OS03T0377600-01	40.17	117	60	3	55	375	37	151	9e-18	78.2
SRS0888	OS04T0515300-02	85.82	134	19	0	29	430	1	134	9e-79	231
SRS0889	OS05T0467300-01	68.46	130	41	1	231	620	94	222	2e-62	194
SRS0890	OS12T0601300-01	70	100	30	1	96	395	181	277	5e-41	140
SRS0891	OS01T0309900-01	49.36	156	79	3	152	619	472	614	5e-36	133
SRS0893	OS01T0967700-01	27.89	147	98	3	606	190	19	164	4e-11	61.2
SRS0895	OS05T0565000-01	90	150	15	0	1	450	29	178	7e-100	286
SRS0896	OS05T0452900-01	67.24	58	19	0	447	620	1	58	6e-25	93.6
SRS0897	OS01T0270100-02	64.14	145	52	1	620	186	100	241	3e-51	166
SRS0898	OS08T0427700-00	97.73	88	2	0	2	265	32	119	1e-38	130
SRS0899	OS03T0299900-01	85.99	207	29	0	2	622	200	406	9e-133	380
SRS0900	OS04T0615100-01	53.69	149	69	2	2	448	387	532	1e-50	171
SRS0901	OS11T0696200-01	87.96	191	23	0	1	573	233	423	2e-107	315
SRS0902	OS05T0426200-02	26.56	128	77	2	94	426	27	154	4e-09	55.5
SRS0903	OS01T0854000-01	51.71	205	96	5	5	610	22	223	4e-58	190
SRS0906	OS02T0803400-01	66.67	126	42	0	141	518	8	133	4e-51	161
SRS0907	OS08T0116900-01	38.51	148	88	4	190	624	2	127	4e-18	81.6
SRS0908	OS03T0208900-01	86.02	186	26	0	68	625	6	191	2e-116	337
SRS0910	OS06T0600800-01	35.71	84	54	2	11	262	59	128	2e-06	45.8
SRS0911	OS01T0673600-01	97.39	153	4	0	59	517	1	153	2e-107	305
SRS0912	OS05T0455600-02	81.05	153	29	0	163	621	1	153	1e-93	272
SRS0913	OS12T0507200-01	92.31	156	12	0	9	476	5	160	4e-106	301
SRS0914	OS05T0445500-01	72.57	113	31	0	59	397	27	139	4e-28	103
SRS0915	OS06T0226000-01	37.2	164	93	3	1	462	67	218	2e-32	117
SRS0916	OS09T0338500-01	67.33	202	66	0	18	623	245	446	4e-103	305
SRS0917	OS11T0199801-00	55	40	18	0	296	415	92	131	5e-07	49.3
SRS0919	OS08T0383700-01	69.89	93	28	2	348	626	1	91	4e-18	79.7
SRS0920	OS02T0185200-01	46.38	207	110	1	9	626	219	425	9e-48	163
SRS0921	OS01T0610100-01	89.77	176	18	0	31	558	1	176	2e-85	250
SRS0922	OS03T0109500-00	84.87	119	18	0	3	359	1	119	4e-69	207
SRS0923	OS04T0206401-00	40.68	59	35	0	266	90	73	131	1e-06	46.6
SRS0924	OS12T0548200-02	54.14	181	82	3	87	626	674	850	3e-36	134
SRS0925	OS10T0103800-01	73.91	207	54	0	2	622	103	309	5e-87	260
SRS0926	OS07T0573100-01	75.53	94	22	1	3	281	250	343	8e-46	154
SRS0928	OS05T0135700-02	92.27	181	14	0	85	627	1	181	2e-122	352
SRS0929	OS05T0337400-01	73.17	82	22	0	301	546	65	146	2e-34	120
SRS0930	OS02T0328500-00	28.09	89	64	1	99	365	24	109	3e-07	43.1
SRS0931	OS02T0833400-02	81.32	91	17	1	355	627	65	154	2e-44	146
SRS0932	OS01T0192000-01	73.15	149	35	2	161	592	40	188	5e-79	241
SRS0933	OS03T0663500-00	56	175	70	4	125	628	16	190	8e-71	214
SRS0934	OS06T0609700-01	76.35	148	35	0	184	627	1	148	5e-81	249
SRS0935	OS04T0443700-01	46.03	189	99	3	3	560	164	346	5e-52	172
SRS0936	OS09T0372400-02	37.72	167	93	6	2	469	249	410	2e-09	56.2
SRS0937	OS09T0459800-04	75.61	205	50	0	1	615	146	350	5e-111	321
SRS0938	OS02T0614700-00	46.81	141	69	2	214	618	1	141	8e-43	141
SRS0939	OS05T0179100-01	52.83	53	25	1	83	241	44	94	9e-12	59.3
SRS0941	OS11T0637800-01	79.9	209	42	0	2	628	67	275	6e-123	352
SRS0943	OS08T0559200-01	82.43	74	13	0	175	396	35	108	1e-36	124
SRS0944	OS02T0721700-02	76.47	102	23	1	15	317	27	128	5e-52	165
SRS0945	OS01T0339900-01	81.5	173	32	0	112	630	41	213	1e-106	311
SRS0946	OS05T0456925-00	65.04	123	43	2	1	369	226	346	2e-29	114
SRS0947	OS07T0577600-01	93.1	174	12	0	109	630	87	260	1e-124	353
SRS0948	OS03T0711800-03	71.13	97	28	0	18	308	646	742	5e-13	67.4
SRS0950	OS03T0360500-02	73.45	177	46	2	38	565	4	177	2e-92	268
SRS0951	OS09T0394100-01	69.05	210	65	2	1	630	214	420	4e-83	255
SRS0952	OS04T0402100-01	91.43	210	18	0	1	630	157	366	3e-112	331
SRS0953	OS08T0342400-03	81.9	210	38	0	3	632	544	753	2e-116	348
SRS0954	OS11T0199600-02	73.43	143	34	3	123	539	2	144	8e-55	176
SRS0955	OS02T0173500-01	80	155	31	0	1	465	135	289	2e-73	224
SRS0956	OS01T0655800-01	83.96	106	17	0	2	319	571	676	1e-57	192
SRS0957	OS02T0117800-01	68.18	176	56	0	77	604	14	189	4e-84	254
SRS0958	OS02T0758000-01	52.44	82	38	3	392	634	78	155	4e-17	76.6
SRS0959	OS02T0204500-03	38.89	108	65	3	295	615	1	106	1e-15	72.8
SRS0960	OS01T0934100-01	44.63	177	82	8	83	565	1	171	1e-31	117
SRS0961	OS09T0252100-02	80.3	66	13	0	2	199	299	364	5e-29	111
SRS0962	OS01T0862000-01	64.75	139	47	2	5	415	36	174	1e-59	185
SRS0963	OS07T0640100-01	76.34	131	31	1	64	456	1	130	1e-69	208
SRS0964	OS01T0956800-00	28.81	236	142	9	3	632	527	745	3e-10	59.3
SRS0965	OS01T0524700-01	39.13	207	125	2	19	636	572	777	7e-35	130
SRS0966	OS01T0635200-01	68.75	64	20	0	60	251	14	77	9e-30	105
SRS0967	OS03T0279700-01	66.67	75	24	1	100	321	50	124	2e-30	110
SRS0968	OS10T0457000-02	50.55	91	41	5	6	266	127	209	1e-08	53.5
SRS0969	OS07T0180900-01	74.47	141	36	0	30	452	6	146	3e-76	203
SRS0970	OS01T0786500-00	45.08	122	67	1	44	409	21	140	2e-35	125
SRS0971	OS10T0500300-00	76.82	151	35	0	183	635	4	154	8e-70	213
SRS0972	OS08T0374000-01	63.01	146	54	1	6	443	1	145	3e-56	175
SRS0973	OS03T0747800-01	85.58	104	15	0	3	314	222	325	3e-49	163
SRS0975	OS03T0125300-01	46.43	168	69	2	2	442	218	384	2e-21	90.9
SRS0976	OS06T0206100-02	25.69	218	140	8	19	606	640	846	8e-12	63.9
SRS0979	OS05T0511000-02	63.58	162	59	1	151	636	5	165	8e-61	191
SRS0980	OS11T0247300-01	98.58	212	3	0	3	638	20	231	3e-137	392
SRS0981	OS04T0618700-01	50	158	74	2	1	459	1020	1176	7e-43	153
SRS0982	OS07T0176900-01	68.4	212	57	2	31	636	7	218	6e-83	248
SRS0983	OS08T0278900-01	85.8	169	24	0	1	507	49	217	3e-112	320
SRS0984	OS05T0408900-04	84.38	160	25	0	2	481	560	719	2e-87	272
SRS0985	OS02T0185200-01	56.89	167	72	0	2	502	339	505	6e-54	180
SRS0986	OS01T0327400-01	53.47	202	92	3	42	641	6	206	9e-64	201
SRS0988	OS04T0618700-01	51.74	172	83	0	1	516	630	801	3e-53	183
SRS0989	OS01T0813500-01	48.17	191	97	6	74	640	96	260	3e-37	134
SRS0990	OS02T0120600-01	89.86	148	15	0	61	504	1	148	2e-103	295
SRS0991	OS07T0545900-01	58.82	34	14	0	312	211	86	119	2e-06	47
SRS0992	OS11T0276000-01	72	125	35	0	3	377	751	875	6e-58	196
SRS0993	OS05T0568300-00	72.06	136	37	1	228	632	44	179	8e-42	139
SRS0994	OS03T0132800-01	84.11	107	17	0	2	322	403	509	3e-58	191
SRS0995	OS06T0714000-01	85.71	182	25	1	99	641	42	223	4e-112	327
SRS0996	OS01T0179700-01	92.93	184	13	0	91	642	1	184	3e-122	344
SRS0999	OS07T0150100-01	62.2	209	77	2	3	623	522	730	9e-79	249
SRS1000	OS02T0489400-01	89.85	197	19	1	56	643	1	197	2e-100	290
SRS1002	OS09T0556500-01	44.63	177	98	5	18	548	401	568	1e-31	120
SRS1003	OS02T0715300-02	53.06	98	46	1	99	392	56	151	7e-33	117
SRS1004	OS02T0177800-02	50.42	119	56	4	14	361	514	623	3e-25	102
SRS1005	OS02T0618100-01	66.67	102	34	0	187	492	22	123	2e-43	142
SRS1006	OS03T0266100-01	82.39	159	27	1	170	643	2	160	1e-99	287
SRS1007	OS02T0601800-03	37.67	223	124	6	8	631	366	567	2e-26	106
SRS1008	OS02T0785800-02	86.61	112	15	0	70	405	1	112	5e-69	206
SRS1009	OS12T0145100-01	63.98	211	74	1	15	641	1	211	6e-96	279
SRS1010	OS02T0699400-00	75.16	161	39	1	164	643	52	212	4e-79	246
SRS1012	OS08T0344100-01	75.81	215	47	3	16	645	1	211	5e-115	335
SRS1013	OS03T0312600-01	82.52	143	25	0	216	644	29	171	2e-79	243
SRS1014	OS09T0536000-01	57.14	91	39	1	8	280	528	617	3e-28	111
SRS1015	OS09T0373000-01	86.67	105	14	0	40	354	1	105	1e-66	200
SRS1016	OS04T0352400-01	73.41	173	37	2	1	492	413	585	1e-81	254
SRS1017	OS05T0171900-01	72.79	147	40	0	138	578	11	157	4e-80	238
SRS1018	OS02T0535300-00	34.38	128	70	5	4	345	45	166	1e-06	47.8
SRS1019	OS07T0173501-00	89.47	152	16	0	56	511	1	152	5e-89	258
SRS1020	OS01T0531500-02	78.74	207	42	1	28	642	1	207	1e-108	311
SRS1021	OS09T0507400-01	46.53	101	46	1	80	358	17	117	2e-21	85.9
SRS1022	OS06T0612800-01	61.72	128	44	2	1	369	46	171	1e-46	152
SRS1023	OS07T0608200-01	38.31	154	93	4	192	647	26	175	6e-24	96.7
SRS1024	OS01T0918300-01	89.58	96	8	1	9	290	1	96	2e-55	172
SRS1026	OS02T0562300-02	55	180	69	10	3	506	167	336	8e-51	167
SRS1027	OS11T0629200-01	85	60	9	0	60	239	241	300	1e-29	112
SRS1028	OS09T0551600-01	64.1	78	28	0	12	245	23	100	1e-32	114
SRS1029	OS03T0278300-04	74.77	107	24	1	278	589	15	121	5e-51	164
SRS1030	OS02T0166800-01	63.71	124	43	2	283	648	22	142	4e-48	156
SRS1031	OS09T0441600-00	42.24	161	93	2	120	602	37	193	1e-32	120
SRS1032	OS09T0538500-01	65.15	132	40	2	262	639	192	323	4e-67	168
SRS1033	OS06T0523400-01	75.22	113	28	0	2	340	205	317	5e-58	186
SRS1034	OS08T0463900-01	95.24	42	2	0	118	243	113	154	3e-26	93.2
SRS1035	OS03T0718100-01	96.28	215	8	0	3	647	138	352	6e-137	388
SRS1036	OS05T0274900-00	91.41	163	14	0	8	496	42	204	3e-92	268
SRS1037	OS07T0501900-03	77.21	215	49	1	3	647	85	298	2e-109	321
SRS1038	OS09T0457100-01	66.02	103	35	0	3	311	374	476	2e-48	165
SRS1040	OS11T0456100-01	40.97	227	123	3	2	649	170	381	9e-50	166
SRS1041	OS09T0532400-02	77.08	48	11	1	505	648	566	608	3e-14	70.9
SRS1042	OS09T0553900-01	53.42	219	99	4	2	649	663	869	1e-67	223
SRS1043	OS02T0752800-02	33.33	111	73	3	3	332	245	337	2e-07	50.8
SRS1044	OS03T0197400-02	92.54	67	5	0	67	267	289	355	1e-47	122
SRS1045	OS04T0301500-01	37.45	243	86	8	120	650	7	248	1e-35	127
SRS1046	OS06T0102700-01	70.97	186	54	1	92	649	251	435	7e-88	270
SRS1047	OS06T0694500-01	86.86	137	18	0	241	651	65	201	8e-71	215
SRS1048	OS07T0509200-01	55.49	164	64	4	3	467	283	434	6e-38	136
SRS1049	OS02T0668100-03	53.85	221	80	4	53	649	40	260	1e-75	231
SRS1050	OS02T0131700-00	61.67	120	44	1	297	650	11	130	2e-45	156
SRS1051	OS02T0130600-01	59.23	130	53	0	247	636	225	354	7e-55	179
SRS1052	OS08T0464000-02	82.68	127	22	0	6	386	230	356	1e-74	229
SRS1053	OS07T0687200-02	99.3	142	1	0	15	440	1	142	3e-99	284
SRS1054	OS03T0194900-03	61.58	203	76	4	46	648	114	314	2e-81	248
SRS1055	OS05T0388500-01	83.08	130	22	0	263	652	117	246	1e-71	222
SRS1056	OS04T0686300-01	62.9	124	44	2	2	367	2	125	5e-38	128
SRS1057	OS04T0423700-01	66.83	202	66	2	2	604	250	449	1e-91	276
SRS1058	OS03T0123100-01	93.75	160	10	0	66	545	1	160	2e-117	330
SRS1059	OS09T0326900-02	52.52	139	66	2	18	434	255	389	2e-40	142
SRS1060	OS05T0147200-01	66	200	66	2	6	599	233	431	2e-90	272
SRS1061	OS03T0174200-01	28.05	164	117	3	82	570	184	319	5e-08	52.4
SRS1063	OS06T0340600-03	65.33	150	51	1	3	449	20	169	1e-67	205
SRS1064	OS07T0604500-01	75.29	174	38	4	100	606	1	171	1e-75	227
SRS1065	OS02T0793900-01	51.38	109	39	5	369	653	11	114	3e-23	92.8
SRS1066	OS08T0282400-01	66.18	204	69	0	42	653	1	204	1e-96	283
SRS1067	OS03T0422702-00	63.89	72	26	0	34	249	35	106	5e-26	97.8
SRS1069	OS10T0536500-01	48.39	124	64	1	180	551	51	170	5e-34	119
SRS1071	OS01T0184100-01	61.45	166	57	2	78	554	1	166	2e-47	154
SRS1072	OS09T0252100-01	84.78	184	28	0	104	655	2	185	4e-99	293
SRS1073	OS09T0567300-01	78.05	205	45	0	3	617	55	259	3e-114	333
SRS1074	OS02T0230000-02	44.68	94	51	3	7	285	1	87	3e-11	57.8
SRS1075	OS07T0509800-01	64.56	158	45	2	2	442	320	477	1e-63	204
SRS1076	OS01T0967700-01	31.2	125	78	3	439	89	41	164	2e-09	56.6
SRS1077	OS06T0681300-02	40.2	102	47	5	139	402	1	100	8e-11	58.5
SRS1078	OS06T0308300-03	65.71	175	54	4	3	509	404	576	9e-56	186
SRS1079	OS03T0747300-01	63.84	177	64	0	95	625	1	177	1e-82	247
SRS1080	OS12T0530000-01	90.84	131	12	0	108	500	8	138	9e-54	169
SRS1081	OS02T0137200-01	69.33	163	48	2	175	657	38	200	6e-68	209
SRS1083	OS10T0579500-01	64.44	90	32	1	279	548	7	94	5e-20	81.3
SRS1084	OS04T0542900-01	76.13	222	49	3	1	654	298	518	4e-121	353
SRS1085	OS03T0738400-03	86.57	134	17	1	1	399	241	374	8e-75	230
SRS1086	OS05T0592100-01	59.64	166	62	2	1	483	218	383	1e-57	186
SRS1087	OS01T0102600-01	50	146	73	1	3	440	130	269	5e-45	150
SRS1088	OS05T0182100-01	33.18	211	141	0	10	642	153	363	3e-30	115
SRS1090	OS04T0533300-01	76.55	145	32	1	190	618	60	204	1e-47	155
SRS1091	OS08T0112900-01	37.3	185	108	7	114	644	24	201	7e-25	100
SRS1092	OS06T0630300-01	56.98	179	77	1	42	578	1	170	6e-68	206
SRS1093	OS06T0192600-01	95.05	202	10	0	51	656	1	202	1e-136	389
SRS1094	OS03T0278300-04	56.83	139	46	3	1	375	75	211	2e-28	106
SRS1095	OS12T0566000-01	83.94	218	35	0	3	656	212	429	5e-122	353
SRS1096	OS05T0122600-02	31.69	142	97	2	227	652	455	589	2e-11	62.8
SRS1097	OS03T0610650-01	54.68	203	86	3	67	657	1	202	2e-58	189
SRS1098	OS11T0206700-02	61.73	196	71	3	1	576	297	491	1e-69	220
SRS1099	OS03T0328100-01	59.57	47	19	0	3	143	443	489	6e-11	61.2
SRS1100	OS01T0739200-01	73.75	160	42	0	180	659	40	199	2e-84	254
SRS1101	OS12T0620400-04	64.86	37	13	0	4	114	78	114	1e-08	53.5
SRS1102	OS02T0205300-02	96.69	151	5	0	5	457	274	424	4e-97	289
SRS1104	OS08T0566900-01	75.29	174	43	0	137	658	1	174	1e-98	284
SRS1105	OS06T0548100-00	42.25	213	121	2	26	658	269	471	6e-52	175
SRS1106	OS07T0166800-02	97.2	143	4	0	232	660	1	143	4e-103	294
SRS1107	OS02T0201300-01	30.88	136	90	3	43	438	11	137	1e-08	52.4
SRS1108	OS09T0517000-01	89.74	39	4	0	267	383	80	118	6e-16	71.2
SRS1109	OS03T0756000-01	86.55	171	23	0	118	630	36	206	3e-100	289
SRS1110	OS06T0644500-02	54.02	87	39	1	115	372	509	595	5e-31	99.4
SRS1111	OS09T0542000-01	78.32	143	31	0	121	549	1	143	6e-67	207
SRS1112	OS06T0661900-01	70.97	217	63	1	3	653	160	375	2e-120	347
SRS1113	OS06T0186600-02	45.28	106	58	3	1	318	295	387	2e-16	77.4
SRS1114	OS03T0324800-01	39.86	148	85	1	232	663	24	171	6e-31	113
SRS1115	OS01T0169900-01	59.71	139	51	5	2	403	448	580	4e-39	141
SRS1117	OS03T0395900-01	68.44	225	66	3	2	661	13	237	7e-85	257
SRS1118	OS03T0837100-03	76.19	84	19	1	60	308	111	194	6e-44	145
SRS1119	OS11T0412484-01	59.38	32	13	0	242	337	57	88	4e-07	46.6
SRS1120	OS05T0558800-02	52.82	142	67	1	31	456	313	451	2e-44	154
SRS1121	OS09T0567300-01	80.71	197	32	1	44	616	3	199	8e-106	311
SRS1122	OS03T0663500-00	63.87	119	38	2	1	342	68	186	3e-53	170
SRS1123	OS04T0465600-01	48.08	156	74	2	33	479	1	154	3e-48	155
SRS1125	OS04T0459800-02	84.16	221	35	0	3	665	173	393	1e-132	385
SRS1126	OS09T0512800-00	63.01	146	54	2	215	652	49	184	6e-64	196
SRS1127	OS08T0137200-01	77.83	221	49	1	2	664	155	374	3e-110	323
SRS1128	OS06T0318700-01	51.14	219	101	3	27	665	3	221	2e-69	216
SRS1129	OS06T0717800-02	43.48	115	57	2	343	663	1	102	3e-22	93.6
SRS1130	OS03T0807700-01	60.91	220	83	2	6	656	49	266	4e-88	265
SRS1131	OS09T0132900-02	61.71	175	67	0	124	648	26	200	3e-76	233
SRS1133	OS06T0678650-01	65.32	124	43	1	2	373	125	245	7e-54	173
SRS1134	OS05T0516600-01	87.77	188	23	0	2	565	18	205	9e-120	338
SRS1135	OS02T0699600-01	90.85	164	15	0	28	519	1	164	4e-105	300
SRS1136	OS02T0748100-01	50.68	146	72	1	1	438	636	780	6e-44	156
SRS1137	OS01T0805000-01	73.75	80	21	1	298	537	86	164	6e-32	114
SRS1138	OS03T0248200-01	54.19	179	82	0	1	537	313	491	4e-67	214
SRS1139	OS03T0738700-01	65.6	218	60	2	21	629	240	456	6e-93	280
SRS1141	OS09T0553200-01	85.42	192	28	0	91	666	8	199	1e-98	294
SRS1142	OS09T0502000-01	90.98	133	12	0	40	438	1	133	8e-74	219
SRS1143	OS02T0806700-01	74.19	93	24	1	2	280	632	723	5e-36	134
SRS1146	OS04T0430000-01	78	150	33	0	2	451	121	270	3e-72	222
SRS1147	OS03T0826300-00	76.39	72	17	0	7	222	315	386	9e-30	114
SRS1148	OS04T0653000-01	72.97	37	9	1	86	193	143	179	7e-10	56.6
SRS1149	OS05T0463800-01	79.37	126	12	3	66	401	5	128	2e-62	191
SRS1150	OS03T0165400-02	65.47	139	48	1	6	422	134	267	2e-64	204
SRS1151	OS12T0607100-01	92.83	223	16	0	2	670	67	289	3e-150	426
SRS1152	OS07T0194000-01	83.82	68	11	0	6	209	77	144	2e-53	124
SRS1153	OS07T0159800-01	61.42	127	49	1	160	540	25	150	8e-47	152
SRS1155	OS09T0503100-01	51.03	243	75	4	73	669	8	249	4e-70	218
SRS1156	OS05T0389600-01	80.91	110	20	1	1	327	429	538	1e-55	185
SRS1157	OS10T0563900-01	57.63	118	49	1	672	322	50	167	3e-41	139
SRS1158	OS01T0505500-00	48.24	199	102	1	60	653	68	266	7e-53	178
SRS1159	OS08T0379400-03	63.24	204	64	2	92	670	21	224	4e-60	193
SRS1161	OS09T0249700-02	91.96	224	18	0	1	672	108	331	1e-145	412
SRS1162	OS04T0598000-01	54.74	95	38	4	154	423	26	116	4e-24	92.8
SRS1163	OS11T0531700-02	55.71	70	25	1	480	671	9	78	1e-16	75.9
SRS1164	OS09T0531900-01	83.83	167	27	0	2	502	529	695	2e-109	329
SRS1165	OS05T0489100-01	69.49	59	18	0	353	177	222	280	1e-19	85.5
SRS1166	OS03T0749300-03	60.68	117	46	1	1	351	354	469	1e-42	149
SRS1167	OS12T0138050-00	47.9	119	61	4	307	660	82	190	5e-27	103
SRS1168	OS07T0462200-01	57.34	143	58	2	3	422	26	168	1e-36	127
SRS1169	OS12T0137100-01	84.93	146	22	0	234	671	91	236	1e-74	228
SRS1171	OS02T0103700-01	80.41	194	38	1	1	582	1	192	2e-110	315
SRS1172	OS02T0654700-01	51.92	208	76	7	122	673	9	207	2e-47	158
SRS1173	OS04T0379900-01	75	148	37	0	1	444	243	390	2e-76	235
SRS1174	OS02T0800100-01	58.52	135	53	3	63	458	7	140	3e-45	147
SRS1175	OS02T0828533-01	55	40	18	0	342	461	84	123	1e-06	47
SRS1176	OS02T0505400-02	70.42	71	21	0	2	214	619	689	2e-27	109
SRS1177	OS11T0595200-01	80	125	23	1	306	674	83	207	3e-66	205
SRS1178	OS11T0546100-01	71.43	224	64	0	1	672	150	373	8e-109	322
SRS1179	OS11T0236000-01	67.61	71	23	0	110	322	70	140	2e-33	117
SRS1180	OS12T0580900-01	70.05	197	53	2	99	671	9	203	1e-83	253
SRS1181	OS03T0274000-02	73.96	169	43	1	3	506	26	194	1e-92	270
SRS1182	OS04T0119400-01	89.26	121	13	0	313	675	73	193	1e-73	229
SRS1183	OS06T0642900-01	67.3	159	48	1	30	494	117	275	5e-68	210
SRS1184	OS01T0785400-01	73.3	206	55	1	58	675	382	586	1e-103	311
SRS1185	OS07T0677100-01	59.68	186	75	0	109	666	19	204	6e-74	226
SRS1186	OS04T0667800-01	97.3	37	1	0	4	114	72	108	2e-17	76.3
SRS1187	OS05T0115900-01	56.59	182	78	2	131	673	38	214	3e-66	213
SRS1188	OS08T0191700-03	76.59	205	46	2	67	675	1	205	1e-112	324
SRS1189	OS11T0621500-01	67.8	118	36	3	215	562	1	116	1e-38	130
SRS1190	OS05T0227700-03	73.93	211	55	0	1	633	130	340	2e-116	335
SRS1191	OS03T0286500-01	51.89	212	61	6	157	669	27	237	2e-51	169
SRS1192	OS07T0673500-02	77.42	186	42	1	29	586	8	191	3e-93	273
SRS1193	OS01T0647100-01	94.25	87	5	0	80	340	500	586	2e-47	165
SRS1194	OS07T0684000-01	64.78	159	56	1	70	546	49	203	7e-78	233
SRS1195	OS02T0686400-02	80.16	126	25	0	3	380	424	549	6e-69	220
SRS1196	OS08T0557900-01	75.71	140	34	0	200	619	9	148	2e-70	218
SRS1197	OS02T0796300-02	75.52	143	34	1	15	440	147	289	2e-76	232
SRS1198	OS02T0672100-01	31.84	245	143	8	15	677	344	569	2e-18	83.6
SRS1199	OS03T0707600-01	40.47	215	60	8	236	676	39	253	5e-26	105
SRS1200	OS01T0718900-01	44.44	54	30	0	213	374	232	285	5e-09	55.5
SRS1201	OS04T0460400-00	48.78	164	84	1	132	623	4	164	2e-31	114
SRS1202	OS02T0639800-04	51.61	93	36	2	267	518	49	137	1e-28	105
SRS1203	OS03T0392300-01	79.33	150	31	0	226	675	1	150	9e-83	245
SRS1206	OS05T0372200-00	41.98	131	51	4	124	441	37	167	8e-16	75.5
SRS1207	OS04T0628100-02	99.08	218	2	0	26	679	77	294	6e-148	417
SRS1208	OS02T0504900-02	70.27	37	11	0	570	680	27	63	6e-11	61.2
SRS1211	OS02T0170500-01	51.03	145	58	4	286	681	9	148	2e-30	113
SRS1212	OS01T0977200-00	63.19	182	67	0	136	681	26	207	2e-64	206
SRS1213	OS02T0170500-01	86.15	65	9	0	486	680	87	151	3e-33	120
SRS1214	OS05T0295800-01	72.44	127	31	1	2	370	55	181	1e-66	203
SRS1215	OS10T0418000-01	93.58	109	7	0	154	480	31	139	1e-65	199
SRS1216	OS04T0515300-02	85.07	134	20	0	83	484	1	134	2e-77	229
SRS1217	OS03T0307800-01	89.52	124	13	0	3	374	769	892	2e-72	236
SRS1218	OS01T0815800-01	92.86	112	8	0	40	375	1	112	2e-70	212
SRS1220	OS09T0550000-01	52.63	38	18	0	1	114	402	439	1e-06	48.5
SRS1222	OS03T0100900-02	71.88	160	45	0	202	681	48	207	4e-91	268
SRS1223	OS05T0295800-01	76.34	186	42	1	50	601	4	189	9e-104	298
SRS1224	OS04T0623800-01	83.82	173	28	0	163	681	36	208	1e-104	308
SRS1225	OS05T0547850-01	86.18	123	17	0	54	422	1	123	1e-53	168
SRS1226	OS06T0724100-02	69.23	169	50	2	5	505	320	487	1e-74	233
SRS1227	OS01T0254000-01	86.57	67	9	0	1	201	127	193	8e-38	130
SRS1229	OS12T0638700-02	82.63	190	33	0	3	572	238	427	4e-86	261
SRS1230	OS02T0112600-01	75.89	224	54	0	1	672	249	472	1e-123	360
SRS1231	OS04T0656100-04	89.91	228	23	0	3	686	175	402	3e-125	366
SRS1232	OS01T0708500-02	76.32	190	45	0	115	684	15	204	4e-101	292
SRS1233	OS02T0267000-01	86.17	94	13	0	405	686	97	190	2e-52	171
SRS1234	OS08T0360000-01	65.38	104	36	0	57	368	1	104	4e-48	154
SRS1235	OS10T0513300-01	49.07	216	106	1	51	686	1	216	3e-63	203
SRS1236	OS01T0898300-02	48.26	201	102	3	17	613	324	523	3e-41	147
SRS1237	OS07T0111600-02	68.54	213	67	1	26	664	6	217	5e-111	322
SRS1238	OS10T0390100-02	50.66	227	112	1	3	683	395	619	2e-74	241
SRS1239	OS10T0579300-01	74.84	155	39	0	34	498	4	158	3e-87	255
SRS1240	OS05T0147133-00	56.46	147	62	2	3	437	675	819	2e-34	129
SRS1241	OS03T0337500-00	85.37	205	28	1	77	685	222	426	2e-120	362
SRS1242	OS02T0205200-01	61.81	199	75	2	1	594	159	356	7e-88	264
SRS1243	OS11T0351555-03	54.23	142	63	1	261	680	43	184	5e-52	172
SRS1244	OS03T0766900-02	59.68	186	75	0	102	659	1	186	9e-74	225
SRS1245	OS09T0542000-01	81.69	142	26	0	103	528	1	142	2e-66	206
SRS1246	OS01T0749200-01	84.43	167	26	0	187	687	57	223	1e-102	296
SRS1247	OS07T0555200-03	47.77	157	80	1	145	609	338	494	1e-40	146
SRS1248	OS05T0127500-01	61.5	226	86	1	1	675	126	351	1e-100	296
SRS1249	OS06T0654900-01	63.75	80	29	1	300	539	5	81	6e-28	101
SRS1250	OS02T0735200-03	89.35	216	23	0	42	689	1	216	9e-131	372
SRS1251	OS11T0615700-02	95.87	218	9	0	2	655	20	237	2e-150	417
SRS1252	OS07T0435300-01	88.14	59	7	0	258	434	20	78	2e-30	107
SRS1253	OS03T0440900-02	72.63	179	49	0	153	689	25	203	9e-85	251
SRS1254	OS05T0105000-01	41.79	67	38	2	3	200	997	1050	8e-09	55.5
SRS1255	OS06T0653800-01	81.57	217	40	0	29	679	46	262	5e-137	388
SRS1256	OS03T0228400-01	69.23	156	48	0	2	469	11	166	4e-74	222
SRS1257	OS12T0574800-03	43.51	154	85	2	233	688	19	172	1e-37	134
SRS1258	OS02T0184200-01	95	160	8	0	1	480	155	314	8e-105	305
SRS1259	OS03T0681700-01	84.73	203	31	0	79	687	1	203	8e-130	369
SRS1260	OS11T0703900-01	92.35	196	13	1	57	638	454	649	9e-114	339
SRS1261	OS06T0192600-01	96.12	206	8	0	66	683	1	206	3e-142	404
SRS1262	OS03T0723000-02	63.79	232	81	1	3	689	242	473	2e-86	266
SRS1264	OS01T0819400-00	95.3	149	7	0	46	492	10	158	6e-107	305
SRS1265	OS05T0474900-01	30.77	143	87	5	222	614	325	464	4e-11	62
SRS1266	OS02T0282100-01	55.24	143	49	2	39	422	1	143	9e-48	154
SRS1267	OS04T0448800-02	70.79	202	59	2	84	689	1	190	6e-80	243
SRS1268	OS03T0311600-01	49.39	164	81	4	206	691	16	171	5e-25	97.8
SRS1269	OS02T0221600-00	69.23	104	32	0	191	502	132	235	2e-43	146
SRS1270	OS05T0279900-00	70.31	192	57	0	3	578	123	314	6e-105	305
SRS1271	OS01T0264500-01	86.84	76	10	0	113	340	16	91	4e-46	150
SRS1272	OS08T0547200-01	87.9	157	19	0	1	471	409	565	1e-93	285
SRS1273	OS03T0223700-01	55.48	146	61	5	262	687	549	684	6e-24	99.8
SRS1274	OS04T0244800-01	67.74	155	48	2	201	659	1	155	2e-71	215
SRS1275	OS04T0414300-00	52.38	126	59	1	1	375	11	136	1e-37	128
SRS1276	OS02T0102800-02	50.51	196	87	2	133	690	153	314	5e-53	174
SRS1277	OS02T0300700-01	86.96	115	15	0	84	428	18	132	6e-71	213
SRS1278	OS05T0584600-02	62.92	89	28	2	5	256	768	855	6e-28	111
SRS1279	OS07T0565100-00	93.08	159	9	1	25	495	1	159	2e-95	276
SRS1280	OS07T0147700-01	68.94	161	47	4	220	693	1	156	4e-66	208
SRS1281	OS10T0580900-02	67.93	184	59	2	142	693	97	276	3e-63	201
SRS1282	OS01T0172400-05	78.1	210	46	0	6	635	46	255	4e-128	362
SRS1283	OS01T0847700-01	74.65	217	55	0	42	692	3	219	3e-121	347
SRS1284	OS03T0231600-01	64.43	149	49	3	259	693	72	220	8e-65	206
SRS1285	OS04T0593400-00	39.86	148	83	3	127	552	8	149	2e-25	97.8
SRS1286	OS02T0697700-01	51.32	152	73	3	71	523	1	146	3e-45	148
SRS1288	OS03T0332533-01	42.22	180	103	2	9	545	175	301	2e-39	137
SRS1289	OS02T0473200-02	66.67	102	30	2	401	694	41	140	5e-40	139
SRS1290	OS05T0116100-01	69.95	213	63	1	49	684	1	213	1e-109	313
SRS1291	OS05T0224800-01	59.31	231	93	1	2	691	79	309	3e-95	281
SRS1292	OS09T0444200-01	68.1	232	72	1	5	694	418	649	5e-118	351
SRS1293	OS03T0110300-02	42.68	157	72	7	53	469	6	161	9e-24	93.6
SRS1294	OS01T0510100-01	68.26	167	53	1	3	503	175	340	4e-82	249
SRS1295	OS12T0620400-04	54.05	111	51	1	99	431	26	133	8e-29	108
SRS1296	OS01T0929100-01	65.45	165	57	0	196	690	6	170	3e-83	245
SRS1297	OS12T0203100-01	50.96	157	76	2	227	694	3	158	5e-44	146
SRS1298	OS02T0198600-01	75.11	237	53	1	1	693	151	387	1e-119	346
SRS1299	OS02T0637900-01	63.69	168	61	3	56	559	1	124	1e-24	97.1
SRS1300	OS02T0644100-01	56.02	216	95	2	42	689	1	214	3e-75	238
SRS1301	OS02T0700100-01	80.39	204	36	2	3	602	266	469	1e-118	346
SRS1302	OS05T0564200-01	88.42	190	22	0	124	693	1	190	8e-123	350
SRS1303	OS01T0144000-01	67.4	227	72	2	3	677	112	336	1e-106	311
SRS1304	OS11T0588300-02	65.37	205	71	0	65	679	8	212	1e-92	272
SRS1305	OS09T0135700-01	59.48	153	62	0	135	593	62	214	2e-66	204
SRS1306	OS10T0513900-01	62.16	185	70	2	6	560	338	519	3e-73	231
SRS1307	OS09T0505300-01	84.92	126	19	0	321	698	2	127	1e-75	230
SRS1308	OS05T0543300-01	87.15	179	23	0	2	538	140	318	1e-112	325
SRS1309	OS05T0176100-07	89.1	211	23	0	1	633	11	221	4e-141	394
SRS1310	OS05T0498400-02	90.43	115	9	1	144	482	1	115	4e-71	213
SRS1311	OS02T0713400-01	79.63	162	30	1	3	479	170	331	2e-87	261
SRS1312	OS06T0705100-03	68.14	113	36	0	359	697	122	234	3e-46	153
SRS1313	OS11T0191400-03	94.12	68	4	0	289	86	302	369	2e-38	137
SRS1314	OS03T0390200-02	69.86	219	61	2	3	644	124	342	3e-98	290
SRS1315	OS02T0489400-01	86.29	197	24	1	118	699	1	197	4e-96	280
SRS1316	OS04T0645600-01	82.01	189	32	1	2	562	208	396	1e-107	315
SRS1317	OS01T0652800-01	46.98	232	120	3	2	688	165	396	2e-71	223
SRS1318	OS02T0168600-01	74.87	195	49	1	112	696	21	213	1e-100	291
SRS1319	OS12T0566000-01	80.98	163	31	0	153	641	1	163	8e-91	275
SRS1320	OS05T0108800-01	58.78	131	52	1	240	626	5	135	6e-42	139
SRS1321	OS12T0138050-00	38.46	169	104	6	160	666	54	190	3e-25	99.4
SRS1322	OS02T0704800-01	86.84	152	20	0	243	698	61	212	3e-89	268
SRS1323	OS03T0214600-01	71.73	191	54	0	126	698	2	192	2e-94	281
SRS1324	OS01T0247700-01	54.7	181	81	1	160	699	45	225	3e-57	185
SRS1326	OS10T0485000-01	64.57	127	45	1	3	383	946	1071	2e-48	170
SRS1327	OS12T0482700-02	68.75	160	50	0	213	692	1	160	5e-73	224
SRS1328	OS04T0465600-01	30.26	152	98	2	32	463	4	155	3e-21	86.7
SRS1329	OS09T0514100-02	54.31	232	104	3	2	691	106	336	9e-78	242
SRS1330	OS05T0498400-02	90.43	115	9	1	135	473	1	115	4e-71	213
SRS1331	OS03T0665200-01	47.45	137	59	3	92	463	159	295	1e-31	117
SRS1332	OS03T0709300-01	67.89	109	35	1	115	441	22	129	4e-51	162
SRS1333	OS01T0612600-01	46.43	112	59	1	127	459	116	227	7e-30	113
SRS1334	OS06T0568000-01	82.61	207	36	0	40	660	64	270	1e-129	371
SRS1335	OS05T0591900-07	90.45	220	21	0	42	701	1	220	5e-142	399
SRS1336	OS01T0639900-01	58.33	192	80	0	103	678	72	263	2e-75	229
SRS1337	OS05T0129300-02	50.75	67	33	0	502	702	22	88	9e-14	66.6
SRS1338	OS08T0341700-01	69.82	169	51	1	194	700	10	177	9e-69	222
SRS1339	OS03T0180700-01	67.5	120	39	1	336	695	13	130	3e-43	151
SRS1340	OS02T0190300-01	76.07	234	56	1	2	703	923	1155	1e-110	344
SRS1341	OS06T0484600-01	66.04	106	36	0	173	490	61	166	1e-41	139
SRS1342	OS03T0311600-01	50.67	150	74	2	2	451	39	179	4e-25	98.2
SRS1343	OS01T0530400-03	55.93	177	64	4	16	504	1	175	1e-58	183
SRS1344	OS05T0135700-02	90.55	127	12	0	1	381	268	394	1e-80	246
SRS1345	OS03T0647800-01	65.92	223	75	3	23	688	25	245	6e-98	285
SRS1346	OS03T0176700-00	63.16	190	69	2	138	704	39	227	4e-70	214
SRS1347	OS07T0452100-00	57.63	177	73	2	2	526	235	411	2e-70	221
SRS1349	OS03T0438100-02	74.14	174	44	1	62	580	67	240	1e-93	274
SRS1351	OS08T0532800-03	45.45	88	48	1	1	264	45	131	1e-21	88.6
SRS1352	OS12T0165000-01	84.29	70	11	0	128	337	265	334	5e-58	129
SRS1353	OS03T0152000-01	48.57	70	35	1	9	215	128	197	1e-13	68.9
SRS1354	OS08T0430500-03	87.8	123	15	0	3	371	97	219	3e-73	222
SRS1355	OS07T0203300-01	70.2	198	57	1	2	589	491	688	3e-72	233
SRS1356	OS02T0757100-01	68.82	186	58	1	6	563	133	310	1e-94	279
SRS1358	OS02T0795000-01	50	84	41	2	211	459	1103	1185	2e-17	80.9
SRS1359	OS01T0953600-02	63.08	195	71	2	100	681	1	194	2e-84	249
SRS1360	OS07T0671800-01	35.24	210	111	2	80	634	66	275	2e-30	114
SRS1361	OS02T0162500-01	90.91	99	9	0	57	353	1	99	2e-65	184
SRS1362	OS08T0127100-02	87.23	188	22	1	65	622	16	203	2e-114	334
SRS1363	OS01T0823100-01	75.69	218	52	2	54	704	5	221	1e-112	323
SRS1364	OS02T0789600-01	82.55	149	26	0	1	447	458	606	5e-86	267
SRS1365	OS02T0597700-00	68.47	111	35	1	177	509	46	154	1e-44	147
SRS1367	OS11T0455500-02	97.73	88	2	0	2	265	122	209	9e-57	181
SRS1368	OS11T0145400-01	93.15	73	5	0	56	274	11	83	4e-45	145
SRS1369	OS03T0780500-01	46.72	229	118	5	30	704	10	235	3e-57	189
SRS1370	OS06T0148200-01	68.68	182	57	0	162	707	25	206	4e-86	259
SRS1371	OS03T0125100-01	86.4	125	17	0	2	376	152	276	3e-78	237
SRS1373	OS03T0580200-01	38.22	157	97	0	23	493	7	163	1e-38	132
SRS1374	OS12T0639700-01	64.29	238	80	1	2	700	177	414	4e-115	335
SRS1375	OS02T0200000-01	70.9	189	55	0	142	708	1	189	2e-98	290
SRS1376	OS06T0185900-01	85.54	166	24	0	160	657	68	233	2e-105	304
SRS1377	OS06T0152100-01	81.54	130	24	0	44	433	1	130	9e-69	207
SRS1378	OS10T0465800-00	94.12	85	5	0	278	532	1	85	1e-53	167
SRS1379	OS01T0662600-02	74.52	157	38	1	114	578	15	171	1e-80	239
SRS1380	OS01T0338000-02	95.98	174	7	0	41	562	20	193	8e-103	296
SRS1381	OS08T0480000-01	68.64	236	74	1	2	709	238	472	2e-112	331
SRS1382	OS05T0589600-01	37.85	177	92	6	234	710	1	172	4e-09	56.2
SRS1383	OS04T0393500-00	76.42	106	21	1	113	418	30	135	2e-54	171
SRS1384	OS10T0580800-01	78.52	135	29	1	305	709	65	196	5e-54	175
SRS1385	OS07T0192300-01	82.88	111	19	0	147	479	4	114	1e-52	166
SRS1386	OS02T0792900-03	77.94	204	45	0	84	695	20	223	8e-110	322
SRS1387	OS06T0583400-01	58.03	193	68	3	1	540	318	510	1e-55	185
SRS1388	OS09T0542000-01	82.88	146	24	1	201	635	1	146	1e-69	214
SRS1389	OS03T0441500-02	83.64	165	27	0	3	497	317	481	3e-93	281
SRS1390	OS05T0517500-01	66.49	185	62	0	147	701	40	224	2e-84	254
SRS1392	OS05T0115800-01	50	202	101	2	96	701	1	191	1e-55	184
SRS1393	OS02T0567100-01	71.88	128	35	1	101	481	72	199	6e-64	198
SRS1394	OS04T0578000-01	52.78	180	84	2	3	539	307	481	2e-55	184
SRS1396	OS08T0139700-01	47.86	234	121	1	8	706	70	303	1e-71	227
SRS1397	OS03T0798600-01	91.33	150	13	0	85	534	5	154	1e-97	281
SRS1398	OS09T0106700-01	71.63	141	40	1	126	548	12	137	4e-67	209
SRS1399	OS07T0659700-01	70.97	93	26	1	21	296	74	166	5e-43	146
SRS1400	OS06T0618000-01	34.78	115	75	1	369	713	97	207	5e-17	79.3
SRS1401	OS02T0332200-01	69.52	210	63	1	87	713	1	210	5e-84	259
SRS1402	OS05T0515500-01	37.44	227	131	5	60	707	17	239	2e-28	110
SRS1403	OS06T0186600-02	43.9	164	59	3	11	403	226	389	1e-30	117
SRS1404	OS07T0638300-01	43.98	216	114	3	80	706	4	216	3e-59	186
SRS1406	OS07T0584100-01	73.91	161	42	0	11	493	154	314	5e-86	258
SRS1407	OS03T0113800-01	69.23	169	52	1	12	518	312	474	2e-74	233
SRS1408	OS07T0608300-02	76.26	219	52	0	57	713	1	219	8e-123	351
SRS1409	OS02T0828900-02	34.68	124	81	2	433	62	691	759	4e-14	71.2
SRS1410	OS03T0822000-02	87.27	220	26	1	58	711	26	245	1e-149	417
SRS1412	OS07T0100800-01	64.32	199	71	0	78	674	41	239	1e-82	254
SRS1413	OS03T0146000-01	67.46	169	55	0	2	508	41	209	2e-81	242
SRS1414	OS05T0493100-01	65.77	111	38	0	366	698	339	449	2e-40	146
SRS1415	OS01T0771100-01	61.11	234	62	8	100	714	4	237	5e-73	222
SRS1416	OS08T0502700-01	86.06	208	29	0	91	714	3	210	6e-115	334
SRS1417	OS03T0131500-01	62.5	136	51	0	309	716	82	217	4e-50	167
SRS1418	OS01T0754100-01	74.22	128	30	1	66	440	4	131	1e-61	189
SRS1419	OS08T0452500-02	45.11	133	59	2	66	422	1	133	1e-31	113
SRS1421	OS12T0597300-01	56.72	238	102	1	5	715	367	604	2e-84	266
SRS1422	OS11T0484000-01	68.39	193	61	2	137	715	200	384	9e-87	266
SRS1423	OS01T0965900-01	71.61	155	44	0	174	638	51	205	9e-77	230
SRS1424	OS03T0131200-02	85.71	238	34	0	5	718	247	484	5e-160	452
SRS1425	OS08T0558300-00	54.64	183	81	2	173	715	1	183	4e-57	180
SRS1426	OS04T0440000-03	46.7	212	91	4	3	572	37	248	2e-36	129
SRS1427	OS01T0913100-01	54.39	114	52	0	100	441	34	147	8e-38	130
SRS1428	OS04T0553000-02	77.82	239	53	0	2	718	122	360	8e-126	361
SRS1429	OS08T0285600-01	32.35	102	69	2	411	716	55	151	8e-07	49.3
SRS1431	OS03T0795500-01	70.35	172	50	1	9	521	20	191	3e-85	251
SRS1432	OS08T0278900-01	83.19	119	20	0	363	719	35	153	2e-73	222
SRS1433	OS01T0621600-01	51.05	237	103	4	32	703	341	575	1e-73	236
SRS1434	OS03T0333400-01	85.05	107	16	0	196	516	59	165	1e-58	183
SRS1435	OS01T0976600-01	70.05	207	56	2	116	718	1	206	7e-97	285
SRS1436	OS02T0643200-01	47.46	177	59	6	3	431	80	256	5e-42	143
SRS1437	OS05T0398100-01	87.86	140	17	0	300	719	8	147	2e-83	248
SRS1438	OS03T0780400-01	77.31	119	27	0	1	357	27	145	5e-65	198
SRS1439	OS03T0157900-01	78.62	145	30	1	27	458	281	425	2e-72	226
SRS1440	OS03T0809000-01	32.07	184	113	5	23	538	7	186	3e-22	90.1
SRS1442	OS03T0728100-02	54.05	185	80	3	177	716	26	209	7e-47	155
SRS1443	OS02T0733800-01	25.11	231	139	9	127	717	226	447	2e-06	48.1
SRS1444	OS07T0208500-02	93.75	176	11	0	1	528	119	294	2e-111	322
SRS1445	OS02T0707200-00	84.38	64	10	0	215	406	33	96	5e-37	131
SRS1446	OS07T0100200-01	86.02	236	26	3	35	721	2	237	4e-138	390
SRS1447	OS03T0617900-01	69.23	182	56	0	176	721	40	221	5e-84	256
SRS1448	OS07T0173501-00	89.47	152	16	0	55	510	1	152	1e-88	258
SRS1449	OS06T0693500-01	64.12	131	47	0	30	422	269	399	3e-52	174
SRS1450	OS03T0587100-04	66.97	109	36	0	393	719	95	203	7e-46	155
SRS1451	OS06T0605900-01	54.77	241	107	1	6	722	231	471	6e-70	225
SRS1452	OS04T0555000-01	51.2	125	61	1	179	553	588	711	4e-39	136
SRS1453	OS02T0167700-01	84.27	178	28	0	1	534	1041	1218	4e-77	252
SRS1454	OS05T0119000-02	75	184	46	0	171	722	28	211	2e-86	258
SRS1455	OS01T0832600-01	55.48	146	62	2	295	723	1	143	2e-51	171
SRS1456	OS05T0549100-02	77.04	196	45	1	723	136	365	559	3e-94	286
SRS1457	OS01T0749400-02	72.12	208	58	0	3	626	680	887	5e-99	308
SRS1458	OS10T0562700-01	42.18	211	116	6	94	708	214	398	1e-28	113
SRS1459	OS05T0573800-00	41.52	171	96	2	220	720	1	171	2e-23	97.4
SRS1460	OS08T0248900-01	80.56	36	7	1	232	339	36	69	7e-09	53.9
SRS1461	OS03T0587000-01	82.02	228	40	1	19	699	4	231	3e-141	396
SRS1462	OS04T0678700-01	60.18	226	89	3	49	723	1	212	3e-73	228
SRS1463	OS10T0550750-00	29.41	136	94	4	90	491	5	120	7e-07	49.7
SRS1464	OS09T0536700-02	73.37	184	49	0	171	722	316	499	9e-71	226
SRS1465	OS03T0129000-01	48.61	216	107	4	50	685	8	218	8e-42	142
SRS1466	OS01T0513800-01	72.73	220	59	2	3	659	83	300	2e-103	302
SRS1467	OS05T0163000-01	69.5	200	57	2	1	588	409	606	9e-89	274
SRS1468	OS07T0485100-01	90.72	194	18	0	2	583	220	413	6e-134	383
SRS1469	OS03T0647800-01	62.66	233	86	3	28	723	5	235	2e-88	261
SRS1470	OS09T0441100-01	45.12	215	115	3	17	652	311	522	2e-56	188
SRS1471	OS08T0112800-01	45.6	125	68	0	100	474	11	135	2e-35	123
SRS1472	OS08T0535700-00	34.17	120	75	4	321	668	49	136	2e-09	57.4
SRS1473	OS02T0200800-01	55.22	67	30	0	2	202	200	266	3e-14	71.2
SRS1474	OS01T0874700-02	61.83	241	91	3	5	724	341	577	8e-105	315
SRS1475	OS03T0239200-04	43.44	221	125	3	2	664	519	726	8e-47	165
SRS1476	OS10T0524500-01	56.61	189	82	1	159	725	34	220	2e-64	210
SRS1477	OS05T0555600-02	81.52	92	17	0	2	277	394	485	5e-44	154
SRS1478	OS04T0443801-01	45.95	74	40	1	352	573	87	131	6e-14	54.7
SRS1479	OS12T0230600-01	68.75	112	31	2	67	390	104	215	2e-49	161
SRS1480	OS07T0209000-01	82.05	234	42	0	6	707	192	425	6e-142	404
SRS1481	OS10T0563200-01	64.93	134	47	0	8	409	461	594	1e-35	133
SRS1483	OS02T0610600-01	80.58	103	20	1	95	403	1	101	1e-37	130
SRS1484	OS03T0726300-01	60.38	53	20	1	456	611	399	451	9e-13	67.4
SRS1485	OS05T0401200-01	74.45	137	35	0	207	617	43	179	8e-60	187
SRS1486	OS02T0327000-02	62.58	163	61	1	83	571	4	165	1e-70	213
SRS1487	OS08T0560900-02	70.56	214	63	2	10	651	1	203	1e-98	286
SRS1488	OS12T0182800-01	70.43	115	34	0	231	575	35	149	2e-52	167
SRS1489	OS03T0334000-02	59.48	232	92	2	36	725	18	237	5e-87	266
SRS1490	OS03T0100300-01	52.63	171	81	1	214	726	29	197	2e-62	198
SRS1491	OS10T0507500-00	45.02	211	95	8	77	646	1	208	9e-43	145
SRS1492	OS03T0254800-01	75.68	185	45	0	170	724	31	215	4e-100	298
SRS1493	OS05T0241400-01	54.55	121	55	0	96	458	2	122	3e-46	151
SRS1494	OS11T0523110-01	56.57	198	84	2	136	723	24	221	2e-71	220
SRS1495	OS07T0565100-00	93.71	159	8	1	59	529	1	159	6e-97	280
SRS1496	OS10T0466300-02	73.53	238	63	0	2	715	270	507	7e-121	354
SRS1497	OS09T0501850-01	84	125	20	0	112	486	26	150	1e-74	223
SRS1498	OS03T0441500-02	74.49	247	58	2	1	726	94	340	3e-115	338
SRS1499	OS06T0152100-01	83.85	130	21	0	75	464	1	130	1e-69	210
SRS1501	OS08T0565200-01	53.54	127	59	1	69	449	37	159	7e-40	137
SRS1502	OS01T0975900-02	77.6	192	43	0	728	153	61	252	2e-89	264
SRS1503	OS03T0726500-01	64.68	201	71	1	90	692	15	212	3e-76	238
SRS1504	OS02T0719700-01	32.59	135	90	1	208	609	35	169	7e-20	84.7
SRS1505	OS04T0631600-01	42.27	97	36	3	499	729	237	332	2e-10	60.5
SRS1506	OS01T0865600-02	70.18	218	56	3	1	627	690	904	6e-95	297
SRS1507	OS06T0633800-02	51.26	199	97	0	132	728	49	247	1e-52	176
SRS1508	OS09T0534200-00	82.09	201	36	0	127	729	1	201	2e-108	313
SRS1509	OS01T0132100-00	43.5	246	136	3	1	729	740	979	2e-49	174
SRS1510	OS03T0305200-01	29.25	212	121	5	97	645	1	195	9e-17	76.3
SRS1511	OS01T0663300-01	56.33	229	98	3	6	686	192	391	7e-84	255
SRS1512	OS01T0896700-00	78.63	234	50	0	28	729	4	237	1e-137	389
SRS1513	OS02T0261100-01	96.62	148	5	0	67	510	1	148	1e-106	304
SRS1514	OS10T0169800-01	79.73	222	45	0	65	730	12	233	9e-135	384
SRS1515	OS01T0841600-01	82.01	239	43	0	15	731	3	241	6e-126	357
SRS1516	OS03T0809000-01	44.74	152	76	3	159	590	35	186	2e-32	117
SRS1517	OS11T0246900-02	63.03	119	44	0	3	359	136	254	2e-37	131
SRS1518	OS02T0710900-01	72.12	226	63	0	1	678	352	577	2e-108	332
SRS1520	OS02T0796300-02	54.97	191	85	2	161	730	28	212	2e-66	207
SRS1522	OS08T0564500-01	75.81	124	25	1	40	396	1	124	1e-65	199
SRS1523	OS01T0337600-02	53.71	229	105	1	1	684	560	788	6e-54	186
SRS1524	OS03T0259400-00	59.48	232	91	2	46	732	20	250	2e-94	281
SRS1526	OS02T0135700-01	54.08	233	93	3	3	659	541	770	4e-70	233
SRS1527	OS10T0552900-01	68.56	194	61	0	151	732	46	239	1e-96	288
SRS1528	OS10T0576900-01	56.63	196	78	2	2	568	115	310	2e-71	221
SRS1529	OS08T0510400-01	60.85	235	92	1	27	731	16	244	6e-99	290
SRS1530	OS03T0791500-01	87.68	211	26	0	100	732	1	211	1e-134	378
SRS1531	OS11T0220300-01	63.64	143	46	2	38	448	31	169	3e-59	186
SRS1532	OS02T0187500-01	82.52	143	25	0	119	547	2	144	4e-89	259
SRS1533	OS10T0443400-00	40	135	73	3	161	541	531	665	1e-22	96.3
SRS1534	OS03T0283600-02	72.92	96	26	0	445	732	1	96	3e-43	145
SRS1535	OS12T0152700-02	63.83	188	68	1	3	566	89	274	3e-81	244
SRS1536	OS06T0702700-01	62.03	158	60	0	34	507	18	175	1e-70	214
SRS1537	OS03T0833100-01	54.39	239	109	2	18	734	1	237	6e-80	241
SRS1538	OS06T0265000-01	76.53	213	50	0	94	732	1	213	2e-123	363
SRS1539	OS05T0573700-01	36.84	190	107	4	202	732	80	269	9e-25	102
SRS1540	OS05T0402300-02	63.81	210	74	1	107	730	27	236	5e-77	233
SRS1541	OS07T0173501-00	89.47	152	16	0	66	521	1	152	2e-88	258
SRS1542	OS02T0580900-01	59.22	255	93	3	2	733	241	495	2e-85	265
SRS1543	OS06T0554600-00	33.33	246	113	8	93	677	17	258	4e-26	102
SRS1544	OS05T0529200-02	44.3	237	128	4	701	3	1	230	7e-50	163
SRS1547	OS08T0248900-01	89.94	179	18	0	30	566	1	179	2e-118	335
SRS1548	OS06T0724400-01	57.89	57	24	0	243	413	116	172	3e-14	69.3
SRS1549	OS01T0559600-01	77.06	218	48	1	86	733	37	254	7e-123	358
SRS1550	OS02T0766600-01	47.02	151	58	3	126	512	32	182	1e-26	101
SRS1551	OS09T0281600-02	100	22	0	0	497	562	1	22	8e-10	52.8
SRS1552	OS03T0699600-01	55.61	196	87	0	146	733	11	206	1e-77	233
SRS1553	OS02T0749700-00	40.91	242	127	6	58	735	1	242	7e-53	179
SRS1554	OS01T0286600-01	32.66	199	130	5	71	655	60	251	2e-21	92.8
SRS1556	OS02T0135800-02	84.1	239	34	2	30	734	1	239	2e-153	428
SRS1557	OS03T0296400-03	80.83	120	23	0	2	361	190	309	6e-63	200
SRS1558	OS03T0678800-00	52.57	253	107	4	17	736	17	269	2e-86	261
SRS1559	OS09T0425900-02	62.01	229	86	2	48	731	1	227	5e-89	264
SRS1560	OS01T0580200-01	81.03	174	33	0	213	734	24	197	2e-102	315
SRS1561	OS03T0345300-01	44.8	125	69	0	62	436	212	336	2e-23	97.1
SRS1562	OS03T0169900-01	47.25	91	35	3	586	353	13	103	4e-20	82.8
SRS1564	OS06T0154500-01	64.59	209	73	2	106	729	57	264	3e-84	256
SRS1565	OS12T0641300-01	59.92	257	89	6	8	736	64	317	5e-104	305
SRS1566	OS03T0683866-00	78.7	230	49	0	47	736	340	569	4e-124	369
SRS1567	OS09T0428000-00	75.71	247	58	1	3	737	220	466	2e-110	326
SRS1568	OS05T0399100-02	61.7	235	88	2	39	737	1	235	4e-100	291
SRS1569	OS05T0116000-02	61.84	228	84	2	61	735	4	231	1e-98	292
SRS1570	OS07T0575100-00	81.22	245	46	1	2	736	603	846	8e-117	359
SRS1571	OS06T0265000-01	78.71	155	33	0	3	467	401	555	7e-83	258
SRS1572	OS01T0133500-01	69.39	98	30	0	3	296	380	477	4e-43	152
SRS1573	OS02T0621700-01	92.2	205	16	0	3	617	201	405	8e-130	373
SRS1574	OS09T0453400-01	75.27	182	45	0	97	642	217	398	3e-99	295
SRS1575	OS09T0424300-03	63.75	240	81	3	9	710	37	273	2e-89	270
SRS1577	OS01T0291500-02	44.36	257	132	5	1	738	39	286	4e-62	201
SRS1578	OS01T0710000-01	75.4	252	55	2	3	737	103	354	1e-136	392
SRS1579	OS02T0702500-01	67.57	74	14	1	291	482	288	361	3e-22	95.5
SRS1580	OS02T0478700-01	91.86	86	7	0	85	342	1	86	2e-46	149
SRS1581	OS09T0518200-01	43.6	211	111	5	131	739	13	221	2e-46	160
SRS1582	OS05T0539700-01	84.19	234	37	1	3	704	73	305	2e-118	342
SRS1583	OS07T0141400-02	66.14	251	78	4	6	737	1	227	8e-108	311
SRS1584	OS07T0580900-02	63.3	218	71	3	113	739	64	281	1e-76	236
SRS1587	OS09T0505600-01	82.08	212	38	0	105	740	9	220	9e-132	370
SRS1588	OS01T0248000-01	43.66	71	40	1	299	511	65	134	5e-17	75.1
SRS1589	OS05T0270500-01	58.78	148	61	1	278	721	1	147	3e-58	181
SRS1590	OS05T0187000-01	85.51	214	31	0	99	740	6	219	2e-134	379
SRS1592	OS08T0567000-01	36.49	211	127	7	124	735	29	227	2e-33	124
SRS1593	OS03T0249900-01	43.18	132	73	3	236	625	120	232	3e-18	82.4
SRS1594	OS07T0239400-01	92.97	185	13	0	178	732	15	199	4e-103	298
SRS1595	OS08T0516900-01	37.33	150	85	4	276	698	107	254	6e-17	77.8
SRS1597	OS07T0543000-01	53.56	239	89	8	90	740	1	235	2e-42	145
SRS1598	OS01T0875400-01	73.2	250	64	2	1	741	93	341	1e-133	380
SRS1599	OS06T0646500-01	65.24	210	71	1	119	742	12	221	2e-75	228
SRS1600	OS08T0204800-01	80.2	197	39	2	151	741	5	194	4e-109	315
SRS1601	OS02T0448400-01	74.43	176	45	0	214	741	1	176	2e-94	287
SRS1602	OS01T0810100-02	85.29	102	15	0	1	306	329	430	5e-101	196
SRS1604	OS02T0805700-01	39.47	76	46	1	239	466	63	132	2e-12	57
SRS1605	OS02T0182800-01	60.43	235	85	6	60	740	1	222	9e-71	219
SRS1606	OS12T0560700-01	90.65	246	23	0	3	740	451	696	2e-139	408
SRS1607	OS07T0209100-01	83	247	42	0	1	741	331	577	1e-144	422
SRS1608	OS06T0714200-01	65.36	153	53	1	2	460	472	623	9e-60	199
SRS1609	OS03T0427900-01	75.62	160	39	0	2	481	858	1017	9e-73	239
SRS1610	OS12T0583700-00	42.92	226	117	5	63	704	37	246	3e-36	128
SRS1611	OS01T0104900-02	53.93	178	79	4	1	525	82	254	2e-58	187
SRS1612	OS11T0170200-01	42.42	99	56	1	1	294	722	820	1e-18	85.1
SRS1613	OS02T0739600-01	84.39	205	32	0	130	744	24	228	2e-125	361
SRS1614	OS01T0600000-01	72.5	120	33	0	127	486	1	120	7e-62	190
SRS1616	OS05T0579100-01	76.15	109	26	0	6	332	173	281	5e-57	184
SRS1617	OS12T0548300-01	82.69	156	27	1	268	735	67	220	4e-81	242
SRS1618	OS06T0258900-01	76.32	228	54	1	2	685	1005	1231	2e-113	354
SRS1619	OS12T0168900-03	96.97	165	5	0	19	513	1	165	3e-72	218
SRS1620	OS02T0121300-01	82.94	170	29	0	49	558	2	171	2e-90	264
SRS1621	OS03T0105600-01	91.89	222	18	0	53	718	1	222	3e-140	400
SRS1622	OS08T0557700-01	54.81	104	47	0	176	487	39	142	5e-36	125
SRS1623	OS06T0132100-03	59.54	262	92	4	2	745	39	300	7e-98	293
SRS1624	OS07T0139400-02	72.2	205	55	2	137	745	1	205	1e-95	286
SRS1625	OS07T0572600-01	75.64	156	38	0	1	468	399	554	2e-80	251
SRS1626	OS07T0519600-00	33.64	214	142	2	102	743	20	230	5e-31	119
SRS1627	OS05T0386800-02	76.71	249	55	3	6	743	143	390	3e-145	414
SRS1628	OS07T0180900-01	76.54	243	57	0	2	730	163	405	8e-127	365
SRS1629	OS10T0562000-01	44.33	97	52	2	261	545	49	144	1e-16	78.6
SRS1631	OS02T0719800-03	82.39	159	28	2	6	482	271	427	5e-87	265
SRS1632	OS04T0517000-01	52.03	123	56	1	153	512	57	179	1e-38	132
SRS1633	OS02T0629200-02	83.74	246	38	1	16	747	12	257	4e-150	420
SRS1634	OS12T0506400-01	58.93	112	46	0	1	336	2	113	1e-40	137
SRS1635	OS07T0693000-01	61.57	242	93	1	2	727	180	418	8e-105	312
SRS1636	OS06T0598800-01	74.44	223	57	1	4	672	289	510	2e-120	353
SRS1637	OS08T0347500-00	74.86	179	45	1	176	712	64	240	9e-92	272
SRS1638	OS03T0378000-01	44.8	125	69	2	81	455	387	507	7e-27	108
SRS1640	OS01T0729900-04	56.52	46	20	0	163	300	91	136	1e-12	64.7
SRS1641	OS03T0815900-01	78.05	123	27	0	1	369	245	367	3e-68	214
SRS1643	OS06T0133800-01	83.94	249	40	0	3	749	235	483	4e-135	395
SRS1644	OS08T0380100-02	44.12	170	84	3	221	697	29	188	7e-34	128
SRS1645	OS06T0221200-01	66.1	236	78	1	44	745	1	236	6e-106	309
SRS1646	OS02T0624300-01	52.12	236	100	2	42	710	1	221	8e-78	235
SRS1647	OS03T0281600-02	87.97	241	29	0	3	725	63	303	1e-157	440
SRS1648	OS01T0801600-01	80.35	229	45	1	63	749	2	228	1e-129	374
SRS1649	OS05T0372400-01	66.09	230	78	1	2	691	107	335	5e-115	333
SRS1650	OS11T0131900-01	77.46	244	55	0	13	744	188	431	2e-148	429
SRS1651	OS03T0680600-00	34.43	122	77	3	392	748	50	169	3e-11	62.8
SRS1652	OS12T0257500-02	35.51	138	82	4	236	628	184	319	8e-13	67
SRS1653	OS06T0163200-01	63.67	245	88	1	15	746	19	263	2e-107	315
SRS1655	OS01T0157900-01	66.32	190	59	2	194	748	46	231	2e-95	279
SRS1656	OS07T0205000-03	77.87	122	27	0	100	465	2	123	1e-46	151
SRS1657	OS01T0580200-01	63.89	144	52	1	2	433	682	819	6e-61	205
SRS1658	OS03T0186800-01	62.78	180	65	1	36	569	52	231	3e-72	220
SRS1659	OS06T0264300-02	53.38	266	106	2	5	748	5	270	1e-70	222
SRS1661	OS07T0201100-01	83.81	247	40	0	2	742	643	889	2e-133	397
SRS1663	OS02T0794700-01	87.05	224	29	0	78	749	1	224	3e-131	373
SRS1665	OS01T0560000-01	68.59	156	49	0	205	672	33	188	2e-74	233
SRS1666	OS03T0288300-02	55.4	213	95	2	9	647	69	278	9e-82	246
SRS1667	OS12T0540900-01	81.67	180	33	0	8	547	228	407	2e-102	303
SRS1669	OS06T0531200-01	68.53	251	79	0	1	753	56	306	3e-120	348
SRS1670	OS01T0679900-02	40.15	264	144	5	2	751	207	455	2e-58	195
SRS1671	OS06T0549900-01	53.6	250	114	2	5	748	99	339	1e-72	230
SRS1672	OS01T0714900-01	83.25	203	33	1	66	671	5	207	1e-123	350
SRS1673	OS09T0416900-00	35.71	210	114	5	186	752	6	190	7e-22	94
SRS1675	OS01T0777800-01	51.84	245	118	2	12	746	6	246	8e-77	238
SRS1676	OS04T0416000-01	64.81	162	53	3	149	622	31	181	3e-46	152
SRS1678	OS10T0558200-00	45.71	245	130	2	28	753	2	245	3e-60	193
SRS1679	OS09T0515200-02	75.22	230	53	1	69	746	27	256	2e-130	369
SRS1680	OS06T0683200-01	67.14	140	46	1	114	533	38	176	2e-67	207
SRS1681	OS01T0658700-02	61.49	174	64	2	237	749	18	191	1e-65	206
SRS1682	OS09T0565700-01	88.14	177	20	1	1	528	211	387	1e-97	291
SRS1684	OS01T0550000-01	84	225	34	1	88	756	5	229	6e-124	359
SRS1686	OS01T0855200-01	46.95	262	127	7	7	756	200	456	1e-48	167
SRS1687	OS04T0623300-04	68.18	132	38	2	28	411	133	264	3e-56	181
SRS1688	OS10T0456400-02	56.32	277	94	8	7	756	177	451	1e-99	303
SRS1689	OS02T0150300-01	61.31	199	77	0	2	598	46	244	3e-84	254
SRS1690	OS04T0115500-00	40	185	107	6	194	736	113	281	1e-27	110
SRS1691	OS01T0802600-00	59.74	231	87	2	29	703	48	271	3e-97	286
SRS1692	OS10T0188900-01	50.62	243	118	5	35	757	47	276	2e-70	218
SRS1693	OS07T0529600-01	86.27	255	31	1	3	755	92	346	5e-159	445
SRS1694	OS06T0134900-01	60.28	141	48	3	66	464	153	287	1e-49	165
SRS1695	OS08T0118000-01	39.13	115	47	2	480	755	82	196	5e-13	67.8
SRS1696	OS04T0223300-00	76.53	196	46	0	167	754	3	198	3e-109	317
SRS1697	OS06T0730800-01	65	80	28	0	164	403	83	162	7e-33	118
SRS1698	OS03T0712300-01	76.98	139	32	0	731	315	23	161	9e-78	232
SRS1699	OS03T0341100-01	85.03	187	28	0	49	609	1	187	2e-101	293
SRS1700	OS06T0486900-01	86.62	157	21	0	3	473	222	378	3e-99	294
SRS1701	OS09T0538200-01	90.67	225	21	0	33	707	1	225	3e-143	401
SRS1702	OS07T0204500-02	52.97	236	107	3	3	698	54	287	8e-82	247
SRS1703	OS08T0156600-01	68.7	246	77	1	22	759	132	370	1e-124	363
SRS1705	OS01T0707300-01	78.64	220	47	0	60	719	1	220	2e-110	317
SRS1706	OS03T0426900-02	86.17	253	35	0	1	759	204	456	2e-136	400
SRS1708	OS03T0192400-01	81.56	141	26	0	12	434	1	141	6e-83	244
SRS1709	OS01T0106600-01	32.88	146	87	5	169	573	110	225	2e-09	57
SRS1710	OS02T0141500-01	34.68	248	115	12	129	731	3	227	6e-22	90.9
SRS1711	OS12T0167900-01	85.83	254	36	0	1	762	60	313	1e-158	445
SRS1712	OS08T0380100-02	41.2	233	135	2	63	755	15	242	1e-52	180
SRS1713	OS01T0748150-01	54.47	123	52	2	105	461	16	138	5e-42	143
SRS1714	OS01T0582600-01	66.36	214	68	1	22	651	324	537	2e-100	303
SRS1715	OS05T0367900-01	38.65	207	106	3	52	609	54	260	8e-43	146
SRS1716	OS07T0497400-01	65.3	219	76	0	6	662	224	442	6e-93	280
SRS1717	OS05T0179000-01	58.33	156	65	3	5	472	263	401	8e-56	184
SRS1718	OS08T0560900-02	76.3	211	46	4	66	686	3	203	1e-99	289
SRS1719	OS03T0149200-01	51.91	131	63	0	3	395	25	155	3e-41	139
SRS1720	OS05T0108800-01	75.76	132	32	0	134	529	6	137	1e-72	218
SRS1722	OS01T0913000-01	59.88	167	61	2	271	753	25	187	4e-58	183
SRS1723	OS02T0817700-02	73.39	233	62	1	66	764	1	228	2e-101	302
SRS1724	OS03T0767800-02	65.7	207	65	2	19	621	4	210	1e-95	279
SRS1725	OS02T0708100-01	73.76	221	55	2	112	765	45	264	2e-114	334
SRS1726	OS02T0297600-02	81.03	253	48	1	5	763	134	385	2e-162	456
SRS1727	OS06T0597200-02	68.87	257	78	2	1	765	18	274	1e-113	330
SRS1728	OS07T0598200-01	74.21	159	41	0	42	518	2	160	1e-91	270
SRS1729	OS06T0700000-01	69	100	30	1	30	326	719	818	2e-34	130
SRS1730	OS08T0428800-00	50.72	69	34	0	135	341	13	81	3e-18	79.7
SRS1731	OS10T0178200-01	63.86	166	58	2	148	639	34	199	1e-34	123
SRS1732	OS04T0269600-03	49.3	215	106	4	130	765	21	227	5e-63	199
SRS1733	OS02T0799000-01	67.08	161	53	0	284	766	29	189	8e-73	226
SRS1734	OS03T0179000-01	86.05	129	18	0	2	388	640	768	2e-71	233
SRS1736	OS12T0177500-01	51.23	162	79	1	1	486	254	414	3e-54	180
SRS1737	OS04T0435500-02	67.53	77	25	0	511	741	1	77	1e-31	117
SRS1738	OS06T0265000-01	79.37	126	26	0	371	748	430	555	4e-65	213
SRS1739	OS07T0556200-01	74.25	233	54	4	55	735	1	225	2e-115	330
SRS1740	OS01T0723400-03	81.07	206	39	0	3	620	264	469	9e-112	329
SRS1741	OS02T0771700-01	28.65	171	116	3	189	683	52	218	5e-14	71.2
SRS1742	OS11T0539800-01	80.66	212	41	0	2	637	245	456	7e-130	375
SRS1743	OS06T0699900-01	86.41	206	28	0	1	618	696	901	7e-106	326
SRS1744	OS08T0167000-01	69.12	204	61	2	3	608	554	757	1e-69	228
SRS1745	OS01T0372700-01	67.39	230	75	2	79	768	10	234	4e-78	246
SRS1746	OS05T0579100-01	51.11	90	44	1	498	767	62	147	4e-15	73.9
SRS1747	OS11T0267000-03	59.69	191	68	1	31	576	83	273	1e-74	228
SRS1750	OS07T0211400-01	60.56	142	56	0	1	426	323	464	6e-60	181
SRS1751	OS01T0754100-01	73.33	135	33	1	30	425	4	138	4e-65	199
SRS1753	OS05T0128200-02	35.27	224	142	4	105	767	1	217	2e-35	130
SRS1755	OS05T0358500-02	50.97	206	100	2	138	752	1	200	2e-64	204
SRS1756	OS01T0170000-01	85.03	167	25	0	270	770	2	168	5e-114	330
SRS1757	OS01T0651932-00	72.73	110	30	0	418	747	323	432	6e-43	152
SRS1758	OS01T0315800-02	94.3	158	9	0	768	295	2	159	2e-107	310
SRS1760	OS07T0529600-02	86.46	192	26	0	193	768	51	242	6e-121	347
SRS1761	OS09T0467100-01	27.41	270	172	12	12	749	58	313	8e-10	58.5
SRS1762	OS10T0358600-01	74.09	193	49	2	194	769	14	205	2e-93	274
SRS1763	OS02T0753800-01	64.03	253	91	0	10	768	1	253	3e-112	325
SRS1764	OS03T0272300-01	56.13	155	60	3	735	295	126	276	4e-49	163
SRS1765	OS07T0691800-01	85.31	245	34	2	41	769	1	245	3e-137	394
SRS1766	OS06T0662000-02	89.58	192	20	0	194	769	5	196	3e-113	323
SRS1767	OS02T0810600-00	71.05	38	11	0	288	401	17	54	3e-11	61.2
SRS1768	OS04T0599800-01	58.76	194	64	4	236	769	1	191	9e-61	199
SRS1769	OS02T0708600-01	57.23	173	72	1	2	514	391	563	3e-63	207
SRS1771	OS10T0476400-02	76.16	172	41	0	1	516	41	212	3e-74	225
SRS1772	OS12T0626400-02	74.11	197	50	2	183	770	53	248	5e-98	292
SRS1773	OS03T0253100-01	74.7	166	41	1	3	497	3	168	2e-80	216
SRS1774	OS01T0686800-02	73.06	219	45	3	156	770	1	219	3e-109	318
SRS1775	OS07T0179300-00	83.73	252	41	0	16	771	42	293	3e-150	422
SRS1776	OS08T0538600-01	56.28	231	98	2	4	687	179	404	8e-92	277
SRS1777	OS09T0525600-03	41.89	265	130	7	43	765	31	289	3e-53	174
SRS1778	OS06T0664200-01	66.07	112	38	1	435	770	91	199	2e-39	141
SRS1779	OS03T0756000-01	85.93	199	28	0	2	598	8	206	5e-117	333
SRS1780	OS11T0151500-01	38.42	190	116	1	33	599	8	197	2e-37	136
SRS1781	OS11T0152700-02	72.32	224	56	1	21	674	235	458	2e-110	326
SRS1782	OS03T0327800-01	54.22	249	87	6	92	757	9	257	3e-81	249
SRS1783	OS06T0609700-01	43.35	203	55	4	72	500	252	454	5e-41	146
SRS1784	OS07T0665200-01	85.53	152	22	0	50	505	2	153	6e-97	280
SRS1785	OS11T0482100-01	63.28	256	94	0	3	770	322	577	4e-98	298
SRS1786	OS01T0673600-01	96.08	153	6	0	55	513	1	153	2e-105	302
SRS1787	OS05T0540900-01	30.25	119	81	3	422	772	240	352	3e-06	47.8
SRS1788	OS05T0583100-01	35.78	232	149	1	7	702	81	311	6e-48	165
SRS1789	OS02T0662000-01	69.91	113	34	0	116	454	21	133	1e-29	108
SRS1790	OS04T0495800-02	59.02	244	95	3	1	717	369	603	7e-79	254
SRS1791	OS09T0249700-01	86.4	228	31	0	90	773	1	228	2e-137	399
SRS1792	OS05T0171900-01	65.44	136	44	2	114	512	18	152	1e-52	170
SRS1793	OS06T0233800-01	38.81	201	123	4	14	616	128	302	4e-36	131
SRS1794	OS07T0461900-01	71.64	134	38	1	373	774	34	166	3e-59	191
SRS1795	OS07T0658600-00	53.71	229	101	4	103	774	38	266	3e-66	212
SRS1796	OS03T0798600-01	90.67	150	14	0	56	505	5	154	2e-80	238
SRS1797	OS07T0507700-01	43.53	85	42	2	364	600	372	455	4e-10	59.7
SRS1798	OS07T0137900-02	48.54	103	53	2	2	310	637	731	4e-13	68.9
SRS1799	OS01T0925300-01	74.61	256	62	1	1	759	101	356	8e-148	419
SRS1801	OS10T0571200-02	80.22	91	18	0	503	775	170	260	4e-40	142
SRS1802	OS04T0608300-01	38.16	76	47	0	167	394	70	145	9e-08	50.8
SRS1803	OS01T0195500-01	74.62	197	43	2	34	603	3	199	9e-71	216
SRS1804	OS02T0697300-01	48.35	182	86	2	149	670	8	189	2e-52	174
SRS1805	OS07T0616500-01	62.21	217	81	2	64	711	6	221	4e-88	266
SRS1806	OS02T0576700-01	69.33	225	67	3	107	775	5	228	1e-92	273
SRS1807	OS02T0813800-01	66.08	171	58	0	8	520	632	802	2e-74	241
SRS1808	OS03T0152000-01	38.86	211	111	3	59	637	1	197	2e-31	119
SRS1809	OS01T0805800-02	68.45	206	65	0	58	675	5	210	7e-102	295
SRS1810	OS07T0246200-02	79.01	262	50	1	4	774	1	262	2e-161	454
SRS1811	OS01T0860300-01	92.13	216	17	0	49	696	1	216	2e-127	360
SRS1812	OS04T0650700-02	76.03	242	51	2	70	774	1	242	8e-127	363
SRS1813	OS03T0655700-01	77.27	198	45	1	181	774	33	228	5e-105	310
SRS1814	OS01T0309900-01	89.66	29	3	0	17	103	582	610	1e-09	58.2
SRS1815	OS02T0674700-00	57.79	154	63	2	320	775	58	209	2e-45	156
SRS1816	OS04T0527400-04	72.88	236	64	0	3	710	173	408	3e-113	331
SRS1817	OS07T0681000-01	76.29	232	48	4	101	775	1	231	2e-99	291
SRS1818	OS12T0256300-01	79.84	258	52	1	3	776	461	716	4e-133	394
SRS1819	OS11T0525800-02	90.07	151	13	1	68	514	23	173	7e-96	279
SRS1820	OS05T0529600-01	35.91	220	126	6	1	615	869	1083	3e-20	90.1
SRS1821	OS02T0557200-01	37.29	236	133	10	3	665	301	497	1e-31	122
SRS1822	OS03T0148700-01	68.82	186	58	1	219	776	128	311	2e-82	253
SRS1823	OS03T0618300-01	50	258	122	3	26	778	6	261	2e-74	230
SRS1824	OS10T0457500-01	82.97	182	31	0	107	652	16	197	4e-112	321
SRS1825	OS11T0544100-00	45	120	65	1	29	385	355	474	3e-30	117
SRS1826	OS11T0119900-01	34.18	158	99	5	304	762	149	303	5e-18	82
SRS1827	OS02T0831800-01	60.73	191	65	2	235	777	47	237	9e-49	165
SRS1828	OS05T0432400-03	71.54	260	73	1	2	778	188	447	8e-122	356
SRS1829	OS02T0115900-02	93.82	259	16	0	2	778	204	462	9e-158	453
SRS1830	OS01T0723400-03	80.31	259	51	0	2	778	160	418	1e-142	408
SRS1831	OS07T0495900-03	52.5	200	94	3	184	780	380	577	2e-40	147
SRS1832	OS02T0497700-01	42.29	227	118	5	3	644	248	472	2e-35	132
SRS1833	OS09T0482500-01	43.17	227	121	6	124	780	40	257	2e-44	155
SRS1834	OS01T0511000-01	73.87	111	29	0	46	378	1	111	1e-57	182
SRS1835	OS02T0491600-00	67.51	197	64	2	127	717	23	216	1e-89	264
SRS1836	OS12T0167900-01	86.45	251	34	0	3	755	139	389	1e-164	461
SRS1837	OS10T0466300-02	75.31	239	59	2	63	779	1	237	3e-122	358
SRS1838	OS03T0796900-01	55.13	234	105	3	51	752	195	420	9e-65	207
SRS1839	OS05T0565400-01	72.68	205	56	0	167	781	22	226	9e-99	290
SRS1840	OS06T0186900-01	78.79	264	43	3	29	781	1	264	2e-123	360
SRS1841	OS02T0763000-01	45.12	82	36	2	557	775	6	87	4e-15	71.6
SRS1843	OS04T0118400-02	94.23	260	15	0	1	780	91	350	2e-176	498
SRS1844	OS03T0708600-02	73.1	145	39	0	329	763	165	309	6e-69	226
SRS1845	OS09T0364900-02	66.07	112	38	1	301	636	1	111	1e-47	154
SRS1846	OS06T0284800-01	37.42	155	92	3	212	661	44	193	3e-12	65.5
SRS1847	OS12T0138900-02	71.05	152	43	1	328	780	80	231	2e-67	220
SRS1848	OS02T0274100-01	74.18	244	63	0	1	732	324	567	3e-114	344
SRS1849	OS09T0378700-00	39.83	236	134	4	3	686	458	691	2e-43	156
SRS1850	OS03T0771100-01	86.67	75	10	0	7	231	45	119	2e-41	144
SRS1851	OS05T0472000-00	88.24	68	8	0	577	780	30	97	1e-40	140
SRS1852	OS03T0769400-01	70.37	243	72	2	2	730	276	515	6e-113	334
SRS1853	OS07T0575100-00	85.29	68	10	0	578	781	395	462	9e-32	123
SRS1854	OS03T0722600-01	68.38	272	73	4	5	781	152	423	4e-115	339
SRS1856	OS01T0760600-04	83.08	260	44	0	3	782	59	318	2e-158	446
SRS1857	OS10T0188100-02	52.19	228	107	2	7	684	77	262	6e-61	196
SRS1858	OS11T0448400-02	60	260	104	1	2	781	128	386	1e-104	310
SRS1859	OS06T0671900-01	97.58	248	6	0	39	782	1	248	5e-169	474
SRS1860	OS09T0473966-00	46.23	106	57	2	217	534	5	100	2e-21	87.8
SRS1861	OS11T0147800-01	67.83	230	74	0	79	768	1	230	8e-110	316
SRS1862	OS07T0576000-01	76.06	188	45	0	220	783	54	241	2e-97	290
SRS1863	OS02T0241600-01	47.71	109	57	1	456	782	1	107	7e-19	85.9
SRS1865	OS12T0538500-01	67.84	171	55	1	32	544	104	273	2e-93	277
SRS1866	OS04T0658000-02	81.28	203	38	0	177	785	29	231	5e-124	356
SRS1867	OS12T0529400-01	71.34	157	45	1	97	567	51	206	2e-83	248
SRS1868	OS04T0165300-02	35.34	232	135	9	131	781	5	187	2e-23	95.5
SRS1870	OS03T0318500-01	57.99	219	85	3	148	783	90	307	2e-76	243
SRS1871	OS02T0673600-01	88.39	155	18	0	258	722	1	155	3e-105	301
SRS1873	OS03T0663500-00	67.13	216	64	3	48	674	4	219	8e-111	318
SRS1874	OS10T0498200-01	64.41	222	78	2	119	781	8	226	4e-102	300
SRS1876	OS02T0573300-01	66.93	127	39	1	136	507	4	130	5e-51	164
SRS1877	OS03T0756400-01	52.46	122	58	1	4	369	145	265	3e-36	130
SRS1878	OS05T0574400-01	81.21	149	28	0	83	529	18	166	3e-87	239
SRS1879	OS05T0509700-01	63.39	183	67	1	157	705	27	205	3e-78	235
SRS1880	OS05T0387200-01	93.36	211	14	0	1	633	195	405	9e-142	406
SRS1881	OS04T0669800-01	52.02	173	75	2	42	536	18	190	2e-52	176
SRS1882	OS02T0130200-01	56.52	230	97	1	107	787	78	307	2e-89	273
SRS1884	OS06T0498500-02	53.41	249	110	4	3	731	597	845	3e-70	231
[truncated: 564 more rows]

## Sheet: S7-3 Populus trichocarpa
Query id	Query id	% identity	alignment length	mismatches	gap openings	q. start	q. end	s. start	s. start	e-value	bit score
CO000138	POPTR_0004s07040.1	78.36	171	32	1	45	542	1	171	5e-95	275
CO000311	POPTR_0011s04800.1	59.19	272	110	2	9	821	25	294	4e-115	334
CO000275	POPTR_0006s26410.1	42.66	286	160	3	55	900	4	288	1e-84	261
CO000167	POPTR_0015s14680.1	65.8	193	66	1	78	656	6	197	3e-81	243
CO000061	POPTR_0001s44020.1	40.43	324	169	11	32	931	1	308	7e-57	188
CO000620	POPTR_0016s09210.2	58.44	154	64	0	1	462	770	923	2e-56	190
CO000578	POPTR_0011s03390.1	78.63	234	47	3	41	733	1	234	5e-95	280
CO000450	POPTR_0002s20480.1	50.52	97	48	3	130	420	61	148	3e-18	78.2
CO000239	POPTR_0013s14100.1	84.5	200	30	1	150	746	1	200	5e-112	329
CO000628	POPTR_0010s09950.1	73.63	201	48	2	4	591	13	212	4e-102	295
CO000369	POPTR_0019s15250.1	92.78	194	14	0	1	582	27	220	4e-134	378
CO000051	POPTR_0007s13530.1	63.92	194	61	4	70	624	1	186	1e-51	167
CO000163	POPTR_0009s01280.1	74.19	186	44	3	63	608	1	184	3e-96	281
CO000382	POPTR_0002s08410.1	74.73	277	70	3	13	843	1	272	1e-100	295
CO000297	POPTR_0001s37470.1	61.43	210	79	2	97	720	1	201	6e-46	155
CO000189	POPTR_0012s07060.1	85.87	467	59	2	15	1394	3	469	0	768
CO000156	POPTR_0004s14240.1	75.62	201	48	1	2	601	116	316	1e-94	280
CO000451	POPTR_0014s02410.1	77.43	452	101	4	49	1401	9	456	0	723
CO000388	POPTR_0001s04180.1	96.49	427	15	0	126	1406	1	427	0	784
CO000105	POPTR_0010s12110.1	58.94	151	61	2	81	530	3	152	6e-51	164
CO000064	POPTR_0009s12040.1	46.55	174	87	3	33	536	3	172	3e-37	129
CO000389	POPTR_0002s25930.1	98.57	140	2	0	19	438	1	140	1e-98	281
CO000524	POPTR_0017s05700.1	82.89	187	31	2	406	963	3	188	1e-108	317
CO000356	POPTR_0018s06700.1	79.54	259	51	3	41	811	1	256	5e-155	434
CO000201	POPTR_0011s09660.1	78.12	160	35	1	122	601	34	192	6e-98	243
CO000527	POPTR_0006s02750.1	98.66	149	2	0	53	499	1	149	6e-104	295
CO000146	POPTR_0018s08510.1	89.38	160	17	0	1	480	75	234	2e-98	286
CO000120	POPTR_0014s17070.1	90.55	275	23	2	78	893	1	274	2e-156	440
CO000638	POPTR_0006s17960.1	92.12	241	19	0	7	729	645	885	1e-152	452
CO000466	POPTR_0018s09730.1	87.69	130	16	0	1	390	229	358	3e-72	223
CO000040	POPTR_0001s19490.1	84.14	145	23	0	27	461	1	145	6e-71	213
CO000321	POPTR_0009s07750.1	85.26	156	23	0	141	608	24	179	1e-82	248
CO000481	POPTR_0002s19890.1	89.03	155	17	0	247	711	54	208	2e-101	293
CO000231	POPTR_0004s18240.1	92.11	279	21	1	29	862	1	279	0	520
CO000110	POPTR_0010s23120.1	92.86	252	18	0	3	758	89	340	6e-173	483
CO000409	POPTR_0016s07470.1	63.98	261	92	2	54	830	5	265	5e-117	337
CO000221	POPTR_0006s27220.1	69.88	83	24	1	201	446	43	125	3e-24	92.8
CO000292	POPTR_0008s06170.1	43.78	185	93	4	45	566	1	185	1e-42	147
CO000308	POPTR_0001s19490.1	85.37	123	18	0	79	447	23	145	3e-68	206
CO000032	POPTR_0009s11130.1	28.72	195	139	4	120	704	835	1014	9e-08	53.5
CO000443	POPTR_0785s00200.1	47.15	193	99	3	171	740	10	189	7e-38	132
CO000441	POPTR_0003s12870.1	91.74	218	17	1	92	742	10	227	9e-144	405
CO000194	POPTR_0006s13470.1	86.96	138	18	0	3	416	237	374	7e-71	221
CO000395	POPTR_0002s24070.1	85.13	195	29	1	188	772	36	227	5e-95	280
CO000022	POPTR_0017s13530.1	88.84	242	27	0	67	792	1	242	3e-127	364
CO000272	POPTR_0019s15250.1	95.83	216	9	0	47	694	1	216	9e-158	437
CO000005	POPTR_0012s11020.1	97.89	95	2	0	79	363	1	95	8e-62	189
CO000341	POPTR_0005s17120.2	92.03	251	20	0	40	792	1	251	5e-163	455
CO000473	POPTR_0015s14490.1	94.7	151	8	0	72	524	1	151	4e-100	288
CO000566	POPTR_0001s05470.1	100	136	0	0	53	460	1	136	2e-77	228
CO000494	POPTR_0010s22880.2	86.36	110	15	0	69	398	1	110	3e-41	135
CO000136	POPTR_0014s16830.5	66.45	152	46	3	180	620	1	152	7e-70	213
CO000066	POPTR_0004s17590.5	32.1	162	98	7	185	634	233	385	2e-07	52
CO000461	POPTR_0012s05750.1	65.91	132	45	1	3	398	564	694	1e-54	185
CO000142	POPTR_0001s18370.1	95.18	83	4	0	80	328	1	83	1e-55	171
CO000565	POPTR_0018s02770.1	72.04	93	26	0	87	365	1	93	1e-45	147
CO000463	POPTR_0014s14310.1	90.31	227	20	1	3	677	58	284	2e-156	438
CO000505	POPTR_0004s17610.1	92.35	170	13	0	46	555	2	171	3e-106	304
CO000445	POPTR_0004s21980.2	82.32	328	52	1	81	1046	38	365	4e-180	507
CO000533	POPTR_0018s00550.1	81.61	310	57	0	9	938	621	930	0	529
CO000455	POPTR_0010s10610.1	57.08	219	92	3	492	1142	60	270	9e-65	199
CO000209	POPTR_0008s06170.1	45.95	185	89	4	55	576	1	185	5e-46	152
CO000003	POPTR_0002s02830.1	100	136	0	0	39	446	1	136	2e-91	266
CO000462	POPTR_0017s05770.2	85.27	258	38	1	59	832	1	257	3e-154	431
CO000544	POPTR_0017s04970.1	67.53	77	25	1	45	275	2	77	4e-16	76.3
CO000433	POPTR_0005s17300.1	85.99	257	35	2	44	811	3	258	2e-154	431
CO000432	POPTR_0004s20740.1	94.06	101	6	0	73	375	11	111	1e-65	198
CO000112	POPTR_0005s09610.1	92.08	341	27	0	144	1166	16	356	0	676
CO000577	POPTR_0006s22210.1	96.58	146	5	0	106	543	1	146	4e-101	291
CO000460	POPTR_0001s36190.1	49.73	185	91	1	906	1454	10	194	8e-51	177
CO000217	POPTR_0003s08070.1	81.9	232	40	1	68	757	2	233	6e-122	349
CO000626	POPTR_0006s26410.1	40.17	239	137	5	61	759	4	240	3e-55	180
CO000149	POPTR_1064s00200.1	97.75	178	4	0	44	577	1	178	5e-129	362
CO000190	POPTR_0002s11250.1	99.71	340	1	0	1	1020	93	432	0	645
CO000083	POPTR_0010s00270.1	42.41	158	90	1	59	529	1	158	9e-40	135
CO000358	POPTR_0012s03140.1	98.44	128	2	0	27	410	1	128	3e-88	256
CO000335	POPTR_0006s04320.1	62.07	116	38	3	90	419	10	120	1e-44	148
CO000406	POPTR_0013s09270.1	82.1	229	41	2	26	712	1	223	5e-139	390
CO000489	POPTR_0018s02150.1	77.86	271	60	0	6	818	136	406	9e-142	407
CO000283	POPTR_0008s16670.1	92.47	332	25	0	70	1065	1	332	0	593
CO000181	POPTR_0001s32730.1	75.25	101	21	1	3	293	357	457	1e-46	159
CO000320	POPTR_0014s02150.1	57.27	330	126	5	10	954	185	510	1e-119	357
CO000434	POPTR_0005s17300.1	83.53	249	40	2	17	760	1	248	2e-144	404
CO000261	POPTR_0004s01470.1	87.2	375	48	1	153	1277	1	374	0	530
CO000387	POPTR_0013s01250.1	84.77	197	29	1	225	812	1	197	1e-105	306
CO000238	POPTR_0006s22070.1	65.38	208	70	5	27	644	1	205	1e-77	236
CO000487	POPTR_0001s36700.1	74.93	351	83	4	152	1189	1	347	0	517
CO000133	POPTR_0015s12790.1	93.89	180	11	0	264	803	68	247	3e-119	348
CO000454	POPTR_0001s14910.1	85.99	207	27	1	49	663	1	207	2e-126	362
CO000220	POPTR_0010s00250.1	46.84	158	83	1	49	519	1	158	2e-40	136
CO000140	POPTR_0014s17400.1	84.47	219	34	1	19	675	1	216	5e-109	314
CO000421	POPTR_0013s03690.1	59.57	188	71	4	104	652	24	210	4e-64	200
CO000130	POPTR_0010s24760.2	85.86	99	14	0	2	298	24	122	1e-56	175
CO000427	POPTR_0014s08960.1	57.46	181	75	2	178	714	18	164	4e-58	184
CO000056	POPTR_0015s03470.2	82.81	221	38	0	75	737	1	221	2e-116	334
CO000636	POPTR_0015s08190.1	75.97	412	90	5	374	1582	84	490	0	609
CO000367	POPTR_0014s13420.1	91.9	210	17	0	2	631	142	351	8e-136	354
CO000200	POPTR_0006s12980.1	84.12	277	44	2	42	872	1	269	3e-161	450
CO000050	POPTR_0003s08320.1	98.91	92	1	0	69	344	1	92	3e-62	188
CO000118	POPTR_0008s01960.1	92.38	420	30	2	66	1319	1	420	0	690
CO000377	POPTR_0001s34950.5	68.24	318	97	3	9	950	14	326	6e-141	404
CO000362	POPTR_0014s03740.1	58.1	315	131	2	1	942	209	521	6e-128	377
CO000250	POPTR_0003s03720.1	66.06	274	91	3	2	817	124	394	3e-138	397
CO000195	POPTR_0001s19190.1	72.63	391	107	1	6	1178	114	503	0	531
CO000246	POPTR_0001s10670.1	84.04	213	34	0	109	747	26	238	2e-127	363
CO000608	POPTR_0014s13120.1	75.7	214	52	1	155	796	1	213	4e-112	327
CO000355	POPTR_0296s00220.1	90.29	103	10	0	2	310	101	203	2e-67	204
CO000260	POPTR_0002s10290.1	49.11	112	57	1	3	338	110	216	7e-31	112
CO000571	POPTR_0002s20400.1	94.12	187	11	0	62	622	1	187	2e-124	352
CO000058	POPTR_0004s21300.2	84.72	216	33	0	90	737	1	216	7e-113	326
CO000304	POPTR_0005s22830.1	78.23	248	51	3	109	843	6	250	2e-134	381
CO000581	POPTR_0006s10360.1	84.11	214	33	1	1	639	151	364	1e-115	337
CO000398	POPTR_0013s13480.1	61.11	54	19	1	122	277	20	73	2e-11	59.7
CO000084	POPTR_0010s19930.1	92.31	286	22	0	75	932	1	286	0	540
CO000456	POPTR_0010s07890.1	84.39	173	25	1	162	674	31	203	2e-105	306
CO000245	POPTR_0005s27920.1	88.45	277	32	0	1	831	321	597	8e-176	503
CO000219	POPTR_0001s28090.1	89.69	97	10	0	49	339	1	97	2e-58	178
CO000381	POPTR_0012s03450.1	95.58	181	8	0	18	560	1	181	2e-110	317
CO000447	POPTR_0005s15660.1	82.61	161	28	0	95	577	20	180	5e-98	285
CO000147	POPTR_0010s05080.3	78.6	257	55	1	36	806	1	256	3e-148	417
CO000504	POPTR_0010s06960.1	60.25	244	97	0	88	819	8	251	1e-98	300
CO000328	POPTR_0001s01230.1	82.14	84	15	0	58	309	1	84	4e-38	127
CO000230	POPTR_0001s30990.1	58.04	255	105	4	25	783	52	300	2e-96	289
CO000070	POPTR_0005s08150.1	78.05	164	36	0	202	693	16	179	6e-85	252
CO000351	POPTR_0002s01000.2	80.83	120	15	1	93	428	1	120	1e-51	165
CO000428	POPTR_0005s11610.1	87.95	249	30	0	91	837	1	249	1e-159	448
CO000501	POPTR_0004s23530.1	74.42	172	44	0	1	516	912	1083	7e-80	261
CO000117	POPTR_0003s08140.1	72.4	250	68	2	75	821	1	249	9e-138	391
CO000202	POPTR_0014s11000.1	96.06	127	5	1	1	381	267	392	3e-82	250
CO000249	POPTR_0007s05090.1	97.31	186	5	0	75	632	1	186	4e-115	328
CO000446	POPTR_0005s17740.1	94.78	249	13	0	68	814	5	253	2e-165	460
CO000548	POPTR_0009s07520.2	93.58	109	7	0	27	353	1	109	9e-72	214
CO000530	POPTR_0017s13530.1	88.93	244	27	0	60	791	1	244	2e-130	369
CO000390	POPTR_0018s01890.1	78.75	80	17	0	106	345	42	121	5e-43	140
CO000374	POPTR_0016s10110.1	64.2	162	57	1	164	646	59	220	1e-69	215
CO000345	POPTR_0006s19870.1	94.97	159	8	0	46	522	1	159	2e-109	312
CO000493	POPTR_0001s36560.1	77.42	279	63	0	1	837	165	443	2e-153	436
CO000214	POPTR_0003s14170.1	53.49	258	99	9	6	716	1	247	6e-75	231
CO000592	POPTR_0001s09200.1	80.54	221	42	1	2	661	278	498	6e-126	366
CO000467	POPTR_0014s15910.1	98.99	99	1	0	87	383	18	116	2e-67	203
CO000340	POPTR_0008s05410.1	96.75	246	8	0	102	839	1	246	5e-166	475
CO000610	POPTR_0019s13150.1	60.47	43	17	0	144	272	93	135	3e-13	64.3
CO000497	POPTR_0014s07180.1	70.7	273	80	0	33	851	13	285	3e-126	373
CO000193	POPTR_0011s04960.1	72.95	207	56	0	40	660	1	207	1e-109	315
CO000211	POPTR_0015s01270.1	84.92	252	38	0	2	757	436	687	3e-144	425
CO000137	POPTR_0002s04420.1	98.03	152	3	0	62	517	1	152	1e-104	299
CO000536	POPTR_0001s22180.1	69.06	181	55	4	19	558	27	203	7e-80	239
CO000042	POPTR_0009s02070.1	88.4	250	29	1	153	902	1	249	4e-150	422
CO000457	POPTR_0004s04670.2	69.83	116	29	2	28	357	1	116	4e-45	147
CO000119	POPTR_0014s03740.1	48.81	295	138	7	192	1037	42	334	1e-75	244
CO000420	POPTR_0016s01470.1	91.16	215	19	0	76	720	1	215	4e-129	365
CO000237	POPTR_0001s01350.1	84.69	196	30	1	55	642	1	195	3e-104	301
CO000148	POPTR_0008s04060.1	88.62	246	28	2	32	769	3	244	1e-156	436
CO000408	POPTR_0002s08410.1	81.34	268	44	4	125	910	1	266	3e-121	348
CO000093	POPTR_0016s05530.1	94.47	199	11	0	146	742	48	246	5e-137	386
CO000546	POPTR_0005s22620.1	85.71	280	40	0	5	844	98	377	6e-175	489
CO000458	POPTR_0005s27510.1	92.12	165	13	0	2	496	224	388	7e-95	283
CO000266	POPTR_0003s07040.1	85.22	291	43	0	6	878	294	584	3e-180	511
CO000519	POPTR_0003s21480.1	70.3	101	30	0	116	418	2	102	9e-41	136
CO000322	POPTR_0010s15180.1	93.78	193	12	0	93	671	1	193	9e-104	305
CO000103	POPTR_0012s03490.2	79.22	154	32	1	86	547	1	143	5e-78	231
CO000281	POPTR_0006s23170.3	88.57	70	8	1	1	210	77	143	2e-42	143
CO000267	POPTR_0009s17090.1	79.76	593	109	6	46	1791	1	588	0	894
CO000572	POPTR_0005s26260.1	84.54	207	31	1	3	620	571	777	1e-116	354
CO000418	POPTR_0019s14590.1	86.8	250	33	0	3	752	44	293	9e-173	480
CO000082	POPTR_0001s44440.4	99.32	146	1	0	3	440	84	229	8e-98	283
CO000623	POPTR_0008s04200.1	96.28	215	8	0	7	651	208	422	1e-135	391
CO000425	POPTR_0409s00200.1	55.37	177	63	5	87	569	14	189	2e-53	173
CO000049	POPTR_0013s00760.1	84.23	355	55	1	30	1091	1	355	0	603
CO000422	POPTR_0008s10410.1	70.47	254	75	0	5	766	1	254	2e-125	357
CO000411	POPTR_0005s11860.1	90.67	75	7	0	185	409	50	124	2e-39	136
CO000086	POPTR_0001s12840.1	95.35	86	4	0	80	337	1	86	3e-49	154
CO000602	POPTR_0005s27030.2	86.96	138	18	0	3	416	27	164	2e-86	252
CO000478	POPTR_0010s12680.1	98.33	239	4	0	3	719	292	530	2e-163	463
CO000472	POPTR_0015s10630.2	78.61	201	42	1	82	681	1	201	2e-69	216
CO000269	POPTR_0008s06170.1	45.41	185	90	4	64	585	1	185	1e-45	151
CO000397	POPTR_0013s03750.1	65.59	340	112	4	49	1053	9	346	5e-159	453
CO000126	POPTR_0010s07020.1	96.39	166	6	0	60	557	1	166	2e-105	303
CO000186	POPTR_0001s31700.1	99.47	377	2	0	152	1282	1	377	0	754
CO000368	POPTR_0015s14490.1	96.03	151	6	0	94	546	1	151	1e-101	293
CO000004	POPTR_0009s03780.2	64.46	121	42	2	59	418	1	116	1e-20	83.2
CO000327	POPTR_0017s11740.1	97.49	239	6	0	3	719	117	355	3e-153	434
CO000256	POPTR_0002s18010.2	76.27	59	14	0	54	230	1	59	7e-25	94.4
CO000553	POPTR_0019s08600.1	67.92	106	33	3	28	342	92	188	5e-43	142
CO000062	POPTR_0006s23730.1	73.5	200	50	2	125	715	25	224	8e-95	279
CO000315	POPTR_0014s06420.1	96.43	84	3	0	2	253	68	151	1e-51	162
CO000512	POPTR_0010s19860.1	94.01	167	10	0	107	607	1	167	5e-106	307
CO000047	POPTR_0007s13550.1	72.88	118	32	0	66	419	3	120	4e-61	187
CO000306	POPTR_0010s01700.1	88.1	168	20	0	83	586	1	168	5e-83	246
CO000503	POPTR_0012s08850.1	98.39	62	1	0	89	274	1	62	8e-29	103
CO000224	POPTR_0015s09990.1	81.76	170	31	1	193	702	63	230	2e-93	277
CO000090	POPTR_0003s01450.1	85.2	277	40	2	11	838	60	334	3e-174	486
CO000496	POPTR_0010s12110.1	54.97	151	67	2	39	488	3	152	1e-52	167
CO000276	POPTR_0006s22630.1	95.56	180	8	0	42	581	1	180	4e-121	344
CO000091	POPTR_0006s08710.1	78.89	270	57	3	3	812	50	315	1e-144	414
CO000282	POPTR_0005s20060.1	86.96	69	9	0	1	207	503	571	6e-37	135
CO000228	POPTR_0017s00420.2	91.91	383	31	0	3	1151	46	428	0	741
CO000065	POPTR_0012s01280.1	49.44	180	85	1	2	523	14	193	3e-63	187
CO000026	POPTR_0005s15660.1	80.49	164	32	0	131	622	17	180	3e-98	286
CO000258	POPTR_0010s09190.1	86.93	153	20	0	170	628	32	184	6e-101	293
CO000060	POPTR_0004s03160.1	79.91	234	44	3	1	693	1	234	2e-97	286
CO000550	POPTR_0009s10270.1	90.8	250	23	1	63	812	1	247	5e-168	466
CO000274	POPTR_0007s12350.1	92.9	183	13	0	113	661	1	183	3e-129	364
CO000233	POPTR_0016s14650.1	57.82	147	61	2	72	509	1	146	3e-65	185
CO000554	POPTR_0004s03550.1	90.77	65	6	0	349	543	145	209	1e-33	120
CO000394	POPTR_0006s08230.1	98.2	111	2	0	135	467	23	133	2e-56	176
CO000615	POPTR_0002s05710.1	80	120	24	0	96	455	22	141	9e-68	204
CO000096	POPTR_0009s04410.1	82.17	157	27	2	90	557	1	156	1e-82	244
CO000177	POPTR_0009s11390.1	85.71	154	22	0	3	464	7	160	1e-90	264
CO000469	POPTR_0009s11770.2	40.8	174	57	5	137	520	19	187	6e-30	111
CO000129	POPTR_0002s02830.1	100	127	0	0	66	446	1	127	8e-85	249
CO000586	POPTR_0002s07630.1	68.4	231	69	4	195	875	1	228	9e-102	301
CO000063	POPTR_0002s01000.2	91.46	82	7	0	202	447	39	120	2e-48	157
CO000125	POPTR_0008s15600.1	51.74	288	132	5	21	863	1497	1781	1e-71	239
CO000174	POPTR_0006s00470.1	91.28	298	26	1	22	915	404	699	8e-142	418
CO000517	POPTR_0005s25540.1	81.74	241	43	2	94	813	31	265	2e-146	415
CO000631	POPTR_0013s02950.1	81.51	146	27	0	126	563	4	149	1e-75	227
CO000558	POPTR_0005s02470.1	86.9	168	22	1	70	573	1	167	8e-97	281
CO000444	POPTR_0009s06910.1	64.52	155	50	2	22	471	258	412	1e-38	142
CO000072	POPTR_0001s15700.1	88.26	247	29	0	71	811	4	250	2e-135	383
CO000440	POPTR_0004s08320.1	96.45	141	5	0	8	430	254	394	4e-96	287
CO000299	POPTR_0012s13230.1	84.25	127	20	0	177	557	78	204	3e-40	139
CO000268	POPTR_0004s04670.2	56.03	116	38	1	33	341	1	116	5e-35	121
CO000164	POPTR_0010s12790.1	87.03	239	31	1	147	863	1	236	6e-145	412
CO000491	POPTR_0017s12240.3	90.73	151	14	0	3	455	379	529	2e-91	280
CO000337	POPTR_0006s13240.1	74.43	219	56	0	83	739	29	247	7e-125	356
CO000459	POPTR_0004s16740.1	76.95	243	56	1	28	756	6	244	3e-128	368
CO000407	POPTR_0727s00210.1	46.9	113	60	1	96	434	14	125	1e-24	95.5
CO000160	POPTR_0013s06060.2	99.02	102	1	0	382	687	51	152	1e-68	211
CO000185	POPTR_0002s13930.1	93.1	203	14	0	198	806	1	203	7e-138	387
CO000580	POPTR_0002s18170.1	73.17	41	11	0	38	160	10	50	3e-17	72
CO000569	POPTR_0010s21100.1	87.01	254	33	0	67	828	1	254	2e-141	403
CO000240	POPTR_0006s02810.1	86.58	313	39	3	31	960	1	310	0	538
CO000419	POPTR_0010s04490.1	68.86	228	71	3	14	697	1	225	4e-107	310
CO000622	POPTR_0002s12590.2	89.58	48	5	0	27	170	660	707	2e-28	109
CO000576	POPTR_0016s07470.1	65.2	250	85	2	41	784	5	254	5e-111	321
CO000635	POPTR_0005s13910.2	76.43	157	37	2	2	472	205	359	9e-71	195
CO000386	POPTR_0002s19210.3	100	181	0	0	222	764	1	181	4e-128	366
CO000027	POPTR_0013s06060.2	98.68	152	2	0	134	589	1	152	4e-109	316
CO000634	POPTR_0018s04570.2	84.19	253	40	0	6	764	299	551	9e-152	441
CO000435	POPTR_0008s10050.1	78.99	276	56	1	32	853	1	276	1e-135	390
CO000310	POPTR_0001s24370.1	74.21	318	82	2	61	1014	1	315	1e-173	488
CO000618	POPTR_0015s08190.1	82.81	221	38	0	20	682	1	221	2e-121	354
CO000184	POPTR_0001s17640.1	53.96	328	148	4	11	985	1	314	1e-121	354
CO000087	POPTR_0006s21210.1	83.84	198	32	1	53	646	1	197	1e-115	330
CO000359	POPTR_0006s11620.2	90.32	31	3	0	312	404	129	159	1e-12	65.9
CO000534	POPTR_0018s14850.1	66.24	311	105	1	201	1133	21	330	3e-119	352
CO000300	POPTR_0007s02720.1	74.89	227	57	0	4	684	16	242	2e-128	363
CO000207	POPTR_0008s06620.1	84.16	322	50	1	142	1104	1	322	2e-172	485
CO000490	POPTR_0018s04720.1	60	255	77	5	3	692	132	384	5e-89	270
CO000612	POPTR_0009s15810.2	85.86	191	27	1	1	573	452	641	6e-110	331
CO000560	POPTR_0015s07010.2	55.1	98	41	3	115	399	25	107	7e-27	99.8
CO000305	POPTR_0003s07970.1	95.07	203	10	0	141	749	1	203	7e-140	393
CO000488	POPTR_0006s13310.1	94.96	238	12	0	1	714	199	436	3e-162	459
CO000071	POPTR_0008s16440.1	93.9	82	5	0	491	736	89	170	2e-49	155
CO000552	POPTR_0016s00660.1	35.57	149	78	4	367	759	32	179	1e-15	76.6
CO000106	POPTR_0017s11360.1	87.16	257	33	2	114	884	13	265	5e-159	450
CO000053	POPTR_0002s02310.1	92.98	171	12	0	82	594	2	172	1e-106	306
CO000041	POPTR_0016s07280.1	84.87	238	35	1	87	797	29	266	1e-142	406
CO000173	POPTR_0005s16600.1	59.12	159	65	0	35	511	1	159	1e-63	196
CO000485	POPTR_0009s05720.1	54.21	107	47	2	11	325	1	105	1e-21	84.7
CO000477	POPTR_0018s06680.2	91.22	148	13	0	91	534	1	148	3e-64	200
CO000324	POPTR_0006s13370.1	97.89	142	3	0	90	515	1	142	3e-99	284
CO000216	POPTR_0002s02830.1	100	136	0	0	39	446	1	136	7e-92	266
CO000241	POPTR_0006s09610.1	98.9	273	3	0	3	821	60	332	0	524
CO000286	POPTR_0019s08570.1	91.96	199	16	0	254	850	41	239	1e-139	399
CO000113	POPTR_0007s12070.1	89.12	331	36	0	80	1072	1	331	0	588
CO000101	POPTR_0001s06360.1	82.96	358	59	1	378	1445	118	475	0	546
CO000206	POPTR_0005s16600.1	62.26	159	60	0	58	534	1	159	9e-67	203
CO000453	POPTR_0004s03600.1	80.31	193	38	0	121	699	2	194	6e-114	329
CO000077	POPTR_0005s11770.1	100	78	0	0	122	355	22	99	5e-48	153
CO000614	POPTR_0001s28430.2	99.09	110	1	0	86	415	1	110	7e-83	241
CO000169	POPTR_0009s06070.1	49.68	310	154	4	96	1019	6	309	3e-80	248
CO000055	POPTR_0007s13550.1	76.86	121	28	0	64	426	1	121	1e-66	200
CO000262	POPTR_0010s02830.1	57.87	197	66	5	232	771	1	194	3e-35	129
CO000442	POPTR_0011s09860.1	91.43	210	18	0	3	632	132	341	4e-117	342
CO000007	POPTR_0004s01510.1	89.9	307	31	0	99	1019	25	331	0	556
CO000141	POPTR_0019s11850.1	49.11	281	123	5	116	898	31	311	1e-82	263
CO000218	POPTR_0012s11290.1	72.45	196	53	2	3	587	316	510	2e-78	247
CO000360	POPTR_0006s23670.1	81.48	54	10	0	754	593	365	418	3e-30	89.7
CO000121	POPTR_0006s27840.1	71.08	83	24	0	300	548	8	90	2e-32	117
CO000506	POPTR_0003s06370.1	74.61	193	48	3	95	670	20	210	6e-87	258
CO000557	POPTR_0001s27440.1	89.39	245	26	0	1	735	340	584	4e-154	442
CO000046	POPTR_0001s21210.1	67.43	175	48	3	197	694	1	175	3e-65	214
CO000416	POPTR_0258s00230.1	69.07	194	58	1	232	807	1	194	3e-73	227
CO000531	POPTR_0014s05560.1	79.49	39	8	0	159	275	1	39	7e-15	67.4
CO000188	POPTR_0012s13380.1	91.96	112	9	0	37	372	1	112	2e-62	192
CO000540	POPTR_0007s12250.1	76.64	137	32	1	156	566	53	188	2e-68	209
CO000289	POPTR_0013s13100.1	82.16	269	48	0	96	902	2	270	1e-162	458
CO000331	POPTR_0006s12350.1	85.32	252	36	1	50	802	1	252	2e-142	401
CO000543	POPTR_0006s14300.1	62.68	142	50	2	61	477	1	142	1e-43	144
CO000264	POPTR_0006s14400.1	75.98	254	59	1	24	779	1	254	3e-145	411
CO000596	POPTR_0019s08090.1	87.55	233	29	0	142	840	1	233	9e-154	432
CO000470	POPTR_0017s04450.1	91.6	238	20	0	402	1115	130	367	3e-158	397
CO000313	POPTR_0005s26740.1	74.4	168	42	1	28	528	1	168	2e-71	216
CO000183	POPTR_0006s00530.1	87.72	342	42	0	116	1141	1	342	0	622
CO000410	POPTR_0010s19860.1	92.09	278	22	0	45	878	1	278	2e-179	499
CO000573	POPTR_0008s04370.1	76.67	30	7	0	220	309	292	321	1e-08	55.1
CO000197	POPTR_0012s03140.1	99.22	128	1	0	39	422	1	128	6e-89	257
CO000234	POPTR_0019s09140.1	86.74	279	37	1	100	936	13	290	2e-159	448
CO000352	POPTR_0008s03060.1	97.06	102	3	0	153	458	38	139	2e-58	179
CO000253	POPTR_0018s03430.1	72.57	288	78	1	5	865	117	404	5e-158	451
CO000523	POPTR_0003s12880.1	75.18	282	70	1	23	868	1	281	2e-128	372
CO000590	POPTR_0010s12110.1	53.06	147	69	1	43	483	3	148	3e-55	174
CO000010	POPTR_0007s05810.3	96.15	208	8	0	2	625	156	363	3e-141	402
CO000098	POPTR_0006s26410.1	40.64	283	162	5	69	899	4	284	3e-78	244
CO000002	POPTR_0011s02770.1	92.05	264	21	0	29	820	1	264	0	512
CO000225	POPTR_0003s12870.1	91.38	232	19	1	86	778	1	232	1e-145	409
CO000600	POPTR_0001s11010.1	91.12	169	15	0	3	509	498	666	5e-83	259
CO000333	POPTR_0009s11190.1	74.71	87	22	1	189	449	38	122	5e-16	72
CO000537	POPTR_0007s14540.1	75.28	89	22	0	18	284	1	89	1e-40	133
CO000023	POPTR_0008s11660.1	90.51	158	15	0	113	586	1	158	5e-103	296
CO000001	POPTR_0018s07160.1	66.96	115	37	2	85	426	11	122	1e-19	81.3
CO000332	POPTR_0002s20480.1	47	100	53	3	161	460	61	151	2e-17	75.5
CO000273	POPTR_0001s28970.1	82	100	18	1	223	522	49	146	7e-49	157
CO000357	POPTR_0014s14370.1	72.76	290	79	0	167	1036	22	311	3e-167	473
CO000564	POPTR_0002s01000.2	63.64	121	44	1	55	417	39	123	8e-44	145
CO000513	POPTR_0007s06770.1	73.44	241	64	1	33	755	1	240	6e-116	332
CO000109	POPTR_0016s02350.1	50.88	226	109	3	38	709	1	225	1e-72	224
CO000127	POPTR_0002s15510.1	88.51	235	27	0	156	860	1	235	2e-144	408
CO000413	POPTR_0002s13970.1	85.81	148	21	0	37	480	1	148	4e-90	262
CO000532	POPTR_0011s09650.1	64.81	108	37	3	18	338	19	122	1e-41	137
CO000288	POPTR_0003s17030.1	78.79	66	14	1	6	203	28	91	2e-37	124
CO000302	POPTR_0004s18240.1	91.76	279	22	1	75	908	1	279	0	514
CO000606	POPTR_0002s25260.1	57.26	124	52	1	6	374	36	159	5e-41	136
CO000172	POPTR_0005s15960.2	82.35	102	18	1	23	328	1	100	2e-45	145
CO000017	POPTR_0007s03170.1	84.81	237	36	0	34	744	1	237	1e-138	391
CO000277	POPTR_0008s03050.1	100	91	0	0	210	482	53	143	6e-57	177
CO000031	POPTR_0016s07470.1	64.39	278	94	3	59	877	1	278	8e-122	352
CO000018	POPTR_0005s24490.1	88.32	291	33	1	47	916	142	432	9e-174	492
CO000430	POPTR_0014s03640.1	94.95	218	11	0	61	714	1	218	6e-151	420
CO000334	POPTR_0011s02770.1	92.08	265	21	1	42	836	1	264	0	508
CO000236	POPTR_0008s15100.1	78.14	215	42	3	55	684	1	204	1e-111	320
CO000637	POPTR_0005s12660.1	60.77	130	51	0	132	521	22	151	4e-40	137
CO000251	POPTR_0010s06190.1	78.61	201	43	2	92	694	1	196	4e-68	209
CO000598	POPTR_0006s13370.1	97.89	142	3	0	28	453	1	142	2e-99	284
CO000380	POPTR_0010s20810.1	86.21	457	58	5	108	1463	24	476	0	785
CO000095	POPTR_0015s14510.1	92.5	120	9	0	69	428	4	123	2e-74	222
CO000350	POPTR_0001s12790.1	61.08	185	72	1	58	612	52	210	1e-59	201
CO000449	POPTR_0011s07390.1	90.99	111	10	1	27	359	1	110	1e-65	196
CO000483	POPTR_0014s17280.1	31.7	224	126	10	156	746	34	240	9e-21	90.5
CO000182	POPTR_0006s24030.1	79.85	134	26	1	66	464	1	134	4e-64	197
CO000436	POPTR_0003s08760.1	81.71	164	27	1	55	537	1	164	3e-96	277
CO000135	POPTR_0015s10650.1	92.53	174	13	0	38	559	1	174	8e-107	307
CO000165	POPTR_0001s46710.1	73.86	459	117	3	153	1520	26	483	0	711
CO000439	POPTR_0009s09520.1	60.28	141	49	2	72	473	1	140	4e-50	160
CO000265	POPTR_0010s06560.1	90.28	319	31	0	121	1077	20	338	0	551
CO000073	POPTR_0004s20960.1	79.33	150	28	1	32	472	1	150	8e-83	243
CO000379	POPTR_0008s06210.1	74.14	116	29	2	14	358	5	119	9e-58	176
CO000151	POPTR_0019s08070.2	86.54	104	14	0	249	560	1	104	6e-63	193
CO000555	POPTR_0006s27030.1	85.5	131	17	2	59	445	1	129	7e-59	181
CO000159	POPTR_0015s09670.1	67.48	206	63	3	37	642	1	205	3e-85	254
CO000168	POPTR_0005s25110.2	83.56	219	36	0	107	763	6	224	2e-135	387
CO000604	POPTR_0006s12910.1	64.24	165	58	4	99	590	9	167	3e-57	182
CO000424	POPTR_0015s07130.1	92.66	259	19	0	61	837	5	263	0	523
CO000498	POPTR_0009s01280.1	91.3	23	2	0	3	71	157	179	3e-08	49.7
CO000344	POPTR_0006s26650.1	98.64	221	3	0	80	742	1	221	6e-152	428
CO000270	POPTR_0006s12980.1	85.47	289	42	2	54	920	1	283	9e-169	484
CO000588	POPTR_0014s14740.1	65.59	93	32	0	43	321	11	103	4e-25	93.6
CO000244	POPTR_0011s00400.1	48.15	162	83	2	73	555	1	159	1e-43	145
CO000619	POPTR_0010s06320.1	60.1	193	77	3	57	635	2	190	9e-72	218
CO000252	POPTR_0004s09030.1	97.83	92	2	0	282	557	56	147	4e-56	176
CO000502	POPTR_0003s12870.1	94.81	77	4	0	280	510	211	287	2e-47	159
CO000383	POPTR_0006s22630.1	95.56	180	8	0	57	596	1	180	2e-121	344
CO000068	POPTR_0011s11150.1	65.23	348	118	5	1	1035	7	345	4e-164	464
CO000033	POPTR_0002s14110.1	64.83	236	83	0	103	810	1647	1882	3e-80	263
CO000205	POPTR_0015s07340.4	89.64	251	26	1	43	795	1	250	5e-172	475
CO000366	POPTR_0006s02750.1	100	149	0	0	63	509	1	149	2e-103	298
CO000405	POPTR_0014s15710.1	80.69	233	44	1	94	789	3	235	2e-128	367
CO000330	POPTR_0006s14510.1	76.5	183	39	2	50	586	57	239	9e-93	275
CO000616	POPTR_0009s07750.1	86.71	158	21	0	82	555	24	181	6e-98	284
CO000259	POPTR_0009s07710.1	86.3	292	34	2	2	859	298	589	0	514
CO000567	POPTR_0006s02150.1	72.77	224	61	0	2	673	489	712	8e-112	339
CO000298	POPTR_0006s13310.1	96.1	436	17	0	84	1391	1	436	0	857
CO000499	POPTR_0011s12270.1	80.78	255	49	1	6	770	1	254	4e-155	435
CO000296	POPTR_0011s10720.1	70.68	249	68	3	8	739	1	241	2e-116	339
CO000617	POPTR_0005s12930.1	67	200	66	2	30	629	2	188	4e-75	226
CO000585	POPTR_0001s25840.1	86.96	161	18	1	36	509	1	161	1e-103	298
CO000114	POPTR_0010s00270.1	50	158	78	1	81	551	1	158	5e-45	149
CO000029	POPTR_0005s26760.1	59.81	214	86	1	48	689	27	239	2e-84	257
CO000191	POPTR_0002s14690.1	85.24	210	31	0	3	632	213	422	1e-130	377
CO000271	POPTR_0009s02370.1	78.32	226	45	3	53	718	1	225	8e-92	271
CO000373	POPTR_0008s19320.1	87.26	259	33	0	61	837	1	259	2e-168	473
CO000170	POPTR_0018s04900.2	100	112	0	0	3	338	237	348	2e-75	229
CO000176	POPTR_0015s10630.2	91.95	87	7	0	453	713	144	230	3e-47	159
CO000336	POPTR_0004s08500.1	65	120	42	1	58	417	1	118	7e-51	161
CO000528	POPTR_0003s21070.1	90.46	262	25	0	103	888	1	262	2e-172	479
CO000099	POPTR_0001s35600.1	68.92	325	99	1	101	1069	5	329	2e-156	444
CO000076	POPTR_0013s12130.1	72.87	247	58	2	58	771	3	249	5e-103	300
CO000153	POPTR_0008s10960.1	87.5	136	17	0	129	536	20	155	1e-82	244
CO000426	POPTR_0005s18850.1	85.95	242	34	0	1	726	28	269	2e-157	437
CO000316	POPTR_0014s10500.1	77.39	199	45	1	69	665	1	198	2e-95	281
CO000535	POPTR_0006s12900.1	83.78	148	24	0	2	445	1143	1290	9e-78	255
CO000515	POPTR_0018s04720.1	60.46	392	125	11	11	1096	1	384	3e-144	416
CO000204	POPTR_0003s21640.1	71.55	341	93	4	64	1074	18	354	1e-165	469
CO000203	POPTR_0019s12290.1	61.33	362	140	4	32	1117	6	357	7e-153	436
CO000057	POPTR_0006s02750.1	100	149	0	0	91	537	1	149	3e-103	298
CO000583	POPTR_0005s06420.1	81.14	175	29	4	52	564	1	172	1e-73	222
CO000471	POPTR_0013s02670.1	48.91	137	51	5	1	354	250	386	2e-25	100
CO000584	POPTR_0006s22930.1	56.95	223	83	7	55	684	1	223	2e-67	209
CO000522	POPTR_0016s10140.1	72.57	113	31	1	13	351	6	116	4e-55	170
CO000318	POPTR_0010s00270.1	41.14	158	92	1	49	519	1	158	3e-37	129
CO000301	POPTR_0001s15630.1	70.59	272	76	3	117	920	23	287	2e-116	341
CO000295	POPTR_0002s03530.1	94.12	238	14	0	95	808	1	238	7e-163	453
CO000486	POPTR_0004s17590.8	33.62	116	75	5	191	532	255	366	7e-06	47.8
CO000593	POPTR_0001s15230.1	61.94	247	86	4	4	720	3	241	1e-51	171
CO000054	POPTR_0014s10280.1	84.26	216	33	1	55	699	1	216	3e-133	377
CO000484	POPTR_0013s03700.1	74.55	224	55	3	77	742	19	239	3e-103	301
CO000575	POPTR_2250s00200.1	69.77	86	26	0	3	260	72	157	5e-33	115
CO000423	POPTR_0001s44450.3	92.92	113	8	0	201	539	1	113	3e-61	188
CO000284	POPTR_0001s44440.4	100	220	0	0	35	694	1	220	7e-154	427
CO000035	POPTR_0002s22410.1	78.31	249	52	3	61	801	1	241	6e-112	330
CO000030	POPTR_0009s04400.1	63.64	77	28	0	52	282	431	507	9e-23	97.8
CO000080	POPTR_0003s12040.1	92.37	236	18	0	124	831	1	236	1e-159	449
CO000187	POPTR_0017s13530.1	87.98	258	31	0	57	830	1	258	3e-128	365
CO000594	POPTR_0016s14090.1	59.38	224	83	2	70	717	1	224	1e-89	270
CO000361	POPTR_0019s08100.2	93.98	166	10	0	131	628	1	166	3e-111	319
CO000476	POPTR_0006s07750.1	86.52	230	31	0	97	786	6	235	1e-141	399
CO000006	POPTR_0014s16300.1	93.58	265	17	0	44	838	1	265	0	517
CO000025	POPTR_0001s42970.1	80	130	25	2	153	539	10	137	1e-50	162
CO000392	POPTR_0006s13190.1	82.15	325	58	0	1	975	6	330	0	542
CO000097	POPTR_0002s18570.1	78.97	195	41	0	134	718	21	215	4e-102	297
CO000312	POPTR_0001s15850.1	72.73	132	35	2	57	449	1	131	3e-42	140
CO000625	POPTR_0001s09270.1	88.48	165	19	0	109	603	1	165	1e-103	303
CO000290	POPTR_0008s06170.1	47.06	187	88	5	48	575	1	185	2e-45	150
CO000474	POPTR_0013s00650.1	85.78	218	31	0	100	753	1	218	9e-135	383
CO000116	POPTR_0008s05410.1	95.77	260	11	0	3	782	389	648	1e-155	448
CO000152	POPTR_0013s13480.1	61.54	52	20	2	130	285	23	72	6e-16	70.1
CO000591	POPTR_0015s13880.1	79.59	196	39	2	57	641	1	192	5e-105	306
CO000343	POPTR_0004s08500.1	64.17	120	43	1	59	418	1	118	6e-49	159
CO000039	POPTR_0016s09090.1	86.72	256	34	2	72	839	1	253	5e-154	431
CO000329	POPTR_0001s35600.1	68.69	329	101	1	18	998	1	329	4e-167	469
CO000507	POPTR_0010s21980.1	73.27	217	58	0	21	671	1	217	9e-110	316
CO000021	POPTR_0014s04380.1	73.91	138	33	1	57	461	1	138	5e-66	199
CO000613	POPTR_0003s04610.1	85.38	130	19	0	28	417	1	130	2e-70	212
CO000015	POPTR_0006s03180.1	98.29	117	2	0	3	353	331	447	2e-78	243
CO000162	POPTR_0015s09710.1	55.92	363	160	0	5	1093	191	553	1e-144	423
CO000403	POPTR_0007s00300.1	81.03	253	48	1	99	857	1	252	3e-141	400
CO000568	POPTR_0016s00510.1	94.46	397	22	0	17	1207	1	397	0	658
CO000089	POPTR_0011s15540.2	73.28	262	68	3	160	939	20	280	2e-122	362
CO000317	POPTR_0006s01040.1	96.4	250	9	0	36	785	1	250	2e-163	454
CO000605	POPTR_0003s05450.1	71.56	225	64	0	1	675	633	857	4e-92	293
CO000254	POPTR_0005s02020.1	80.62	160	29	1	194	667	1	160	5e-92	269
CO000255	POPTR_0018s09730.1	89.86	286	29	0	70	927	1	286	0	504
CO000429	POPTR_0018s06940.1	81.71	246	43	3	148	879	9	250	3e-141	403
CO000570	POPTR_0018s11170.1	64.86	111	39	0	51	383	15	125	4e-38	128
CO000132	POPTR_0009s00520.1	98.54	137	2	0	863	453	663	799	6e-89	287
CO000589	POPTR_0001s05520.1	73.26	344	92	1	30	1061	8	349	0	512
CO000104	POPTR_0006s11800.1	91.5	400	34	0	24	1223	1	400	0	731
CO000059	POPTR_0003s11450.1	92.52	147	11	0	44	484	1	147	2e-95	275
CO000468	POPTR_0005s22140.1	60.42	96	38	0	57	344	19	114	8e-35	124
CO000243	POPTR_0017s13530.1	90.46	241	23	0	118	840	18	258	5e-120	346
CO000627	POPTR_0009s05120.1	92.09	177	14	0	112	642	25	201	2e-107	310
CO000079	POPTR_0002s21680.1	94.57	92	5	1	21	296	9	99	2e-57	176
CO000144	POPTR_0015s10680.1	77.29	414	92	2	74	1309	15	426	0	614
CO000213	POPTR_0013s06300.1	66.77	313	103	3	28	963	3	307	6e-143	409
CO000549	POPTR_0001s15590.1	96.57	204	7	0	41	652	1	204	2e-130	369
CO000102	POPTR_0007s14750.1	55.7	79	27	2	62	274	6	84	4e-16	69.7
CO000371	POPTR_0009s12040.1	43.87	155	82	2	65	514	3	156	4e-31	114
CO000414	POPTR_0018s11910.1	61.45	83	32	0	9	257	103	185	1e-34	120
CO000171	POPTR_0008s23260.1	54.44	270	108	8	123	887	1	255	5e-75	232
CO000482	POPTR_0006s13900.1	88.84	251	28	0	27	779	503	753	3e-162	469
CO000511	POPTR_0018s02230.1	42.86	189	100	6	70	612	1	181	2e-27	103
CO000542	POPTR_0015s08410.1	75	48	11	1	12	152	1595	1642	1e-15	73.9
CO000013	POPTR_0010s00270.1	46.84	158	83	1	75	545	1	158	1e-43	149
CO000607	POPTR_0010s07520.1	83.64	269	44	1	41	847	221	488	8e-158	449
CO000353	POPTR_0002s02020.1	91.67	156	11	1	88	549	2	157	2e-91	267
CO000599	POPTR_0010s10670.1	83.06	124	21	0	187	558	55	178	2e-56	178
CO000226	POPTR_0001s05080.1	64.49	214	76	1	1	642	319	531	2e-67	222
CO000108	POPTR_0012s09570.1	90.45	335	32	0	59	1063	1	335	0	580
CO000601	POPTR_0010s06750.1	95.78	237	10	0	2	712	135	371	7e-169	474
CO000052	POPTR_0001s13800.1	90.87	241	22	1	92	814	29	268	4e-169	468
CO000248	POPTR_0001s13350.1	90.13	223	22	1	61	729	1	220	1e-142	403
CO000107	POPTR_0006s06650.1	51.82	137	66	2	129	539	22	154	1e-35	124
CO000242	POPTR_0001s14260.1	93.16	263	18	0	23	811	1	263	0	516
CO000208	POPTR_0007s01400.1	64.22	109	37	1	26	346	45	153	3e-43	142
CO000139	POPTR_0001s21310.1	84.27	248	37	1	1	738	214	461	8e-120	362
CO000179	POPTR_0001s40300.1	99.35	153	1	0	54	512	1	153	2e-108	309
CO000563	POPTR_0003s18990.1	81.64	207	37	2	54	671	1	204	3e-81	242
CO000349	POPTR_0001s16400.1	61.26	253	97	5	132	887	1	240	2e-76	238
CO000314	POPTR_0003s17090.1	52.12	165	78	4	137	628	29	189	3e-46	154
CO000556	POPTR_0013s01680.1	94.85	97	5	0	89	379	17	113	1e-48	155
CO000145	POPTR_0019s03920.1	65.42	107	37	0	2	322	122	228	5e-43	153
CO000525	POPTR_0001s06260.1	99.36	156	1	0	17	484	1	156	4e-91	265
CO000291	POPTR_0012s11410.1	77.59	174	38	1	190	708	41	214	2e-95	281
CO000319	POPTR_0005s24130.1	86.49	37	5	0	271	381	61	97	1e-12	67
CO000579	POPTR_0006s01790.1	82.99	194	33	0	94	675	1	194	1e-97	283
CO000339	POPTR_0006s12350.1	83.33	252	41	1	49	801	1	252	3e-140	397
CO000621	POPTR_0001s07860.1	52.17	161	76	4	61	540	1	154	9e-49	165
CO000561	POPTR_0019s13150.1	68.52	54	17	0	158	319	93	146	2e-23	91.3
CO000547	POPTR_0006s16370.1	80	360	72	3	118	1197	1	347	0	566
CO000180	POPTR_0002s10880.1	65.85	205	60	3	211	795	9	211	1e-69	219
CO000069	POPTR_0012s07560.1	51.76	255	102	7	162	863	22	273	2e-55	184
CO000043	POPTR_0012s09200.1	67.82	261	77	2	261	1022	122	382	8e-104	311
CO000128	POPTR_0008s05870.3	84.51	439	67	2	63	1376	1	438	0	697
CO000402	POPTR_0006s13370.1	97.89	142	3	0	58	483	1	142	5e-99	284
CO000158	POPTR_0001s16630.1	89	400	43	3	129	1325	29	426	0	694
CO000495	POPTR_0002s08280.1	95.25	316	15	0	3	950	106	421	0	607
CO000538	POPTR_0011s11460.1	80.99	142	27	0	258	683	1	142	2e-74	225
CO000111	POPTR_0008s03570.1	89.74	195	20	0	110	694	1	195	5e-113	323
CO000196	POPTR_0016s14580.1	98.65	148	2	0	139	582	1	148	2e-108	309
CO000178	POPTR_0009s06150.1	87.44	207	26	2	19	639	1	203	1e-112	324
CO000508	POPTR_0009s04580.1	68.86	167	49	2	1	492	1	167	2e-79	236
CO000465	POPTR_0009s11410.1	53.02	315	129	7	65	952	10	315	3e-65	209
CO000014	POPTR_0010s01590.1	55.14	107	46	1	203	517	1	107	1e-25	97.1
CO000609	POPTR_0018s09030.1	88.89	162	18	0	55	540	1	162	4e-101	291
CO000134	POPTR_0005s05450.1	95.48	376	17	1	76	1203	1	375	0	743
CO000016	POPTR_0004s23490.1	78.89	379	79	1	74	1207	1	379	1e-180	509
CO000303	POPTR_0003s16060.1	73.82	233	58	4	60	749	1	226	8e-107	310
CO000452	POPTR_0010s14390.1	76.22	349	82	2	99	1142	3	350	1e-170	483
CO000375	POPTR_0014s00810.1	59.46	37	13	1	292	396	47	83	1e-07	48.5
CO000415	POPTR_0003s08760.1	83.33	162	26	1	1	483	3	164	9e-97	278
CO000036	POPTR_0001s07890.2	96.92	130	4	0	76	465	1	130	6e-87	252
CO000393	POPTR_0001s40480.1	93.66	268	17	0	116	919	1	268	2e-161	454
CO000417	POPTR_0017s01650.1	77.09	227	52	1	143	823	1	226	1e-128	366
CO000354	POPTR_0009s16590.1	72.31	195	49	6	221	790	1	189	1e-84	261
CO000401	POPTR_0005s02610.2	89.02	82	9	0	71	316	1	82	2e-49	155
CO000551	POPTR_0008s20870.1	66.25	240	75	2	29	730	33	272	4e-96	291
CO000199	POPTR_0016s00510.1	93.14	627	42	2	7	1884	74	698	0	1003
CO000562	POPTR_0011s02770.1	91.2	250	21	2	127	873	1	249	1e-167	469
CO000166	POPTR_0015s06950.1	69.95	203	60	3	78	683	1	194	7e-44	148
CO000363	POPTR_0008s02030.1	88.61	237	27	1	20	730	3	238	3e-144	405
CO000038	POPTR_0008s03050.1	100	92	0	0	226	501	52	143	7e-57	178
CO000385	POPTR_0003s07240.1	95.83	72	3	0	121	336	145	216	3e-39	132
CO000287	POPTR_0015s05120.1	88.7	177	20	0	235	765	62	238	4e-113	288
CO000307	POPTR_0003s18530.1	86.45	214	29	0	150	791	21	234	7e-129	370
CO000326	POPTR_0001s11600.1	75.66	226	53	2	73	744	1	224	1e-107	312
CO000431	POPTR_0019s03530.1	69.86	73	22	0	1	219	279	351	1e-28	107
CO000278	POPTR_0003s05110.1	85.48	124	18	0	46	417	1	124	2e-43	142
CO000520	POPTR_0013s09160.1	91.82	110	9	0	79	408	1	110	1e-49	158
CO000396	POPTR_0011s05130.1	59.33	209	84	4	49	672	24	211	1e-73	224
CO000092	POPTR_0014s13660.1	90.3	402	39	1	126	1331	7	404	0	652
CO000582	POPTR_0010s17710.1	91.09	202	18	0	1	606	361	562	8e-137	397
CO000048	POPTR_0006s11570.1	79.84	124	25	0	2	373	311	434	2e-68	216
CO000342	POPTR_0015s03670.1	58.28	151	43	3	176	568	27	175	2e-49	161
CO000215	POPTR_0016s08580.1	88.8	250	28	1	62	811	1	249	5e-141	399
CO000348	POPTR_0002s01480.2	66.08	283	96	1	5	853	24	305	1e-106	315
CO000630	POPTR_0003s18210.1	84.72	288	44	0	4	867	26	313	2e-178	499
CO000309	POPTR_0012s13230.1	74.88	203	35	4	125	685	1	202	2e-64	201
CO000384	POPTR_0010s07800.1	66.87	166	55	0	2	499	297	462	4e-75	235
CO000143	POPTR_0005s17740.1	92.04	226	18	0	71	748	5	230	1e-144	405
CO000085	POPTR_0005s15660.1	81.99	161	29	0	96	578	20	180	2e-97	283
CO000629	POPTR_0011s07390.1	90.91	110	10	0	21	350	1	110	1e-66	199
CO000122	POPTR_0006s26410.1	40	305	174	6	74	961	5	307	1e-82	253
CO000279	POPTR_0009s04410.1	83.54	158	25	3	55	525	1	156	4e-84	247
CO000526	POPTR_0011s14410.1	75.46	216	53	0	73	720	5	220	2e-125	355
CO000285	POPTR_0006s13310.1	95.11	266	13	0	3	800	169	434	0	518
CO000247	POPTR_0001s38220.1	71.17	326	94	1	143	1120	21	306	3e-149	426
CO000372	POPTR_0010s10600.1	62.42	149	56	0	48	494	1	149	6e-64	195
CO000603	POPTR_0015s05120.1	94.92	256	13	0	37	804	1	256	8e-165	459
CO000347	POPTR_0013s15730.2	81.46	205	36	1	277	885	1	205	6e-110	317
CO000559	POPTR_0008s20460.3	85.04	254	37	1	107	865	1	254	1e-142	403
CO000479	POPTR_0011s00970.1	91.15	260	23	0	67	846	3	262	3e-160	448
CO000514	POPTR_0011s11960.1	64	50	16	2	70	213	1	50	3e-14	63.9
CO000263	POPTR_0013s14040.1	40.43	94	54	3	72	347	12	86	7e-11	57.4
CO000175	POPTR_0001s32170.1	88.35	206	24	0	33	650	1	206	5e-125	354
CO000161	POPTR_0019s11310.1	60.61	231	90	2	24	713	1	225	7e-71	217
CO000464	POPTR_0012s04800.1	92.55	161	12	0	64	546	1	161	6e-105	300
CO000624	POPTR_0002s14730.1	89.25	335	33	3	8	1003	239	572	0	563
CO000391	POPTR_0005s11770.1	100	82	0	0	113	358	22	103	3e-51	162
CO000123	POPTR_0002s04410.1	84.21	38	6	0	305	418	61	98	1e-12	68.2
CO000323	POPTR_0010s00270.1	46.2	158	84	1	66	536	1	158	8e-43	144
CO000157	POPTR_0016s08430.1	68.07	238	75	2	69	779	4	240	5e-114	330
CO000365	POPTR_0014s16630.1	77.27	44	10	0	6	137	283	326	4e-17	78.2
CO000370	POPTR_0002s04720.3	97.27	110	3	0	146	475	28	137	3e-69	209
CO000081	POPTR_0010s07350.1	43.41	182	102	3	41	583	1	178	3e-39	134
CO000100	POPTR_0001s33490.1	87.99	308	37	0	11	934	361	668	0	565
CO000294	POPTR_0013s06060.2	100	152	0	0	211	666	1	152	1e-110	320
CO000597	POPTR_0011s00760.2	83.44	157	26	0	220	690	1	157	1e-95	279
CO000094	POPTR_0014s14420.1	87.28	283	36	0	127	975	3	285	2e-169	474
CO000257	POPTR_0012s07240.1	72.39	134	34	3	25	417	1	133	1e-56	179
CO000399	POPTR_0019s15200.3	97.97	148	3	0	201	644	1	148	1e-107	308
CO000155	POPTR_0011s15930.1	80.56	180	35	1	1	540	136	290	4e-96	283
CO000222	POPTR_0010s24120.1	73.96	192	49	1	110	682	75	266	2e-95	282
CO000078	POPTR_0002s10870.1	79.73	439	80	4	220	1509	1	437	0	594
CO000280	POPTR_0005s04630.1	69.12	136	39	2	129	527	1	136	5e-52	166
CO000131	POPTR_0009s04410.1	77.64	161	34	4	40	516	1	156	1e-78	233
CO000595	POPTR_0004s01190.1	49.21	191	82	5	3	530	23	210	7e-54	171
CO000400	POPTR_0010s13850.1	87.27	220	28	0	172	831	1	220	3e-120	343
CO000074	POPTR_0002s17770.1	58.55	193	77	3	263	832	16	207	9e-70	221
CO000412	POPTR_0004s17590.5	33.33	183	115	8	185	712	216	385	1e-06	50.4
CO000510	POPTR_0019s15250.1	95.37	216	10	0	44	691	1	216	5e-157	434
CO000232	POPTR_0006s12460.1	88.16	76	9	0	128	355	1	76	2e-41	137
CO000154	POPTR_0017s07870.1	83.54	243	40	0	56	784	1	243	2e-139	395
CO000210	POPTR_0018s09160.1	72	100	28	0	1	300	233	332	4e-48	159
CO000150	POPTR_0003s16480.2	92.45	106	8	0	2	319	268	373	2e-61	196
CO000346	POPTR_0005s11770.1	100	82	0	0	142	387	22	103	9e-52	162
CO000632	POPTR_0001s31850.1	91.34	127	11	0	3	383	123	249	1e-60	188
CO000492	POPTR_0003s01090.1	72.73	77	20	1	3	230	72	148	4e-34	117
CO000235	POPTR_0003s11300.1	91.46	574	49	0	2	1723	206	779	0	1061
CO000509	POPTR_0008s09110.1	52.81	320	147	3	98	1045	6	323	2e-65	212
CO000521	POPTR_0003s11080.1	84.76	164	24	1	2	490	333	496	1e-92	284
CO000539	POPTR_0002s09880.1	71.27	268	74	2	38	832	1	267	4e-127	367
CO000587	POPTR_0014s03240.2	99.11	112	1	0	2	337	148	259	8e-60	187
CO000037	POPTR_0006s13310.1	96.1	436	17	0	75	1382	1	436	0	855
CO000518	POPTR_0002s06160.1	77.27	110	25	0	542	871	163	272	2e-49	167
CO000019	POPTR_0011s13770.8	100	269	0	0	67	873	1	269	0	521
CO000045	POPTR_0009s01900.5	84	350	55	1	6	1052	347	696	0	585
CO000192	POPTR_0004s04860.1	92.77	318	23	0	68	1021	91	408	0	571
CO000011	POPTR_0001s13940.1	53.3	227	103	1	69	740	1	227	1e-70	218
CO000088	POPTR_0007s14010.1	83.78	74	12	0	220	441	9	82	3e-38	129
CO000227	POPTR_0006s10040.1	84.47	264	40	1	46	834	1	264	3e-149	424
CO000124	POPTR_0001s41780.1	92.4	263	19	1	64	849	1	263	0	506
CO000198	POPTR_0474s00200.1	91.37	139	12	0	65	481	1	139	2e-87	258
SRS0001	POPTR_0006s09870.1	96.67	30	1	0	6	95	391	420	3e-15	66.2
SRS0015	POPTR_0008s21840.1	97.67	43	1	0	1	129	2	44	2e-29	98.2
SRS0019	POPTR_0001s10270.1	59.09	44	11	1	15	125	1	44	6e-08	46.6
SRS0026	POPTR_0005s26220.1	75.51	49	12	0	1	147	70	118	1e-19	76.6
SRS0045	POPTR_0019s11690.1	96.67	30	1	0	85	174	1371	1400	3e-13	62.4
SRS0051	POPTR_0001s25680.1	80.65	62	12	0	3	188	2	63	4e-30	109
SRS0052	POPTR_0001s03100.1	80.65	62	12	0	2	187	44	105	8e-30	106
SRS0076	POPTR_0001s44080.6	52.17	69	33	0	6	212	374	442	5e-21	84.7
SRS0077	POPTR_0002s05840.1	92.96	71	5	0	2	214	317	387	1e-41	140
SRS0094	POPTR_0016s12260.1	91.49	47	4	0	1	141	237	283	1e-23	90.5
SRS0096	POPTR_0002s16390.2	69.57	46	14	0	3	140	312	357	6e-17	73.2
SRS0097	POPTR_0009s02400.1	91.18	68	6	0	2	205	148	215	5e-41	133
SRS0104	POPTR_0004s16260.2	48	50	26	0	94	243	1	50	4e-11	55.5
SRS0105	POPTR_0007s11600.1	71.21	66	16	2	17	205	1	65	1e-22	89.7
SRS0106	POPTR_0003s17650.2	89.74	78	8	0	10	243	544	621	2e-43	149
SRS0115	POPTR_0010s25740.2	89.29	84	9	0	1	252	161	244	9e-42	136
SRS0120	POPTR_0010s15410.1	82.14	28	5	0	7	90	136	163	8e-10	52.4
SRS0121	POPTR_0010s08390.1	56.79	81	33	2	19	255	7	86	6e-22	87.4
SRS0125	POPTR_0008s15290.1	65.43	81	28	0	1	243	264	344	5e-27	102
SRS0138	POPTR_0007s03020.1	45.05	91	47	2	3	266	192	276	2e-13	63.9
SRS0140	POPTR_0005s18320.1	73.58	53	14	1	6	164	176	227	4e-20	80.9
SRS0141	POPTR_0008s14230.1	61.11	36	14	0	161	268	220	255	4e-16	54.7
SRS0144	POPTR_0004s14720.1	89.47	38	4	0	1	114	376	413	1e-17	75.9
SRS0153	POPTR_0006s08570.1	58.49	53	22	0	3	161	497	549	3e-11	58.2
SRS0156	POPTR_0005s25080.1	51.11	45	20	1	3	131	237	281	4e-06	43.5
SRS0157	POPTR_0003s17520.1	83.16	95	16	0	2	286	486	580	2e-53	175
SRS0166	POPTR_0013s12310.1	76.56	64	15	0	3	194	100	163	9e-28	104
SRS0168	POPTR_0012s03410.1	67.65	68	22	1	2	205	997	1062	3e-12	61.2
SRS0175	POPTR_0007s01460.1	95.18	83	4	0	1	249	360	442	1e-51	167
SRS0177	POPTR_0017s13350.1	87.5	104	11	1	1	306	262	365	2e-61	191
SRS0182	POPTR_0010s07990.1	79.41	34	7	0	2	103	727	760	2e-13	65.1
SRS0184	POPTR_0014s17580.1	86.54	52	7	0	1	156	444	495	5e-26	100
SRS0185	POPTR_0011s04870.1	63.64	55	20	0	1	165	280	334	5e-20	82.8
SRS0187	POPTR_0010s21400.1	77.55	49	11	0	6	152	138	186	3e-08	49.3
SRS0191	POPTR_0006s09920.2	86.96	46	6	0	1	138	172	217	1e-24	93.2
SRS0198	POPTR_0006s08450.1	86.21	29	4	0	1	87	125	153	5e-11	56.2
SRS0200	POPTR_0007s10400.1	57.32	82	35	1	8	253	102	182	2e-26	96.7
SRS0201	POPTR_0013s09600.1	41.53	118	51	5	29	328	18	134	5e-17	73.6
SRS0203	POPTR_0010s01790.1	54.55	44	20	1	2	133	222	264	3e-09	52.8
SRS0204	POPTR_0003s08320.1	94.74	57	3	0	5	175	36	92	9e-36	117
SRS0206	POPTR_0002s02870.2	97.83	92	2	0	62	337	1	92	2e-46	147
SRS0208	POPTR_0010s20060.1	85.25	61	9	0	27	209	321	381	2e-26	100
SRS0210	POPTR_0013s08110.1	77.65	85	19	0	2	256	708	792	7e-39	137
SRS0214	POPTR_0014s03660.1	76.19	42	10	0	1	126	476	517	3e-16	73.6
SRS0217	POPTR_0004s10280.1	70.21	47	14	0	1	141	74	120	5e-18	73.9
SRS0218	POPTR_0019s07530.1	72.84	81	21	1	3	242	359	439	1e-33	121
SRS0219	POPTR_0010s02570.1	65.85	41	14	0	3	125	181	221	5e-17	57.8
SRS0221	POPTR_0019s02620.1	64.63	82	29	0	1	246	124	205	9e-35	119
SRS0223	POPTR_0015s07340.3	92.06	63	5	0	1	189	78	140	6e-41	133
SRS0224	POPTR_0001s46120.1	100	22	0	0	2	67	546	567	2e-06	45.4
SRS0225	POPTR_0002s21690.1	90.59	85	8	0	1	255	14	98	3e-53	162
SRS0227	POPTR_0017s12100.1	69.7	99	29	2	2	295	112	209	2e-40	134
SRS0229	POPTR_0008s04580.1	69.64	112	33	2	3	335	153	263	1e-41	138
SRS0231	POPTR_0001s22620.1	100	37	0	0	1	111	103	139	1e-18	76.3
SRS0232	POPTR_0001s36830.1	80.36	56	11	0	8	175	1033	1088	2e-23	94.4
SRS0233	POPTR_0016s13280.1	79.51	122	23	1	1	360	150	271	2e-65	201
SRS0234	POPTR_0005s04260.1	77.42	62	14	0	1	186	81	142	3e-28	100
SRS0236	POPTR_0004s15440.1	83.08	65	11	0	2	196	58	122	1e-12	60.1
SRS0237	POPTR_0003s14180.2	89.13	46	5	0	1	138	317	362	3e-23	92.4
SRS0239	POPTR_0002s26020.2	74.07	54	14	1	3	164	380	432	2e-20	85.1
SRS0242	POPTR_0006s21010.1	89.16	83	9	0	2	250	82	164	6e-50	156
SRS0248	POPTR_0004s17580.1	70.59	34	10	0	1	102	214	247	3e-09	53.5
SRS0252	POPTR_0015s05120.1	97.37	38	1	0	8	121	219	256	2e-18	78.6
SRS0254	POPTR_0001s35630.1	86.89	61	8	0	1	183	75	135	5e-23	87.4
SRS0255	POPTR_0010s08620.1	59.15	71	29	0	36	248	2	72	4e-26	93.6
SRS0256	POPTR_0001s11010.1	85.71	84	12	0	3	254	583	666	2e-34	125
SRS0259	POPTR_0012s11050.1	75	36	9	0	166	273	38	73	7e-14	62.4
SRS0260	POPTR_0006s10370.1	79.1	67	14	1	2	202	420	485	4e-29	110
SRS0261	POPTR_0008s10710.1	93.44	61	4	0	18	200	1	61	4e-38	123
SRS0262	POPTR_0009s10920.1	67.8	59	19	0	6	182	112	170	3e-25	94.4
SRS0264	POPTR_0008s03480.1	68.85	61	17	1	182	358	412	472	3e-20	85.5
SRS0266	POPTR_0004s22670.1	89.29	56	6	0	2	169	311	366	4e-31	114
SRS0267	POPTR_0011s01230.1	34.12	85	54	2	143	391	2015	2098	1e-08	52.4
SRS0268	POPTR_0016s10190.1	57.81	64	14	1	221	69	20	83	3e-13	61.2
SRS0270	POPTR_0019s09090.1	84.62	130	20	0	2	391	42	171	4e-84	246
SRS0271	POPTR_0014s01800.1	91.07	56	5	0	26	193	1	56	8e-37	121
SRS0272	POPTR_0016s13280.1	76.36	55	13	0	1	165	270	324	2e-21	87.4
SRS0273	POPTR_0016s14340.1	62.96	81	30	0	6	248	482	562	4e-26	102
SRS0279	POPTR_0004s03030.1	86.49	74	10	0	2	223	254	327	6e-39	134
SRS0281	POPTR_0004s14210.1	73.85	65	15	1	3	191	529	593	4e-27	105
SRS0282	POPTR_0008s14940.1	96.36	110	4	0	70	399	3	112	1e-71	211
SRS0284	POPTR_0014s09760.1	55.17	87	39	0	2	262	185	271	1e-24	95.1
SRS0288	POPTR_0006s07830.1	75	28	7	0	16	99	330	357	2e-07	48.5
SRS0291	POPTR_0018s12810.1	75.47	53	13	0	52	210	1073	1125	2e-22	92
SRS0292	POPTR_0001s23030.3	90	40	4	0	1	120	335	374	5e-18	79
SRS0294	POPTR_0014s05180.1	63.04	92	28	2	96	353	3	94	5e-27	96.7
SRS0298	POPTR_0001s45390.1	44.44	81	38	2	64	285	9	89	2e-14	64.7
SRS0299	POPTR_0012s02560.1	91.11	45	4	0	2	136	493	537	1e-21	89.7
SRS0302	POPTR_0004s08410.1	67.37	95	31	0	1	285	399	493	6e-34	123
SRS0303	POPTR_0016s06950.1	89.16	83	9	0	3	251	64	146	6e-49	154
SRS0304	POPTR_0017s12460.1	84.62	117	18	2	2	352	62	176	2e-55	171
SRS0305	POPTR_0014s11580.1	84.62	78	12	0	1	234	49	126	1e-44	142
SRS0306	POPTR_0007s15300.1	85.48	62	9	0	3	188	369	430	2e-34	124
SRS0307	POPTR_0003s19820.1	95.92	49	2	0	1	147	257	305	7e-25	96.7
SRS0308	POPTR_0009s04360.1	68.29	82	26	1	169	414	34	114	3e-35	119
SRS0309	POPTR_0001s41190.2	76.92	52	12	0	1	156	199	250	9e-22	87.4
SRS0310	POPTR_0004s22130.1	44.59	74	40	2	13	231	658	708	1e-08	52.4
SRS0311	POPTR_0001s06740.1	73.97	146	30	1	2	415	911	1056	7e-55	184
SRS0313	POPTR_0005s18080.1	78.26	23	5	0	5	73	250	272	4e-06	45.1
SRS0314	POPTR_0009s14850.1	80.68	88	16	1	10	270	26	113	2e-16	70.1
SRS0315	POPTR_0006s24900.2	81.82	44	8	0	2	133	267	310	6e-17	75.5
SRS0316	POPTR_0006s11430.1	80	60	12	1	24	203	356	414	3e-27	104
SRS0317	POPTR_0001s44940.1	76.47	119	28	0	40	396	1	119	1e-63	190
SRS0318	POPTR_0018s01550.1	83.17	101	13	2	128	418	1	101	3e-50	157
SRS0319	POPTR_0013s13470.1	80.71	140	26	1	1	417	372	511	4e-73	231
SRS0320	POPTR_0006s26120.1	61.98	121	46	1	51	413	209	328	7e-47	158
SRS0321	POPTR_0006s00360.1	97.86	140	3	0	1	420	12	151	4e-98	281
SRS0331	POPTR_0019s13150.1	56.6	53	21	1	119	271	93	145	3e-09	52.4
SRS0332	POPTR_0005s17860.1	61.76	102	39	1	19	324	223	323	5e-38	131
SRS0334	POPTR_0013s01520.1	97.62	84	2	0	2	253	104	187	2e-55	172
SRS0335	POPTR_0009s04820.1	75.93	54	13	1	50	211	30	79	2e-17	72.4
SRS0337	POPTR_0005s11770.1	100	73	0	0	69	287	22	94	5e-45	142
SRS0339	POPTR_0010s18850.1	94.2	69	4	0	18	224	1	69	4e-41	132
SRS0340	POPTR_0014s10960.1	80.82	73	14	1	3	221	934	1004	2e-25	100
SRS0342	POPTR_0008s12000.1	93.24	74	5	0	3	224	174	247	1e-42	142
SRS0343	POPTR_0005s11770.1	100	86	0	0	37	294	18	103	3e-56	171
SRS0344	POPTR_0001s43520.1	75	44	11	0	107	238	76	119	2e-17	73.2
SRS0345	POPTR_0013s00340.5	45.24	42	23	1	44	169	4	44	8e-08	46.6
SRS0348	POPTR_0003s14180.2	89.09	55	6	0	7	171	310	364	1e-29	110
SRS0349	POPTR_0017s08520.1	72.15	79	20	1	1	231	118	196	6e-35	120
SRS0350	POPTR_0009s03650.1	85.04	127	19	0	1	381	135	261	4e-76	227
SRS0351	POPTR_0004s19770.3	91.04	67	6	0	2	202	79	145	6e-45	144
SRS0352	POPTR_0004s09510.1	56.18	89	39	0	70	336	5	93	8e-24	89
SRS0353	POPTR_0006s26230.1	44.3	158	74	3	441	10	562	719	4e-24	97.4
SRS0354	POPTR_0005s25170.1	50.68	146	72	0	4	441	203	348	1e-46	155
SRS0355	POPTR_0012s07940.2	87.65	81	10	0	18	260	3	83	8e-47	147
SRS0356	POPTR_0010s20030.1	79.17	48	10	0	2	145	521	568	8e-19	82
SRS0357	POPTR_0001s34890.1	71.07	121	35	0	81	443	55	175	7e-44	142
SRS0359	POPTR_0019s12640.1	77.78	54	12	1	68	229	9	58	7e-22	83.6
SRS0360	POPTR_0002s04330.1	42.86	42	24	0	403	278	53	94	9e-06	43.5
SRS0361	POPTR_0003s02640.1	95.45	22	1	0	3	68	2336	2357	1e-06	47.4
SRS0362	POPTR_0007s07290.1	58.65	104	39	6	52	351	33	131	7e-28	100
SRS0363	POPTR_0012s01850.1	62.5	80	30	2	1	240	16	91	3e-24	90.1
SRS0364	POPTR_0010s18850.1	93.85	65	4	0	64	258	5	69	2e-37	122
SRS0365	POPTR_0006s27670.1	98.04	51	1	0	68	220	1	51	7e-33	110
SRS0367	POPTR_0008s19510.1	66.67	33	10	2	200	295	4	34	2e-06	46.2
SRS0369	POPTR_0014s17970.2	71.43	42	12	0	205	330	40	81	3e-18	65.1
SRS0371	POPTR_0001s44210.1	68.22	107	34	1	1	321	114	218	8e-45	147
SRS0373	POPTR_0015s08200.1	56.79	81	35	0	23	265	1	81	1e-26	95.9
SRS0375	POPTR_0015s07360.1	46.15	91	41	4	8	256	5	93	2e-18	75.1
SRS0378	POPTR_0001s06170.1	78.35	97	21	0	1	291	184	280	1e-47	155
SRS0380	POPTR_0011s12780.1	82.28	79	14	0	130	366	232	310	6e-40	137
SRS0381	POPTR_0015s09880.1	70.97	62	18	0	61	246	1	62	1e-13	62
SRS0382	POPTR_0008s17940.1	81.25	80	15	0	3	242	258	337	5e-42	142
SRS0384	POPTR_0014s03580.1	96.85	127	3	1	1	378	2	128	2e-81	249
SRS0385	POPTR_0012s01190.1	91.43	35	3	0	74	178	37	71	9e-17	70.5
SRS0386	POPTR_0010s02420.1	75.89	141	34	0	37	459	217	357	2e-72	224
SRS0388	POPTR_0002s03390.1	58.67	75	31	1	1	225	253	326	1e-14	69.7
SRS0389	POPTR_0006s14400.1	87.88	66	8	0	1	198	292	357	3e-40	138
SRS0390	POPTR_0014s12210.1	69.93	153	46	1	1	459	1	152	2e-70	210
SRS0392	POPTR_0007s02640.1	62.39	117	44	2	113	463	1	111	2e-42	140
SRS0393	POPTR_0012s07820.1	75.89	112	27	1	15	350	1	109	3e-54	167
SRS0394	POPTR_0014s02980.1	68.12	69	22	0	2	208	428	496	1e-29	112
SRS0397	POPTR_0004s05840.1	53	100	35	3	16	279	90	184	3e-13	64.3
SRS0398	POPTR_0004s10660.1	52.17	69	33	0	2	208	281	349	1e-12	64.7
SRS0401	POPTR_0012s14230.1	93.85	65	4	0	1	195	41	105	1e-40	132
SRS0403	POPTR_0003s14790.1	52.87	87	41	1	56	316	1	68	1e-21	83.2
SRS0404	POPTR_0006s01590.1	88.33	120	13	1	112	468	1	120	5e-65	202
SRS0405	POPTR_0001s31670.1	84.27	89	14	0	10	276	1	89	1e-48	152
SRS0409	POPTR_0001s33250.1	76.06	71	17	0	39	251	4	74	3e-34	115
SRS0410	POPTR_0006s27100.1	71.19	59	17	0	1	177	726	784	5e-21	89
SRS0411	POPTR_0002s05950.1	61.11	72	24	3	62	265	1	70	2e-10	54.3
SRS0413	POPTR_0002s19720.1	79.03	62	13	0	58	243	82	143	3e-29	104
SRS0414	POPTR_0005s02610.2	89.02	82	9	0	22	267	1	82	5e-50	155
SRS0415	POPTR_0001s08550.1	99.03	103	1	0	2	310	74	176	8e-72	214
SRS0416	POPTR_0008s03950.1	88.24	85	10	0	2	256	201	285	7e-48	156
SRS0417	POPTR_0011s15990.1	83.33	66	11	0	83	280	3	68	3e-34	115
SRS0418	POPTR_0019s05770.1	53.97	126	58	2	1	378	78	181	5e-37	125
SRS0420	POPTR_0008s00560.1	95.89	73	3	0	119	337	1	73	4e-30	114
SRS0424	POPTR_0008s20770.1	90.83	109	10	0	2	328	72	180	4e-70	210
SRS0425	POPTR_0015s06690.1	83.33	84	14	0	1	252	4	87	3e-46	146
SRS0426	POPTR_0012s10790.1	63.75	80	26	1	2	232	775	854	3e-25	101
SRS0428	POPTR_0012s13210.1	78.4	162	35	0	1	486	52	213	6e-91	266
SRS0430	POPTR_0012s09560.1	59.52	42	17	0	95	220	11	52	4e-09	50.8
SRS0431	POPTR_0908s00200.1	65.22	69	24	0	1	207	18	86	3e-27	98.2
SRS0432	POPTR_0003s11370.1	48.98	49	25	0	6	152	132	180	6e-11	58.2
SRS0433	POPTR_0004s24070.1	70.18	57	17	0	5	175	881	937	5e-16	74.7
SRS0434	POPTR_0005s06160.1	85.91	149	21	1	42	488	3	150	1e-90	269
SRS0435	POPTR_0018s07790.1	73.88	134	35	1	2	403	395	523	4e-66	210
SRS0436	POPTR_0007s03510.1	87.5	112	14	0	57	392	1	112	1e-61	186
SRS0438	POPTR_0001s18210.1	87.1	31	4	0	82	174	1	31	2e-11	56.6
SRS0439	POPTR_0014s01800.1	85.48	62	9	0	48	233	1	62	4e-37	123
SRS0440	POPTR_0013s10560.1	88.64	44	5	0	2	133	267	310	7e-18	79.3
SRS0441	POPTR_0004s09510.1	68	75	24	0	95	319	19	93	1e-20	81.3
SRS0442	POPTR_0008s20450.1	73.45	113	30	0	2	340	46	158	8e-31	109
SRS0443	POPTR_0019s08760.1	66.1	59	20	0	68	244	1	59	6e-23	86.3
SRS0445	POPTR_0003s01440.2	60.44	91	35	3	3	272	65	151	3e-29	105
SRS0446	POPTR_0006s10490.1	85.31	143	21	0	61	489	1	143	1e-88	256
SRS0447	POPTR_0010s19560.1	47.22	72	38	1	4	219	1043	1113	3e-12	63.9
SRS0448	POPTR_0005s24030.1	72.63	95	25	3	16	297	30	121	7e-27	98.6
SRS0449	POPTR_0011s09950.1	70.37	81	24	1	1	243	444	523	2e-32	120
SRS0450	POPTR_0006s13630.1	60.26	78	31	1	6	239	114	190	5e-13	64.3
SRS0451	POPTR_0001s07890.2	97.64	127	3	0	1	381	4	130	1e-86	250
SRS0452	POPTR_0010s19520.1	51.85	81	22	3	1	192	533	612	7e-16	74.3
SRS0453	POPTR_0014s17190.1	59.68	62	25	0	27	212	1	62	1e-19	78.2
SRS0454	POPTR_0004s17870.1	29.55	88	62	3	235	498	13	94	5e-06	45.4
SRS0456	POPTR_0009s08670.1	80.3	66	13	0	148	345	96	161	3e-50	127
SRS0457	POPTR_0004s22290.1	41.27	63	34	3	101	280	13	65	3e-07	46.6
SRS0458	POPTR_0005s11770.1	100	82	0	0	124	369	22	103	2e-52	162
SRS0459	POPTR_0015s09710.1	50	124	59	3	138	500	19	142	3e-35	129
SRS0460	POPTR_0018s14230.1	82.22	45	8	0	171	305	29	73	5e-23	87
SRS0462	POPTR_0015s14510.1	92.5	120	9	0	138	497	4	123	8e-76	222
SRS0463	POPTR_0016s10640.1	62.67	75	26	1	77	295	1	75	4e-23	87.4
SRS0465	POPTR_0001s04410.1	74.56	114	29	1	2	343	246	358	1e-58	186
SRS0467	POPTR_0007s09290.1	77.55	49	11	0	23	169	514	562	3e-20	85.9
SRS0468	POPTR_0001s11160.2	67.86	140	45	0	84	503	1	140	4e-64	202
SRS0469	POPTR_0005s21640.1	91.57	83	7	0	1	249	307	389	8e-48	159
SRS0470	POPTR_0014s17090.1	61.73	81	31	1	3	245	95	174	2e-30	109
SRS0471	POPTR_0002s03360.1	43.59	78	41	1	262	486	347	424	2e-11	61.2
SRS0473	POPTR_0010s26150.6	92.23	103	8	0	1	309	272	374	3e-60	192
SRS0474	POPTR_0002s19710.1	63.85	130	45	3	42	425	1	127	2e-50	158
SRS0475	POPTR_0001s00410.1	62.75	102	37	2	34	336	40	140	6e-42	137
SRS0477	POPTR_0009s09520.1	63.75	80	29	0	157	396	62	141	9e-31	108
SRS0478	POPTR_0015s03910.1	77.42	93	21	0	65	343	1	93	2e-48	152
SRS0479	POPTR_0010s10850.1	51.85	108	47	3	20	328	633	735	4e-10	57.8
SRS0480	POPTR_0010s05020.1	80.77	26	5	0	3	80	72	97	2e-07	47
SRS0481	POPTR_0005s00400.2	58.82	51	21	1	245	93	21	67	7e-15	67
SRS0482	POPTR_0002s12590.2	79.52	83	17	0	1	249	625	707	4e-42	149
SRS0484	POPTR_0007s10670.2	90.22	92	7	1	3	272	243	334	3e-54	174
SRS0485	POPTR_0006s14630.1	78.86	123	25	2	25	390	1	120	4e-39	129
SRS0486	POPTR_0019s04990.1	54.29	70	32	0	75	284	10	79	1e-20	88.2
SRS0487	POPTR_0001s40830.1	62.57	171	62	4	2	508	207	357	8e-65	203
SRS0488	POPTR_0005s07680.1	92.31	52	4	0	3	158	156	207	3e-26	99.4
SRS0489	POPTR_0010s24290.1	88.75	80	9	1	1	240	3	81	5e-44	140
SRS0490	POPTR_1680s00200.1	87.01	154	20	0	1	462	9	162	3e-103	293
SRS0491	POPTR_0016s07470.1	61.82	110	42	0	4	333	169	278	4e-39	134
SRS0492	POPTR_0005s16680.1	83.43	169	28	0	6	512	112	280	5e-102	296
SRS0493	POPTR_0789s00200.1	95.36	151	7	0	60	512	1	151	3e-106	304
SRS0494	POPTR_0002s04420.1	98.08	104	2	0	3	314	49	152	3e-70	209
SRS0496	POPTR_0012s13610.1	82.43	148	26	1	69	512	34	180	5e-63	192
SRS0498	POPTR_0010s21350.1	90	110	11	0	2	331	539	648	8e-55	183
SRS0500	POPTR_0001s44440.4	98.95	95	1	0	3	287	50	144	3e-60	187
SRS0501	POPTR_0008s20590.1	69.33	75	22	1	2	223	166	240	7e-29	107
SRS0502	POPTR_0015s06860.1	95.18	83	4	0	2	250	242	324	2e-47	157
SRS0504	POPTR_0015s11320.1	88.3	171	20	0	2	514	185	355	8e-98	291
SRS0506	POPTR_0008s10480.1	96.47	170	6	0	6	515	326	495	6e-114	336
SRS0507	POPTR_0016s07090.1	83.56	73	12	0	2	220	721	793	2e-38	139
SRS0508	POPTR_0002s03020.1	81.63	98	18	0	1	294	270	367	8e-58	185
SRS0510	POPTR_0515s00230.1	70.49	122	36	0	1	366	2	123	3e-60	183
SRS0513	POPTR_0009s12430.1	90.12	172	17	0	2	517	491	662	3e-92	285
SRS0514	POPTR_0017s04010.1	69.23	143	44	0	91	519	35	177	5e-65	202
SRS0515	POPTR_0003s15810.1	91.96	112	9	0	3	338	813	924	3e-65	214
SRS0516	POPTR_0013s02550.1	62.14	103	38	1	2	307	117	219	1e-41	139
SRS0517	POPTR_0001s15290.1	53.25	77	34	3	210	434	1	69	5e-09	54.7
SRS0518	POPTR_0004s19970.1	47.06	68	33	1	78	272	26	93	2e-12	60.5
SRS0520	POPTR_0014s03390.1	82.18	174	31	1	5	526	157	329	2e-89	268
SRS0522	POPTR_0004s09180.2	68.75	80	25	0	1	240	674	753	1e-28	111
SRS0523	POPTR_0010s21280.1	90.7	86	8	0	3	260	533	618	2e-46	160
SRS0525	POPTR_0016s07920.1	70	150	43	2	82	525	1	150	6e-48	158
SRS0526	POPTR_0008s03170.1	53.52	71	33	0	9	221	487	557	2e-19	85.1
SRS0527	POPTR_0002s22220.1	96.47	85	3	0	81	335	181	265	3e-55	175
SRS0528	POPTR_0013s01860.1	80.41	97	19	1	133	423	744	839	9e-45	157
SRS0529	POPTR_0002s04670.1	91.8	61	5	0	79	261	492	552	5e-31	117
SRS0530	POPTR_0004s20020.2	64.95	97	33	1	98	385	4	100	1e-38	132
SRS0531	POPTR_0001s06750.1	65.87	126	43	0	153	530	50	175	4e-46	159
SRS0532	POPTR_0004s06700.1	61.21	116	43	3	55	396	1	110	2e-30	107
SRS0533	POPTR_0011s14750.1	67.12	73	24	0	2	220	493	565	2e-26	105
SRS0534	POPTR_0006s25990.1	87.95	83	10	0	33	281	1	83	1e-53	166
SRS0535	POPTR_0017s10450.1	84.27	89	13	1	2	265	115	203	2e-37	128
SRS0536	POPTR_0006s13850.1	98.59	71	1	0	72	284	1	71	5e-47	148
SRS0537	POPTR_0002s19210.3	98.02	101	2	0	3	305	81	181	6e-67	202
SRS0538	POPTR_0001s12840.1	95.35	86	4	0	49	306	1	86	3e-49	154
SRS0539	POPTR_0003s15960.1	93.33	90	6	0	46	315	36	125	9e-50	157
SRS0540	POPTR_0004s03180.1	63.11	122	45	0	85	450	1	122	4e-56	173
SRS0541	POPTR_0012s14730.2	78.92	166	34	1	39	533	2	167	4e-69	210
SRS0542	POPTR_0003s10260.1	60.78	51	20	0	1	153	433	483	1e-13	68.2
SRS0543	POPTR_0013s07430.1	70.34	118	35	1	2	355	190	291	7e-47	155
SRS0544	POPTR_0010s16860.1	53.54	127	48	3	26	373	13	138	1e-22	88.2
SRS0545	POPTR_0010s24760.2	88.52	122	14	0	46	411	1	122	2e-74	220
SRS0546	POPTR_0018s02880.1	42.73	110	47	3	3	284	192	299	4e-20	85.5
SRS0547	POPTR_0017s09910.1	93.85	65	4	0	3	197	234	298	1e-37	131
SRS0548	POPTR_0001s40770.1	55.62	160	41	4	58	447	1	158	9e-28	103
SRS0550	POPTR_0878s00210.1	79.81	104	21	0	5	316	116	219	4e-59	184
SRS0551	POPTR_0010s16160.1	79.82	109	22	1	41	367	3	108	1e-57	176
SRS0552	POPTR_0001s44440.4	100	93	0	0	1	279	137	229	2e-58	182
SRS0554	POPTR_0001s03440.1	87.66	154	19	0	76	537	1	154	7e-95	282
SRS0555	POPTR_0012s05520.1	50.31	163	71	6	80	538	1	162	1e-33	121
SRS0556	POPTR_0004s18200.1	75.54	139	4	1	3	329	23	161	2e-58	180
SRS0557	POPTR_0012s06750.1	88.89	117	13	0	3	353	204	320	2e-68	211
SRS0558	POPTR_0019s12550.1	62.28	114	23	3	68	349	417	525	3e-34	126
SRS0559	POPTR_0018s11830.2	78.57	42	9	0	141	266	305	346	7e-16	74.3
SRS0560	POPTR_0006s19540.1	97.45	157	4	0	69	539	1	157	2e-91	265
SRS0562	POPTR_0002s12130.1	71.51	179	51	0	3	539	583	761	2e-79	251
SRS0563	POPTR_0001s36560.1	59.52	84	29	2	2	238	370	452	6e-19	83.6
SRS0564	POPTR_0001s45500.1	42.59	108	62	0	20	343	51	158	2e-27	102
SRS0565	POPTR_0003s18800.1	48.45	161	83	1	58	540	7	165	4e-52	166
SRS0566	POPTR_0001s37110.1	71.13	97	28	2	3	293	592	686	9e-35	129
SRS0567	POPTR_0005s21330.1	84.06	69	11	0	79	285	1	69	2e-41	134
SRS0569	POPTR_0001s34950.4	62.03	79	24	2	56	274	75	152	9e-15	69.7
SRS0570	POPTR_0001s01380.1	85.56	90	13	0	2	271	504	593	7e-51	172
SRS0571	POPTR_0006s12450.2	70.97	31	9	0	26	118	1	31	2e-09	52
SRS0572	POPTR_0006s21670.1	78.21	156	34	0	43	510	45	200	1e-82	247
SRS0573	POPTR_0018s03450.1	70.59	153	39	5	3	443	186	333	6e-65	202
SRS0574	POPTR_0017s12880.1	62.26	53	20	0	481	323	350	402	8e-17	77.4
SRS0575	POPTR_0013s10990.1	92.31	104	8	0	3	314	312	415	3e-66	208
SRS0576	POPTR_0012s08370.1	44.07	177	88	4	48	545	1	176	8e-27	105
SRS0577	POPTR_0018s02930.1	64.52	31	11	0	46	138	345	375	3e-06	46.6
SRS0578	POPTR_0004s21260.1	76.52	115	27	0	2	346	35	149	2e-63	192
SRS0579	POPTR_0006s26540.1	90.84	131	12	0	3	395	4	134	6e-72	213
SRS0580	POPTR_0007s09740.2	63.59	195	58	2	1	546	173	367	5e-25	100
SRS0581	POPTR_0001s17400.1	92.31	182	14	0	2	547	896	1077	8e-96	300
SRS0582	POPTR_0001s39290.1	85	140	21	0	2	421	169	308	5e-79	238
SRS0583	POPTR_0002s03990.1	90	100	10	0	1	300	47	146	7e-63	191
SRS0584	POPTR_0003s19780.1	66.67	177	56	1	26	547	1	177	9e-81	238
SRS0585	POPTR_0006s12530.1	44.37	142	77	8	3	422	202	333	1e-16	76.6
SRS0586	POPTR_0015s12720.1	58.97	195	67	3	2	547	10	203	6e-56	177
SRS0587	POPTR_0001s26820.1	89.89	89	9	0	2	268	895	983	4e-47	164
SRS0588	POPTR_0001s15460.1	50.81	185	69	3	49	537	75	259	2e-54	176
SRS0589	POPTR_0002s22840.1	86	150	21	0	99	548	1	150	8e-91	269
SRS0591	POPTR_0008s20110.3	75.96	104	25	0	77	388	4	107	6e-58	177
SRS0592	POPTR_0002s14690.1	88	125	15	0	175	549	1	125	3e-72	224
SRS0593	POPTR_1455s00210.1	95.45	110	5	0	3	332	5	114	2e-74	220
SRS0595	POPTR_0013s05500.1	77.22	79	18	1	3	239	472	545	3e-31	118
SRS0597	POPTR_0016s00360.1	82.08	106	19	0	1	318	560	665	1e-61	202
SRS0598	POPTR_0013s07930.1	76.62	154	28	2	112	549	13	166	1e-75	226
SRS0599	POPTR_0013s05490.1	89.11	101	11	0	158	460	55	155	5e-61	188
SRS0601	POPTR_0483s00200.1	70.71	99	29	0	12	308	45	143	5e-45	145
SRS0602	POPTR_0009s09520.1	72	100	28	1	110	409	42	140	7e-47	150
SRS0603	POPTR_0001s38480.1	53.62	69	31	3	8	211	340	399	2e-11	62
SRS0605	POPTR_0001s23760.1	90.11	91	9	0	1	273	387	477	3e-52	174
SRS0607	POPTR_0009s16300.1	50.54	93	46	1	15	293	21	106	2e-24	92
SRS0608	POPTR_0011s07650.1	74.77	111	28	1	72	404	1	108	3e-47	150
SRS0609	POPTR_0017s00860.1	92.23	103	8	0	246	554	1	103	1e-69	209
SRS0610	POPTR_0013s14980.2	72.32	112	30	2	3	335	116	226	5e-50	161
SRS0611	POPTR_0004s11780.1	89.86	138	14	0	3	416	5	142	2e-91	263
SRS0613	POPTR_0005s20090.1	64.1	39	14	0	146	262	1	39	8e-11	56.6
SRS0614	POPTR_0006s27540.1	45.95	74	39	2	118	336	74	146	2e-12	62.4
SRS0615	POPTR_0004s16260.2	90.7	43	4	0	3	131	42	84	2e-20	83.2
SRS0616	POPTR_0007s07960.1	90.82	98	9	0	2	295	66	163	3e-62	190
SRS0617	POPTR_0347s00220.1	87.66	154	19	0	3	464	248	401	1e-88	265
SRS0618	POPTR_0016s10140.1	82.8	93	16	0	120	398	24	116	2e-53	166
SRS0619	POPTR_0008s14380.1	86.08	79	11	0	33	269	2	80	5e-47	149
SRS0620	POPTR_0019s05460.2	89.29	140	15	0	2	421	128	267	3e-72	219
SRS0621	POPTR_0012s01280.1	57.97	138	58	1	11	424	207	343	8e-52	169
SRS0622	POPTR_0017s11340.1	59.04	188	70	4	14	556	1	168	2e-58	190
SRS0623	POPTR_0006s04540.2	63.39	112	41	1	38	373	11	121	2e-28	103
SRS0624	POPTR_0017s01480.2	78.71	202	25	1	4	555	165	366	2e-100	299
SRS0625	POPTR_0001s05470.1	100	136	0	0	30	437	1	136	1e-77	228
SRS0626	POPTR_0006s02230.1	90.37	135	13	0	49	453	1	135	5e-77	226
SRS0627	POPTR_0009s11750.1	62.5	64	23	1	189	1	29	92	7e-18	79.3
SRS0628	POPTR_0011s00310.1	52.73	110	52	2	1	330	98	204	4e-22	89
SRS0629	POPTR_0004s03230.1	54.14	181	71	6	1	507	246	420	1e-53	176
SRS0630	POPTR_0010s03160.2	87.63	97	12	1	1	291	72	167	8e-58	179
SRS0632	POPTR_0012s11920.1	60.71	112	42	1	231	560	465	576	2e-53	139
SRS0633	POPTR_0004s01680.1	85.93	135	19	0	1	405	3	137	2e-67	202
SRS0634	POPTR_0006s15880.1	86.57	67	9	0	127	327	443	509	2e-35	129
SRS0635	POPTR_0004s19680.1	80.7	114	22	0	10	351	1	114	1e-31	110
SRS0636	POPTR_0003s20870.1	86.14	166	23	0	1	498	442	607	5e-86	265
SRS0638	POPTR_0017s02690.1	79.41	68	14	0	1	204	54	121	2e-38	129
SRS0639	POPTR_0001s34410.1	73.96	96	25	0	3	290	134	229	2e-33	119
SRS0641	POPTR_0004s20810.1	55.63	142	62	2	49	471	120	259	3e-31	114
SRS0642	POPTR_0014s14440.1	88.89	162	18	0	1	486	843	1004	1e-94	296
SRS0643	POPTR_0001s40700.1	77.52	129	29	1	177	563	47	174	1e-38	130
SRS0644	POPTR_0014s09900.1	75.21	121	30	3	106	468	1	109	2e-45	145
SRS0645	POPTR_0004s23180.1	50	126	63	3	188	565	93	192	6e-30	109
SRS0646	POPTR_0014s03730.1	61.68	107	41	0	1	321	234	340	6e-43	146
SRS0648	POPTR_0001s23030.4	91.53	189	15	1	3	566	127	315	9e-128	363
SRS0649	POPTR_0009s10400.1	66.46	158	52	2	96	566	1	149	1e-58	189
SRS0650	POPTR_0002s20100.1	62.12	66	24	2	28	222	82	139	4e-16	72
SRS0651	POPTR_0014s10120.2	76.67	60	14	0	60	239	2	61	8e-25	92.8
SRS0652	POPTR_0015s14260.1	72.58	186	49	4	16	567	8	184	6e-99	285
SRS0653	POPTR_0012s10030.1	91.89	111	9	0	1	333	417	527	5e-69	219
SRS0654	POPTR_0003s08890.1	100	45	0	0	1	135	96	140	4e-27	100
SRS0655	POPTR_0015s14510.1	91.87	123	10	0	58	426	1	123	3e-76	224
SRS0656	POPTR_0008s19770.2	90.91	33	3	0	198	296	303	335	4e-12	63.9
SRS0657	POPTR_0014s16750.1	37.43	179	107	3	30	551	460	637	5e-32	121
SRS0658	POPTR_0010s18200.1	79.5	161	33	0	3	485	95	255	4e-89	264
SRS0659	POPTR_0004s20440.1	73.01	163	44	1	81	569	1	162	6e-79	237
SRS0660	POPTR_0013s08120.1	41.18	68	40	4	132	335	57	115	2e-06	45.4
SRS0661	POPTR_0001s33260.1	56.83	183	78	2	25	570	1	182	2e-69	211
SRS0662	POPTR_0008s07260.1	73.16	190	51	0	1	570	77	266	4e-99	295
SRS0664	POPTR_0006s16060.2	70.64	109	26	1	1	309	299	407	4e-46	156
SRS0665	POPTR_0009s00520.1	37.93	116	72	0	432	85	665	780	2e-12	65.5
SRS0666	POPTR_0005s25110.1	70.67	150	44	1	3	452	196	344	8e-71	219
SRS0668	POPTR_0009s16120.1	90.76	119	11	0	571	215	92	210	2e-74	223
SRS0670	POPTR_0001s26090.1	82.63	190	33	0	2	571	101	290	3e-107	311
SRS0671	POPTR_0001s13990.1	69.89	93	28	2	28	306	459	545	5e-33	124
SRS0672	POPTR_0004s17500.1	67.74	124	40	0	6	377	6	129	1e-52	165
SRS0673	POPTR_0009s15160.1	48.91	92	44	3	42	308	183	266	1e-15	73.2
SRS0674	POPTR_0019s13400.1	63.54	192	69	1	1	573	150	341	2e-82	248
SRS0675	POPTR_0007s13840.1	81.63	147	27	0	4	444	45	191	2e-92	268
SRS0677	POPTR_0001s28450.1	97.73	88	1	1	48	308	1	88	2e-55	170
SRS0679	POPTR_0008s13090.1	86.84	190	25	1	3	572	387	574	2e-104	312
SRS0680	POPTR_0009s03300.1	100	127	0	0	194	574	15	141	1e-69	211
SRS0681	POPTR_0019s04030.1	88.48	191	22	0	2	574	200	390	3e-103	306
SRS0682	POPTR_0015s11640.2	90	190	19	0	3	572	330	519	2e-112	339
SRS0683	POPTR_0007s14350.1	59.8	102	41	0	7	312	874	975	8e-34	127
SRS0684	POPTR_0009s04410.1	80.89	157	26	3	45	503	1	156	3e-79	233
SRS0685	POPTR_0001s35090.1	68.69	99	31	0	60	356	8	106	7e-47	149
SRS0687	POPTR_1064s00200.1	97.19	178	5	0	20	553	1	178	9e-130	362
SRS0688	POPTR_0019s08200.1	69.44	144	44	1	67	498	1	133	1e-62	191
SRS0689	POPTR_0003s03090.1	92.71	96	7	0	56	343	544	639	1e-47	164
SRS0690	POPTR_0005s24780.1	85.42	192	27	2	3	575	63	253	6e-108	322
SRS0691	POPTR_0002s03540.1	73.58	193	45	1	16	576	1	193	2e-95	281
SRS0692	POPTR_0009s10080.1	51.26	119	58	1	18	374	495	609	5e-28	110
SRS0693	POPTR_0015s06770.1	84.92	126	18	2	3	377	759	883	4e-60	201
SRS0695	POPTR_0005s22960.1	88.24	34	4	0	68	169	5	38	1e-13	63.5
SRS0696	POPTR_0003s08320.1	97.83	92	2	0	71	346	1	92	2e-61	186
SRS0697	POPTR_0014s04080.1	48.23	141	73	1	80	502	26	165	7e-38	135
SRS0698	POPTR_0014s06920.1	82.93	41	7	0	3	125	259	299	8e-17	77
SRS0699	POPTR_0002s10480.1	71.19	118	34	0	1	354	341	458	3e-42	147
SRS0700	POPTR_0014s09940.1	65.64	195	58	6	23	580	1	190	1e-73	230
SRS0701	POPTR_0003s01090.1	63.81	105	35	3	154	459	26	130	5e-38	128
SRS0702	POPTR_0005s06420.1	83.33	156	25	3	3	467	19	172	2e-87	254
SRS0703	POPTR_0011s07420.2	78.24	193	41	1	5	580	2	194	5e-91	271
SRS0704	POPTR_0013s06850.1	79.63	108	22	0	2	325	8	115	7e-58	177
SRS0706	POPTR_0006s13640.1	76.61	124	29	0	3	374	876	999	3e-57	194
SRS0707	POPTR_0003s02420.1	73.56	174	38	1	1	498	270	443	1e-70	221
SRS0708	POPTR_0013s09160.1	91.15	113	10	0	7	345	1	113	1e-52	165
SRS0709	POPTR_0015s02240.1	75	188	43	3	21	572	1	185	7e-93	270
SRS0710	POPTR_0012s06250.1	80	115	23	0	2	346	12	126	9e-50	164
SRS0711	POPTR_0018s08990.1	84.85	99	15	0	3	299	391	489	1e-40	144
SRS0712	POPTR_0005s22900.1	85.96	114	16	0	6	347	384	497	7e-52	174
SRS0713	POPTR_0001s35230.1	78.77	146	27	2	28	453	41	186	3e-51	163
SRS0714	POPTR_0015s13440.1	71.7	53	12	1	2	151	79	131	1e-18	79.7
SRS0715	POPTR_0009s04490.1	69.31	101	31	0	190	492	63	163	2e-50	160
SRS0716	POPTR_0015s08200.1	59.09	88	35	3	140	400	1	82	2e-24	92
SRS0718	POPTR_0003s02440.2	82.35	136	24	0	2	409	40	175	1e-75	225
SRS0719	POPTR_0003s04980.1	88.14	118	10	1	3	344	232	349	1e-69	216
SRS0720	POPTR_0007s00730.1	90.67	75	7	0	1	225	667	741	5e-38	139
SRS0721	POPTR_0016s13340.1	85.71	168	24	0	1	504	280	447	9e-109	318
SRS0722	POPTR_0013s13470.1	62.94	170	54	4	17	499	1	169	3e-66	216
SRS0723	POPTR_0001s05470.1	100	136	0	0	21	428	1	136	2e-77	228
SRS0724	POPTR_0001s19530.1	96.05	152	6	0	129	584	1	152	1e-82	243
SRS0725	POPTR_0130s00220.1	72.39	163	43	3	103	585	3	162	5e-40	138
SRS0726	POPTR_1203s00200.1	69.64	168	50	1	3	503	233	400	4e-80	244
SRS0727	POPTR_0002s04330.1	33.03	109	73	2	573	247	15	120	2e-08	51.6
SRS0728	POPTR_0008s14840.1	78.67	75	16	0	3	227	191	265	6e-41	139
SRS0729	POPTR_0011s07390.1	90.91	110	10	0	48	377	1	110	4e-66	198
SRS0730	POPTR_0017s14350.1	59.6	198	76	1	6	587	351	548	3e-72	230
SRS0731	POPTR_0007s15020.1	81.54	195	36	0	3	587	423	617	4e-116	354
SRS0732	POPTR_0013s15080.1	92.71	96	7	0	1	288	155	250	1e-61	192
SRS0733	POPTR_0003s12960.1	88.24	102	12	0	1	306	848	949	2e-54	186
SRS0734	POPTR_0030s00400.1	47.64	191	99	3	9	578	701	868	6e-50	173
SRS0735	POPTR_0019s11110.1	79.38	97	20	1	87	377	1	96	6e-49	154
SRS0737	POPTR_0011s05880.1	89.66	29	3	0	192	278	89	117	1e-08	52.8
SRS0738	POPTR_0001s17050.1	53.88	206	71	6	42	587	117	315	3e-42	145
SRS0739	POPTR_0005s25020.1	55.48	146	60	3	59	481	1	144	8e-55	171
SRS0740	POPTR_0004s03030.2	83.24	173	29	1	68	586	1	172	7e-100	290
SRS0741	POPTR_0004s17950.1	87.41	135	17	0	1	405	8	142	4e-87	253
SRS0742	POPTR_0004s17030.1	99.36	156	1	0	2	469	9	164	3e-67	203
SRS0743	POPTR_0014s13660.1	98.48	132	2	0	57	452	273	404	4e-77	236
SRS0745	POPTR_0009s12600.1	58.12	117	48	1	580	233	237	353	6e-29	110
SRS0746	POPTR_0001s10820.1	59.48	153	62	1	131	589	1	148	5e-43	141
SRS0747	POPTR_0001s37380.1	52.38	126	59	1	211	585	222	347	3e-42	122
SRS0749	POPTR_0013s13480.1	61.54	52	20	2	125	280	23	72	4e-16	70.1
SRS0751	POPTR_0013s05470.1	69.32	88	25	1	168	425	1	88	6e-42	136
SRS0752	POPTR_0018s01860.1	89.31	131	14	0	2	394	60	190	2e-79	235
SRS0753	POPTR_0003s12170.1	73.33	150	37	2	2	442	316	465	5e-67	212
SRS0754	POPTR_0010s25970.1	89.17	120	13	0	3	362	315	434	1e-65	208
SRS0755	POPTR_0008s04340.1	87.83	115	14	0	3	347	54	168	3e-71	213
SRS0756	POPTR_0001s10040.1	87.63	97	12	0	3	293	158	254	3e-55	176
SRS0757	POPTR_0018s06830.1	60.74	135	49	3	57	449	1	131	1e-52	165
SRS0758	POPTR_0006s09540.1	72.07	179	49	2	25	558	1	178	3e-89	259
SRS0759	POPTR_0001s22800.1	78.95	152	32	1	3	458	142	288	6e-84	250
SRS0760	POPTR_0008s19110.1	93.57	140	9	0	6	425	1	140	1e-98	282
SRS0761	POPTR_0006s29060.1	69.77	86	26	1	304	561	115	199	8e-32	116
SRS0762	POPTR_0001s07810.1	45.83	96	49	2	59	337	13	107	3e-24	93.6
SRS0763	POPTR_0001s09630.1	58.7	138	51	2	198	593	16	149	8e-25	96.7
SRS0766	POPTR_0001s31700.1	98.94	188	2	0	30	593	5	192	8e-134	380
SRS0767	POPTR_0006s08800.1	66.19	139	46	2	14	427	1	137	8e-36	122
SRS0768	POPTR_0014s02030.1	78.33	60	13	0	188	367	29	88	7e-36	121
SRS0769	POPTR_0001s04230.3	75	88	17	1	426	178	5	92	2e-42	141
SRS0770	POPTR_0006s01680.1	64.84	91	28	1	1	261	385	475	8e-33	122
SRS0771	POPTR_0006s11860.1	87.88	198	24	0	1	594	32	229	5e-117	342
SRS0772	POPTR_0011s11810.2	68.26	167	52	1	78	575	3	169	3e-63	203
SRS0773	POPTR_0004s05770.3	75.76	33	8	1	1	99	349	380	5e-08	52.4
SRS0775	POPTR_0001s44440.4	95.49	133	6	0	7	405	27	159	7e-85	250
SRS0776	POPTR_0018s00630.1	80.91	110	21	0	2	331	276	385	4e-57	185
SRS0777	POPTR_0009s09290.1	67.95	78	25	0	2	235	94	171	5e-30	108
SRS0778	POPTR_0002s25930.1	98.45	129	2	0	60	446	12	140	6e-90	260
SRS0779	POPTR_0008s00670.1	91.49	47	4	0	2	142	439	485	3e-23	96.3
SRS0780	POPTR_0002s03470.1	83.13	83	14	0	194	442	1	83	2e-47	150
SRS0781	POPTR_0010s24290.1	63.64	77	28	0	28	258	1	77	2e-28	102
SRS0783	POPTR_0003s11030.2	98.33	120	2	0	14	373	1	120	3e-69	207
SRS0784	POPTR_0002s06230.1	65.06	83	28	1	6	251	68	150	3e-36	124
SRS0785	POPTR_0012s03450.1	90.5	200	12	1	20	598	1	200	9e-103	295
SRS0786	POPTR_0010s14280.1	81.05	153	29	0	96	554	8	160	6e-73	218
SRS0787	POPTR_0010s24930.2	93.33	150	7	2	93	533	1	150	2e-68	215
SRS0788	POPTR_0016s12210.2	75	40	10	0	191	310	160	199	5e-08	52
SRS0789	POPTR_0012s10490.1	83.9	118	19	0	221	574	1	118	8e-71	211
SRS0790	POPTR_0012s04490.2	63.4	153	56	1	3	461	370	490	1e-58	191
SRS0791	POPTR_0001s10940.1	81.91	188	34	0	36	599	1	188	7e-89	262
SRS0792	POPTR_0002s08980.1	90.08	131	13	0	2	394	5	135	8e-89	257
SRS0793	POPTR_0010s11810.1	91.09	101	9	0	599	297	19	119	9e-64	193
SRS0794	POPTR_0015s10500.2	91.67	36	3	0	2	109	398	433	5e-14	70.1
SRS0795	POPTR_0001s44440.4	100	151	0	0	1	453	2	152	3e-102	294
SRS0796	POPTR_0010s10470.1	90.79	152	14	1	2	457	183	333	3e-96	283
SRS0797	POPTR_0015s10840.1	72.59	197	54	2	3	593	235	427	4e-89	268
SRS0798	POPTR_0002s23170.1	81.59	201	36	1	1	600	297	497	9e-113	331
SRS0799	POPTR_0013s12870.1	81.98	172	31	0	85	600	28	199	2e-93	274
SRS0800	POPTR_0012s11850.1	93.41	167	11	0	102	602	1	167	4e-108	308
SRS0801	POPTR_0013s11590.1	76.19	210	41	2	1	603	45	253	5e-106	312
SRS0802	POPTR_0001s08770.1	87.59	137	17	0	192	602	46	182	1e-67	214
SRS0804	POPTR_0006s23520.1	77.18	206	42	3	1	603	2	198	1e-108	314
SRS0806	POPTR_0009s03550.1	40.2	102	58	5	308	604	1	91	6e-13	65.1
SRS0807	POPTR_0013s00850.1	75.76	165	40	2	14	508	1	161	2e-81	239
SRS0808	POPTR_0014s12240.1	76.47	51	12	0	2	154	102	152	9e-24	92.8
SRS0809	POPTR_0010s05530.2	90.78	141	13	0	120	542	1	141	8e-89	264
SRS0810	POPTR_0003s11570.1	78.24	193	42	0	26	604	1	193	2e-114	327
SRS0811	POPTR_0001s02450.1	59.22	206	78	7	5	604	287	482	4e-48	166
SRS0812	POPTR_0004s17580.1	72.67	172	46	1	92	604	20	191	3e-81	242
SRS0814	POPTR_0018s10320.1	68.56	194	61	2	2	583	127	286	2e-95	279
SRS0815	POPTR_0002s13630.1	87.31	197	24	1	3	590	7	203	8e-112	332
SRS0816	POPTR_0004s22620.1	77.51	169	20	3	155	607	30	197	4e-86	253
SRS0817	POPTR_0004s11860.1	50.85	59	29	1	254	430	50	103	3e-11	58.2
SRS0819	POPTR_0003s05370.1	77.38	168	38	0	103	606	1	168	2e-92	269
SRS0820	POPTR_0009s01280.1	74.69	162	37	2	2	475	22	182	3e-85	250
SRS0821	POPTR_0012s08230.1	70.47	149	43	2	165	608	1	146	2e-48	164
SRS0822	POPTR_0013s14460.1	80.42	189	36	1	14	577	11	199	5e-117	333
SRS0823	POPTR_0019s05010.1	82.57	218	22	1	3	608	337	554	2e-123	365
SRS0824	POPTR_0012s06990.1	47.19	89	45	1	340	600	42	130	3e-21	80.9
SRS0825	POPTR_0005s26650.1	82.67	202	35	1	2	607	381	581	5e-111	337
SRS0826	POPTR_0015s11940.1	68.66	67	21	0	228	428	104	170	4e-27	79
SRS0827	POPTR_0001s02100.1	92.73	55	4	0	554	390	201	255	8e-27	103
SRS0828	POPTR_0009s05220.1	69.85	199	60	1	2	598	54	210	4e-78	241
SRS0829	POPTR_0010s20060.1	84.77	197	30	2	17	607	1	195	1e-100	296
SRS0830	POPTR_0018s11910.1	84.57	175	27	1	1	525	11	184	2e-115	326
SRS0831	POPTR_0006s11060.1	73.13	134	36	0	43	444	1	134	2e-70	211
SRS0832	POPTR_0001s34370.1	96.24	133	5	0	53	451	1	133	5e-79	232
SRS0833	POPTR_0015s08900.1	49.4	168	71	6	148	609	1	163	1e-22	94.7
SRS0834	POPTR_0009s08490.1	89.33	150	16	0	2	451	174	323	1e-91	271
SRS0835	POPTR_0001s44360.1	46.07	89	44	1	236	490	98	186	4e-15	71.2
SRS0836	POPTR_0012s11510.1	67.19	64	21	0	120	311	19	82	2e-25	94.7
SRS0837	POPTR_0010s07880.1	85.35	157	23	0	6	476	4	160	2e-62	191
SRS0838	POPTR_0004s18120.2	78.15	151	32	3	160	609	1	149	4e-77	232
SRS0839	POPTR_0015s09970.1	85.98	107	15	0	3	323	605	711	2e-57	192
SRS0840	POPTR_0002s18190.1	66.83	202	66	2	2	604	462	662	3e-73	234
SRS0841	POPTR_0003s04150.2	96.06	203	8	0	3	611	59	261	3e-137	390
SRS0842	POPTR_0001s22160.1	81.12	196	37	0	22	609	1	196	1e-112	327
SRS0843	POPTR_0006s07030.1	77.91	86	19	0	10	267	310	395	7e-40	140
SRS0844	POPTR_0004s21980.2	69.12	136	37	1	216	608	28	163	4e-58	187
SRS0845	POPTR_0009s07430.1	86.57	67	9	0	107	307	300	366	6e-33	91.3
SRS0846	POPTR_0006s08390.1	68	175	55	1	3	524	157	331	5e-64	204
SRS0847	POPTR_0010s07400.1	75	192	47	2	41	613	308	498	7e-102	303
SRS0848	POPTR_0005s09250.3	73.05	167	30	3	153	608	1	167	2e-59	187
SRS0849	POPTR_0009s02160.1	82	50	9	0	6	155	18	67	7e-24	90.1
SRS0851	POPTR_0010s21390.1	74.1	139	36	0	3	419	167	305	1e-69	214
SRS0853	POPTR_0014s11590.1	59.48	116	47	0	266	613	1	116	1e-42	140
SRS0854	POPTR_0018s06330.1	74.05	131	34	0	10	402	3	133	3e-45	147
SRS0855	POPTR_0006s22630.1	95.71	140	6	0	2	421	41	180	4e-91	265
SRS0856	POPTR_0017s01160.1	94.56	147	8	0	1	441	557	703	1e-71	230
SRS0857	POPTR_0002s17380.1	77.59	58	11	1	72	239	26	83	1e-22	87.4
SRS0858	POPTR_0012s05350.1	87.13	101	13	0	45	347	1	101	1e-65	197
SRS0859	POPTR_0016s11410.1	72.9	155	41	1	616	155	273	427	2e-73	228
SRS0860	POPTR_0018s06650.2	93.86	114	7	0	68	409	1	114	5e-58	179
SRS0861	POPTR_0009s03960.1	95.97	124	5	0	245	616	1	124	4e-67	207
SRS0862	POPTR_0001s11600.1	92.73	165	12	0	1	495	60	224	4e-111	317
SRS0863	POPTR_0018s12420.1	82.76	174	30	0	95	616	1	174	2e-91	270
SRS0864	POPTR_0003s05070.2	65.12	129	44	2	46	429	18	145	8e-45	146
SRS0865	POPTR_0004s01220.1	85.85	205	29	0	1	615	181	385	3e-124	359
SRS0866	POPTR_0010s14320.1	49.43	87	40	1	216	464	47	133	6e-27	100
SRS0867	POPTR_0010s20140.1	97.32	112	3	0	59	394	1	112	3e-78	229
SRS0868	POPTR_0011s14410.1	74.35	191	49	0	45	617	1	191	3e-111	317
SRS0869	POPTR_0010s16490.2	36.36	198	106	7	84	617	3	186	2e-13	68.6
SRS0870	POPTR_0014s17940.1	68.62	188	58	1	55	615	7	194	5e-95	276
SRS0871	POPTR_0001s06550.1	76.92	130	30	0	229	618	1	130	2e-67	211
SRS0872	POPTR_0005s09250.3	54.07	172	55	6	1	444	82	250	4e-26	101
SRS0873	POPTR_0016s10620.1	81.05	153	29	2	2	460	665	813	5e-76	244
SRS0874	POPTR_0006s14740.1	39.6	149	87	2	172	609	1	142	1e-26	104
SRS0875	POPTR_0013s13860.1	51.59	157	76	2	20	490	24	151	9e-46	154
SRS0876	POPTR_0017s04050.1	77.21	136	31	0	617	210	72	207	7e-60	186
SRS0877	POPTR_0003s05230.1	96.05	177	7	0	88	618	1	177	3e-125	352
SRS0878	POPTR_0013s00730.1	76.96	191	44	1	3	575	148	337	2e-104	304
SRS0880	POPTR_0010s08690.1	71.43	161	46	4	137	619	1	150	7e-71	216
SRS0881	POPTR_0004s08830.1	61.49	148	57	1	24	467	8	153	8e-60	184
SRS0882	POPTR_0006s12720.1	73.77	61	16	0	112	294	19	79	2e-26	97.4
SRS0883	POPTR_0004s09830.1	82	200	36	0	15	614	8	207	3e-118	334
SRS0884	POPTR_0002s12070.1	70.1	204	61	1	7	618	167	368	3e-78	239
SRS0885	POPTR_0010s04240.1	82.59	201	35	0	17	619	1	201	9e-110	315
SRS0886	POPTR_0004s18130.1	79.61	206	42	2	3	620	153	355	6e-119	344
SRS0887	POPTR_0004s12100.1	66.67	72	23	1	163	375	62	133	7e-24	92.8
SRS0888	POPTR_0005s24890.1	88.72	133	15	0	29	427	1	133	3e-81	238
SRS0889	POPTR_0009s05170.1	73.85	195	48	2	45	620	1	194	6e-78	233
SRS0890	POPTR_0002s10880.1	92.08	101	8	0	93	395	266	366	6e-53	174
SRS0891	POPTR_0008s23220.1	56.83	183	79	2	71	619	439	610	2e-56	189
SRS0892	POPTR_0009s12160.1	53.44	131	51	4	195	557	1	130	7e-36	125
SRS0893	POPTR_0002s04330.1	30.7	114	79	2	531	190	1	111	4e-12	62
SRS0895	POPTR_1064s00200.2	95.33	150	7	0	1	450	1	150	2e-105	300
SRS0896	POPTR_0006s09490.1	91.38	58	5	0	447	620	1	58	7e-32	117
SRS0897	POPTR_0003s19140.1	69.23	143	44	1	620	192	93	232	1e-55	176
SRS0898	POPTR_0011s13490.1	100	88	0	0	2	265	32	119	3e-40	134
SRS0899	POPTR_0009s08570.1	88.41	207	24	0	2	622	197	403	3e-136	389
SRS0900	POPTR_0015s15420.1	74	150	39	3	2	451	390	536	1e-67	216
SRS0901	POPTR_0013s00580.1	91.1	191	17	0	1	573	233	423	6e-110	321
SRS0902	POPTR_0014s04080.1	46.74	184	94	2	67	606	44	227	8e-44	151
SRS0903	POPTR_0006s09870.1	74.37	199	50	2	29	622	1	198	3e-102	303
SRS0905	POPTR_0003s15200.1	48.57	105	51	1	77	382	15	119	6e-25	95.1
SRS0906	POPTR_0001s02950.1	78.1	137	30	0	108	518	1	137	1e-63	194
SRS0907	POPTR_0011s15460.1	67.36	144	45	2	199	624	1	144	1e-57	186
SRS0908	POPTR_0015s08180.2	87.3	189	24	0	59	625	3	191	7e-121	347
SRS0910	POPTR_0003s07980.1	45.56	90	48	2	11	277	1	76	4e-17	73.2
SRS0911	POPTR_0001s40300.1	98.69	153	2	0	59	517	1	153	2e-108	308
SRS0912	POPTR_0010s20550.1	74.03	154	40	0	163	624	1	154	4e-84	248
SRS0913	POPTR_0006s19870.1	92.99	157	11	0	6	476	3	159	2e-107	305
SRS0914	POPTR_0009s14850.1	81.42	113	21	0	59	397	1	113	1e-30	109
SRS0915	POPTR_0520s00200.1	37.89	161	92	1	1	459	48	208	3e-30	111
SRS0916	POPTR_0014s08750.1	79.23	207	43	0	6	626	223	429	5e-125	360
SRS0917	POPTR_0005s20730.1	46.6	206	90	6	26	583	1	195	8e-33	120
SRS0918	POPTR_0007s11190.1	40.47	215	107	9	15	596	11	218	3e-23	93.2
SRS0919	POPTR_0015s06290.1	91.39	151	13	0	174	626	1	151	9e-81	238
SRS0920	POPTR_0008s21950.1	51.66	211	97	1	9	626	192	402	5e-59	192
SRS0921	POPTR_0018s01260.1	97.66	171	4	0	43	555	2	172	4e-90	262
SRS0922	POPTR_0008s01820.1	86.89	122	16	0	3	368	1	122	1e-71	214
SRS0924	POPTR_0002s07940.1	53.27	214	94	4	3	626	252	457	6e-40	143
SRS0925	POPTR_0005s19370.1	88.46	208	24	0	2	625	99	306	5e-107	311
SRS0926	POPTR_0013s05450.2	83.16	95	15	1	3	284	112	206	2e-53	170
SRS0928	POPTR_0014s11000.1	94.38	178	10	0	94	627	1	178	1e-124	358
SRS0929	POPTR_0001s34760.1	78.41	88	19	0	301	564	97	184	2e-40	136
SRS0930	POPTR_0004s17870.1	32.5	120	80	4	78	434	13	126	2e-09	56.2
SRS0931	POPTR_0005s27140.1	67.48	163	44	5	166	627	1	160	7e-50	165
SRS0932	POPTR_0006s25080.1	65.24	187	61	3	44	592	11	192	3e-87	262
SRS0933	POPTR_0001s09000.1	76.92	169	39	0	122	628	28	196	5e-104	299
SRS0934	POPTR_0006s00280.2	91.22	148	13	0	184	627	1	148	7e-99	290
SRS0935	POPTR_0004s23560.1	72.73	187	50	1	3	560	54	240	4e-93	278
SRS0936	POPTR_0003s01800.1	60	95	37	2	200	481	265	351	5e-19	84
SRS0937	POPTR_0009s10580.1	75.61	205	50	0	1	615	430	634	3e-106	318
SRS0938	POPTR_0002s12530.1	68.81	202	62	3	22	624	128	324	3e-97	286
SRS0939	POPTR_0018s06230.1	83.33	36	6	0	134	241	24	59	2e-16	70.9
SRS0940	POPTR_0016s01110.1	52.07	121	58	2	260	622	1	119	6e-29	113
SRS0941	POPTR_0016s05340.1	87.08	209	27	0	2	628	115	323	2e-135	386
SRS0943	POPTR_0004s16450.1	93.24	74	5	0	175	396	35	108	4e-42	138
SRS0944	POPTR_0001s47550.1	79.05	105	22	0	3	317	26	130	1e-58	182
SRS0945	POPTR_0014s11790.1	87.82	197	24	0	40	630	6	202	3e-117	338
SRS0946	POPTR_0010s20660.1	86.4	125	15	2	1	369	215	338	2e-45	157
SRS0947	POPTR_0003s17010.1	97.7	174	4	0	109	630	93	266	7e-130	366
SRS0948	POPTR_0015s04910.1	84.16	101	16	1	12	314	100	199	3e-22	90.1
SRS0949	POPTR_0012s14720.1	51.24	201	89	7	55	630	1	196	2e-39	138
SRS0950	POPTR_0006s28210.1	89.77	176	18	0	38	565	4	179	2e-119	336
SRS0951	POPTR_0004s00720.1	76.19	210	50	1	1	630	228	436	1e-95	288
SRS0952	POPTR_0015s12070.1	90.48	210	20	0	1	630	163	372	4e-113	333
SRS0953	POPTR_0019s10040.1	84.76	210	32	0	3	632	645	854	6e-120	360
SRS0954	POPTR_0010s15230.1	87.41	143	16	1	117	539	1	143	9e-73	221
SRS0955	POPTR_0006s00850.1	92.12	165	9	1	1	483	118	282	6e-88	262
SRS0956	POPTR_0003s13950.1	77.36	106	24	0	2	319	549	654	8e-54	182
SRS0957	POPTR_0017s02000.1	83.43	181	30	0	74	616	2	182	3e-103	301
SRS0958	POPTR_0003s10860.1	80	80	16	1	395	634	73	150	1e-39	128
SRS0959	POPTR_0005s23770.1	57.52	113	48	1	295	633	1	112	4e-39	138
SRS0960	POPTR_0034s00240.1	57.99	169	62	3	83	562	1	169	6e-57	182
SRS0961	POPTR_0014s16670.1	96.97	66	2	0	2	199	311	376	4e-35	128
SRS0962	POPTR_0016s07800.1	70.62	211	62	1	2	634	34	240	3e-107	311
SRS0963	POPTR_0001s06710.1	71.76	131	37	0	67	459	6	136	6e-64	194
SRS0964	POPTR_0013s00890.1	37.62	210	131	4	3	632	560	758	9e-35	130
SRS0965	POPTR_0010s12040.1	60.75	214	82	1	1	636	372	585	5e-67	217
SRS0966	POPTR_0009s11930.1	82.61	69	12	0	60	266	14	82	3e-38	127
SRS0967	POPTR_0009s03280.1	61.32	106	28	3	22	300	17	122	5e-37	128
SRS0968	POPTR_0007s12570.1	68.24	85	27	1	6	260	208	290	6e-21	89.7
SRS0969	POPTR_0016s08520.1	86.71	143	17	1	30	452	6	148	2e-82	227
SRS0970	POPTR_0007s02750.1	63.03	119	44	0	59	415	1	119	5e-50	163
SRS0971	POPTR_0009s05000.2	88.39	155	18	0	171	635	1	155	2e-87	255
SRS0972	POPTR_0013s13460.1	68.42	152	48	1	6	461	1	151	2e-66	201
SRS0973	POPTR_0008s15320.1	89.42	104	11	0	3	314	222	325	1e-49	164
SRS0975	POPTR_0003s13240.1	50.53	190	52	2	2	445	229	418	2e-35	129
SRS0976	POPTR_0014s16780.1	72.43	214	57	2	1	636	673	886	2e-89	281
SRS0979	POPTR_0002s05760.1	75.78	161	39	0	154	636	4	164	9e-72	219
SRS0980	POPTR_0002s11250.1	99.53	212	1	0	3	638	20	231	4e-138	394
SRS0981	POPTR_0004s06420.1	72.26	155	43	1	1	465	1004	1157	2e-69	229
SRS0982	POPTR_0005s05360.1	75.7	214	50	2	1	636	16	228	2e-98	288
SRS0983	POPTR_0018s02390.1	89.94	169	17	0	1	507	52	220	4e-117	332
SRS0984	POPTR_0010s01910.5	87.97	158	19	0	2	475	366	523	1e-94	286
SRS0985	POPTR_0008s21950.1	69.05	168	52	0	5	508	317	484	1e-70	223
SRS0986	POPTR_0016s13280.1	71.36	199	56	1	48	641	5	203	3e-97	286
SRS0988	POPTR_0004s06420.1	70.45	176	52	0	1	528	629	804	2e-75	246
SRS0989	POPTR_0010s25270.1	70.53	190	56	1	71	640	93	263	1e-74	232
SRS0990	POPTR_0004s18090.1	95.95	148	6	0	61	504	1	148	2e-107	305
SRS0992	POPTR_0014s03860.1	91.2	125	11	0	3	377	762	886	2e-70	230
SRS0993	POPTR_0001s35230.1	64.71	187	65	2	72	629	8	186	2e-53	169
SRS0994	POPTR_0005s27070.1	95.33	107	5	0	2	322	412	518	4e-65	209
SRS0995	POPTR_0005s11910.2	90.81	185	17	0	87	641	12	196	4e-125	358
SRS0996	POPTR_0003s07970.1	96.74	184	6	0	91	642	1	184	9e-128	358
SRS0997	POPTR_0002s22380.4	60.81	74	28	1	2	220	250	323	1e-25	102
SRS0998	POPTR_0002s16750.1	75.61	41	10	0	327	449	264	304	3e-11	62
SRS0999	POPTR_0001s36870.1	73.17	205	54	1	3	614	515	719	5e-96	295
SRS1000	POPTR_0017s14180.1	90.82	196	18	0	56	643	1	196	5e-101	291
SRS1001	POPTR_0014s13090.1	53.06	49	18	1	34	165	381	429	2e-07	51.2
SRS1002	POPTR_0010s13240.1	55.28	199	84	2	3	584	333	530	1e-53	180
SRS1003	POPTR_0004s21730.1	75.17	145	34	3	3	431	16	155	2e-66	201
SRS1004	POPTR_0018s11950.1	75	120	28	4	8	361	476	592	4e-43	152
SRS1005	POPTR_0015s09000.1	61.02	118	45	1	139	489	1	118	1e-45	148
SRS1006	POPTR_0010s20100.1	91.25	160	14	0	164	643	1	160	2e-112	319
SRS1007	POPTR_0012s09600.1	75.26	97	24	0	2	292	407	503	2e-42	150
SRS1008	POPTR_0010s20140.1	97.32	112	3	0	70	405	1	112	4e-78	229
SRS1009	POPTR_0008s20770.1	83.1	142	24	0	216	641	19	160	1e-86	254
SRS1010	POPTR_0013s09630.1	85.71	161	23	0	146	628	40	200	9e-98	283
SRS1011	POPTR_0001s38070.1	58.49	106	38	3	133	432	115	219	9e-28	105
SRS1012	POPTR_0015s09400.1	89.1	211	22	1	16	645	1	211	5e-139	397
SRS1013	POPTR_0008s10260.1	75.69	181	39	1	117	644	1	181	1e-86	261
SRS1014	POPTR_0007s09600.1	75.29	85	21	1	26	280	535	617	2e-39	143
SRS1015	POPTR_0012s09690.1	89.62	106	10	1	40	354	51	156	3e-66	201
SRS1016	POPTR_0002s24970.1	83.14	172	21	1	1	492	404	575	7e-94	285
SRS1017	POPTR_0001s17160.1	83.97	156	25	0	135	602	1	156	9e-98	281
SRS1018	POPTR_0009s02440.1	60	130	48	3	1	378	39	164	1e-40	137
SRS1019	POPTR_0005s21860.1	98.03	152	3	0	56	511	1	152	2e-94	273
SRS1020	POPTR_0014s15330.1	90.73	205	19	0	31	645	5	209	1e-127	360
SRS1021	POPTR_0001s13670.2	70.8	113	26	4	62	379	5	116	2e-43	142
SRS1022	POPTR_0016s05220.2	72	125	33	2	1	369	47	170	4e-56	176
SRS1023	POPTR_0006s14740.1	50	216	102	4	18	647	1	208	3e-62	197
SRS1024	POPTR_0002s21680.1	91.84	98	4	2	9	290	1	97	6e-57	176
SRS1026	POPTR_0018s10340.1	72.02	168	47	3	3	506	478	641	1e-77	245
SRS1027	POPTR_0006s08120.2	95	60	3	0	60	239	241	300	2e-32	119
SRS1028	POPTR_0010s19720.1	80	80	16	0	6	245	49	128	4e-41	138
SRS1029	POPTR_0001s24350.1	69.4	183	54	3	101	643	1	175	6e-55	173
SRS1030	POPTR_0011s16010.1	65.32	124	41	2	283	648	51	171	1e-48	159
SRS1031	POPTR_0007s06270.1	47.51	181	90	2	120	647	29	207	8e-43	150
SRS1032	POPTR_0007s09700.1	92.06	126	10	1	262	639	174	298	2e-89	232
SRS1033	POPTR_0001s10320.1	80.15	131	26	0	2	394	205	335	3e-73	225
SRS1034	POPTR_0001s04720.1	97.62	42	1	0	118	243	119	160	6e-27	96.3
SRS1035	POPTR_0008s05560.2	96.28	215	8	0	3	647	138	352	6e-136	386
SRS1036	POPTR_0001s15590.1	96.34	164	6	0	5	496	41	204	2e-98	285
SRS1037	POPTR_0017s04430.3	90.23	215	21	0	3	647	116	330	6e-129	375
SRS1038	POPTR_0004s24360.1	89.52	105	11	0	3	317	367	471	1e-65	210
SRS1039	POPTR_0001s44250.1	86.49	74	10	1	473	252	1	73	3e-18	82.8
SRS1040	POPTR_0002s24910.1	67.89	218	68	2	2	649	185	402	2e-96	287
SRS1041	POPTR_0002s18050.4	44.55	220	117	6	4	648	249	451	2e-44	154
SRS1042	POPTR_0002s00750.1	69.68	221	62	2	2	649	626	842	6e-99	305
SRS1043	POPTR_0002s09480.1	41.44	111	64	4	3	332	241	343	6e-11	61.2
SRS1044	POPTR_0002s26400.1	86.84	76	10	0	40	267	278	353	1e-50	130
SRS1045	POPTR_0006s07440.1	74.33	187	44	4	102	650	1	187	7e-89	261
SRS1046	POPTR_0008s03560.1	89.78	186	19	0	92	649	270	455	4e-113	336
SRS1047	POPTR_0006s17930.1	82.07	184	31	1	106	651	23	206	1e-91	268
SRS1048	POPTR_0001s21310.1	78.06	155	34	0	3	467	706	860	1e-59	200
SRS1049	POPTR_0009s14150.1	78.77	212	33	2	50	649	49	260	5e-118	339
SRS1050	POPTR_0002s25880.3	74.24	132	29	1	270	650	1	132	6e-63	199
SRS1051	POPTR_0010s05250.1	67.59	145	47	0	217	651	187	331	1e-71	221
SRS1052	POPTR_0006s20890.1	83.59	128	21	0	3	386	219	346	2e-75	231
SRS1053	POPTR_0006s02750.1	100	142	0	0	15	440	1	142	1e-99	285
SRS1054	POPTR_0016s01210.1	76.5	217	51	1	1	651	102	317	1e-120	348
SRS1055	POPTR_0009s06200.3	90	130	13	0	263	652	87	216	2e-76	233
SRS1056	POPTR_0005s05820.1	78.29	129	24	1	2	376	2	130	2e-53	168
SRS1057	POPTR_0005s21540.1	77.61	201	45	0	2	604	229	429	1e-111	326
SRS1058	POPTR_0005s18460.1	94.38	160	9	0	66	545	1	160	9e-117	329
SRS1059	POPTR_0004s09250.1	62.59	139	52	1	18	434	316	452	3e-52	174
SRS1060	POPTR_0013s05810.1	80.4	199	39	0	3	599	605	803	3e-112	339
SRS1061	POPTR_0001s27460.1	42.72	206	102	9	1	570	125	296	3e-27	107
SRS1063	POPTR_0014s09450.1	77.63	152	33	1	3	455	436	587	5e-77	242
SRS1064	POPTR_0006s17850.2	84.15	164	25	1	100	588	1	164	4e-85	251
SRS1065	POPTR_0003s18300.1	74.55	110	28	1	324	653	15	123	1e-50	164
SRS1066	POPTR_0008s07530.1	81.19	202	38	0	48	653	2	203	2e-120	343
SRS1067	POPTR_0016s11350.1	45.58	147	71	4	34	447	54	176	3e-25	98.2
SRS1068	POPTR_0008s16680.1	46.22	119	49	2	30	341	76	194	5e-15	70.9
SRS1069	POPTR_0014s10200.1	69.94	163	49	1	72	560	16	172	2e-59	184
SRS1071	POPTR_0006s24030.1	66.88	160	52	2	78	554	1	157	2e-52	166
SRS1072	POPTR_0006s00630.1	85.95	185	26	0	101	655	2	186	3e-104	307
SRS1073	POPTR_0006s11570.1	87.32	205	26	0	3	617	54	258	4e-126	363
SRS1074	POPTR_0006s25420.1	81.72	93	17	0	7	285	1	93	2e-35	120
SRS1075	POPTR_0004s01190.1	76.62	154	28	1	5	442	58	211	3e-79	236
SRS1076	POPTR_0016s12580.1	30.77	78	54	1	421	188	5	79	1e-06	45.8
SRS1077	POPTR_0011s00490.1	47.31	93	49	2	139	417	1	70	1e-16	73.6
SRS1078	POPTR_0001s36650.1	75.72	173	38	2	3	509	410	581	1e-67	218
SRS1079	POPTR_0001s15570.1	79.44	180	37	0	95	634	1	180	9e-105	303
SRS1080	POPTR_0005s04260.1	92.96	142	8	1	81	500	1	142	8e-62	189
SRS1081	POPTR_0013s06700.1	80.58	139	27	1	214	630	1	135	2e-66	201
SRS1082	POPTR_0001s34390.6	50	188	90	2	103	654	1	188	2e-45	154
SRS1083	POPTR_0003s09910.1	64.71	170	52	3	60	545	1	166	3e-39	133
SRS1084	POPTR_0003s08370.1	84.33	217	34	1	1	651	193	408	6e-135	385
SRS1085	POPTR_0008s00350.2	87.22	133	17	0	1	399	378	510	1e-76	239
SRS1086	POPTR_0009s09240.1	79.27	164	34	1	1	492	229	391	2e-87	263
SRS1087	POPTR_0017s08970.1	70.55	146	43	1	3	440	146	286	2e-67	209
SRS1088	POPTR_0008s14270.1	70.78	219	64	1	1	657	95	311	1e-96	285
SRS1089	POPTR_0001s10490.1	62.39	117	41	3	315	656	1	115	4e-37	132
SRS1090	POPTR_0014s07710.1	85.31	143	21	1	190	618	52	193	8e-57	179
SRS1091	POPTR_0003s06910.1	70.71	198	57	2	66	656	1	193	3e-92	275
SRS1092	POPTR_0008s15560.2	65.95	185	57	2	42	578	1	175	4e-85	250
SRS1093	POPTR_0001s16180.1	95.94	197	8	0	66	656	8	204	3e-134	384
SRS1094	POPTR_0016s11470.2	63.49	126	45	1	1	375	119	244	2e-36	128
SRS1095	POPTR_0015s08870.1	93.12	218	15	0	3	656	212	429	5e-130	382
SRS1096	POPTR_0001s38710.1	67.43	218	70	1	5	655	135	352	6e-82	248
SRS1097	POPTR_0014s03530.1	71.28	195	56	0	73	657	1	195	3e-86	260
SRS1098	POPTR_0015s05370.1	79.17	192	40	0	1	576	602	793	6e-94	291
SRS1099	POPTR_0012s12420.1	77.27	44	10	0	3	134	460	503	4e-15	73.9
SRS1100	POPTR_0002s13750.1	73.18	179	48	0	123	659	5	183	8e-91	270
SRS1101	POPTR_0018s12980.1	36.23	207	120	6	4	588	47	236	2e-14	70.5
SRS1102	POPTR_0008s14310.2	98.01	151	3	0	5	457	277	427	4e-97	289
SRS1103	POPTR_0004s15530.1	59.21	76	28	3	228	446	1	66	2e-15	68.6
SRS1104	POPTR_0010s07960.1	64.37	174	62	0	137	658	1	174	1e-86	254
SRS1105	POPTR_0001s46700.1	63.01	219	81	0	2	658	256	474	5e-94	285
SRS1106	POPTR_0013s06060.2	99.3	143	1	0	232	660	1	143	1e-104	298
SRS1107	POPTR_0018s13100.1	65.07	146	43	3	25	438	1	143	2e-43	143
SRS1108	POPTR_0013s13230.1	56.25	128	56	0	12	395	1	128	2e-34	119
SRS1109	POPTR_0001s32170.1	87.72	171	21	0	118	630	36	206	3e-101	292
SRS1110	POPTR_0006s06050.1	55.07	138	61	2	115	525	262	383	4e-48	142
SRS1111	POPTR_0002s06670.1	78.67	150	31	1	121	567	1	150	1e-69	214
SRS1112	POPTR_0006s07620.2	77.17	219	50	0	3	659	169	387	4e-136	387
SRS1113	POPTR_0018s11180.1	55.65	115	49	2	1	339	447	561	1e-30	118
SRS1114	POPTR_0001s03860.1	64.67	184	65	1	112	663	15	196	7e-74	224
SRS1115	POPTR_0001s34990.1	73.13	134	36	1	2	403	207	337	1e-57	186
SRS1117	POPTR_0007s11000.1	77.43	226	45	4	2	661	13	236	2e-90	276
SRS1118	POPTR_0005s08970.1	91.57	83	7	0	60	308	1014	1096	1e-48	170
SRS1119	POPTR_0009s12270.1	56.18	89	30	1	98	337	6	94	3e-13	63.5
SRS1120	POPTR_0024s00450.1	69.74	152	46	0	1	456	195	346	4e-71	220
SRS1121	POPTR_0006s11570.1	86.87	198	20	1	41	616	1	198	2e-114	334
SRS1122	POPTR_0001s09030.1	81.03	116	20	1	1	342	80	195	3e-71	217
SRS1123	POPTR_0010s10600.1	63.76	149	54	0	33	479	1	149	4e-66	201
SRS1124	POPTR_0001s09920.1	73.33	75	18	1	27	245	1426	1500	9e-28	110
SRS1125	POPTR_0017s11820.2	89.14	221	24	0	3	665	252	472	1e-139	406
SRS1126	POPTR_0001s12550.1	61.43	210	69	2	56	649	9	217	8e-83	246
SRS1127	POPTR_0012s05840.1	89.95	219	22	0	8	664	154	372	3e-130	374
SRS1128	POPTR_0009s06730.2	63.72	215	76	3	27	665	2	212	5e-88	264
SRS1129	POPTR_0010s15660.1	62.62	107	40	1	343	663	1	102	1e-36	132
SRS1130	POPTR_0009s06370.1	75.7	214	52	0	15	656	26	239	6e-116	335
SRS1131	POPTR_0014s15840.1	69.46	203	57	1	73	666	4	206	3e-99	290
SRS1133	POPTR_0002s11160.2	81.25	128	24	1	2	385	2948	3074	7e-62	209
SRS1134	POPTR_0009s11790.1	95.79	190	8	1	2	571	18	206	7e-128	359
SRS1135	POPTR_0018s14220.1	93.87	163	10	0	28	516	1	163	6e-106	302
SRS1136	POPTR_0015s07440.1	68.24	148	47	0	1	444	657	804	5e-65	215
SRS1137	POPTR_0011s07530.1	64.12	131	44	1	151	534	28	158	7e-40	134
SRS1138	POPTR_0003s11810.1	66.67	180	60	0	1	540	318	497	1e-82	254
SRS1139	POPTR_0002s13190.1	76.92	208	46	2	12	629	212	418	7e-111	325
SRS1140	POPTR_0017s08110.1	38.95	95	56	4	5	283	171	256	1e-07	51.2
SRS1141	POPTR_0017s01390.1	86.98	192	25	0	91	666	7	198	1e-102	305
SRS1142	POPTR_0001s34370.1	95.49	133	6	0	40	438	1	133	6e-78	230
SRS1143	POPTR_0003s14820.1	57.33	75	24	1	11	211	583	657	2e-18	84
SRS1144	POPTR_0004s09890.1	65.73	178	51	4	86	589	44	220	3e-56	178
SRS1146	POPTR_0005s18260.1	85.23	149	22	0	2	448	319	467	5e-74	231
SRS1147	POPTR_0007s04110.1	91.25	80	7	0	1	240	132	211	6e-43	144
SRS1148	POPTR_0006s23390.1	57.69	78	32	2	68	298	84	160	8e-23	90.9
SRS1149	POPTR_0016s08600.2	86.78	174	18	2	57	563	3	176	6e-92	267
SRS1150	POPTR_0005s25410.1	75.54	139	34	2	3	419	594	726	2e-68	224
SRS1151	POPTR_0001s01130.1	95.07	223	11	0	2	670	67	289	6e-154	435
SRS1152	POPTR_0003s17620.1	83.82	68	11	0	6	209	77	144	2e-52	123
SRS1153	POPTR_0006s21600.1	60	125	50	0	169	543	27	151	6e-48	155
SRS1155	POPTR_0001s35590.2	66.39	238	43	2	70	672	1	238	5e-107	311
SRS1156	POPTR_0001s00920.1	80.51	118	22	1	1	351	461	578	2e-61	201
SRS1157	POPTR_0002s05370.5	74.34	152	38	1	672	220	68	219	2e-79	237
SRS1158	POPTR_0010s12490.1	60.95	210	80	1	30	653	5	214	9e-73	229
SRS1159	POPTR_0016s14310.1	73.54	223	55	5	14	670	1	217	3e-75	232
SRS1161	POPTR_0008s11730.2	93.3	224	15	0	1	672	268	491	1e-145	418
SRS1162	POPTR_0013s07960.1	68.18	88	27	1	166	426	1	88	3e-38	128
SRS1163	POPTR_0003s15950.1	70.31	64	19	0	480	671	1	64	2e-23	94
SRS1164	POPTR_0014s06970.2	86.83	167	22	0	2	502	302	468	2e-114	335
SRS1165	POPTR_0008s20230.1	79.69	64	13	0	353	162	203	266	5e-31	115
SRS1166	POPTR_0009s04740.1	74.78	115	29	0	7	351	481	595	3e-55	186
SRS1167	POPTR_0016s04040.1	53.98	226	100	7	4	669	1	215	1e-65	202
SRS1168	POPTR_0004s03890.1	71.79	156	43	2	3	467	27	179	6e-57	179
SRS1169	POPTR_0016s04290.2	80.75	161	31	2	189	671	99	251	8e-76	230
SRS1170	POPTR_0005s07300.1	39.86	148	66	5	29	403	21	164	7e-14	67.4
SRS1171	POPTR_0011s15080.1	89.69	194	20	1	1	582	1	193	6e-122	344
SRS1172	POPTR_0003s07910.1	60.1	208	65	3	104	673	5	209	1e-65	204
SRS1173	POPTR_0010s18650.1	75	148	37	0	1	444	186	333	2e-76	233
SRS1174	POPTR_0017s13990.1	64.44	135	46	2	63	461	7	140	9e-58	179
SRS1176	POPTR_0015s10690.1	90.28	72	7	0	2	217	585	656	2e-37	138
SRS1177	POPTR_0008s16890.1	82.11	123	22	0	306	674	9	131	2e-67	206
SRS1178	POPTR_0001s21670.2	76.89	225	51	1	1	672	75	299	7e-119	343
SRS1179	POPTR_0013s09060.1	76.44	191	41	1	110	670	65	255	2e-104	305
SRS1180	POPTR_0001s30440.1	85.49	193	26	1	99	671	9	201	5e-104	305
SRS1181	POPTR_0006s08670.1	79.72	143	29	0	93	521	91	233	6e-80	239
SRS1182	POPTR_0002s18020.1	78.47	209	36	3	76	675	5	212	1e-83	255
SRS1183	POPTR_0006s06490.1	72.9	155	42	0	30	494	131	285	3e-77	234
SRS1184	POPTR_0001s43990.1	89.33	225	24	0	1	675	372	596	6e-143	412
SRS1185	POPTR_0004s15200.1	69.23	221	65	2	22	675	8	225	3e-107	312
SRS1186	POPTR_0003s13600.2	97.3	37	1	0	4	114	31	67	8e-18	76.3
SRS1187	POPTR_0010s21790.1	70.68	191	56	1	101	673	18	204	5e-87	267
SRS1188	POPTR_0004s01320.1	84.39	205	30	1	67	675	1	205	5e-126	358
SRS1189	POPTR_0006s14610.1	74.58	118	29	3	215	565	1	114	6e-50	159
SRS1190	POPTR_0006s25800.1	94.79	211	11	0	1	633	309	519	6e-142	407
SRS1191	POPTR_0008s04430.1	84.24	184	27	1	130	675	1	184	1e-104	302
SRS1192	POPTR_0013s01700.2	84.86	185	27	1	35	586	1	185	8e-101	293
SRS1193	POPTR_0001s17520.1	92.92	113	8	0	80	418	478	590	8e-54	182
SRS1194	POPTR_0019s04700.1	61.54	195	60	2	4	543	133	323	3e-87	261
SRS1195	POPTR_0006s08550.2	89.68	126	13	0	3	380	420	545	5e-76	239
SRS1196	POPTR_0006s08350.1	79.2	125	26	0	245	619	1	125	2e-64	202
SRS1197	POPTR_0006s27840.1	85.43	151	21	1	6	455	126	276	6e-90	266
SRS1198	POPTR_0008s14190.1	49.21	252	101	8	3	677	286	519	1e-47	164
SRS1199	POPTR_0004s08890.1	48.22	253	61	8	128	676	1	248	1e-47	166
SRS1200	POPTR_0001s18000.1	70.16	124	37	1	3	374	229	351	3e-43	149
SRS1201	POPTR_0006s22510.1	63.64	176	63	1	99	623	4	179	3e-52	167
SRS1202	POPTR_0019s13210.1	47.96	196	76	6	168	677	1	195	1e-53	173
SRS1203	POPTR_0012s13470.1	90.07	151	15	0	226	678	1	151	7e-98	283
SRS1204	POPTR_0008s11340.1	74.45	137	35	0	17	427	9	145	8e-75	223
SRS1206	POPTR_0010s07460.1	58.85	209	83	4	58	675	1	207	2e-49	165
SRS1207	POPTR_0001s44440.4	99.08	218	2	0	26	679	1	218	4e-150	417
SRS1208	POPTR_0013s10040.2	60.49	81	32	1	438	680	1	80	3e-24	99.4
SRS1211	POPTR_0010s03730.1	73.47	147	33	3	259	681	1	144	3e-44	149
SRS1212	POPTR_0016s09000.1	73.87	222	58	0	16	681	3	224	5e-88	268
SRS1213	POPTR_0010s03730.1	72.08	154	38	2	234	680	1	147	5e-48	159
SRS1214	POPTR_0009s01280.1	71.11	135	35	2	2	394	51	184	1e-65	201
SRS1215	POPTR_0002s04720.3	96.36	110	4	0	151	480	28	137	1e-68	207
SRS1216	POPTR_0005s24890.1	90.23	133	13	0	83	481	1	133	2e-81	239
SRS1217	POPTR_0014s11520.1	92.19	128	10	0	3	386	685	812	1e-78	251
SRS1218	POPTR_0015s13330.1	92.86	112	8	0	40	375	1	112	3e-71	214
SRS1219	POPTR_0002s10360.1	90.57	53	5	0	465	623	1	53	2e-28	102
SRS1220	POPTR_0005s27360.1	36.58	257	133	9	1	681	439	680	4e-24	100
SRS1222	POPTR_0001s15420.1	85.71	126	18	0	292	669	13	138	9e-83	244
SRS1223	POPTR_0009s01280.1	83.8	179	29	1	50	586	2	179	2e-110	315
SRS1224	POPTR_0004s01030.1	89.32	206	22	0	67	684	4	209	6e-121	350
SRS1225	POPTR_0001s34500.1	90.24	123	12	0	54	422	1	123	2e-57	178
SRS1226	POPTR_0002s02040.1	86.39	169	23	1	2	508	429	596	2e-90	278
SRS1227	POPTR_0008s10720.1	92.54	67	5	0	1	201	127	193	9e-39	133
SRS1229	POPTR_0012s07350.1	95.26	190	9	0	3	572	777	966	2e-93	293
SRS1230	POPTR_0009s01410.1	89.47	228	24	0	1	684	187	414	1e-149	424
SRS1231	POPTR_0006s17960.1	94.74	228	12	0	3	686	491	718	3e-129	385
SRS1232	POPTR_0006s24260.1	84.77	197	29	1	97	684	1	197	4e-119	338
SRS1233	POPTR_0006s16300.1	60.37	217	83	3	45	686	18	214	4e-66	206
SRS1234	POPTR_0005s12090.1	82.86	105	18	0	57	371	1	105	3e-62	190
SRS1235	POPTR_0002s16410.1	69.67	211	64	0	51	683	1	211	1e-102	301
SRS1236	POPTR_0007s02020.1	66.07	224	75	1	14	682	730	953	2e-76	248
SRS1237	POPTR_0010s16790.1	80.75	213	41	1	26	664	312	518	2e-130	382
SRS1238	POPTR_0003s07060.1	70.18	228	68	0	3	686	377	604	9e-107	324
SRS1239	POPTR_0019s07810.1	87.5	88	11	0	235	498	1	88	1e-59	182
SRS1240	POPTR_0014s13050.1	65.83	120	41	1	3	362	771	887	2e-26	107
SRS1241	POPTR_0019s08430.1	91.13	203	18	0	77	685	193	395	1e-130	387
SRS1242	POPTR_0006s26630.1	73.23	198	53	1	1	594	167	363	1e-101	299
SRS1243	POPTR_0014s01970.1	78.66	164	35	0	189	680	17	180	3e-86	261
SRS1244	POPTR_0004s15570.1	73.2	194	52	0	102	683	1	194	8e-99	289
SRS1245	POPTR_0005s26570.1	85.39	178	26	0	103	636	1	178	6e-77	232
SRS1246	POPTR_0011s10720.1	83.51	188	26	2	139	687	45	232	7e-110	315
SRS1247	POPTR_0014s05150.1	65.24	233	76	2	4	687	1645	1877	4e-76	249
SRS1248	POPTR_0008s06930.1	81.14	228	43	0	1	684	128	355	9e-138	390
SRS1249	POPTR_0018s10510.2	53.33	195	66	7	30	539	176	362	2e-48	163
SRS1250	POPTR_0004s08380.1	90.23	215	21	0	42	686	1	215	1e-133	380
SRS1251	POPTR_0001s16310.1	95.41	218	10	0	2	655	20	237	3e-149	415
SRS1252	POPTR_0002s25510.2	63.38	142	50	2	15	434	1	139	2e-38	130
SRS1253	POPTR_0001s30370.1	84.09	176	28	0	153	680	20	195	3e-100	290
SRS1254	POPTR_0004s23890.1	59.34	91	36	2	3	272	1007	1095	1e-19	87.4
SRS1255	POPTR_0019s12680.1	90	220	22	0	29	688	48	267	1e-153	430
SRS1256	POPTR_0007s12840.1	80.13	156	31	0	2	469	11	166	1e-89	261
SRS1257	POPTR_0004s11520.1	60.13	158	63	0	215	688	34	191	2e-63	202
SRS1258	POPTR_0006s06180.1	97.5	160	4	0	1	480	609	768	2e-101	310
SRS1259	POPTR_0016s05320.1	96.06	203	8	0	79	687	1	203	1e-147	414
SRS1260	POPTR_0008s05410.1	92.31	195	14	1	57	638	454	648	2e-112	336
SRS1261	POPTR_0001s16180.1	96.02	201	8	0	81	683	8	208	5e-137	391
SRS1262	POPTR_0005s12520.1	79.13	230	47	1	3	689	257	486	4e-113	336
SRS1263	POPTR_0011s00730.1	77.78	27	6	0	277	357	59	85	6e-08	49.3
SRS1264	POPTR_0012s01250.1	100	148	0	0	49	492	1	148	1e-110	314
SRS1265	POPTR_0011s03990.1	66.84	187	53	4	87	620	24	208	1e-85	254
SRS1266	POPTR_0004s23720.1	93.75	128	8	0	39	422	1	128	3e-83	244
SRS1267	POPTR_0001s32950.1	75	196	47	2	108	689	6	193	3e-85	257
SRS1268	POPTR_0008s10310.1	66.49	185	45	3	188	691	16	200	2e-54	174
SRS1269	POPTR_0004s09800.1	74.04	104	27	0	191	502	130	233	5e-49	160
SRS1270	POPTR_0010s16180.1	80.21	192	38	0	3	578	291	482	1e-116	341
SRS1271	POPTR_0001s06030.1	69.17	133	41	1	92	490	6	136	1e-50	161
SRS1272	POPTR_0012s03160.1	89.44	161	17	0	1	483	389	549	5e-99	298
SRS1273	POPTR_0008s13420.1	65.1	149	45	4	262	687	530	677	3e-39	143
SRS1274	POPTR_0004s18140.1	85.06	154	22	1	201	659	1	154	4e-94	272
SRS1275	POPTR_0644s00220.1	73.15	108	29	0	43	366	27	134	1e-51	164
SRS1276	POPTR_0003s09980.1	71.43	189	54	1	124	690	465	619	1e-77	248
SRS1277	POPTR_0014s15910.1	92.37	118	6	1	84	428	18	135	1e-75	225
SRS1278	POPTR_0015s05720.1	76.47	85	20	0	2	256	709	793	3e-36	135
SRS1279	POPTR_0018s12330.1	93.08	159	11	0	25	501	1	159	5e-97	280
SRS1280	POPTR_0014s14040.1	87.26	157	20	0	223	693	3	159	5e-95	282
SRS1281	POPTR_0008s04170.1	74.36	195	50	1	109	693	83	275	2e-79	243
SRS1282	POPTR_0001s19360.1	87.2	211	27	0	3	635	513	723	2e-134	394
SRS1283	POPTR_0006s09160.1	80.63	222	43	0	27	692	1	222	2e-135	383
SRS1284	POPTR_0002s11430.1	60.42	192	73	2	127	693	2	193	1e-72	226
SRS1285	POPTR_0003s08640.1	47.01	117	60	2	118	462	5	120	1e-21	87.8
SRS1286	POPTR_0001s01740.1	72.33	159	41	3	71	538	1	152	2e-71	215
SRS1288	POPTR_0016s14650.1	50.83	181	89	1	3	545	126	253	5e-56	179
SRS1289	POPTR_0019s08250.1	78.85	104	22	2	380	691	26	126	2e-50	171
SRS1290	POPTR_0010s21840.1	80.19	212	42	0	49	684	1	212	1e-126	357
SRS1291	POPTR_0001s04700.1	59.19	223	91	2	2	670	745	955	1e-82	265
SRS1292	POPTR_0003s06140.1	71.86	231	65	0	2	694	402	632	3e-125	369
SRS1293	POPTR_0017s01760.1	42.16	185	62	7	53	472	4	184	2e-27	104
SRS1294	POPTR_0018s05420.2	75.14	181	45	0	3	545	176	356	3e-98	290
SRS1295	POPTR_0018s12980.1	69.89	93	28	1	150	428	9	100	2e-28	108
SRS1296	POPTR_0010s08930.1	67.89	218	70	2	40	693	1	210	2e-105	303
SRS1297	POPTR_0013s10290.1	61.88	160	58	3	224	694	9	166	5e-54	177
SRS1298	POPTR_0001s47330.1	87.5	232	28	1	1	693	151	382	3e-142	404
SRS1299	POPTR_0004s06530.1	76.74	43	7	3	56	175	1	43	9e-11	59.7
SRS1300	POPTR_0001s07750.1	78.7	216	46	1	42	689	1	212	4e-107	311
SRS1301	POPTR_0016s12590.1	89.5	200	21	0	3	602	260	459	1e-136	391
SRS1302	POPTR_0005s27940.1	93.19	191	13	0	124	696	1	191	6e-128	362
SRS1303	POPTR_0009s08600.3	76.42	229	52	1	3	683	33	261	2e-125	356
SRS1304	POPTR_0001s09230.1	80.98	205	39	0	65	679	6	210	4e-111	319
SRS1305	POPTR_0013s08430.1	70.2	198	58	2	105	695	5	201	7e-104	299
SRS1306	POPTR_0005s08140.1	78.49	186	40	1	3	560	322	505	1e-104	311
SRS1307	POPTR_0002s24700.1	73.56	208	55	3	75	698	17	218	1e-98	292
SRS1308	POPTR_0017s10820.1	84.58	201	31	1	2	604	140	339	5e-124	355
SRS1309	POPTR_0018s01540.1	90.05	211	21	0	1	633	874	1084	8e-135	405
SRS1310	POPTR_0001s44450.3	97.35	113	3	0	144	482	1	113	4e-74	220
SRS1311	POPTR_0011s14820.1	86.16	159	22	0	3	479	211	369	2e-96	286
SRS1312	POPTR_0006s06680.1	74.59	185	42	3	158	697	47	231	1e-66	206
SRS1313	POPTR_0005s20510.1	95.59	68	3	0	289	86	871	938	8e-38	140
SRS1314	POPTR_0005s17290.1	75.81	215	51	1	3	644	129	343	2e-110	321
SRS1315	POPTR_0017s14180.2	90.77	195	17	1	118	699	1	195	7e-97	282
SRS1316	POPTR_0018s02000.1	92.55	188	12	1	5	562	205	392	8e-121	349
SRS1317	POPTR_0017s14160.1	66.96	230	76	0	2	691	175	404	8e-116	337
SRS1318	POPTR_0016s02090.3	85.79	197	28	0	109	699	20	216	2e-118	337
SRS1319	POPTR_0008s09970.1	82.21	163	29	0	153	641	1	163	7e-90	279
SRS1320	POPTR_0015s01000.1	68.42	133	39	1	237	626	2	134	3e-48	155
SRS1321	POPTR_0016s04040.1	57.96	226	95	6	1	678	4	216	2e-70	214
SRS1322	POPTR_0005s25100.1	71.43	231	57	3	33	698	1	222	6e-100	295
SRS1323	POPTR_0001s01760.1	87.05	193	25	0	120	698	1	193	5e-118	342
SRS1324	POPTR_0002s21380.1	47.25	218	115	3	46	699	1	197	9e-57	183
SRS1326	POPTR_0010s17750.1	74.48	145	37	1	3	437	820	963	9e-68	224
SRS1327	POPTR_0009s08490.1	88.27	162	19	0	207	692	6	167	5e-98	288
SRS1328	POPTR_0010s12110.1	37.33	150	93	1	17	463	1	150	6e-31	112
SRS1329	POPTR_0014s01860.1	63.16	228	83	1	2	682	112	339	1e-102	306
SRS1330	POPTR_0001s44450.3	97.35	113	3	0	135	473	1	113	4e-74	220
SRS1331	POPTR_0005s23310.1	70.97	124	36	1	92	463	148	270	5e-59	187
SRS1332	POPTR_0001s21660.1	75.23	109	27	0	115	441	17	125	1e-58	181
SRS1333	POPTR_0006s15920.2	63.96	111	40	2	148	480	150	258	3e-44	151
SRS1334	POPTR_0006s28030.1	90.82	207	19	0	40	660	326	532	1e-137	400
SRS1335	POPTR_0012s07230.1	95.45	220	10	0	42	701	1	220	7e-147	411
SRS1336	POPTR_0001s34950.3	74.67	229	58	0	1	687	14	242	1e-124	353
SRS1337	POPTR_0014s11590.1	68.06	72	23	0	487	702	15	86	9e-26	98.2
SRS1338	POPTR_0011s17130.1	87.86	173	21	0	185	703	1	173	7e-95	290
SRS1339	POPTR_0001s40470.2	75.41	122	30	0	336	701	7	128	5e-59	193
SRS1340	POPTR_0017s11030.1	82.83	233	40	0	2	700	928	1160	5e-121	372
SRS1341	POPTR_0013s07180.1	69.09	55	16	1	176	337	66	120	4e-16	72.8
SRS1342	POPTR_0008s10310.1	71.52	158	37	4	2	451	53	208	3e-54	174
SRS1343	POPTR_0003s05940.1	60.57	175	64	3	16	525	1	172	1e-68	209
SRS1344	POPTR_0008s09870.2	96	125	5	0	1	375	266	390	3e-82	251
SRS1345	POPTR_0006s21620.1	79.82	223	45	1	20	688	25	246	3e-121	345
SRS1346	POPTR_0006s23740.1	53.9	282	69	7	42	704	38	316	5e-81	245
SRS1347	POPTR_0010s26170.1	76.7	176	41	0	2	529	251	426	1e-100	299
SRS1349	POPTR_0004s10240.1	79.89	174	34	1	62	580	78	251	3e-101	294
SRS1350	POPTR_0007s10780.1	39.87	158	62	11	1	375	348	500	1e-18	74.7
SRS1351	POPTR_0003s17090.1	67.05	88	29	1	1	264	47	133	5e-36	126
SRS1352	POPTR_0005s04800.1	78.82	85	18	0	285	539	321	405	2e-36	135
SRS1353	POPTR_0016s09630.1	46.4	222	114	4	9	659	133	330	6e-42	145
SRS1354	POPTR_0005s17300.1	98.32	119	2	0	3	359	134	252	2e-77	234
SRS1355	POPTR_0016s06250.1	80.1	196	39	0	2	589	1660	1855	2e-81	265
SRS1356	POPTR_0002s09880.1	82.45	188	33	1	3	566	133	319	8e-117	336
SRS1358	POPTR_0018s11680.1	63.41	82	30	1	214	459	870	949	7e-28	111
SRS1359	POPTR_0001s06530.1	78.46	195	42	1	100	684	1	194	3e-109	312
SRS1360	POPTR_0001s13940.1	59.49	195	76	1	62	637	7	201	8e-79	236
SRS1361	POPTR_0009s02450.1	94.95	99	5	0	57	353	1	99	3e-67	190
SRS1362	POPTR_0001s36340.1	81.19	202	38	0	8	613	1	202	6e-114	333
SRS1363	POPTR_0019s08570.1	86.64	217	29	1	54	704	5	220	3e-131	370
SRS1364	POPTR_0002s12800.1	93.29	149	10	0	1	447	491	639	8e-97	296
SRS1365	POPTR_0001s36000.1	71.86	167	45	4	57	551	1	164	2e-60	187
SRS1367	POPTR_0017s08610.1	90.91	88	8	0	2	265	351	438	1e-52	171
SRS1368	POPTR_0004s22120.1	95.89	73	3	0	56	274	1	73	1e-46	149
SRS1369	POPTR_0008s08230.1	58.12	234	94	2	18	707	2	234	4e-86	264
SRS1370	POPTR_0001s19220.1	74.06	212	55	2	72	707	1	207	6e-109	317
SRS1371	POPTR_0004s07230.1	86.82	129	17	0	2	388	180	308	2e-80	243
SRS1373	POPTR_0011s09200.1	57.67	163	68	1	8	493	198	360	2e-65	207
SRS1374	POPTR_0001s41020.1	77.35	234	53	0	2	703	175	408	1e-140	400
SRS1375	POPTR_0001s37810.1	81.42	183	34	0	160	708	9	191	1e-109	318
SRS1376	POPTR_0006s28120.1	82.29	192	34	0	82	657	40	231	8e-116	330
SRS1377	POPTR_0003s04610.1	85.5	131	19	0	44	436	1	131	2e-71	214
SRS1378	POPTR_0016s06110.1	93.29	164	11	0	41	532	1	164	3e-112	319
SRS1379	POPTR_0012s08330.1	73.91	115	30	1	96	440	1	111	1e-55	173
SRS1380	POPTR_0010s15180.1	97.13	174	5	0	41	562	20	193	4e-103	297
SRS1381	POPTR_0007s14390.1	85.59	236	34	0	2	709	236	471	5e-140	401
SRS1382	POPTR_0001s15290.1	56.65	173	61	4	234	710	1	171	7e-20	87.4
SRS1383	POPTR_0001s33340.1	89.34	122	13	1	53	418	3	123	4e-74	221
SRS1384	POPTR_0003s10230.2	89.55	134	14	0	308	709	67	200	1e-66	208
SRS1385	POPTR_0008s04310.1	86.61	112	15	0	144	479	1	112	1e-56	176
SRS1386	POPTR_0003s18530.1	89.66	203	21	0	87	695	21	223	1e-125	360
SRS1387	POPTR_0009s17200.1	75.27	186	45	2	1	555	315	499	9e-78	243
SRS1388	POPTR_0002s06670.1	84.62	143	22	0	201	629	1	143	3e-71	218
SRS1389	POPTR_0010s26100.1	90.91	165	15	0	3	497	563	727	1e-99	305
SRS1390	POPTR_0001s39540.1	69.92	236	68	2	3	701	42	272	4e-115	332
SRS1391	POPTR_0013s13440.2	37.9	219	120	6	102	710	11	221	2e-22	95.5
SRS1392	POPTR_0010s21780.1	56.64	226	94	2	3	668	284	494	2e-79	254
SRS1393	POPTR_0014s02920.2	82.12	151	25	2	50	496	67	217	1e-83	248
SRS1394	POPTR_0003s13220.1	62.09	182	68	3	3	545	307	480	5e-64	206
SRS1396	POPTR_0015s09710.1	63.56	236	86	1	2	709	109	342	5e-102	306
SRS1397	POPTR_0002s04420.1	98.03	152	3	0	79	534	1	152	1e-104	299
SRS1398	POPTR_0007s10490.1	73.68	209	44	3	120	713	5	209	8e-88	263
SRS1399	POPTR_0001s06290.1	86.67	90	12	0	3	272	46	135	2e-85	171
SRS1400	POPTR_0003s21830.1	56.52	115	50	1	369	713	116	229	6e-46	132
SRS1401	POPTR_0012s04860.1	91.39	209	18	1	87	713	1	207	7e-111	328
SRS1402	POPTR_0019s13400.1	65.92	223	75	2	48	713	6	225	3e-89	267
SRS1403	POPTR_0018s11180.1	46.89	177	48	2	5	397	378	554	1e-38	140
SRS1404	POPTR_0008s09930.1	48.61	216	104	4	80	706	4	215	5e-66	204
SRS1405	POPTR_0002s18030.1	91.96	199	16	0	1	597	565	763	2e-121	362
SRS1406	POPTR_0014s16200.1	76.4	161	38	0	11	493	124	284	2e-92	273
SRS1407	POPTR_0003s14620.2	79.07	172	36	0	3	518	328	499	1e-92	281
SRS1408	POPTR_0006s14750.1	89.5	219	23	0	57	713	1	219	5e-142	400
SRS1409	POPTR_0004s00770.1	36.88	141	85	3	472	62	825	910	1e-16	79.3
SRS1410	POPTR_0001s24760.1	90.39	229	22	0	28	714	16	244	3e-164	454
SRS1412	POPTR_0008s06340.1	68.22	214	68	0	33	674	15	228	1e-95	287
SRS1413	POPTR_0010s23620.1	78.82	170	36	1	2	511	43	211	2e-94	276
SRS1414	POPTR_0004s02370.1	76.19	105	25	0	384	698	57	161	1e-46	159
SRS1415	POPTR_0008s01620.1	64.32	227	79	3	40	714	1	220	1e-85	255
SRS1416	POPTR_0001s26020.6	90.43	209	20	0	88	714	1	209	1e-125	358
SRS1417	POPTR_0005s10860.1	58.56	222	92	2	51	716	1	217	3e-62	199
SRS1418	POPTR_0010s05070.1	88.19	127	14	1	63	440	1	127	1e-73	220
SRS1419	POPTR_0001s16460.1	62.96	135	34	3	66	422	1	135	2e-44	146
SRS1420	POPTR_0005s12580.3	51.19	84	38	3	206	448	208	291	3e-18	82.4
SRS1421	POPTR_0009s08560.1	81.51	238	44	0	2	715	198	435	3e-133	387
SRS1422	POPTR_0001s40980.1	77.32	194	44	1	134	715	204	384	2e-103	309
SRS1423	POPTR_0010s24810.1	76.79	168	39	1	135	638	20	185	1e-92	270
SRS1424	POPTR_0002s01080.1	94.54	238	13	0	5	718	247	484	7e-176	493
SRS1425	POPTR_0001s22600.1	71.68	173	48	1	203	718	4	176	2e-74	224
SRS1426	POPTR_0004s21150.1	43.89	180	100	2	36	572	72	236	1e-27	105
SRS1427	POPTR_0002s24000.1	69.23	117	36	1	94	444	25	140	6e-51	164
SRS1428	POPTR_0002s23540.4	93.72	239	15	0	2	718	63	301	3e-154	431
SRS1429	POPTR_0006s27640.1	44.76	105	55	4	408	713	52	154	4e-14	71.2
SRS1430	POPTR_0009s08140.1	41.9	179	84	4	26	502	1	168	1e-16	75.9
SRS1431	POPTR_0013s03710.1	81.5	173	32	0	3	521	4	176	9e-101	290
SRS1432	POPTR_0018s02390.1	84.03	119	19	0	363	719	38	156	2e-74	225
SRS1433	POPTR_0014s09090.1	62.11	227	83	4	32	703	345	569	1e-92	285
SRS1434	POPTR_0002s05720.1	84.26	108	17	0	193	516	69	176	2e-60	188
SRS1435	POPTR_0018s09570.1	81.09	201	38	0	116	718	1	201	7e-117	335
SRS1436	POPTR_0003s11230.1	77.4	146	30	3	3	431	68	213	2e-76	230
SRS1437	POPTR_0008s14950.1	92.05	239	19	0	3	719	401	639	4e-142	414
SRS1438	POPTR_0002s03990.1	86.55	119	16	0	1	357	28	146	2e-72	217
SRS1439	POPTR_0005s10290.1	86.9	145	19	0	27	461	282	426	1e-86	263
SRS1440	POPTR_0008s06170.1	46.52	187	89	5	11	538	1	185	2e-45	150
SRS1441	POPTR_0006s27800.1	34.31	306	133	5	4	717	337	642	3e-38	141
SRS1442	POPTR_0005s19030.2	67.43	218	61	2	93	716	1	218	4e-80	240
SRS1443	POPTR_0003s15390.1	81.25	240	45	0	1	720	225	464	2e-137	395
SRS1444	POPTR_0006s05110.1	94.89	176	9	0	1	528	883	1058	1e-104	325
SRS1445	POPTR_0015s08810.1	65.59	93	31	1	131	406	15	107	1e-38	136
SRS1446	POPTR_0016s12370.1	96.49	228	8	0	38	721	1	228	5e-154	430
SRS1447	POPTR_0004s15290.1	72.12	208	56	3	104	721	1	204	2e-101	300
SRS1448	POPTR_0005s21860.1	98.03	152	3	0	55	510	1	152	4e-94	273
SRS1449	POPTR_0006s29020.1	71.97	132	36	2	30	422	278	408	4e-55	182
SRS1450	POPTR_0008s18060.1	63.01	173	64	3	201	719	1	167	6e-65	204
SRS1451	POPTR_0006s06770.1	79.34	242	48	1	3	722	258	499	2e-115	344
SRS1452	POPTR_0002s14550.1	75	124	31	0	182	553	609	732	5e-77	206
SRS1453	POPTR_0004s23820.1	94.94	178	9	0	1	534	1046	1223	4e-90	288
SRS1454	POPTR_0016s08290.1	82.29	192	34	0	147	722	15	206	8e-102	297
SRS1455	POPTR_0006s10200.1	74.83	147	33	1	295	723	1	147	1e-75	233
SRS1456	POPTR_0008s11560.1	82.74	197	33	1	723	136	378	574	3e-98	298
SRS1457	POPTR_0004s06000.1	84.08	201	32	0	3	605	643	843	8e-111	337
SRS1458	POPTR_0014s04670.1	58.11	222	93	6	58	723	230	427	3e-57	194
SRS1459	POPTR_0011s07470.1	58.37	221	91	2	64	723	10	224	5e-63	202
SRS1460	POPTR_0006s28360.1	80.56	36	7	1	232	339	36	69	9e-09	53.9
SRS1461	POPTR_0006s01600.1	85.47	234	34	0	1	702	2	235	1e-147	413
SRS1462	POPTR_0011s12300.1	77.33	225	51	0	49	723	1	225	7e-108	317
SRS1463	POPTR_0003s12760.1	56.41	195	81	3	150	722	10	198	5e-58	196
SRS1464	POPTR_0004s17910.1	72	250	60	4	3	722	263	511	8e-86	265
SRS1465	POPTR_0003s18280.1	62.39	226	85	1	8	685	6	230	3e-75	228
SRS1466	POPTR_0015s10010.1	80.54	221	43	0	3	665	82	302	2e-118	340
SRS1467	POPTR_0002s19960.1	82.14	196	35	1	1	588	397	590	3e-96	293
SRS1468	POPTR_0007s03190.1	96.39	194	7	0	2	583	223	416	5e-140	399
SRS1469	POPTR_0006s21620.1	78.22	225	49	0	49	723	12	236	1e-113	325
SRS1470	POPTR_0014s03730.1	61.75	217	83	1	2	652	124	339	2e-92	275
SRS1471	POPTR_0009s00620.1	72.84	81	22	0	235	477	11	91	3e-40	134
SRS1472	POPTR_0017s09050.1	49.7	165	83	2	174	668	1	131	3e-37	134
SRS1473	POPTR_0010s04760.1	67.69	65	21	1	2	196	471	534	5e-19	85.9
SRS1474	POPTR_0019s10810.1	84.17	240	38	0	5	724	258	497	9e-152	433
SRS1475	POPTR_0008s13750.1	63.35	191	69	1	95	664	1	191	2e-80	239
SRS1476	POPTR_0012s13760.1	59.68	186	75	0	168	725	1	186	1e-77	241
SRS1477	POPTR_0015s01950.2	75	120	29	1	2	358	2097	2216	3e-51	179
SRS1478	POPTR_0004s23610.1	52.78	72	34	1	352	567	36	78	1e-15	62.8
SRS1479	POPTR_0007s02150.4	74.26	136	28	2	4	390	63	198	6e-66	203
SRS1480	POPTR_0007s12340.1	82.76	232	40	0	6	701	192	423	8e-141	402
SRS1481	POPTR_0002s13800.1	70.15	134	40	0	8	409	143	276	3e-39	137
SRS1483	POPTR_0006s28720.2	80.91	110	14	1	95	403	1	110	6e-41	139
SRS1484	POPTR_0002s11450.1	67.92	53	16	1	456	611	393	445	3e-15	75.1
SRS1485	POPTR_0006s06920.2	68.82	186	58	2	60	617	2	182	2e-70	214
SRS1486	POPTR_0005s14500.1	72.73	165	45	0	77	571	1	165	2e-89	261
SRS1487	POPTR_0008s15100.1	79.91	214	43	2	10	651	1	204	7e-112	320
SRS1488	POPTR_0008s09910.1	73.45	113	30	0	234	572	38	150	1e-54	172
SRS1489	POPTR_0016s14530.1	62.11	227	86	2	45	725	11	231	1e-92	280
SRS1490	POPTR_0003s08220.1	74.63	201	51	1	124	726	1	197	2e-100	295
SRS1491	POPTR_0001s00530.1	67.42	221	68	4	77	727	1	215	4e-79	238
SRS1492	POPTR_0010s22840.1	78.6	215	45	1	86	727	3	217	1e-119	348
SRS1493	POPTR_0003s10590.1	72.3	148	40	1	99	539	1	148	2e-70	213
SRS1494	POPTR_0014s13030.2	59.28	194	79	2	142	723	25	213	9e-78	236
SRS1495	POPTR_0018s12330.1	94.34	159	9	0	59	535	1	159	1e-98	285
SRS1496	POPTR_0008s17140.1	83.61	238	39	0	2	715	273	510	1e-141	407
SRS1497	POPTR_0002s24960.1	85.04	127	19	0	112	492	27	153	2e-74	223
SRS1498	POPTR_0010s26100.1	89.26	242	26	0	1	726	345	586	1e-130	385
SRS1499	POPTR_0003s04610.1	88.55	131	15	0	75	467	1	131	6e-73	218
SRS1500	POPTR_0021s00890.1	64	100	33	3	31	321	1	97	3e-19	80.5
SRS1501	POPTR_0005s25470.1	58.23	237	81	5	21	677	10	244	3e-88	261
SRS1502	POPTR_0001s24200.1	85.94	192	27	0	728	153	61	252	4e-98	286
SRS1503	POPTR_0006s11920.1	78.57	210	44	2	87	713	1	209	5e-102	304
SRS1504	POPTR_0003s16590.1	52.91	172	76	2	205	705	29	200	9e-45	157
SRS1505	POPTR_0011s03560.2	51.65	91	30	2	499	729	271	361	4e-20	89
SRS1506	POPTR_0001s22450.1	83.26	215	31	1	1	630	466	680	4e-120	357
SRS1507	POPTR_0010s18910.1	74.56	228	58	1	42	725	1	226	6e-97	290
SRS1508	POPTR_0009s13150.1	86.57	201	27	0	127	729	1	201	6e-113	325
SRS1509	POPTR_0001s39970.1	51.43	245	117	4	1	729	552	787	9e-61	205
SRS1510	POPTR_0002s19800.1	58.79	199	80	4	97	687	1	195	1e-45	151
SRS1511	POPTR_0007s13190.1	82.46	228	40	0	3	686	182	409	2e-137	393
SRS1512	POPTR_0014s17230.1	86.44	236	32	0	22	729	1	236	3e-152	426
SRS1513	POPTR_0001s10290.1	99.32	148	1	0	67	510	1	148	1e-109	312
SRS1514	POPTR_0001s07900.1	91.19	227	20	0	50	730	1	227	4e-151	427
SRS1515	POPTR_0001s24710.1	87.5	240	30	0	12	731	1	240	9e-136	382
SRS1516	POPTR_0008s06170.1	50.84	179	81	3	75	590	9	185	4e-54	172
SRS1517	POPTR_0007s00280.1	77.24	123	28	0	3	371	502	624	2e-49	171
SRS1518	POPTR_0006s02290.1	80.79	229	44	1	1	687	349	576	7e-124	373
SRS1520	POPTR_0006s22200.1	69.84	189	56	2	167	730	23	209	3e-87	261
SRS1522	POPTR_0006s12610.1	86.67	120	15	1	40	396	1	120	7e-72	215
SRS1523	POPTR_0010s15210.1	73.17	246	64	1	1	732	520	765	5e-90	283
SRS1524	POPTR_0008s11540.1	69.58	240	73	0	13	732	1	240	1e-124	358
SRS1525	POPTR_0010s15210.1	59	200	71	6	2	568	681	861	2e-50	176
SRS1526	POPTR_0009s08340.1	72.84	243	66	0	3	731	564	806	8e-108	338
SRS1527	POPTR_0018s02570.1	74.68	233	59	1	34	732	2	232	2e-119	346
SRS1528	POPTR_0013s07700.2	77.32	194	43	1	2	580	109	302	2e-100	294
SRS1529	POPTR_0016s03440.1	71.19	243	65	1	18	731	8	250	1e-121	348
SRS1530	POPTR_0003s06750.3	94.79	211	11	0	100	732	1	211	1e-145	405
SRS1531	POPTR_0003s08840.1	86.76	219	28	2	20	673	14	231	2e-143	400
SRS1532	POPTR_0002s00360.2	76.09	184	36	2	20	547	4	185	9e-99	286
SRS1533	POPTR_0001s39240.1	42.99	107	60	1	227	544	550	656	3e-20	89.7
SRS1534	POPTR_0008s04650.1	61.35	163	54	3	271	732	99	260	3e-55	181
SRS1535	POPTR_0008s01090.3	88.3	188	22	1	3	566	38	224	1e-111	320
SRS1536	POPTR_0006s29320.1	71.15	156	45	0	43	510	13	168	2e-79	236
SRS1537	POPTR_0015s07660.1	68.88	241	75	0	12	734	7	247	4e-107	310
SRS1538	POPTR_0009s07710.1	92.49	213	16	0	94	732	1	213	1e-145	419
SRS1539	POPTR_0011s05250.1	36.32	190	108	4	202	732	89	278	1e-24	102
SRS1540	POPTR_0008s20370.1	76.23	223	53	0	65	733	5	227	1e-101	295
SRS1541	POPTR_0005s21860.1	98.03	152	3	0	66	521	1	152	5e-94	273
SRS1542	POPTR_0014s15580.1	74.18	244	63	1	2	733	189	430	2e-123	361
SRS1543	POPTR_0001s18950.1	55.34	206	88	5	78	683	3	202	2e-73	222
SRS1544	POPTR_0010s08450.1	55.41	231	101	3	701	15	1	230	8e-74	224
SRS1545	POPTR_0002s12110.1	28.02	207	138	3	138	725	10	211	6e-15	73.6
SRS1547	POPTR_0006s28360.1	91.21	182	16	0	30	575	1	182	2e-123	348
SRS1548	POPTR_0008s11030.1	69.39	49	15	0	210	356	53	101	4e-16	72.8
SRS1549	POPTR_0006s24900.3	86.67	225	25	2	74	733	23	247	1e-142	402
SRS1550	POPTR_0009s10410.1	59.26	135	55	1	126	530	4	135	3e-41	138
SRS1551	POPTR_0009s06900.1	83.1	71	12	0	350	562	308	378	2e-36	132
SRS1552	POPTR_0013s02260.1	67.59	216	68	2	92	733	105	318	3e-95	282
SRS1553	POPTR_0019s11810.1	49.18	244	106	6	58	735	1	242	2e-72	231
SRS1554	POPTR_0001s34110.1	71.37	241	66	2	20	733	1	241	2e-114	336
SRS1556	POPTR_0010s11060.1	92.34	235	18	0	30	734	1	235	5e-169	468
SRS1557	POPTR_0008s07250.1	87.5	120	15	0	2	361	194	313	2e-66	209
SRS1558	POPTR_0014s03980.1	71.98	257	60	3	2	736	17	272	5e-126	362
SRS1559	POPTR_0006s19180.1	69.6	227	69	0	54	734	2	228	2e-98	288
SRS1560	POPTR_0006s14680.1	86.21	174	24	0	213	734	25	198	3e-109	333
SRS1561	POPTR_0001s38900.1	46.03	126	68	0	59	436	169	294	1e-28	110
SRS1562	POPTR_0005s08670.1	73.12	93	23	2	616	344	1	93	1e-43	143
SRS1563	POPTR_0008s10180.1	80.77	104	20	0	118	429	14	117	2e-60	186
SRS1564	POPTR_0007s00930.1	63.64	209	75	2	106	729	56	263	3e-83	254
SRS1565	POPTR_0008s11640.1	86.12	245	34	0	2	736	84	328	6e-158	442
SRS1566	POPTR_0016s10990.1	84.54	207	32	0	2	622	620	826	1e-118	358
SRS1567	POPTR_0006s28560.1	81.38	247	44	1	3	737	428	674	3e-117	350
SRS1568	POPTR_0008s20590.1	68.51	235	72	2	39	737	1	235	7e-114	326
SRS1569	POPTR_0007s10690.1	76.65	227	53	0	55	735	1	227	6e-130	371
SRS1570	POPTR_0003s21100.1	87.76	245	30	0	2	736	594	838	1e-125	382
SRS1571	POPTR_0009s07710.1	79.79	188	33	2	3	551	401	588	2e-101	306
SRS1572	POPTR_0010s13170.2	77.19	114	26	0	3	344	370	483	2e-54	182
SRS1573	POPTR_0002s26120.1	96.59	205	7	0	3	617	200	404	5e-135	387
SRS1574	POPTR_0014s03570.1	69.09	220	68	1	16	675	144	362	9e-107	313
SRS1575	POPTR_0010s14390.1	79.57	235	47	1	12	713	29	263	2e-118	342
SRS1577	POPTR_0014s10890.1	65.85	246	84	2	1	738	38	279	2e-110	324
SRS1578	POPTR_0006s15630.1	85.27	258	25	2	3	737	143	398	5e-160	453
SRS1579	POPTR_0019s06030.1	90.91	55	5	0	291	455	233	287	1e-24	102
SRS1580	POPTR_0003s15960.1	82.41	108	19	1	19	342	21	125	5e-49	157
SRS1581	POPTR_0015s08330.1	63.9	205	74	0	125	739	5	209	3e-86	263
SRS1582	POPTR_0006s15090.1	90.21	235	23	1	3	707	67	300	2e-125	360
SRS1583	POPTR_0005s22830.1	75.41	244	60	3	6	737	1	235	5e-126	358
SRS1584	POPTR_0007s12330.1	75.64	234	57	1	38	739	50	280	7e-112	326
SRS1586	POPTR_0001s27120.1	58.24	91	37	2	276	545	1383	1470	4e-11	63.2
SRS1587	POPTR_0014s06540.1	86.49	222	30	0	75	740	1	222	4e-141	394
SRS1588	POPTR_0001s41000.1	64.89	94	33	1	230	511	59	151	2e-45	149
SRS1589	POPTR_0015s00340.2	81.82	154	28	0	278	739	1	154	2e-92	268
SRS1590	POPTR_0017s10730.1	89.09	220	24	0	81	740	1	220	6e-146	409
SRS1591	POPTR_0009s11770.2	39.66	174	59	5	110	493	19	187	5e-31	113
SRS1592	POPTR_0001s14500.1	59.71	206	83	3	121	738	23	224	3e-71	222
SRS1593	POPTR_0005s26110.1	43.5	177	100	3	104	634	58	200	4e-27	106
SRS1594	POPTR_0001s24290.1	93.05	187	13	0	178	738	15	201	6e-105	303
SRS1595	POPTR_0018s03480.1	39.27	247	128	9	24	698	1	236	1e-37	132
SRS1597	POPTR_0011s13580.1	67.43	218	55	3	135	740	13	228	2e-65	203
SRS1598	POPTR_0004s22900.1	90.21	235	23	0	37	741	1	235	2e-159	442
SRS1599	POPTR_0009s06640.1	65.56	241	77	3	38	742	4	242	8e-89	263
SRS1600	POPTR_0002s21660.1	91.35	208	18	0	118	741	1	208	2e-134	380
SRS1601	POPTR_0005s26310.1	84.66	176	27	0	214	741	1	176	5e-104	311
SRS1602	POPTR_0007s10080.1	83.33	102	17	0	1	306	78	179	7e-101	195
SRS1603	POPTR_0001s15110.1	70.9	244	55	1	59	742	1180	1423	1e-80	263
SRS1604	POPTR_0016s09120.1	56.47	85	37	1	239	493	42	123	7e-35	102
SRS1605	POPTR_0018s12200.1	78.19	188	41	0	177	740	68	255	3e-92	275
SRS1606	POPTR_0014s11610.1	96.34	246	9	0	3	740	444	689	1e-150	436
SRS1607	POPTR_0006s05130.2	92.71	247	18	0	1	741	2	248	3e-165	464
SRS1608	POPTR_0014s09920.1	82.12	151	27	0	2	454	257	407	4e-82	251
SRS1609	POPTR_0004s12060.1	79.35	184	37	1	2	550	837	1020	5e-88	281
SRS1610	POPTR_0002s12010.1	51.98	252	109	8	3	722	6	249	9e-64	199
SRS1611	POPTR_0002s03350.1	79.89	174	35	0	1	522	232	405	2e-99	297
SRS1612	POPTR_0002s08400.1	68.16	201	56	2	1	579	496	696	6e-72	233
SRS1613	POPTR_0010s04790.1	84.95	206	31	0	127	744	26	231	8e-130	372
SRS1614	POPTR_0018s04990.1	90.91	121	11	0	127	489	1	121	7e-78	231
SRS1615	POPTR_0004s20830.1	62.63	99	31	3	27	305	520	617	1e-30	119
SRS1616	POPTR_0005s24930.1	92.73	110	8	0	3	332	218	327	4e-68	214
SRS1617	POPTR_0012s09540.1	79.07	215	41	4	103	735	27	239	4e-107	309
SRS1618	POPTR_0015s04720.1	82.46	228	40	0	2	685	846	1073	4e-125	383
SRS1619	POPTR_0002s08330.1	99.39	165	1	0	19	513	1	165	5e-74	223
SRS1620	POPTR_0002s02310.1	90.59	170	16	0	49	558	2	171	1e-103	298
SRS1621	POPTR_1327s00200.1	90.58	223	21	0	53	721	1	223	1e-141	398
SRS1622	POPTR_0010s02780.1	82.89	152	26	0	62	517	1	152	1e-72	218
SRS1623	POPTR_0001s11440.1	73.2	250	65	2	2	745	33	282	1e-129	374
SRS1624	POPTR_0011s15960.2	78.33	203	44	0	137	745	1	203	2e-110	324
SRS1625	POPTR_0003s07110.1	82.39	159	28	0	1	477	369	527	2e-92	281
SRS1626	POPTR_0018s14610.1	82.11	218	39	0	93	746	26	243	1e-128	372
SRS1627	POPTR_0015s07100.1	79.68	251	48	3	3	746	142	391	3e-154	437
SRS1628	POPTR_0006s13470.1	86.83	243	32	0	2	730	132	374	2e-143	406
SRS1629	POPTR_0003s07770.1	64.12	170	60	3	96	602	1	165	3e-55	186
SRS1631	POPTR_0005s22370.1	87.98	183	22	0	3	551	672	854	8e-109	333
SRS1632	POPTR_0002s03930.1	64.52	155	55	1	45	509	6	153	1e-61	191
SRS1633	POPTR_0016s09090.1	88.26	247	29	0	7	747	5	251	6e-166	460
SRS1634	POPTR_0016s05140.1	54.05	111	51	0	4	336	2	112	3e-39	133
SRS1635	POPTR_0008s07210.1	76	250	57	1	2	742	238	487	3e-132	385
SRS1636	POPTR_0002s17860.1	84.58	227	35	0	1	681	242	468	1e-140	402
SRS1637	POPTR_0010s21730.1	67.92	240	77	1	2	721	9	243	2e-110	318
SRS1638	POPTR_0008s08600.1	70.08	127	38	0	81	461	409	535	6e-57	190
SRS1640	POPTR_0011s10770.2	67.35	49	16	0	154	300	90	138	1e-15	73.2
SRS1641	POPTR_0016s14510.1	83.74	123	20	0	1	369	217	339	2e-73	227
SRS1643	POPTR_0002s14730.1	88.35	249	29	0	3	749	300	548	9e-142	415
SRS1644	POPTR_0008s19430.1	61.62	198	76	0	152	745	13	210	6e-70	226
SRS1645	POPTR_0002s09610.1	85.53	235	34	0	44	748	1	235	2e-138	392
SRS1646	POPTR_0005s24550.1	62.92	240	85	4	42	749	1	236	2e-97	286
SRS1647	POPTR_0009s03080.1	85.65	237	34	0	15	725	1	237	8e-151	421
SRS1648	POPTR_0003s20260.1	86.15	231	32	0	57	749	1	231	1e-140	403
SRS1649	POPTR_0010s02110.1	78.57	224	48	0	2	673	122	345	3e-137	390
SRS1650	POPTR_0016s02620.2	85.71	245	35	0	13	747	194	438	3e-164	465
SRS1651	POPTR_0002s22820.1	60.4	250	98	2	2	748	32	280	7e-97	291
SRS1652	POPTR_0008s09110.1	41.36	220	117	4	2	625	113	330	1e-39	140
SRS1653	POPTR_0006s25730.1	78.75	240	51	1	27	746	7	245	1e-128	368
SRS1655	POPTR_0006s13240.1	79.37	189	39	0	182	748	56	244	1e-116	334
SRS1656	POPTR_0006s26610.1	84.43	122	19	0	100	465	1	122	5e-57	178
SRS1657	POPTR_0001s20760.1	86.21	145	20	0	2	436	686	830	6e-88	278
SRS1658	POPTR_0016s10930.1	76.24	181	43	1	36	578	53	230	3e-89	263
SRS1659	POPTR_0010s13610.1	65	260	78	2	5	745	5	263	7e-85	256
SRS1661	POPTR_0004s16090.1	87.76	245	30	0	2	736	639	883	2e-138	410
SRS1663	POPTR_0006s19810.1	87.6	250	31	0	3	752	138	387	1e-144	413
SRS1665	POPTR_0003s04020.1	64.97	157	55	1	115	585	6	155	4e-70	213
SRS1666	POPTR_0006s13350.1	69.01	213	66	1	9	647	321	532	6e-105	314
SRS1667	POPTR_0009s16090.1	87.29	181	23	0	8	550	224	404	1e-110	324
SRS1669	POPTR_0011s11320.1	75.79	252	60	1	1	753	101	352	4e-132	380
SRS1670	POPTR_0004s23250.1	63.67	267	80	5	2	751	182	448	9e-110	328
SRS1671	POPTR_0011s15950.1	70.12	251	74	1	2	751	108	358	5e-104	312
SRS1672	POPTR_0002s06310.1	93.17	205	14	0	57	671	1	205	1e-140	393
SRS1673	POPTR_0006s27900.1	48.37	215	104	4	129	752	1	184	1e-51	175
SRS1675	POPTR_0015s11830.1	66.53	245	82	1	18	752	7	248	4e-106	312
SRS1676	POPTR_0009s16340.2	76.3	173	30	3	155	640	32	204	4e-58	184
SRS1678	POPTR_0001s39060.1	58.8	250	103	1	4	753	3	250	8e-88	265
SRS1679	POPTR_0018s00740.1	82.16	241	43	0	24	746	4	244	3e-148	414
SRS1680	POPTR_0001s44110.1	80.52	154	30	1	72	533	20	172	1e-84	251
SRS1681	POPTR_0001s35450.1	82.58	178	31	0	216	749	1	178	1e-94	280
SRS1682	POPTR_0004s19960.1	96.57	175	6	0	10	534	260	434	5e-109	322
SRS1683	POPTR_0001s18660.1	42.22	135	74	4	343	735	1	128	1e-21	91.7
SRS1684	POPTR_0018s01620.1	94.67	225	12	0	82	756	1	225	5e-143	407
SRS1685	POPTR_0011s14190.1	59.02	205	80	4	150	752	6	209	2e-62	201
SRS1686	POPTR_0001s25720.1	69.73	261	70	4	1	756	226	481	4e-91	279
SRS1687	POPTR_0005s22880.1	81.4	129	23	1	28	411	365	493	1e-67	217
SRS1688	POPTR_0014s16810.1	81.35	252	47	1	1	756	138	388	1e-151	434
SRS1689	POPTR_0001s22560.1	72.14	201	54	1	2	598	76	276	3e-95	284
SRS1690	POPTR_0002s02480.1	74.13	201	52	2	134	736	16	210	3e-91	275
SRS1691	POPTR_0004s12380.2	43.69	222	125	2	35	700	20	239	2e-63	199
SRS1692	POPTR_0002s10940.1	74.27	206	51	2	35	646	1	206	8e-93	280
SRS1693	POPTR_0011s13820.1	94.82	251	13	0	3	755	98	348	5e-171	476
SRS1694	POPTR_0003s11500.1	69.23	169	51	1	66	569	173	341	8e-77	236
SRS1695	POPTR_0014s06550.1	66.67	153	50	2	300	755	8	158	1e-43	150
SRS1696	POPTR_0005s11430.1	79.7	197	40	0	164	754	1	197	1e-113	328
SRS1697	POPTR_0004s06590.1	75.84	149	35	1	17	460	5	153	1e-53	171
SRS1698	POPTR_0016s07400.1	79.34	121	25	0	731	369	23	143	3e-67	205
SRS1699	POPTR_0002s20400.1	94.12	187	11	0	49	609	1	187	1e-112	322
SRS1700	POPTR_0014s15960.1	85.9	156	22	0	3	470	231	386	1e-95	285
SRS1701	POPTR_0009s13620.1	92	225	18	0	33	707	1	225	1e-146	410
SRS1702	POPTR_0683s00200.4	65.11	235	79	1	3	698	44	278	2e-111	323
SRS1703	POPTR_0001s00630.1	80.57	247	48	1	19	759	151	393	5e-147	421
SRS1705	POPTR_0017s12360.2	82.65	219	38	0	60	716	1	219	2e-118	337
SRS1706	POPTR_0017s12630.1	90.51	253	24	0	1	759	446	698	6e-141	419
SRS1708	POPTR_0001s14020.1	94.37	71	4	0	228	440	1	71	2e-45	147
SRS1709	POPTR_0014s09810.1	58.25	206	79	6	37	633	104	306	6e-68	212
SRS1710	POPTR_0006s07020.1	37.5	264	95	13	147	728	4	262	3e-28	108
SRS1711	POPTR_0005s21640.1	91.73	254	21	0	1	762	60	313	2e-165	463
SRS1712	POPTR_0012s08060.1	63.01	219	81	1	105	761	45	259	6e-90	278
SRS1713	POPTR_0017s00580.1	68.94	132	40	1	72	464	1	132	2e-66	204
SRS1714	POPTR_0018s07790.1	74.55	220	52	1	4	651	290	509	2e-120	353
SRS1715	POPTR_0002s18070.1	71.81	188	53	0	46	609	8	195	2e-91	268
SRS1716	POPTR_0013s03720.1	73.33	255	65	1	6	761	252	506	3e-128	380
SRS1717	POPTR_0018s01110.1	73.42	158	42	2	2	475	284	428	6e-68	216
SRS1718	POPTR_0008s15100.1	77.36	212	43	3	66	686	3	204	9e-111	317
SRS1719	POPTR_0008s16500.1	61.83	131	50	0	3	395	25	155	9e-51	163
SRS1720	POPTR_0002s24400.1	80.15	136	27	0	122	529	1	136	4e-79	234
SRS1721	POPTR_0001s27350.1	25.71	105	74	2	457	155	3	105	8e-07	49.7
SRS1722	POPTR_0019s08240.1	66.67	168	52	3	259	750	25	186	5e-70	213
SRS1723	POPTR_0001s14280.1	77.25	233	53	1	66	764	1	229	3e-110	325
SRS1724	POPTR_0009s11290.1	79.23	207	42	1	4	621	9	215	5e-118	336
SRS1725	POPTR_0001s15330.1	80	235	41	4	79	765	13	246	6e-130	374
SRS1726	POPTR_0017s10560.3	82.61	253	44	1	2	760	135	386	3e-169	473
SRS1727	POPTR_0006s26450.1	74.71	257	63	1	1	765	55	311	3e-130	374
SRS1728	POPTR_0004s12380.2	89.31	159	17	0	42	518	1	159	3e-108	313
SRS1729	POPTR_0006s07580.1	81.98	111	20	0	3	335	707	817	2e-54	187
SRS1730	POPTR_0010s11980.1	67.53	77	25	0	120	350	39	115	4e-32	117
SRS1731	POPTR_0014s17440.1	80.81	198	37	2	49	639	1	195	1e-61	192
SRS1732	POPTR_0001s07870.1	67.52	234	72	4	76	765	24	256	2e-101	311
SRS1733	POPTR_0006s05860.1	66.67	228	68	6	107	766	1	222	9e-86	260
SRS1734	POPTR_0006s14420.1	83.98	231	37	0	2	694	638	868	5e-142	419
SRS1736	POPTR_0002s08190.1	57.79	199	83	2	4	597	259	456	1e-76	239
SRS1737	POPTR_0005s20450.2	81.48	81	15	0	511	753	1	81	5e-38	134
SRS1738	POPTR_0005s07720.1	84.92	126	19	0	371	748	431	556	3e-69	223
SRS1739	POPTR_0019s14100.1	83.33	228	37	1	55	735	1	228	1e-138	389
SRS1740	POPTR_0001s19050.1	86.89	206	27	0	3	620	444	649	9e-116	345
SRS1741	POPTR_0003s02710.1	32.28	158	101	4	198	653	34	187	8e-14	70.5
SRS1742	POPTR_0007s12430.1	85.78	211	30	0	2	634	465	675	2e-133	392
SRS1743	POPTR_0017s04660.1	94.66	206	11	0	1	618	684	889	8e-117	355
SRS1744	POPTR_0003s03650.1	88.61	202	23	0	3	608	455	656	1e-100	306
SRS1745	POPTR_0018s06660.1	77.5	240	53	1	52	768	3	242	3e-105	316
SRS1746	POPTR_0005s24930.1	67.39	92	30	1	492	767	103	193	8e-26	104
SRS1747	POPTR_0007s02000.1	69.7	198	54	2	1	576	64	261	1e-90	268
SRS1748	POPTR_0005s17580.1	82.14	28	5	0	246	329	189	216	1e-07	52.4
SRS1749	POPTR_0001s41590.1	77.73	247	47	1	51	767	21	267	3e-116	335
SRS1750	POPTR_0010s10180.1	77.46	142	32	0	1	426	363	504	2e-77	226
SRS1751	POPTR_0010s05070.1	88.32	137	15	1	27	434	1	137	1e-80	239
SRS1752	POPTR_0002s02070.1	32.62	279	158	7	21	767	1	275	6e-20	87
SRS1753	POPTR_0010s19520.1	63.64	231	74	2	105	767	1	226	6e-89	275
SRS1755	POPTR_0005s02180.1	81.69	213	37	1	138	770	1	213	6e-126	362
SRS1756	POPTR_0007s02450.1	87.89	256	31	0	3	770	354	609	1e-176	505
SRS1757	POPTR_0004s05410.1	81.2	117	22	1	397	747	320	434	5e-55	186
SRS1758	POPTR_0002s20570.2	96.84	158	5	0	768	295	196	353	1e-106	315
SRS1760	POPTR_0004s01990.1	83.55	231	36	2	82	768	14	243	2e-131	375
SRS1762	POPTR_0002s13460.1	89.09	220	20	1	122	769	1	220	9e-129	364
SRS1763	POPTR_0007s05490.1	79.68	251	51	0	10	762	1	251	1e-143	405
SRS1764	POPTR_0009s03960.1	75.51	147	36	0	735	295	129	275	3e-70	217
SRS1765	POPTR_0002s25390.1	95.47	243	11	0	41	769	1	243	3e-154	437
SRS1766	POPTR_0008s00560.1	93.97	199	12	0	173	769	1	199	2e-119	354
SRS1767	POPTR_0011s00490.1	81.82	33	6	0	285	383	20	52	6e-12	61.6
[truncated: 697 more rows]

## Sheet: S7-4 Vitis vinifera 
Query id	Subject id	% identity	alignment length	mismatches	gap openings	q. start	q. end	s. start	s. start	e-value	bit score
CO000001	VIT_11s0016g01400.t01	67.54	114	35	3	91	426	1	111	3e-18	76.6
CO000002	VIT_10s0003g02900.t01	92.42	264	20	0	29	820	1	264	0	508
CO000003	VIT_00s2837g00010.t01	98.55	138	2	0	33	446	10	147	1e-91	266
CO000004	VIT_11s0103g00220.t01	72.73	121	32	1	59	418	1	121	2e-19	80.1
CO000005	VIT_01s0026g02410.t01	95.79	95	4	0	79	363	1	95	2e-61	187
CO000006	VIT_12s0057g00630.t01	93.96	265	16	0	44	838	1	265	0	521
CO000007	VIT_10s0116g01780.t01	88.56	306	35	0	102	1019	29	334	0	545
CO000010	VIT_07s0031g00920.t01	95.19	208	10	0	2	625	302	509	4e-137	397
CO000011	VIT_01s0010g03600.t01	56.38	188	82	0	96	659	11	198	4e-66	206
CO000013	VIT_05s0077g01650.t01	54.43	158	71	1	75	545	1	158	2e-53	174
CO000014	VIT_07s0005g00660.t01	41.58	101	59	1	203	505	1	96	5e-17	73.6
CO000015	VIT_08s0040g00780.t01	90.52	116	11	0	6	353	332	447	4e-72	226
CO000016	VIT_18s0041g01900.t01	81.11	217	41	0	74	724	1	217	3e-110	330
CO000017	VIT_03s0038g00360.t01	73.55	242	64	0	34	759	1	242	9e-124	353
CO000018	VIT_05s0049g00940.t01	84.83	290	44	0	47	916	143	432	7e-170	481
CO000019	VIT_19s0177g00040.t01	100	269	0	0	67	873	1	269	0	521
CO000020	VIT_13s0073g00590.t01	90.2	51	5	0	184	32	1	51	5e-28	99.4
CO000021	VIT_15s0021g00830.t01	69.6	125	38	1	57	431	1	124	2e-52	165
CO000022	VIT_17s0000g00980.t01	90.95	243	22	0	64	792	42	284	1e-131	377
CO000023	VIT_01s0011g03190.t01	85.44	158	23	1	113	586	1	157	1e-94	275
CO000025	VIT_19s0027g00200.t01	82.31	130	22	1	153	539	10	139	2e-55	174
CO000026	VIT_17s0000g03690.t01	73.94	165	43	0	122	616	15	179	3e-87	257
CO000027	VIT_08s0032g00310.t01	99.34	152	1	0	134	589	1	152	3e-110	318
CO000029	VIT_11s0016g04470.t01	51.16	215	104	2	48	689	24	236	8e-66	209
CO000030	VIT_08s0056g01250.t01	61.68	107	40	1	49	366	473	579	2e-30	119
CO000031	VIT_08s0007g02660.t01	62.26	265	99	1	59	850	1	265	2e-119	346
CO000032	VIT_05s0049g00570.t01	34.81	270	164	17	63	836	16	261	3e-18	82.8
CO000033	VIT_15s0021g00980.t01	62.71	236	88	0	103	810	1462	1697	9e-81	264
CO000035	VIT_05s0051g00720.t01	78.95	247	52	2	61	801	1	245	5e-113	332
CO000036	VIT_08s0040g02460.t01	93.57	140	9	0	46	465	52	191	3e-89	260
CO000037	VIT_13s0019g03920.t01	95.91	440	18	0	63	1382	5	444	0	862
CO000038	VIT_06s0004g04230.t01	100	92	0	0	226	501	55	146	5e-57	178
CO000039	VIT_06s0004g02850.t01	82.81	256	44	2	72	839	1	250	2e-148	416
CO000040	VIT_09s0002g02560.t01	82.67	150	26	1	27	476	1	149	1e-71	214
CO000041	VIT_08s0007g02490.t01	81.57	255	38	3	60	797	17	270	1e-139	399
CO000042	VIT_06s0004g03550.t01	87.2	250	32	0	153	902	1	250	5e-153	429
CO000043	VIT_14s0066g00140.t01	64.58	319	112	4	72	1025	5	312	7e-111	327
CO000045	VIT_06s0004g02900.t01	83.71	350	56	1	6	1052	380	729	0	588
CO000046	VIT_13s0067g02320.t01	70.34	118	29	2	197	532	1	116	2e-51	164
CO000047	VIT_18s0001g13250.t01	71.68	113	32	0	63	401	1	113	5e-58	178
CO000048	VIT_08s0007g03610.t01	83.06	124	21	0	2	373	311	434	4e-70	219
CO000049	VIT_14s0060g00820.t01	84.23	355	55	2	30	1091	1	354	0	598
CO000050	VIT_02s0012g00100.t01	100	91	0	0	72	344	9	99	4e-62	187
CO000051	VIT_04s0023g02660.t01	67.57	185	60	2	70	624	1	182	1e-55	176
CO000052	VIT_01s0010g03620.t01	86.83	243	30	3	92	814	26	267	1e-158	441
CO000053	VIT_18s0001g14400.t01	90.06	171	17	0	82	594	2	172	2e-102	295
CO000054	VIT_02s0025g02980.t01	80.66	212	41	0	64	699	3	214	1e-128	365
CO000055	VIT_04s0023g02700.t01	81.25	112	21	0	70	405	2	113	6e-65	195
CO000056	VIT_17s0000g06940.t01	82.81	221	38	0	75	737	1	221	3e-118	338
CO000057	VIT_06s0009g01910.t01	99.34	151	1	0	91	543	1	151	1e-103	298
CO000058	VIT_08s0007g03340.t01	90.99	222	20	0	72	737	69	290	2e-125	360
CO000059	VIT_02s0241g00140.t01	89.8	147	15	0	44	484	1	147	1e-94	272
CO000060	VIT_00s0904g00010.t01	80.95	231	44	0	1	693	1	231	6e-106	307
CO000061	VIT_19s0014g04730.t01	40.15	269	146	10	38	799	2	253	5e-41	147
CO000062	VIT_04s0008g01910.t01	73.4	203	51	2	113	712	26	228	5e-98	286
CO000063	VIT_18s0122g01190.t01	87.5	80	10	0	202	441	40	119	5e-46	150
CO000064	VIT_12s0059g02290.t01	36.9	168	106	1	33	536	1	167	8e-28	104
CO000065	VIT_18s0072g01250.t01	53.5	157	73	0	62	532	15	171	1e-56	183
CO000068	VIT_19s0014g01370.t01	67.24	348	111	3	1	1035	96	443	3e-174	493
CO000069	VIT_17s0000g07510.t01	66.67	246	70	8	165	866	35	264	6e-81	248
CO000070	VIT_07s0031g01150.t01	75.61	205	50	3	85	699	15	206	2e-95	279
CO000071	VIT_05s0049g00100.t01	95.12	82	4	0	491	736	66	147	1e-46	155
CO000072	VIT_00s0229g00130.t01	85.83	247	35	0	71	811	4	250	1e-131	373
CO000073	VIT_06s0080g00920.t01	72.3	148	39	1	32	469	1	148	3e-75	223
CO000074	VIT_07s0031g02260.t01	59.16	191	78	1	260	832	8	197	3e-73	229
CO000076	VIT_18s0164g00030.t01	71.6	243	64	1	55	768	1	243	2e-97	286
CO000077	VIT_13s0019g00800.t01	100	78	0	0	122	355	22	99	3e-48	153
CO000078	VIT_18s0001g08110.t01	81.88	436	73	5	220	1509	1	424	0	603
CO000079	VIT_12s0059g01310.t01	94.44	90	5	1	21	290	10	98	5e-56	172
CO000080	VIT_02s0025g04580.t01	93.22	236	16	0	124	831	1	236	6e-159	454
CO000081	VIT_04s0044g01100.t01	31.13	151	99	3	143	580	19	168	5e-16	72.8
CO000082	VIT_19s0177g00040.t01	99.32	146	1	0	3	440	236	381	7e-96	283
CO000083	VIT_05s0077g01650.t01	48.73	158	80	1	59	529	1	158	3e-47	154
CO000084	VIT_13s0067g00220.t01	90.59	287	27	2	75	935	1	285	0	524
CO000085	VIT_17s0000g03690.t01	73.58	159	42	0	96	572	21	179	5e-84	248
CO000086	VIT_01s0150g00310.t01	95.29	85	4	0	83	337	3	87	3e-49	154
CO000087	VIT_04s0043g00440.t01	87.18	195	25	1	62	646	3	193	1e-117	335
CO000088	VIT_04s0023g03190.t01	81.03	116	22	0	214	561	3	118	9e-65	197
CO000089	VIT_02s0025g02790.t01	74.03	258	67	3	160	933	24	273	8e-117	349
CO000090	VIT_12s0055g01110.t01	86.54	260	34	3	62	838	1	257	5e-167	464
CO000091	VIT_08s0007g00530.t01	82.96	270	45	1	6	812	52	321	1e-155	442
CO000092	VIT_14s0068g00680.t01	89.08	403	44	1	123	1331	6	404	0	649
CO000093	VIT_08s0007g08370.t01	94.47	199	11	0	146	742	43	241	1e-135	382
CO000094	VIT_05s0062g01080.t01	93.59	281	18	0	133	975	1	281	1e-179	499
CO000095	VIT_16s0022g01460.t01	97.54	122	3	0	66	431	1	122	5e-81	238
CO000096	VIT_13s0019g03000.t01	76.25	160	34	2	90	557	1	160	2e-74	223
CO000097	VIT_14s0060g00120.t01	77.55	196	44	0	131	718	21	216	5e-101	294
CO000098	VIT_04s0008g04920.t01	42.45	278	156	4	78	899	9	284	3e-79	247
CO000099	VIT_07s0151g00090.t01	71.34	307	86	1	155	1069	77	383	7e-149	426
CO000100	VIT_14s0068g01710.t01	84.74	308	47	0	11	934	367	674	0	553
CO000101	VIT_13s0139g00170.t01	82.54	355	62	0	378	1442	124	478	0	531
CO000102	VIT_03s0088g00290.t01	55.42	83	29	2	50	274	1	83	2e-17	72.4
CO000103	VIT_17s0053g00620.t01	89.61	154	16	1	86	547	1	150	7e-84	246
CO000104	VIT_16s0022g01770.t01	90.48	399	37	1	30	1223	2	400	0	712
CO000105	VIT_01s0011g05180.t01	47.02	151	80	1	81	533	3	151	1e-41	139
CO000106	VIT_14s0066g02630.t01	84.38	256	40	0	114	881	8	263	5e-158	447
CO000107	VIT_11s0016g05540.t01	55.45	101	45	1	138	440	29	128	3e-33	122
CO000108	VIT_17s0000g10430.t01	90.45	335	32	0	59	1063	1	335	0	580
CO000109	VIT_08s0007g01420.t01	61.32	212	82	1	38	673	1	211	2e-93	276
CO000110	VIT_13s0019g04470.t01	93.68	253	16	0	3	761	80	332	1e-175	489
CO000111	VIT_13s0019g04680.t01	91.28	195	17	1	110	694	1	194	2e-113	324
CO000112	VIT_14s0006g00350.t01	91.79	341	28	0	144	1166	16	356	0	674
CO000113	VIT_00s0207g00210.t01	89.46	332	35	0	80	1075	1	332	0	587
CO000114	VIT_05s0077g01650.t01	55.7	158	69	1	81	551	1	158	1e-54	173
CO000116	VIT_06s0004g04510.t01	95	260	13	0	3	782	389	648	7e-155	446
CO000117	VIT_00s1455g00010.t01	65.86	249	85	0	75	821	1	249	3e-125	359
CO000118	VIT_13s0073g00560.t01	92.34	418	32	1	66	1319	1	416	0	698
CO000119	VIT_18s0001g11480.t01	51.9	289	130	6	192	1031	45	330	8e-78	248
CO000120	VIT_15s0024g00040.t01	89.01	273	29	1	78	893	1	273	4e-155	436
CO000121	VIT_04s0008g05850.t01	63.53	85	31	0	294	548	3	87	4e-31	113
CO000122	VIT_09s0002g05280.t01	41.39	302	173	4	62	955	2	299	2e-82	252
CO000123	VIT_07s0141g00730.t01	60.42	96	38	0	131	418	1	96	2e-10	60.8
CO000124	VIT_19s0014g03660.t01	93.94	264	14	1	64	849	3	266	0	513
CO000125	VIT_05s0020g03890.t01	46.39	291	148	4	15	863	1539	1827	2e-67	227
CO000126	VIT_17s0000g01520.t01	90	170	17	0	48	557	23	192	2e-101	294
CO000127	VIT_15s0048g01890.t01	85.96	235	33	0	156	860	1	235	3e-141	400
CO000128	VIT_06s0004g05180.t01	87.67	438	54	2	63	1376	1	435	0	719
CO000129	VIT_00s2837g00010.t01	100	128	0	0	63	446	11	138	1e-85	251
CO000130	VIT_13s0073g00120.t01	86.87	99	13	0	2	298	24	122	1e-56	174
CO000131	VIT_13s0019g02930.t01	69.38	160	48	1	40	516	1	160	3e-71	214
CO000133	VIT_16s0050g00880.t01	96.11	180	7	0	264	803	78	257	4e-120	350
CO000134	VIT_14s0030g02180.t01	95.21	376	18	0	76	1203	1	376	0	747
CO000135	VIT_17s0000g01520.t01	91.53	177	15	0	23	553	22	198	2e-106	306
CO000136	VIT_12s0057g01330.t01	68.67	150	44	2	180	620	52	201	1e-70	216
CO000137	VIT_07s0141g00710.t01	95.39	152	7	1	62	517	1	151	6e-101	289
CO000138	VIT_16s0050g01490.t01	79.29	169	32	1	45	542	1	169	2e-95	276
CO000139	VIT_12s0142g00170.t01	81.03	195	37	0	154	738	14	208	2e-97	297
CO000140	VIT_04s0023g00410.t01	80.82	219	39	2	28	675	3	221	3e-101	294
CO000141	VIT_18s0075g00230.t01	47.02	285	133	6	116	916	33	317	8e-85	269
CO000142	VIT_04s0008g03900.t01	90.36	83	8	0	80	328	1	83	7e-53	164
CO000143	VIT_18s0001g07240.t01	83.77	228	37	0	65	748	1	228	1e-133	376
CO000144	VIT_17s0000g01460.t01	74.88	430	90	3	74	1309	1	430	0	603
CO000145	VIT_04s0023g02260.t01	62.04	108	39	1	14	331	6	113	8e-39	138
CO000146	VIT_11s0016g01380.t01	91.77	158	13	0	1	474	75	232	1e-99	289
CO000147	VIT_01s0127g00720.t01	78.43	255	55	1	36	800	1	254	7e-144	406
CO000148	VIT_13s0019g04140.t01	86.64	247	33	1	29	769	1	244	6e-152	424
CO000149	VIT_19s0135g00100.t01	93.82	178	11	0	44	577	1	178	6e-125	352
CO000150	VIT_01s0146g00310.t01	86.79	106	14	0	2	319	262	367	2e-57	185
CO000151	VIT_04s0023g00440.t01	79.81	104	21	0	249	560	1	104	1e-57	180
CO000152	VIT_08s0007g00330.t01	63.46	52	19	1	130	285	28	78	2e-17	73.6
CO000153	VIT_17s0000g04640.t01	80.89	157	30	0	66	536	1	157	9e-81	238
CO000154	VIT_03s0017g01240.t01	81.48	243	45	0	56	784	1	243	1e-134	383
CO000155	VIT_10s0003g05630.t01	75	180	45	1	1	540	135	289	2e-90	268
CO000156	VIT_07s0130g00220.t01	68.93	206	58	1	2	601	105	310	2e-88	263
CO000157	VIT_08s0040g03040.t01	68.07	238	74	4	75	782	1	236	6e-112	324
CO000158	VIT_09s0002g00880.t01	90.25	400	38	2	129	1325	23	420	0	705
CO000159	VIT_17s0000g09470.t01	71.5	200	56	3	37	633	1	198	2e-87	259
CO000160	VIT_01s0026g01770.t01	99.02	102	1	0	382	687	90	191	3e-68	211
CO000161	VIT_15s0046g02910.t01	90.16	122	12	0	348	713	88	209	3e-64	199
CO000162	VIT_19s0014g04800.t01	58.52	364	151	0	2	1093	230	593	7e-160	463
CO000163	VIT_06s0061g00460.t01	70.59	187	51	2	60	608	50	235	3e-94	277
CO000164	VIT_01s0011g04350.t01	89.12	239	26	1	147	863	1	238	5e-151	427
CO000165	VIT_10s0003g05420.t01	74.45	458	116	1	150	1520	24	481	0	719
CO000166	VIT_17s0000g05250.t01	65.93	226	71	5	18	677	31	254	5e-43	147
CO000167	VIT_16s0022g00860.t01	63.5	200	73	0	54	653	1	200	9e-88	259
CO000168	VIT_18s0001g12800.t01	79.65	231	47	0	71	763	32	262	2e-134	385
CO000169	VIT_13s0158g00090.t01	51.97	304	145	3	108	1016	13	311	4e-79	245
CO000170	VIT_09s0002g00170.t01	99.11	112	1	0	3	338	315	426	3e-74	228
CO000171	VIT_05s0077g01860.t01	59.62	260	95	6	123	872	1	252	1e-80	246
CO000172	VIT_18s0001g03450.t01	80.21	96	19	1	44	331	17	111	2e-39	129
CO000173	VIT_00s0357g00100.t01	52.83	159	75	0	35	511	1	159	8e-57	178
CO000174	VIT_00s0194g00030.t01	92.67	300	20	2	22	915	402	699	2e-141	417
CO000175	VIT_07s0005g06490.t01	90.29	206	20	0	33	650	1	206	2e-126	357
CO000176	VIT_06s0009g02410.t01	87.36	87	11	0	453	713	140	226	3e-47	159
CO000177	VIT_03s0063g01970.t01	86.09	151	21	0	3	455	78	228	3e-88	260
CO000178	VIT_13s0064g00020.t01	86.36	198	27	2	19	612	1	194	9e-107	308
CO000179	VIT_12s0028g02220.t01	82.07	184	2	1	54	512	1	184	5e-101	291
CO000180	VIT_18s0001g08090.t01	65.33	199	66	1	208	795	29	227	3e-71	224
CO000181	VIT_05s0029g00420.t01	82.22	90	16	0	3	272	351	440	4e-48	162
CO000182	VIT_04s0008g01580.t01	81.2	133	25	0	66	464	1	133	2e-65	200
CO000183	VIT_19s0015g01010.t01	85.67	342	49	1	116	1141	1	341	0	602
CO000184	VIT_09s0002g05280.t01	52.44	328	153	4	11	985	1	314	6e-118	345
CO000185	VIT_16s0013g00520.t01	90.15	203	20	0	198	806	1	203	1e-133	376
CO000186	VIT_04s0044g00580.t01	99.21	378	3	0	149	1282	83	460	0	754
CO000187	VIT_14s0083g00970.t01	89.66	261	27	0	48	830	41	301	1e-133	379
CO000188	VIT_08s0007g04210.t01	93.75	112	7	0	37	372	1	112	6e-62	191
CO000189	VIT_17s0000g06280.t01	84.15	467	69	2	12	1397	1	467	0	753
CO000190	VIT_03s0088g00380.t01	99.71	340	1	0	1	1020	93	432	0	645
CO000191	VIT_15s0048g00460.t01	90	210	21	0	3	632	213	422	6e-134	392
CO000192	VIT_10s0003g00300.t01	93.04	316	22	0	74	1021	91	406	0	567
CO000193	VIT_19s0014g03130.t01	67.63	207	67	0	40	660	1	207	3e-103	298
CO000194	VIT_06s0004g00360.t01	89.13	138	15	0	3	416	268	405	2e-71	223
CO000195	VIT_11s0016g02870.t01	80.41	393	77	1	6	1184	115	506	0	601
CO000196	VIT_15s0046g01400.t01	98.65	148	2	0	139	582	1	148	3e-108	308
CO000197	VIT_08s0007g03030.t01	100	128	0	0	39	422	1	128	1e-89	259
CO000198	VIT_06s0004g04280.t01	88.41	138	16	0	68	481	31	168	6e-85	252
CO000199	VIT_00s0194g00030.t01	93.97	630	36	2	1	1884	72	699	0	1018
CO000200	VIT_06s0004g02850.t01	82.67	277	48	3	42	872	1	266	3e-157	439
CO000201	VIT_12s0059g01320.t01	69.38	160	49	0	122	601	27	186	7e-92	219
CO000202	VIT_07s0005g02230.t01	98.39	124	2	0	1	372	293	416	4e-83	252
CO000203	VIT_12s0028g02840.t01	61.9	357	136	4	47	1117	7	357	2e-155	441
CO000204	VIT_06s0004g01180.t01	62.1	343	128	3	52	1074	2	341	2e-144	414
CO000205	VIT_17s0000g06350.t01	89.68	252	26	0	43	798	1	252	2e-171	473
CO000206	VIT_18s0001g05040.t01	54.09	159	73	0	58	534	1	159	1e-57	180
CO000207	VIT_13s0067g00270.t01	86.92	321	42	1	142	1104	1	320	5e-178	499
CO000208	VIT_12s0028g03010.t01	67.62	105	34	0	32	346	37	141	5e-47	150
CO000209	VIT_08s0007g06950.t01	31.91	188	111	7	64	576	9	192	7e-21	86.7
CO000210	VIT_11s0016g03450.t01	67	100	33	0	1	300	187	286	2e-45	150
CO000211	VIT_16s0098g01630.t01	85.32	252	37	0	2	757	515	766	1e-144	427
CO000213	VIT_14s0060g00540.t01	45.6	318	166	3	34	966	4	321	3e-91	275
CO000214	VIT_02s0025g01710.t01	53.54	254	100	4	6	713	1	253	1e-87	264
CO000215	VIT_06s0004g03550.t01	89.2	250	27	0	62	811	1	250	1e-142	403
CO000216	VIT_00s2837g00010.t01	98.55	138	2	0	33	446	10	147	3e-92	266
CO000217	VIT_00s1665g00010.t01	80.51	195	38	0	173	757	7	201	2e-100	293
CO000218	VIT_00s0283g00030.t01	70.71	198	55	1	3	587	317	514	3e-74	236
CO000219	VIT_08s0040g01150.t01	86.6	97	13	0	49	339	1	97	2e-57	175
CO000220	VIT_05s0077g01650.t01	50	158	78	1	49	519	1	158	1e-47	154
CO000221	VIT_02s0154g00300.t01	75.58	86	19	2	198	449	50	135	1e-25	96.3
CO000222	VIT_14s0030g01680.t01	74.74	190	47	1	116	682	38	227	2e-95	280
CO000224	VIT_17s0000g09910.t01	90.13	152	15	0	247	702	75	226	3e-95	281
CO000225	VIT_02s0025g03390.t01	89.18	231	25	0	86	778	1	231	2e-144	405
CO000226	VIT_17s0119g00090.t01	63.89	216	75	1	1	639	314	529	3e-66	219
CO000227	VIT_08s0007g02190.t01	84.5	258	39	1	64	834	63	320	1e-143	412
CO000228	VIT_05s0094g01550.t01	90.6	383	36	0	3	1151	46	428	0	731
CO000230	VIT_03s0063g00010.t01	63.78	254	91	3	28	786	143	392	8e-109	323
CO000231	VIT_03s0038g02520.t01	92.83	279	19	1	29	862	1	279	0	522
CO000232	VIT_08s0007g04910.t01	83.85	130	21	1	128	517	1	129	2e-74	222
CO000233	VIT_08s0056g00630.t01	56.74	141	61	1	84	506	4	143	9e-65	178
CO000234	VIT_18s0089g01170.t01	92.11	279	22	1	100	936	125	402	6e-164	463
CO000235	VIT_00s0323g00080.t01	93.92	576	35	0	2	1729	198	773	0	1079
CO000236	VIT_07s0151g01000.t01	82.16	213	33	3	61	684	1	204	4e-115	328
CO000237	VIT_13s0047g01160.t01	81.63	196	36	1	55	642	1	195	8e-101	292
CO000238	VIT_08s0007g02360.t01	62.76	196	72	1	48	632	9	204	3e-71	219
CO000239	VIT_12s0059g01930.t01	72.86	199	52	3	156	746	4	181	1e-87	266
CO000240	VIT_08s0040g00390.t01	88.39	310	36	1	31	960	1	307	0	534
CO000241	VIT_02s0025g03680.t01	99.27	273	2	0	3	821	125	397	0	526
CO000242	VIT_05s0051g00650.t01	92.4	263	20	0	23	811	1	263	0	513
CO000243	VIT_14s0068g01640.t01	92.98	242	17	0	115	840	59	300	2e-123	356
CO000244	VIT_05s0077g01660.t01	50.93	161	79	1	73	555	1	158	2e-45	149
CO000245	VIT_18s0122g00510.t01	87.73	277	34	0	1	831	321	597	8e-175	500
CO000246	VIT_02s0025g01500.t01	83.12	237	40	2	37	747	1	235	3e-120	344
CO000247	VIT_19s0014g01890.t01	70.77	325	93	2	152	1120	16	300	2e-149	426
CO000248	VIT_01s0146g00310.t01	91.48	223	19	0	61	729	1	223	6e-146	412
CO000249	VIT_03s0017g01350.t01	95.7	186	8	0	75	632	1	186	3e-114	325
CO000250	VIT_02s0087g00400.t01	62.17	267	99	3	2	796	124	386	3e-122	356
CO000251	VIT_01s0137g00210.t01	83.58	201	33	0	92	694	1	201	6e-71	216
CO000252	VIT_06s0004g04230.t01	97.83	92	2	0	282	557	55	146	4e-56	176
CO000253	VIT_04s0069g00860.t01	66.21	290	98	0	8	877	118	407	9e-141	407
CO000254	VIT_14s0060g01490.t01	71.43	161	41	4	194	661	1	159	2e-73	221
CO000255	VIT_08s0007g03830.t01	84.91	285	43	0	70	924	1	285	5e-172	480
CO000256	VIT_16s0098g01010.t01	70.54	112	33	1	54	389	1	111	1e-25	95.9
CO000257	VIT_17s0000g05650.t01	72.52	131	36	2	25	417	1	129	4e-60	187
CO000258	VIT_05s0020g04150.t01	88.33	180	21	0	170	709	36	215	1e-118	338
CO000259	VIT_06s0004g06830.t01	88.57	280	29	1	2	832	298	577	0	514
CO000260	VIT_18s0001g07090.t01	44.92	118	65	1	3	356	111	223	2e-29	108
CO000261	VIT_10s0116g01740.t01	86.74	377	50	1	147	1277	1523	1895	3e-172	532
CO000262	VIT_05s0020g02270.t01	49.73	185	88	3	232	771	1	177	2e-33	122
CO000263	VIT_12s0059g01830.t01	46.15	104	53	3	57	359	8	107	4e-13	63.5
CO000264	VIT_11s0016g01070.t01	75.29	259	57	1	24	779	1	259	1e-147	417
CO000265	VIT_17s0000g10430.t01	90.57	318	30	0	121	1074	17	334	0	554
CO000266	VIT_09s0002g00320.t01	86.6	291	39	0	6	878	321	611	0	521
CO000267	VIT_18s0122g00610.t01	75.68	588	141	3	28	1785	7	590	0	858
CO000268	VIT_10s0003g00090.t01	61.67	120	36	2	33	362	1	120	3e-39	131
CO000269	VIT_08s0007g06950.t01	36.42	151	82	6	175	585	46	192	2e-21	88.6
CO000270	VIT_06s0004g02850.t01	85.12	289	43	3	54	920	1	280	1e-165	475
CO000271	VIT_06s0009g02410.t01	77.43	226	47	3	53	718	1	226	6e-96	281
CO000272	VIT_01s0150g00580.t01	90.67	225	21	0	32	706	42	266	1e-154	430
CO000273	VIT_03s0038g01340.t01	78	100	22	1	223	522	48	145	2e-46	150
CO000274	VIT_03s0063g02110.t01	89.62	183	19	0	113	661	33	215	2e-125	355
CO000275	VIT_04s0008g04920.t01	42.7	281	159	2	64	900	9	288	2e-80	250
CO000276	VIT_14s0108g00460.t01	95	180	9	0	42	581	1	180	9e-122	345
CO000277	VIT_13s0019g05370.t01	100	91	0	0	210	482	55	145	4e-57	177
CO000278	VIT_09s0002g04320.t01	83.06	124	21	0	46	417	1	124	2e-43	142
CO000279	VIT_13s0019g03000.t01	73.75	160	39	2	55	525	1	160	5e-74	221
CO000280	VIT_14s0030g00740.t01	67.14	140	41	2	129	533	1	139	4e-54	171
CO000281	VIT_13s0067g03600.t01	92.86	70	5	0	1	210	109	178	3e-45	155
CO000282	VIT_18s0001g02700.t01	76.81	69	16	0	1	207	448	516	3e-32	122
CO000283	VIT_07s0005g03360.t01	93.37	332	22	0	70	1065	1	332	0	595
CO000284	VIT_19s0177g00040.t01	100	220	0	0	35	694	1	220	1e-151	427
CO000285	VIT_06s0004g03240.t01	95.86	266	11	0	3	800	169	434	0	521
CO000286	VIT_13s0067g02930.t01	87.44	199	25	0	254	850	43	241	2e-133	383
CO000287	VIT_08s0058g00390.t01	87.01	177	23	0	235	765	80	256	3e-111	283
CO000288	VIT_01s0010g03640.t01	81.82	66	12	0	6	203	28	93	7e-41	132
CO000289	VIT_00s0499g00030.t01	82.25	276	49	0	75	902	18	293	2e-170	478
CO000290	VIT_08s0007g06950.t01	33.16	190	110	7	57	575	9	192	9e-23	91.7
CO000291	VIT_16s0013g00240.t01	75	180	45	0	169	708	31	210	2e-94	278
CO000292	VIT_08s0007g06950.t01	32.98	188	109	7	54	566	9	192	3e-20	87.4
CO000294	VIT_01s0026g01770.t01	100	152	0	0	211	666	40	191	4e-110	320
CO000295	VIT_18s0001g12760.t01	92.83	237	17	0	95	805	1	237	6e-160	446
CO000296	VIT_19s0014g00400.t01	75	248	58	4	8	739	1	235	1e-126	364
CO000297	VIT_19s0015g00180.t01	69.52	210	62	1	97	720	1	210	1e-52	172
CO000298	VIT_06s0004g03240.t01	97.25	436	12	0	84	1391	1	436	0	864
CO000299	VIT_16s0050g00080.t01	78.4	125	27	0	177	551	72	196	7e-39	134
CO000300	VIT_12s0059g02590.t01	69.16	227	70	0	4	684	16	242	6e-119	339
CO000301	VIT_01s0011g04810.t01	63.93	280	101	2	81	920	10	284	4e-113	332
CO000302	VIT_03s0038g02520.t01	91.76	279	22	1	75	908	1	279	0	516
CO000303	VIT_14s0068g01030.t01	72.1	233	62	2	60	749	1	228	2e-108	313
[truncated: 2,384 more rows]
