# Supplementary material for: Identification of Multiple Stress Responsive Genes by Sequencing a Normalized cDNA Library from Sea-Land Cotton (Gossypium barbadense L.)
Source: PLoS One. 2016 Mar 31;11(3):e0152927. doi: 10.1371/journal.pone.0152927 (PMC4816313; doi:10.1371/journal.pone.0152927)
Supplement: S9 Table — The 3,135 uniESTs were identified by a blastx search against PlantTFDB (http://plntfdb.bio.uni-potsdam.de/v3.0/) to identify putative TFs. S9-1: 464 sequences (14.8% of uniESTs) had homologs in PlantTFDB (E-value ≤ 10–5); S9-2: the most abundant putative transcriptional factors. (XLS); S9-3: the distribution of TF families in five related species. (XLSX) [file pone.0152927.s011.xlsx]

## Sheet: S9-1 PlnTFDB
Query id	Query id	% identity	alignment length	mismatches	gap openings	q. start	q. end	s. start	s. start	e-value	bit score	Family
CO000003	Populus_trichocarpa_754747	64.86	74	26	2	96	317	189	252	5e-19	84.3	bHLH
CO000007	Oryza_sativa_subsp._indica_OsIBCD010288	37.8	164	98	3	174	653	167	330	1e-23	102	MYB-related
CO000030	Arabidopsis_lyrata_341076	50.51	99	49	2	49	345	481	575	2e-17	82	MYB
CO000031	Oryza_sativa_subsp._japonica_LOC_Os07g46900.1	58.33	96	40	1	71	358	848	942	2e-25	107	FAR1
CO000043	Vitis_vinifera_GSVIVP00025362001	35.47	172	110	4	489	1001	66	232	1e-20	94	mTERF
CO000047	Oryza_sativa_subsp._japonica_LOC_Os09g23650.1	47.32	112	59	0	69	404	850	961	2e-30	117	Tify
CO000053	Arabidopsis_lyrata_907730	64.63	147	51	3	91	528	423	558	3e-45	159	mTERF
CO000055	Oryza_sativa_subsp._japonica_LOC_Os09g23650.1	44.74	114	63	0	58	399	845	958	3e-28	110	Tify
CO000056	Micromonas_sp._RCC299_55535	32.73	110	73	2	147	473	245	353	4e-11	62.8	C2H2
CO000057	Vitis_vinifera_GSVIVP00015818001	28.57	126	89	4	253	627	160	278	2e-06	48.5	MYB-related
CO000063	Populus_trichocarpa_206736	90.24	82	8	0	202	447	10	91	6e-49	157	HMG
CO000069	Vitis_vinifera_GSVIVP00016181001	66.67	246	70	8	165	866	35	264	7e-81	248	MYB-related
CO000088	Chlamydomonas_reinhardtii_34069	53.51	114	53	1	220	561	146	255	1e-36	130	PHD
CO000100	Oryza_sativa_subsp._indica_OsIBCD012137	37.6	125	77	2	32	403	37	143	2e-18	87	FAR1
CO000101	Selaginella_moellendorffii_429595	42.11	57	33	0	378	548	28	84	9e-12	56.6	SNF2
CO000109	Ostreococcus_tauri_36515	24.07	216	140	9	137	712	448	658	3e-06	48.5	PHD
CO000118	Cyanidioschyzon_merolae_CMO059C	39.81	103	54	3	72	356	13	107	3e-14	75.5	C2H2
CO000129	Populus_trichocarpa_754747	64.86	74	26	2	123	344	189	252	5e-19	84.3	bHLH
CO000136	Selaginella_moellendorffii_412612	38.36	73	40	4	402	605	932	1003	1e-06	49.7	SNF2
CO000139	Carica_papaya_evm.TU.supercontig_3.362	35.79	190	117	1	241	795	2	191	2e-31	122	HB
CO000156	Oryza_sativa_subsp._indica_OsIBCD010288	40.28	144	83	2	2	424	240	383	2e-24	100	MYB-related
CO000158	Vitis_vinifera_GSVIVP00025362001	30.96	197	130	6	471	1043	64	226	1e-12	70.5	mTERF
CO000161	Arabidopsis_lyrata_328625	50	108	54	0	363	686	638	745	4e-23	98.2	WRKY
CO000170	Vitis_vinifera_GSVIVP00017926001	31.17	77	53	1	3	233	1034	1108	7e-06	45.1	FHA
CO000171	Vitis_vinifera_GSVIVP00033049001	59.62	260	95	6	123	872	1	252	2e-80	246	AP2-EREBP
CO000178	Carica_papaya_evm.TU.supercontig_125.51	84.51	213	27	1	19	639	1	213	1e-116	334	GNAT
CO000180	Vitis_vinifera_GSVIVP00015048001	65.33	199	66	1	208	795	7	205	9e-72	224	AUX/IAA
CO000186	Vitis_vinifera_GSVIVP00015636001	62.79	43	16	0	1257	1129	11	53	2e-10	62.8	Orphans
CO000198	Oryza_sativa_subsp._indica_OsIBCD012438	48.32	149	66	1	68	481	241	389	8e-46	159	C2H2
CO000201	Oryza_sativa_subsp._indica_OsIBCD005009	34.42	154	96	4	122	568	38	190	1e-26	98.6	SBP
CO000204	Oryza_sativa_subsp._indica_OsIBCD010288	41.95	205	113	6	196	792	174	371	5e-34	130	MYB-related
CO000213	Oryza_sativa_subsp._indica_OsIBCD010288	42.08	202	110	7	145	729	169	361	3e-35	132	MYB-related
CO000216	Populus_trichocarpa_754747	64.86	74	26	2	96	317	189	252	3e-19	84.3	bHLH
CO000222	Arabidopsis_lyrata_905943	33.77	77	51	0	188	418	33	109	7e-08	52.8	C3H
CO000230	Oryza_sativa_subsp._indica_OsIBCD021211	31.8	217	140	6	133	759	59	267	4e-25	104	FAR1
CO000254	Galdieria_sulphuraria_Gs01820.1	50.75	67	33	1	230	430	11	74	6e-15	74.3	C2H2
CO000267	Zea_mays_AC212823.4_FGP040	74.42	43	9	1	1024	1146	264	306	2e-10	63.5	MADS
CO000281	Zea_mays_GRMZM2G176223_P01	41.46	82	30	3	4	195	124	205	3e-11	61.6	CSD
CO000289	Zea_mays_GRMZM2G022717_P01	53.62	69	32	0	696	902	320	388	8e-20	78.6	GRAS
CO000297	Selaginella_moellendorffii_416803	49.59	121	61	1	355	717	177	296	2e-12	66.2	C3H
CO000324	Oryza_sativa_subsp._japonica_LOC_Os10g20990.1	85.15	101	15	0	96	398	74	174	2e-54	182	MYB-related
CO000349	Carica_papaya_evm.TU.supercontig_481.1	64.02	239	78	4	195	887	58	292	2e-75	234	AP2-EREBP
CO000351	Populus_trichocarpa_642803	80.83	120	15	1	93	428	1	120	1e-51	165	HMG
CO000354	Vitis_vinifera_GSVIVP00037363001	66.83	205	53	6	221	790	1	198	2e-75	237	bZIP
CO000360	Oryza_sativa_subsp._indica_OsIBCD030168	66.67	54	18	0	754	593	1518	1571	2e-23	74.7	NAC
CO000370	Coccomyxa_sp._C-169_74302	61.47	109	41	2	146	469	12	119	2e-37	127	CCAAT
CO000392	Oryza_sativa_subsp._indica_OsIBCD010288	36.04	197	118	6	139	705	168	362	3e-29	115	MYB-related
CO000394	Carica_papaya_evm.TU.supercontig_190.22	97.3	111	3	0	135	467	23	133	5e-56	175	CCAAT
CO000396	Populus_trichocarpa_784255	59.33	209	84	4	49	672	24	211	2e-73	223	HSF
CO000397	Physcomitrella_patens_160509	38.24	102	62	2	736	1038	802	901	6e-11	64.7	C2C2-Dof
CO000402	Oryza_sativa_subsp._japonica_LOC_Os10g20990.1	85.15	101	15	0	64	366	74	174	4e-54	182	MYB-related
CO000409	Oryza_sativa_subsp._japonica_LOC_Os07g46900.1	54.63	108	49	3	27	350	843	942	1e-25	105	FAR1
CO000411	Selaginella_moellendorffii_413266	40.85	71	42	1	188	400	117	185	1e-09	57.8	MYB-related
CO000412	Vitis_vinifera_GSVIVP00023519001	28.75	160	107	6	263	721	501	648	1e-06	50.1	C3H
CO000425	Vitis_vinifera_GSVIVP00031975001	59.06	149	55	1	99	527	269	417	5e-49	168	AP2-EREBP
CO000439	Vitis_vinifera_GSVIVP00007730001	62.5	144	44	3	72	473	1	144	8e-54	170	SWI/SNF-BAF60b
CO000444	Vitis_vinifera_GSVIVP00008845001	62.82	156	53	2	10	462	236	391	1e-40	146	bHLH
CO000445	Populus_trichocarpa_207404	32.74	113	70	1	720	1040	631	743	3e-07	53.1	CAMTA
CO000458	Vitis_vinifera_GSVIVP00019332001	86.67	165	22	0	2	496	196	360	6e-90	270	DBP
CO000460	Oryza_sativa_subsp._indica_OsIBCD019136	27.96	186	131	4	882	1430	352	529	2e-13	73.2	MYB-related
CO000466	Arabidopsis_lyrata_900671	68.67	83	22	1	142	378	234	316	6e-28	107	AP2-EREBP
CO000482	Oryza_sativa_subsp._indica_OsIBCD004305	34.54	194	122	5	207	773	513	696	3e-25	104	HB
CO000484	Populus_trichocarpa_560392	34.9	192	125	3	167	742	218	403	1e-26	107	FAR1
CO000490	Vitis_vinifera_GSVIVP00032141001	62.6	246	76	6	3	692	143	379	3e-90	272	C3H
CO000497	Arabidopsis_lyrata_339887	49.49	198	94	4	273	848	146	339	3e-52	183	PHD
CO000504	Zea_mays_GRMZM2G002232_P03	34.15	205	127	4	235	825	433	637	3e-29	116	C2C2-GATA
CO000505	Arabidopsis_lyrata_907730	57.71	175	73	4	34	555	416	572	4e-46	161	mTERF
CO000515	Vitis_vinifera_GSVIVP00032141001	63.99	386	115	9	11	1096	1	379	8e-152	435	C3H
CO000524	Populus_trichocarpa_827145	82.89	187	31	2	406	963	3	188	7e-109	317	Orphans
CO000526	Ostreococcus_tauri_36515	29.85	201	110	11	181	690	455	648	4e-11	62.4	PHD
CO000527	Zea_mays_GRMZM2G137363_P01	41.27	63	37	0	206	394	1	63	4e-06	46.2	AUX/IAA
CO000536	Vitis_vinifera_GSVIVP00017462001	77.6	183	41	2	1	549	3	183	3e-100	289	C2C2-YABBY
CO000551	Oryza_sativa_subsp._indica_OsIBCD029450	40.72	194	107	5	173	730	216	407	7e-30	117	BES1
CO000553	Selaginella_moellendorffii_412612	46.05	76	35	2	22	231	925	1000	7e-15	72	SNF2
CO000564	Populus_trichocarpa_206736	62.81	121	45	1	55	417	10	94	2e-44	145	HMG
CO000566	Populus_trichocarpa_754747	59.09	66	27	2	110	307	189	244	3e-14	69.7	bHLH
CO000567	Carica_papaya_evm.TU.supercontig_8.280	79.02	224	47	0	2	673	490	713	1e-120	362	FAR1
CO000576	Oryza_sativa_subsp._japonica_LOC_Os07g46900.1	57.89	95	40	1	53	337	849	942	7e-26	106	FAR1
CO000580	Physcomitrella_patens_9003	84.21	38	6	0	47	160	6	43	1e-18	75.1	MYB-related
CO000587	Zea_mays_GRMZM2G173786_P01	96.08	102	4	0	2	307	145	246	7e-50	161	MADS
CO000589	Oryza_sativa_subsp._indica_OsIBCD021211	32.73	333	213	9	96	1061	31	347	6e-37	141	FAR1
CO000591	Physcomitrella_patens_88147	36.78	87	53	2	342	596	608	693	7e-06	46.2	C3H
CO000598	Oryza_sativa_subsp._japonica_LOC_Os10g20990.1	79.28	111	23	1	4	336	67	174	1e-54	182	MYB-related
CO000604	Micromonas_sp._RCC299_101327	40.54	74	44	0	363	584	5	78	1e-12	65.9	C3H
CO000622	Zea_mays_GRMZM2G125078_P01	47.06	34	18	0	27	128	393	426	9e-07	47	HB
CO000627	Arabidopsis_lyrata_907730	61.15	157	60	3	130	597	415	560	4e-45	160	mTERF
CO000634	Arabidopsis_thaliana_AT3G51470.1	35.89	209	128	6	120	728	141	325	3e-26	108	DBP
CO000636	Carica_papaya_evm.TU.supercontig_20.31	26.16	344	239	8	377	1363	275	584	4e-22	100	FAR1
SRS0026	Physcomitrella_patens_171881	38.78	49	30	0	1	147	597	645	1e-06	42.4	ABI3VP1
SRS0077	Oryza_sativa_subsp._indica_OsIBCD005187	73.24	71	19	0	2	214	518	588	3e-32	116	G2-like
SRS0104	Arabidopsis_lyrata_480534	37.78	45	28	0	109	243	397	441	3e-06	43.1	C2H2
SRS0153	Carica_papaya_evm.TU.supercontig_228.18	62.75	51	18	1	3	152	505	555	7e-13	62.4	MYB
SRS0210	Carica_papaya_evm.TU.supercontig_3.362	45.07	71	39	1	23	235	498	567	7e-12	60.5	HB
SRS0221	Selaginella_moellendorffii_412612	57.45	47	19	1	34	171	954	1000	4e-13	64.3	SNF2
SRS0233	Oryza_sativa_subsp._indica_OsIBCD010288	40.48	84	48	3	4	249	282	359	2e-07	47.8	MYB-related
SRS0234	Vitis_vinifera_GSVIVP00006109001	79.03	62	13	0	1	186	78	139	6e-29	102	CCAAT
SRS0266	Populus_trichocarpa_274037	92.59	54	4	0	2	163	115	168	8e-33	113	C2H2
SRS0267	Vitis_vinifera_GSVIVP00037702001	43.06	72	40	1	176	388	14	85	2e-10	57	GRAS
SRS0271	Oryza_sativa_subsp._indica_OsIBCD012106	89.09	55	6	0	26	190	1	55	3e-32	119	MYB-related
SRS0309	Oryza_sativa_subsp._indica_OsIBSD047165	48.78	41	21	0	4	126	89	129	3e-07	48.1	GNAT
SRS0310	Populus_trichocarpa_595068	44.59	74	40	2	13	231	658	708	1e-08	52.4	ARF
SRS0340	Carica_papaya_evm.TU.supercontig_181.5	80.82	73	14	1	3	221	819	889	4e-25	99.8	SBP
SRS0367	Carica_papaya_evm.TU.supercontig_5.294	47.52	101	35	3	200	448	11	110	8e-17	74.7	bHLH
SRS0369	Carica_papaya_evm.TU.supercontig_3.338	72.5	40	11	0	211	330	409	448	2e-16	59.3	GNAT
SRS0413	Carica_papaya_evm.TU.supercontig_18.39	80	65	13	0	52	246	83	147	1e-32	113	bZIP
SRS0415	Populus_trichocarpa_180608	99.03	103	1	0	2	310	172	274	1e-70	214	HB
SRS0426	Vitis_vinifera_GSVIVP00018031001	66.25	80	24	1	2	232	783	862	1e-27	107	ARF
SRS0439	Oryza_sativa_subsp._indica_OsIBCD012106	87.27	55	7	0	48	212	1	55	1e-31	119	MYB-related
SRS0449	Micromonas_pusilla_CCMP1545_49061	30.91	55	38	1	79	243	593	645	3e-06	46.2	HB
SRS0452	Populus_trichocarpa_833761	51.85	81	22	3	1	192	533	612	5e-16	74.3	C3H
SRS0468	Oryza_sativa_subsp._indica_OsIBCD035553	32.37	139	84	3	117	503	113	249	4e-13	66.2	Orphans
SRS0477	Arabidopsis_lyrata_482518	55.08	118	53	1	46	399	1	111	3e-36	121	SWI/SNF-BAF60b
SRS0479	Populus_trichocarpa_658643	51.85	108	47	3	20	328	633	735	3e-10	57.8	C3H
SRS0482	Zea_mays_GRMZM2G125078_P01	37.93	58	34	1	40	207	369	426	2e-08	52.8	HB
SRS0484	Populus_trichocarpa_655096	90.22	92	7	1	3	272	244	335	2e-54	174	WRKY
SRS0490	Carica_papaya_evm.TU.supercontig_150.55	88.96	154	17	0	1	462	9	162	3e-104	297	PHD
SRS0492	Arabidopsis_lyrata_358770	26.67	150	103	3	33	461	40	188	6e-13	65.5	AUX/IAA
SRS0520	Populus_trichocarpa_723083	32.5	80	54	1	98	337	38	116	2e-06	46.2	C3H
SRS0526	Vitis_vinifera_GSVIVP00018103001	56.94	72	31	0	6	221	488	559	2e-21	90.5	NAC
SRS0528	Oryza_sativa_subsp._indica_OsIBCD014577	61.9	84	32	1	136	387	757	839	5e-31	102	TCP
SRS0529	Carica_papaya_evm.TU.supercontig_52.97	93.94	66	4	0	79	276	504	569	2e-34	126	GNAT
SRS0530	Populus_trichocarpa_649076	68.48	92	29	0	98	373	4	95	3e-38	132	C2H2
SRS0540	Oryza_sativa_subsp._japonica_LOC_Os09g23650.1	32.35	102	69	0	118	423	854	955	5e-15	72	Tify
SRS0548	Carica_papaya_evm.TU.supercontig_131.81	58.75	160	46	4	58	477	1	159	3e-39	133	AP2-EREBP
SRS0555	Arabidopsis_lyrata_907730	33.33	72	48	1	314	529	409	475	6e-06	45.4	mTERF
SRS0564	Selaginella_moellendorffii_412612	35.8	81	50	4	116	352	929	1005	2e-07	50.1	SNF2
SRS0570	Arabidopsis_lyrata_339887	45.95	74	40	0	5	226	568	641	6e-16	74.7	PHD
SRS0572	Vitis_vinifera_GSVIVP00009730001	85.71	28	4	0	459	542	2480	2507	8e-08	51.2	ABI3VP1
SRS0573	Carica_papaya_evm.TU.supercontig_768.1	78.29	152	27	3	6	443	192	338	1e-70	217	WRKY
SRS0579	Micromonas_sp._RCC299_83469	64.22	109	38	2	72	395	14	121	4e-37	124	CCAAT
SRS0581	Vitis_vinifera_GSVIVP00017926001	37.58	157	93	4	2	457	940	1092	5e-22	92.4	FHA
SRS0583	Oryza_sativa_subsp._indica_OsIBCD012438	42.59	108	51	1	1	291	279	386	1e-26	103	C2H2
SRS0585	Vitis_vinifera_GSVIVP00000629001	33.33	144	92	6	3	422	210	342	4e-12	63.2	MYB
SRS0602	Vitis_vinifera_GSVIVP00007730001	79.81	104	18	1	107	409	41	144	2e-55	172	SWI/SNF-BAF60b
SRS0603	Populus_trichocarpa_642377	53.62	69	31	3	8	211	192	251	8e-12	62	TCP
SRS0615	Micromonas_sp._RCC299_101327	60	35	14	0	3	107	39	73	5e-06	45.8	C3H
SRS0625	Populus_trichocarpa_754747	59.09	66	27	2	87	284	189	244	2e-14	69.7	bHLH
SRS0630	Zea_mays_GRMZM2G125078_P01	58.82	51	21	1	7	159	623	672	2e-13	67.8	HB
SRS0642	Vitis_vinifera_GSVIVP00006101001	35.62	160	101	5	1	474	496	652	3e-22	93.2	MADS
SRS0648	Oryza_sativa_subsp._indica_OsIBCD019262	41.33	150	81	6	3	431	152	296	6e-25	100	SET
SRS0649	Carica_papaya_evm.TU.supercontig_62.4	70.89	158	41	2	108	566	1	158	2e-65	206	bZIP
SRS0661	Populus_trichocarpa_707094	56.83	183	78	2	25	570	1	180	3e-69	211	NAC
SRS0673	Carica_papaya_evm.TU.supercontig_47.61	61.8	89	34	2	42	308	19	99	7e-25	93.2	C2H2
SRS0679	Populus_trichocarpa_726855	86.32	190	26	0	3	572	334	523	2e-104	310	GRAS
SRS0686	Vitis_vinifera_GSVIVP00024470001	41.38	116	62	6	54	383	184	286	1e-08	53.1	C2C2-Dof
SRS0690	Arabidopsis_lyrata_339887	47.95	171	89	3	63	575	145	307	2e-47	165	PHD
SRS0697	Populus_trichocarpa_677746	47.52	141	74	1	80	502	26	165	7e-39	133	NAC
SRS0714	Oryza_sativa_subsp._indica_OsIBCD007123	51.11	45	20	1	20	148	97	141	7e-07	48.5	mTERF
SRS0719	Vitis_vinifera_GSVIVP00034355001	88.14	118	10	1	3	344	76	193	4e-71	214	AUX/IAA
SRS0723	Populus_trichocarpa_754747	59.09	66	27	2	78	275	189	244	7e-17	69.7	bHLH
SRS0727	Vitis_vinifera_GSVIVP00014609001	29	100	71	2	573	274	327	417	5e-07	48.9	MYB-related
SRS0728	Populus_trichocarpa_420425	78.67	75	16	0	3	227	115	189	5e-42	139	PBF-2-like
SRS0730	Oryza_sativa_subsp._indica_OsIBCD014700	24.75	101	76	0	270	572	562	662	1e-06	48.1	NAC
SRS0731	Oryza_sativa_subsp._indica_OsIBSD047092	47.62	168	88	3	84	587	229	378	3e-47	164	GNAT
SRS0741	Oryza_sativa_subsp._indica_OsIBCD012438	44.06	143	69	1	1	396	243	385	1e-39	139	C2H2
SRS0746	Arabidopsis_lyrata_489930	57.59	158	62	1	131	589	1	158	6e-49	156	Coactivator p15
SRS0752	Micromonas_pusilla_CCMP1545_48228	45.45	110	59	1	20	346	478	587	2e-23	96.7	G2-like
SRS0771	Oryza_sativa_subsp._indica_OsIBCD028447	53.9	141	58	3	1	402	290	421	2e-36	132	PHD
SRS0787	Cyanidioschyzon_merolae_CMO059C	44.71	85	39	2	99	329	13	97	4e-16	75.9	C2H2
SRS0804	Oryza_sativa_subsp._indica_OsIBCD000491	56.97	165	71	1	109	603	23	150	9e-54	176	bZIP
SRS0811	Carica_papaya_evm.TU.supercontig_71.57	65.24	210	63	5	5	604	295	496	8e-64	208	bHLH
SRS0831	Oryza_sativa_subsp._japonica_LOC_Os09g23650.1	39.42	104	63	0	112	423	852	955	7e-23	95.5	Tify
SRS0838	Vitis_vinifera_GSVIVP00036120001	85.43	151	21	1	160	609	1	151	3e-89	263	bZIP
SRS0840	Populus_trichocarpa_731468	62.56	203	76	1	2	610	503	704	6e-69	223	MYB-related
SRS0848	Carica_papaya_evm.TU.supercontig_60.65	79.25	159	26	2	153	608	1	159	7e-61	191	TCP
SRS0853	Populus_trichocarpa_245573	60.71	112	44	0	278	613	2	113	2e-42	139	bZIP
SRS0859	Vitis_vinifera_GSVIVP00006101001	41.74	115	66	3	616	275	534	646	7e-15	72.4	MADS
SRS0866	Populus_trichocarpa_255249	28.8	125	86	4	27	392	493	611	9e-08	51.6	SNF2
SRS0868	Ostreococcus_tauri_36515	29.66	145	81	8	165	536	455	597	6e-06	46.2	PHD
SRS0872	Carica_papaya_evm.TU.supercontig_60.65	62.94	197	46	5	1	510	77	273	3e-35	125	TCP
SRS0874	Populus_trichocarpa_561021	39.6	149	87	2	172	609	1	142	7e-27	104	CCAAT
SRS0886	Chlamydomonas_reinhardtii_413078	26.32	171	124	5	84	590	949	1108	3e-12	65.1	Orphans
SRS0890	Populus_trichocarpa_830259	92.08	101	8	0	93	395	266	366	4e-53	174	AUX/IAA
SRS0898	Arabidopsis_thaliana_AT5G54640.1	100	88	0	0	2	265	32	119	2e-40	134	CCAAT
SRS0899	Oryza_sativa_subsp._indica_OsIBSD048444	25	184	132	4	83	616	314	488	2e-11	62.4	GNAT
SRS0902	Populus_trichocarpa_677746	45.4	174	87	3	67	564	44	217	1e-39	135	NAC
SRS0919	Populus_trichocarpa_836810	91.39	151	13	0	174	626	1	151	7e-81	238	CCAAT
SRS0923	Oryza_sativa_subsp._indica_OsIBCD020133	24.79	117	88	0	455	105	121	237	7e-07	48.9	C2C2-CO-like
SRS0931	Selaginella_moellendorffii_442874	84	75	12	0	403	627	87	161	8e-37	135	HRT
SRS0932	Vitis_vinifera_GSVIVP00032141001	66.67	204	55	5	20	592	1	201	3e-92	275	C3H
SRS0940	Populus_trichocarpa_575909	52.07	121	58	2	260	622	1	119	4e-29	113	GRAS
SRS0944	Oryza_sativa_subsp._indica_OsIBCD020284	55.56	81	36	1	54	296	659	738	3e-25	102	MYB-related
SRS0945	Oryza_sativa_subsp._indica_OsIBSD047165	30	80	56	1	112	351	41	118	2e-08	53.5	GNAT
SRS0961	Zea_mays_GRMZM2G103314_P02	61.11	36	14	0	89	196	151	186	2e-07	50.4	TRAF
SRS0966	Carica_papaya_evm.TU.supercontig_62.153	89.86	69	7	0	60	266	14	82	6e-41	134	MYB-related
SRS0967	Populus_trichocarpa_558107	61.32	106	28	3	22	300	12	117	3e-37	128	C2H2
SRS0981	Oryza_sativa_subsp._indica_OsIBCD021211	32.1	162	104	6	1	468	883	1033	8e-17	78.6	FAR1
SRS0982	Populus_trichocarpa_560392	37.67	146	91	1	109	546	218	362	7e-24	98.2	FAR1
SRS0986	Oryza_sativa_subsp._indica_OsIBCD010288	45.34	161	80	4	165	623	169	329	2e-33	124	MYB-related
SRS0988	Oryza_sativa_subsp._indica_OsIBCD021211	36.08	158	100	2	10	480	497	653	4e-22	94	FAR1
SRS1006	Carica_papaya_evm.TU.supercontig_19.224	93.75	160	10	0	164	643	1	160	2e-116	329	LIM
SRS1010	Chlorella_sp._NC64A_133184	34.02	97	54	2	380	640	402	498	3e-08	53.1	FHA
SRS1016	Vitis_vinifera_GSVIVP00025352001	65.96	47	16	1	70	210	2	47	8e-14	66.6	G2-like
SRS1023	Populus_trichocarpa_561021	50	216	102	4	18	647	1	208	2e-62	197	CCAAT
SRS1028	Populus_trichocarpa_567282	80	80	16	0	6	245	56	135	2e-41	138	HMG
SRS1029	Chlamydomonas_reinhardtii_126810	29.9	97	63	2	305	580	148	243	2e-06	47	CSD
SRS1041	Carica_papaya_evm.TU.supercontig_193.15	44.66	206	113	2	34	648	485	687	1e-44	158	Pseudo ARR-B
SRS1043	Arabidopsis_thaliana_AT1G78080.1	44.25	113	60	6	3	332	234	333	4e-13	67	AP2-EREBP
SRS1045	Populus_trichocarpa_652858	77.78	189	36	6	102	650	1	189	1e-93	273	bHLH
SRS1046	Arabidopsis_lyrata_311885	41.35	104	56	3	353	649	304	406	5e-12	64.3	bZIP
SRS1053	Zea_mays_GRMZM2G137363_P01	41.27	63	37	0	168	356	1	63	6e-06	46.2	AUX/IAA
SRS1067	Carica_papaya_evm.TU.supercontig_5.254	51.05	143	65	4	34	447	39	174	2e-29	108	TCP
SRS1080	Populus_trichocarpa_827348	92.96	142	8	1	81	500	1	142	6e-62	189	CCAAT
SRS1089	Populus_trichocarpa_797318	62.39	117	41	3	315	656	1	115	3e-37	132	WRKY
SRS1097	Oryza_sativa_subsp._indica_OsIBCD032250	40	185	111	1	103	657	792	975	7e-40	145	FAR1
SRS1100	Chlorella_sp._NC64A_138968	28.91	128	90	2	273	653	139	261	2e-08	53.9	FHA
SRS1102	Vitis_vinifera_GSVIVP00017926001	33.04	112	72	3	32	358	1000	1109	1e-08	54.3	FHA
SRS1112	Chlorella_sp._NC64A_58151	30.05	183	113	5	3	506	1680	1860	1e-15	75.5	SBP
SRS1128	Populus_trichocarpa_706432	59.15	213	87	3	27	665	2	172	3e-83	250	C3H
SRS1139	Arabidopsis_thaliana_AT5G49200.1	29.81	208	137	7	27	623	146	327	3e-15	73.6	C3H
SRS1146	Vitis_vinifera_GSVIVP00006101001	41.67	132	77	0	2	397	515	646	1e-24	101	MADS
SRS1148	Populus_trichocarpa_819435	54.76	84	37	2	68	316	154	236	4e-23	93.2	Tify
SRS1149	Populus_trichocarpa_576644	86.78	174	18	2	57	563	3	176	4e-92	267	CCAAT
SRS1156	Zea_mays_GRMZM2G125078_P01	54.74	95	41	2	19	297	342	431	9e-25	101	HB
SRS1158	Zea_mays_GRMZM2G137683_P01	31.43	105	71	2	273	584	313	416	3e-06	47.4	Orphans
SRS1165	Oryza_sativa_subsp._indica_OsIBCD000498	51.11	45	22	0	353	219	449	493	1e-07	51.2	C3H
SRS1172	Populus_trichocarpa_413786	60.78	204	62	3	116	673	1	201	6e-66	203	AP2-EREBP
SRS1173	Zea_mays_GRMZM2G022717_P01	58.39	149	59	2	7	444	343	491	6e-49	166	GRAS
SRS1180	Vitis_vinifera_GSVIVP00019332001	33.88	121	75	4	243	590	101	212	6e-09	55.1	DBP
SRS1185	Oryza_sativa_subsp._indica_OsIBCD010288	46.1	154	80	2	196	648	176	329	2e-35	129	MYB-related
SRS1191	Vitis_vinifera_GSVIVP00025362001	44.79	96	53	1	163	450	61	153	1e-14	72.4	mTERF
SRS1198	Vitis_vinifera_GSVIVP00035131001	56.38	243	85	4	12	677	236	474	2e-66	213	C2H2
SRS1199	Populus_trichocarpa_831148	59.09	198	66	7	128	676	1	185	1e-52	177	GRAS
SRS1200	Carica_papaya_evm.TU.supercontig_181.9	83.06	124	21	1	3	374	246	368	2e-54	179	Trihelix
SRS1202	Chlamydomonas_reinhardtii_152316	31.9	116	78	4	228	572	1208	1296	2e-09	57.4	SNF2
SRS1211	Populus_trichocarpa_592153	73.47	147	33	3	259	681	1	144	1e-44	149	CCAAT
SRS1213	Populus_trichocarpa_742254	76.19	147	35	2	240	680	2	137	4e-50	163	CCAAT
SRS1215	Coccomyxa_sp._C-169_74302	61.47	109	41	2	151	474	12	119	3e-37	126	CCAAT
SRS1217	Carica_papaya_evm.TU.supercontig_18.45	91.41	128	11	0	3	386	198	325	3e-82	248	SET
SRS1241	Carica_papaya_evm.TU.supercontig_3.362	49.48	192	93	1	122	685	2	193	2e-59	199	HB
SRS1249	Populus_trichocarpa_737847	53.33	195	66	7	30	539	176	362	1e-48	163	C2C2-CO-like
SRS1253	Oryza_sativa_subsp._indica_OsIBCD019888	49.14	116	59	1	153	500	20	128	9e-26	104	mTERF
SRS1255	Arabidopsis_lyrata_358770	30.24	205	136	4	38	631	19	222	2e-25	102	AUX/IAA
SRS1259	Arabidopsis_lyrata_358770	25.79	190	120	6	139	645	3	182	1e-16	77.8	AUX/IAA
SRS1262	Vitis_vinifera_GSVIVP00024945001	85.15	229	34	0	3	689	230	458	3e-125	365	GRAS
SRS1275	Micromonas_sp._RCC299_101327	37.5	96	60	1	79	366	4	98	5e-16	76.3	C3H
SRS1278	Vitis_vinifera_GSVIVP00017926001	43.21	81	46	1	14	256	1112	1188	7e-13	67.4	FHA
SRS1294	Arabidopsis_thaliana_AT4G12020.2	38.65	163	96	6	3	479	1732	1879	1e-22	95.9	WRKY
SRS1300	Oryza_sativa_subsp._japonica_LOC_Os02g34830.1	30.84	107	74	0	45	365	183	289	4e-11	62	Coactivator p15
SRS1301	Arabidopsis_lyrata_358770	21.64	171	134	2	12	524	17	183	6e-09	55.5	AUX/IAA
SRS1302	Vitis_vinifera_GSVIVP00002951001	94.76	191	10	0	124	696	1	191	6e-129	365	C3H
SRS1305	Selaginella_moellendorffii_444121	35.07	134	84	4	183	575	595	726	2e-14	71.6	PHD
SRS1314	Oryza_sativa_subsp._indica_OsIBCD019262	32.85	137	89	4	3	404	162	292	5e-11	62	SET
SRS1337	Carica_papaya_evm.TU.supercontig_18.39	62.92	89	22	1	469	702	1	89	2e-27	102	bZIP
SRS1338	Zea_mays_GRMZM2G132281_P01	84	25	4	0	623	697	61	85	9e-08	52	C3H
SRS1350	Vitis_vinifera_GSVIVP00019538001	41.51	159	62	10	1	384	325	477	7e-22	83.2	AP2-EREBP
SRS1362	Oryza_sativa_subsp._indica_OsIBCD028679	26.26	179	122	4	113	619	29	205	6e-11	61.6	MYB
SRS1366	Vitis_vinifera_GSVIVP00003062001	47.97	123	59	6	144	497	109	223	2e-12	64.7	AP2-EREBP
SRS1373	Populus_trichocarpa_570489	31.69	142	94	4	8	424	931	1066	6e-13	67.8	FAR1
SRS1389	Micromonas_sp._RCC299_62804	44.64	168	83	3	3	476	595	753	3e-35	132	MYB-related
SRS1398	Arabidopsis_thaliana_AT4G37260.1	82.05	156	22	2	108	557	2	155	4e-89	266	MYB
SRS1406	Arabidopsis_thaliana_AT4G12020.2	38.04	163	99	7	8	490	1720	1876	3e-21	92	WRKY
SRS1409	Arabidopsis_lyrata_471347	80.95	42	8	0	418	293	712	753	1e-22	77	Jumonji
SRS1414	Oryza_sativa_subsp._indica_OsIBCD019557	41.44	111	58	2	402	713	875	985	1e-20	90.5	C3H
SRS1433	Oryza_sativa_subsp._indica_OsIBCD019557	28.88	187	126	8	32	571	999	1154	1e-08	55.1	C3H
SRS1436	Carica_papaya_evm.TU.supercontig_29.119	79.17	144	29	1	3	431	68	211	8e-81	241	C2C2-YABBY
SRS1437	Carica_papaya_evm.TU.supercontig_147.26	93.72	239	15	0	3	719	396	634	9e-146	423	TRAF
SRS1438	Oryza_sativa_subsp._indica_OsIBCD012438	40.94	127	64	1	1	348	260	386	1e-30	116	C2H2
SRS1441	Populus_trichocarpa_825773	33.44	308	135	6	4	717	339	646	8e-34	128	ARR-B
SRS1443	Vitis_vinifera_GSVIVP00030097001	84.58	240	37	0	1	720	208	447	3e-142	407	SET
SRS1445	Vitis_vinifera_GSVIVP00024470001	63.5	200	59	5	164	721	1	192	1e-71	220	C2C2-Dof
SRS1449	Vitis_vinifera_GSVIVP00032337001	76.52	132	30	1	30	422	280	411	3e-63	202	C2H2
SRS1451	Chlorella_sp._NC64A_137645	24.87	193	138	3	6	563	849	1036	2e-06	48.1	GNAT
SRS1452	Carica_papaya_evm.TU.supercontig_49.153	87.9	124	15	0	182	553	639	762	2e-81	231	GRAS
SRS1478	Oryza_sativa_subsp._indica_OsIBCD032154	37.93	116	53	2	283	573	355	441	3e-11	62.4	NAC
SRS1494	Oryza_sativa_subsp._japonica_LOC_Os07g46900.1	57.28	103	44	1	139	447	844	943	3e-29	115	FAR1
SRS1496	Zea_mays_GRMZM2G057260_P01	70.14	144	43	0	125	556	326	469	1e-62	202	bHLH
SRS1498	Micromonas_sp._RCC299_58625	40.8	250	140	3	1	726	773	1006	3e-47	167	C3H
SRS1501	Carica_papaya_evm.TU.supercontig_99.19	60.85	212	80	5	48	674	55	258	6e-85	253	AP2-EREBP
SRS1505	Populus_trichocarpa_569039	47.06	85	36	4	502	729	264	346	3e-11	62.4	bHLH
SRS1506	Carica_papaya_evm.TU.supercontig_50.36	61.07	149	52	1	1	429	435	583	5e-56	188	bHLH
SRS1509	Oryza_sativa_subsp._indica_OsIBCD021211	32.79	247	160	8	1	723	430	647	9e-17	79.3	FAR1
SRS1523	Chlorella_sp._NC64A_58505	44.26	122	68	0	4	369	719	840	5e-26	106	FHA
SRS1529	Sorghum_bicolor_5048453	25.62	203	147	6	54	650	74	266	4e-13	68.2	G2-like
SRS1533	Oryza_sativa_subsp._indica_OsIBCD034967	39.84	123	70	2	185	541	79	201	3e-19	86.3	GRF
SRS1537	Oryza_sativa_subsp._japonica_LOC_Os07g46900.1	53.19	94	44	2	27	308	852	943	8e-24	99.8	FAR1
SRS1556	Zea_mays_GRMZM2G042584_P04	25.95	185	135	8	57	605	615	769	5e-07	50.1	LUG
SRS1564	Oryza_sativa_subsp._indica_OsIBCD001007	33.54	161	97	5	271	723	112	267	5e-25	103	C3H
SRS1578	Arabidopsis_lyrata_358770	36.44	118	75	4	381	734	67	174	1e-12	66.6	AUX/IAA
SRS1579	Oryza_sativa_subsp._indica_OsIBCD001007	52.54	59	27	1	291	464	235	293	2e-11	63.2	C3H
SRS1597	Vitis_vinifera_GSVIVP00027432001	71.75	223	57	6	90	740	1	216	1e-75	229	bHLH
SRS1605	Populus_trichocarpa_417478	79.26	188	39	0	177	740	18	205	8e-96	281	HB
SRS1610	Populus_trichocarpa_730802	52.85	246	110	7	3	722	6	235	3e-63	197	C2H2
SRS1615	Carica_papaya_evm.TU.supercontig_103.55	65	100	29	3	27	308	515	613	2e-35	132	EIL
SRS1618	Selaginella_moellendorffii_440731	64.6	226	80	2	8	685	990	1212	8e-89	286	AP2-EREBP
SRS1620	Arabidopsis_lyrata_907730	63.27	147	53	3	58	495	423	558	5e-44	155	mTERF
SRS1635	Oryza_sativa_subsp._indica_OsIBCD019557	35.24	210	122	6	98	685	888	1089	3e-27	109	C3H
SRS1646	Populus_trichocarpa_761334	61.34	238	90	5	42	749	1	208	3e-96	281	MYB
SRS1669	Selaginella_moellendorffii_438544	28.18	110	78	2	49	375	635	742	2e-06	48.5	Trihelix
SRS1687	Oryza_sativa_subsp._indica_OsIBCD008017	45.36	97	48	2	28	303	580	676	8e-15	73.6	SWI/SNF-SWI3
SRS1690	Vitis_vinifera_GSVIVP00014433001	70.14	211	63	3	104	736	8	206	3e-88	266	C2H2
SRS1717	Selaginella_moellendorffii_412612	36.76	68	38	4	206	394	943	1010	3e-08	54.3	SNF2
SRS1722	Oryza_sativa_subsp._japonica_LOC_Os09g23650.1	37.18	78	49	1	490	723	875	951	2e-09	57.4	Tify
SRS1727	Vitis_vinifera_GSVIVP00032574001	75.69	255	62	0	1	765	54	308	5e-133	380	DBP
SRS1730	Arabidopsis_thaliana_AT1G72740.2	31.25	80	55	1	108	347	111	189	3e-06	47.4	MYB-related
SRS1731	Carica_papaya_evm.TU.supercontig_8.49	42.51	167	95	3	49	546	157	307	1e-19	86.7	FAR1
SRS1733	Populus_trichocarpa_583634	66.67	228	68	6	107	766	1	222	7e-86	260	DBP
SRS1750	Vitis_vinifera_GSVIVP00019935001	78.17	142	31	0	1	426	362	503	9e-80	233	FHA
SRS1753	Populus_trichocarpa_833761	63.2	231	75	2	105	767	1	226	1e-88	274	C3H
SRS1755	Selaginella_moellendorffii_85781	35.54	121	77	6	408	767	45	141	1e-06	48.5	DBP
SRS1764	Zea_mays_GRMZM2G125078_P01	45.24	42	23	0	507	382	387	428	2e-08	54.3	HB
SRS1765	Vitis_vinifera_GSVIVP00017926001	29.51	122	85	3	407	769	825	939	5e-06	47.4	FHA
SRS1769	Populus_trichocarpa_719406	76.02	171	41	0	2	514	4	174	4e-101	291	SET
SRS1774	Arabidopsis_lyrata_358770	30.81	172	117	5	189	698	18	183	3e-19	86.3	AUX/IAA
SRS1781	Carica_papaya_evm.TU.supercontig_32.14	82.55	235	41	1	3	707	263	495	2e-135	391	bZIP
SRS1782	Vitis_vinifera_GSVIVP00036931001	74.35	230	59	4	68	757	1	226	2e-123	352	NAC
SRS1788	Oryza_sativa_subsp._indica_OsIBCD011208	32.92	161	105	3	16	489	731	890	3e-19	86.7	ABI3VP1
SRS1790	Carica_papaya_evm.TU.supercontig_9.317	74.03	258	66	1	1	771	423	680	4e-115	352	RWP-RK
SRS1807	Carica_papaya_evm.TU.supercontig_8.154	85.47	172	25	0	5	520	522	693	1e-99	305	LUG
SRS1819	Populus_trichocarpa_642436	96.67	150	4	1	68	514	20	169	5e-103	297	GNAT
SRS1821	Vitis_vinifera_GSVIVP00006721001	48.2	222	110	5	3	653	288	496	2e-59	198	ARF
SRS1822	Arabidopsis_lyrata_312791	46.56	189	98	5	219	776	557	738	3e-44	159	bHLH
SRS1828	Arabidopsis_lyrata_898397	59.32	59	24	0	332	508	1	59	6e-15	73.2	ABI3VP1
SRS1834	Vitis_vinifera_GSVIVP00017674001	53.58	265	89	6	46	738	1	262	4e-85	254	LOB
SRS1838	Populus_trichocarpa_729825	71.76	262	71	4	3	779	110	369	3e-110	322	bZIP
SRS1849	Arabidopsis_lyrata_311885	28.51	235	154	6	3	665	352	585	4e-16	77.4	bZIP
SRS1850	Populus_trichocarpa_257228	90.54	74	7	0	10	231	46	119	3e-46	150	MYB
SRS1852	Oryza_sativa_subsp._indica_OsIBCD035553	61.6	237	91	2	2	712	278	505	2e-90	288	Orphans
SRS1858	Arabidopsis_lyrata_470915	84.23	260	41	0	2	781	278	537	2e-154	442	Sigma70-like
SRS1881	Coccomyxa_sp._C-169_82509	31.79	173	109	5	45	536	352	523	2e-19	87.4	Pseudo ARR-B
SRS1893	Zea_mays_GRMZM2G137683_P01	45.45	121	63	3	125	478	310	421	8e-22	94	Orphans
SRS1894	Carica_papaya_evm.TU.supercontig_3.362	39.15	235	139	8	1	693	353	567	1e-30	120	HB
SRS1895	Arabidopsis_lyrata_311286	44.5	191	94	8	252	788	30	213	1e-35	134	MYB-related
SRS1897	Carica_papaya_evm.TU.supercontig_21.142	52.74	237	70	4	787	203	79	315	6e-58	187	MYB
SRS1905	Arabidopsis_lyrata_312791	57.45	188	78	2	3	560	704	876	3e-59	202	bHLH
SRS1908	Selaginella_moellendorffii_412612	35.9	78	45	4	432	650	927	1003	2e-07	51.6	SNF2
SRS1920	Oryza_sativa_subsp._indica_OsIBSD047165	46.91	81	43	0	324	566	48	128	2e-21	93.2	GNAT
SRS1926	Carica_papaya_evm.TU.supercontig_103.55	69.03	268	80	4	1	795	325	588	4e-129	379	EIL
SRS1930	Carica_papaya_evm.TU.supercontig_5.242	60.78	283	92	9	3	794	306	581	2e-102	309	WRKY
SRS1932	Vitis_vinifera_GSVIVP00006101001	43.61	266	145	3	3	785	390	652	2e-63	210	MADS
SRS1943	Oryza_sativa_subsp._indica_OsIBCD031787	71.69	219	59	2	124	771	44	262	3e-100	316	bZIP
SRS1946	Zea_mays_GRMZM2G180050_P01	49.06	53	27	2	322	480	157	205	1e-09	58.2	AUX/IAA
SRS1958	Oryza_sativa_subsp._indica_OsIBCD010288	41.83	208	116	5	173	781	173	373	3e-38	138	MYB-related
SRS1961	Selaginella_moellendorffii_412612	44.59	74	37	3	340	549	933	1005	5e-11	62.8	SNF2
SRS1964	Vitis_vinifera_GSVIVP00031520001	85.53	159	23	0	267	743	1	159	7e-98	288	TUB
SRS1968	Carica_papaya_evm.TU.supercontig_10.62	29.74	232	153	6	14	679	372	599	5e-17	80.5	FAR1
SRS1970	Populus_trichocarpa_819435	52.02	198	89	6	125	700	48	236	8e-46	153	Tify
SRS1973	Selaginella_moellendorffii_442874	31.71	82	56	0	297	542	97	178	3e-09	57	HRT
SRS1981	Vitis_vinifera_GSVIVP00003416001	60.71	84	32	1	511	759	1	84	4e-28	107	bHLH
SRS1985	Populus_trichocarpa_554686	69.13	149	38	3	381	803	47	191	2e-55	178	AP2-EREBP
SRS1986	Oryza_sativa_subsp._indica_OsIBCD005009	34.67	225	140	6	148	801	52	274	1e-29	117	SBP
SRS1990	Vitis_vinifera_GSVIVP00027438001	96.23	53	2	0	325	483	82	134	2e-41	104	CCAAT
SRS1997	Oryza_sativa_subsp._indica_OsIBCD031787	44.63	242	130	2	93	806	66	307	7e-64	216	bZIP
SRS1999	Vitis_vinifera_GSVIVP00036823001	75.82	182	34	2	91	606	4	183	5e-94	275	Orphans
SRS2001	Oryza_sativa_subsp._indica_OsIBCD005009	27.04	233	162	6	106	780	35	265	2e-25	105	SBP
SRS2004	Arabidopsis_lyrata_475737	24.87	193	129	5	9	539	372	562	8e-10	58.9	Orphans
SRS2005	Vitis_vinifera_GSVIVP00025362001	37.93	58	36	0	310	483	157	214	2e-12	46.6	mTERF
SRS2006	Vitis_vinifera_GSVIVP00006101001	44.33	194	108	4	2	583	456	645	5e-39	144	MADS
SRS2009	Selaginella_moellendorffii_412612	40.98	61	34	2	378	554	937	997	3e-08	54.3	SNF2
SRS2011	Oryza_sativa_subsp._indica_OsIBCD005009	71.75	269	76	1	3	809	140	406	4e-132	401	SBP
SRS2014	Oryza_sativa_subsp._indica_OsIBCD000498	27.32	205	145	6	205	807	279	462	3e-16	78.2	C3H
SRS2016	Micromonas_sp._RCC299_101327	37.84	74	46	0	87	308	5	78	1e-08	55.1	C3H
SRS2017	Arabidopsis_lyrata_358770	34.18	79	52	1	188	424	106	183	1e-06	48.9	AUX/IAA
SRS2023	Vitis_vinifera_GSVIVP00000647001	91.63	239	20	0	1	717	79	317	3e-145	410	bZIP
SRS2029	Arabidopsis_lyrata_312791	39.24	158	91	4	12	470	689	844	2e-28	114	bHLH
SRS2030	Carica_papaya_evm.TU.supercontig_107.87	61.75	251	81	5	104	811	164	414	1e-70	228	GRAS
SRS2033	Oryza_sativa_subsp._indica_OsIBCD014700	26.44	208	151	4	31	648	582	785	4e-20	89.7	NAC
SRS2038	Oryza_sativa_subsp._indica_OsIBCD019262	39.9	203	118	3	196	792	37	237	4e-37	139	SET
SRS2042	Carica_papaya_evm.TU.supercontig_45.58	70.3	266	54	5	12	734	93	355	5e-106	316	C2H2
SRS2052	Carica_papaya_evm.TU.supercontig_190.22	97.3	111	3	0	120	452	23	133	2e-55	175	CCAAT
SRS2054	Oryza_sativa_subsp._indica_OsIBCD035530	30.91	110	74	2	488	811	602	708	6e-08	53.5	ABI3VP1
SRS2055	Vitis_vinifera_GSVIVP00006101001	44.29	219	122	1	1	657	440	656	2e-53	183	MADS
SRS2077	Vitis_vinifera_GSVIVP00014947001	51	251	120	8	66	809	1	204	2e-60	190	C2H2
SRS2078	Vitis_vinifera_GSVIVP00006101001	42.22	180	103	3	7	543	477	652	8e-37	137	MADS
SRS2081	Oryza_sativa_subsp._indica_OsIBCD019262	28.43	102	68	2	133	423	196	296	2e-09	57.8	SET
SRS2085	Vitis_vinifera_GSVIVP00025362001	31.07	177	119	4	259	780	63	235	4e-16	78.2	mTERF
SRS2086	Vitis_vinifera_GSVIVP00006101001	40.56	180	107	1	2	541	467	645	1e-34	131	MADS
SRS2088	Vitis_vinifera_GSVIVP00025362001	27.32	183	129	4	25	561	60	228	5e-10	59.7	mTERF
SRS2089	Populus_trichocarpa_556396	37.78	180	106	3	1	522	296	470	4e-30	117	MYB-related
SRS2094	Vitis_vinifera_GSVIVP00006101001	52.33	172	77	2	280	780	359	528	6e-45	160	MADS
SRS2098	Carica_papaya_evm.TU.supercontig_6.202	51.08	278	132	6	2	823	1	269	2e-62	199	C2C2-GATA
SRS2101	Carica_papaya_evm.TU.supercontig_55.149	80.24	167	33	3	325	825	1	161	1e-89	267	HSF
SRS2104	Vitis_vinifera_GSVIVP00025362001	27.5	160	105	6	314	760	49	204	4e-07	50.8	mTERF
SRS2114	Vitis_vinifera_GSVIVP00029404001	86.26	131	18	1	2	394	3	130	4e-78	235	LOB
SRS2115	Vitis_vinifera_GSVIVP00025362001	25.56	223	166	4	162	830	17	200	3e-10	60.5	mTERF
SRS2118	Populus_trichocarpa_655329	78.98	157	33	0	359	829	1	157	5e-76	237	TUB
SRS2119	Vitis_vinifera_GSVIVP00032192001	91.78	73	6	0	250	32	15	87	2e-41	145	HSF
SRS2127	Vitis_vinifera_GSVIVP00029724001	88.43	216	24	1	2	646	906	1121	9e-119	370	TAZ
SRS2130	Oryza_sativa_subsp._indica_OsIBCD019262	36.36	198	116	4	270	833	35	232	2e-25	105	SET
SRS2132	Oryza_sativa_subsp._indica_OsIBCD001007	34.05	185	116	4	297	833	76	254	1e-24	103	C3H
SRS2142	Carica_papaya_evm.TU.supercontig_65.80	51.85	108	50	2	493	810	25	131	6e-30	113	GNAT
SRS2144	Populus_trichocarpa_715111	63.83	141	45	3	430	834	1	137	5e-46	157	WRKY
SRS2147	Populus_trichocarpa_657649	87.85	107	13	0	268	588	37	143	1e-64	204	TRAF
SRS2148	Carica_papaya_evm.TU.supercontig_1332.1	84.21	228	31	3	90	758	1	228	5e-139	395	C2C2-CO-like
SRS2159	Vitis_vinifera_GSVIVP00006101001	31.61	155	106	2	1	465	507	655	3e-14	72.4	MADS
SRS2161	Micromonas_sp._RCC299_61222	32.08	265	165	10	82	831	695	951	4e-27	110	C3H
SRS2165	Oryza_sativa_subsp._indica_OsIBCD010288	48.28	203	96	8	41	622	179	374	2e-43	152	MYB-related
SRS2166	Oryza_sativa_subsp._indica_OsIBCD019262	35.62	160	98	3	351	815	29	188	5e-26	107	SET
SRS2170	Vitis_vinifera_GSVIVP00016312001	63.46	208	71	5	14	622	156	360	1e-81	249	NAC
SRS2171	Oryza_sativa_subsp._indica_OsIBCD031787	24.14	203	145	4	256	837	61	263	3e-10	60.8	bZIP
SRS2175	Micromonas_sp._RCC299_83180	43.06	72	41	1	426	641	228	298	3e-07	50.8	CSD
SRS2179	Oryza_sativa_subsp._indica_OsIBCD004243	27.33	161	100	5	411	842	266	417	1e-06	49.7	C2H2
SRS2187	Oryza_sativa_subsp._indica_OsIBCD019262	40.27	221	127	6	153	800	22	237	1e-35	135	SET
SRS2198	Micromonas_sp._RCC299_63531	30.25	238	163	4	5	709	1331	1561	3e-31	122	C2H2
SRS2199	Vitis_vinifera_GSVIVP00020556001	82.48	137	24	0	1	411	373	509	8e-74	234	SET
SRS2205	Populus_trichocarpa_836304	75.63	238	49	1	159	845	1	238	3e-122	352	MYB-related
SRS2210	Vitis_vinifera_GSVIVP00025029001	56.25	288	95	11	3	773	364	643	1e-87	273	AP2-EREBP
SRS2212	Selaginella_moellendorffii_412612	47.44	78	36	2	280	498	924	1001	4e-16	78.2	SNF2
SRS2219	Vitis_vinifera_GSVIVP00006101001	45.22	157	86	0	18	488	496	652	2e-38	142	MADS
SRS2222	Carica_papaya_evm.TU.supercontig_116.43	87.19	203	26	0	2	610	415	617	1e-123	365	GRAS
SRS2223	Galdieria_sulphuraria_Gs03640.1	52	50	24	0	199	348	13	62	2e-10	59.7	MYB-related
SRS2225	Oryza_sativa_subsp._indica_OsIBCD014458	49.25	268	136	4	43	846	383	632	8e-82	261	NAC
SRS2234	Vitis_vinifera_GSVIVP00017926001	33.12	154	100	4	77	529	960	1108	9e-19	86.3	FHA
SRS2235	Oryza_sativa_subsp._indica_OsIBCD019262	31.91	235	146	9	8	670	36	233	2e-18	85.1	SET
SRS2242	Vitis_vinifera_GSVIVP00017926001	47.06	68	35	1	661	861	883	950	4e-11	63.5	FHA
SRS2244	Vitis_vinifera_GSVIVP00026367001	56.94	281	116	3	2	829	566	840	1e-89	284	FHA
SRS2247	Oryza_sativa_subsp._indica_OsIBCD010288	40.76	184	102	7	6	536	199	371	1e-25	105	MYB-related
SRS2248	Vitis_vinifera_GSVIVP00006101001	47.51	221	111	4	216	863	362	573	2e-53	184	MADS
SRS2249	Populus_trichocarpa_550164	66.55	287	94	2	9	863	98	384	3e-118	350	WRKY
SRS2254	Vitis_vinifera_GSVIVP00001119001	70.81	185	47	4	183	716	1	181	7e-84	254	HSF
SRS2261	Chlorella_sp._NC64A_142311	41.67	60	35	1	70	249	170	228	1e-06	48.5	C3H
SRS2265	Vitis_vinifera_GSVIVP00032097001	30.98	184	106	7	376	864	1	149	2e-10	60.5	AUX/IAA
SRS2279	Vitis_vinifera_GSVIVP00017926001	45.79	107	57	1	559	876	884	990	1e-24	103	FHA
SRS2283	Vitis_vinifera_GSVIVP00025478001	32.2	118	80	1	3	356	696	809	3e-13	69.7	C3H
SRS2290	Carica_papaya_evm.TU.supercontig_81.164	69.9	206	62	1	3	620	182	380	4e-88	268	bZIP
SRS2296	Vitis_vinifera_GSVIVP00006101001	30.77	143	94	3	469	882	358	494	8e-13	68.6	MADS
SRS2300	Oryza_sativa_subsp._indica_OsIBCD021211	25.09	287	181	5	134	892	527	804	4e-15	75.9	FAR1
SRS2302	Populus_trichocarpa_768064	54.55	297	116	5	3	836	326	617	9e-70	228	C3H
SRS2313	Populus_trichocarpa_826609	76	175	39	2	6	521	57	231	5e-77	234	PLATZ
SRS2317	Populus_trichocarpa_641182	63.06	222	81	4	6	668	35	253	6e-81	245	MYB-related
SRS2320	Oryza_sativa_subsp._japonica_LOC_Os07g46900.1	55.67	97	43	1	38	328	846	941	8e-17	80.9	FAR1
SRS2322	Oryza_sativa_subsp._indica_OsIBCD033988	38.93	149	67	5	551	925	78	224	2e-15	76.6	NAC
SRS2327	Chlorella_sp._NC64A_134820	35.37	82	51	2	317	556	2	83	6e-06	47.8	PBF-2-like
SRS2330	Oryza_sativa_subsp._indica_OsIBCD000491	44.67	197	109	2	39	629	56	218	1e-47	164	bZIP
SRS2333	Coccomyxa_sp._C-169_82509	40.86	186	103	2	11	547	548	733	6e-40	149	Pseudo ARR-B
SRS2334	Vitis_vinifera_GSVIVP00014263001	52.02	198	87	4	66	635	2	188	2e-53	174	AP2-EREBP
SRS2335	Oryza_sativa_subsp._indica_OsIBCD032154	76.92	65	15	0	557	751	377	441	3e-27	110	NAC
SRS2337	Coccomyxa_sp._C-169_82291	28.05	221	131	5	6	584	525	740	2e-11	65.1	Orphans
SRS2338	Vitis_vinifera_GSVIVP00023519001	33.04	115	70	3	63	386	322	432	1e-07	53.1	C3H
SRS2343	Carica_papaya_evm.TU.supercontig_195.12	75.29	170	42	2	57	566	7	174	3e-89	267	NAC
SRS2348	Cyanidioschyzon_merolae_CMO059C	39.81	103	54	3	61	345	13	107	8e-15	75.5	C2H2
SRS2354	Populus_trichocarpa_659068	58.89	90	37	0	277	546	10	99	3e-26	102	bZIP
SRS2357	Vitis_vinifera_GSVIVP00032706001	75	280	64	3	91	912	1	280	1e-108	332	ARR-B
SRS2358	Zea_mays_GRMZM2G171600_P01	31.78	129	82	4	68	436	519	641	1e-06	50.4	CAMTA
SRS2359	Populus_trichocarpa_643201	72.87	188	45	5	829	284	167	351	3e-84	259	WRKY
SRS2361	Oryza_sativa_subsp._indica_OsIBCD019262	35.36	280	172	9	80	892	24	296	2e-41	155	SET
SRS2364	Selaginella_moellendorffii_405772	38.92	167	102	2	2	502	631	786	1e-26	111	C2H2
SRS2369	Galdieria_sulphuraria_Gs01820.1	46.84	79	42	0	178	414	10	88	5e-09	57.8	C2H2
SRS2376	Vitis_vinifera_GSVIVP00015636001	76.92	26	6	0	838	761	17	42	7e-07	50.8	Orphans
SRS2377	Selaginella_moellendorffii_130409	65.12	43	15	0	309	437	159	201	3e-11	64.3	Trihelix
SRS2381	Oryza_sativa_subsp._indica_OsIBCD019262	28.27	283	196	10	90	917	33	299	2e-21	96.3	SET
SRS2386	Vitis_vinifera_GSVIVP00034599001	58.7	46	19	0	544	681	127	172	5e-13	62.4	MYB-related
SRS2394	Chlorella_sp._NC64A_58999	32.48	157	105	5	37	504	766	903	1e-14	75.9	MYB-related
SRS2396	Populus_trichocarpa_234849	28.57	140	96	2	404	811	300	433	2e-11	65.9	C3H
SRS2397	Populus_trichocarpa_827668	78.74	174	37	0	266	787	1	174	3e-89	279	G2-like
SRS2399	Arabidopsis_lyrata_488588	51.9	158	76	0	22	495	41	198	1e-49	174	SET
SRS2400	Oryza_sativa_subsp._indica_OsIBCD028679	27.35	234	153	6	171	821	29	257	6e-15	76.3	MYB
SRS2404	Physcomitrella_patens_158891	34.29	140	75	6	4	372	75	210	6e-07	51.2	C2H2
SRS2406	Galdieria_sulphuraria_Gs59610.1	32.33	133	87	3	444	833	1763	1895	4e-14	74.3	SNF2
SRS2409	Zea_mays_GRMZM2G064728_P01	61.22	49	19	0	616	762	37	85	5e-16	57.8	C3H
SRS2423	Populus_trichocarpa_710452	59.11	269	108	4	7	807	25	288	3e-68	217	AUX/IAA
SRS2430	Zea_mays_AC212823.4_FGP040	72.09	43	10	1	501	623	264	306	5e-10	60.5	MADS
SRS2446	Populus_trichocarpa_548532	55.41	296	111	8	51	875	9	283	1e-87	271	TCP
SRS2447	Carica_papaya_evm.TU.supercontig_20.31	56.19	299	130	4	12	905	174	441	2e-96	301	FAR1
SRS2460	Populus_trichocarpa_834945	38.24	170	88	3	170	628	90	259	1e-26	111	C2H2
SRS2464	Oryza_sativa_subsp._indica_OsIBCD020180	33.02	321	179	13	176	1030	878	1189	2e-32	129	PHD
SRS2467	Arabidopsis_lyrata_907730	33.33	135	84	5	4	390	432	552	3e-07	52.4	mTERF
SRS2470	Vitis_vinifera_GSVIVP00001890001	61.94	268	95	6	194	976	1	264	4e-96	289	C2C2-GATA
SRS2471	Carica_papaya_evm.TU.supercontig_996.1	44.74	228	99	9	404	1006	1	220	6e-20	90.5	AP2-EREBP
SRS2476	Oryza_sativa_subsp._indica_OsIBCD010288	44.5	191	98	5	238	786	176	359	2e-36	137	MYB-related
SRS2481	Coccomyxa_sp._C-169_81367	60.56	213	74	2	4	612	326	538	2e-76	258	GNAT
SRS2485	Oryza_sativa_subsp._indica_OsIBCD019888	45.97	124	67	1	109	480	9	125	1e-23	103	mTERF
SRS2486	Vitis_vinifera_GSVIVP00006101001	39.56	273	154	8	6	791	378	646	4e-49	176	MADS
SRS2489	Vitis_vinifera_GSVIVP00028411001	23.65	148	111	3	521	958	157	292	7e-06	48.1	C3H

## Sheet: S9-2 The most abundant putative
TF family	Total of ESTs	Total of unigenes	Redundancya	Percent(%)b
C3H	45	36	1.25	7.75862
MYB-related	78	35	2.22857	7.5431
C2H2	33	26	1.26923	5.60345
FAR1	41	22	1.86364	4.74138
bHLH	32	18	1.77778	3.87931
bZIP	19	18	1.05556	3.87931
MADS	28	17	1.64706	3.66379
mTERF	35	17	2.05882	3.66379
CCAAT	21	15	1.4	3.23276
AP2-EREBP	20	15	1.33333	3.23276
SET	15	15	1	3.23276
AUX/IAA	17	15	1.13333	3.23276
NAC	15	14	1.07143	3.01724
SNF2	17	13	1.30769	2.80172

## Sheet: S9-1 PlnTFDB 
Query id	Subject id	% identity	alignment length	mismatches	gap openings	q. start	q. end	s. start	s. start	e-value	bit score	Family
CO000003	Populus_trichocarpa_754747	64.86	74	26	2	96	317	189	252	5e-19	84.3	bHLH
CO000007	Oryza_sativa_subsp._indica_OsIBCD010288	37.8	164	98	3	174	653	167	330	1e-23	102	MYB-related
CO000030	Arabidopsis_lyrata_341076	50.51	99	49	2	49	345	481	575	2e-17	82	MYB
CO000031	Oryza_sativa_subsp._japonica_LOC_Os07g46900.1	58.33	96	40	1	71	358	848	942	2e-25	107	FAR1
CO000043	Vitis_vinifera_GSVIVP00025362001	35.47	172	110	4	489	1001	66	232	1e-20	94	mTERF
CO000047	Oryza_sativa_subsp._japonica_LOC_Os09g23650.1	47.32	112	59	0	69	404	850	961	2e-30	117	Tify
CO000053	Arabidopsis_lyrata_907730	64.63	147	51	3	91	528	423	558	3e-45	159	mTERF
CO000055	Oryza_sativa_subsp._japonica_LOC_Os09g23650.1	44.74	114	63	0	58	399	845	958	3e-28	110	Tify
CO000056	Micromonas_sp._RCC299_55535	32.73	110	73	2	147	473	245	353	4e-11	62.8	C2H2
CO000057	Vitis_vinifera_GSVIVP00015818001	28.57	126	89	4	253	627	160	278	2e-06	48.5	MYB-related
CO000063	Populus_trichocarpa_206736	90.24	82	8	0	202	447	10	91	6e-49	157	HMG
CO000069	Vitis_vinifera_GSVIVP00016181001	66.67	246	70	8	165	866	35	264	7e-81	248	MYB-related
CO000088	Chlamydomonas_reinhardtii_34069	53.51	114	53	1	220	561	146	255	1e-36	130	PHD
CO000100	Oryza_sativa_subsp._indica_OsIBCD012137	37.6	125	77	2	32	403	37	143	2e-18	87	FAR1
CO000101	Selaginella_moellendorffii_429595	42.11	57	33	0	378	548	28	84	9e-12	56.6	SNF2
CO000109	Ostreococcus_tauri_36515	24.07	216	140	9	137	712	448	658	3e-06	48.5	PHD
CO000118	Cyanidioschyzon_merolae_CMO059C	39.81	103	54	3	72	356	13	107	3e-14	75.5	C2H2
CO000129	Populus_trichocarpa_754747	64.86	74	26	2	123	344	189	252	5e-19	84.3	bHLH
CO000136	Selaginella_moellendorffii_412612	38.36	73	40	4	402	605	932	1003	1e-06	49.7	SNF2
CO000139	Carica_papaya_evm.TU.supercontig_3.362	35.79	190	117	1	241	795	2	191	2e-31	122	HB
CO000156	Oryza_sativa_subsp._indica_OsIBCD010288	40.28	144	83	2	2	424	240	383	2e-24	100	MYB-related
CO000158	Vitis_vinifera_GSVIVP00025362001	30.96	197	130	6	471	1043	64	226	1e-12	70.5	mTERF
CO000161	Arabidopsis_lyrata_328625	50	108	54	0	363	686	638	745	4e-23	98.2	WRKY
CO000170	Vitis_vinifera_GSVIVP00017926001	31.17	77	53	1	3	233	1034	1108	7e-06	45.1	FHA
CO000171	Vitis_vinifera_GSVIVP00033049001	59.62	260	95	6	123	872	1	252	2e-80	246	AP2-EREBP
CO000178	Carica_papaya_evm.TU.supercontig_125.51	84.51	213	27	1	19	639	1	213	1e-116	334	GNAT
CO000180	Vitis_vinifera_GSVIVP00015048001	65.33	199	66	1	208	795	7	205	9e-72	224	AUX/IAA
CO000186	Vitis_vinifera_GSVIVP00015636001	62.79	43	16	0	1257	1129	11	53	2e-10	62.8	Orphans
CO000198	Oryza_sativa_subsp._indica_OsIBCD012438	48.32	149	66	1	68	481	241	389	8e-46	159	C2H2
CO000201	Oryza_sativa_subsp._indica_OsIBCD005009	34.42	154	96	4	122	568	38	190	1e-26	98.6	SBP
CO000204	Oryza_sativa_subsp._indica_OsIBCD010288	41.95	205	113	6	196	792	174	371	5e-34	130	MYB-related
CO000213	Oryza_sativa_subsp._indica_OsIBCD010288	42.08	202	110	7	145	729	169	361	3e-35	132	MYB-related
CO000216	Populus_trichocarpa_754747	64.86	74	26	2	96	317	189	252	3e-19	84.3	bHLH
CO000222	Arabidopsis_lyrata_905943	33.77	77	51	0	188	418	33	109	7e-08	52.8	C3H
CO000230	Oryza_sativa_subsp._indica_OsIBCD021211	31.8	217	140	6	133	759	59	267	4e-25	104	FAR1
CO000254	Galdieria_sulphuraria_Gs01820.1	50.75	67	33	1	230	430	11	74	6e-15	74.3	C2H2
CO000267	Zea_mays_AC212823.4_FGP040	74.42	43	9	1	1024	1146	264	306	2e-10	63.5	MADS
CO000281	Zea_mays_GRMZM2G176223_P01	41.46	82	30	3	4	195	124	205	3e-11	61.6	CSD
CO000289	Zea_mays_GRMZM2G022717_P01	53.62	69	32	0	696	902	320	388	8e-20	78.6	GRAS
CO000297	Selaginella_moellendorffii_416803	49.59	121	61	1	355	717	177	296	2e-12	66.2	C3H
CO000324	Oryza_sativa_subsp._japonica_LOC_Os10g20990.1	85.15	101	15	0	96	398	74	174	2e-54	182	MYB-related
CO000349	Carica_papaya_evm.TU.supercontig_481.1	64.02	239	78	4	195	887	58	292	2e-75	234	AP2-EREBP
CO000351	Populus_trichocarpa_642803	80.83	120	15	1	93	428	1	120	1e-51	165	HMG
CO000354	Vitis_vinifera_GSVIVP00037363001	66.83	205	53	6	221	790	1	198	2e-75	237	bZIP
CO000360	Oryza_sativa_subsp._indica_OsIBCD030168	66.67	54	18	0	754	593	1518	1571	2e-23	74.7	NAC
CO000370	Coccomyxa_sp._C-169_74302	61.47	109	41	2	146	469	12	119	2e-37	127	CCAAT
CO000392	Oryza_sativa_subsp._indica_OsIBCD010288	36.04	197	118	6	139	705	168	362	3e-29	115	MYB-related
CO000394	Carica_papaya_evm.TU.supercontig_190.22	97.3	111	3	0	135	467	23	133	5e-56	175	CCAAT
CO000396	Populus_trichocarpa_784255	59.33	209	84	4	49	672	24	211	2e-73	223	HSF
CO000397	Physcomitrella_patens_160509	38.24	102	62	2	736	1038	802	901	6e-11	64.7	C2C2-Dof
CO000402	Oryza_sativa_subsp._japonica_LOC_Os10g20990.1	85.15	101	15	0	64	366	74	174	4e-54	182	MYB-related
CO000409	Oryza_sativa_subsp._japonica_LOC_Os07g46900.1	54.63	108	49	3	27	350	843	942	1e-25	105	FAR1
CO000411	Selaginella_moellendorffii_413266	40.85	71	42	1	188	400	117	185	1e-09	57.8	MYB-related
CO000412	Vitis_vinifera_GSVIVP00023519001	28.75	160	107	6	263	721	501	648	1e-06	50.1	C3H
CO000425	Vitis_vinifera_GSVIVP00031975001	59.06	149	55	1	99	527	269	417	5e-49	168	AP2-EREBP
CO000439	Vitis_vinifera_GSVIVP00007730001	62.5	144	44	3	72	473	1	144	8e-54	170	SWI/SNF-BAF60b
CO000444	Vitis_vinifera_GSVIVP00008845001	62.82	156	53	2	10	462	236	391	1e-40	146	bHLH
CO000445	Populus_trichocarpa_207404	32.74	113	70	1	720	1040	631	743	3e-07	53.1	CAMTA
CO000458	Vitis_vinifera_GSVIVP00019332001	86.67	165	22	0	2	496	196	360	6e-90	270	DBP
CO000460	Oryza_sativa_subsp._indica_OsIBCD019136	27.96	186	131	4	882	1430	352	529	2e-13	73.2	MYB-related
CO000466	Arabidopsis_lyrata_900671	68.67	83	22	1	142	378	234	316	6e-28	107	AP2-EREBP
CO000482	Oryza_sativa_subsp._indica_OsIBCD004305	34.54	194	122	5	207	773	513	696	3e-25	104	HB
CO000484	Populus_trichocarpa_560392	34.9	192	125	3	167	742	218	403	1e-26	107	FAR1
CO000490	Vitis_vinifera_GSVIVP00032141001	62.6	246	76	6	3	692	143	379	3e-90	272	C3H
CO000497	Arabidopsis_lyrata_339887	49.49	198	94	4	273	848	146	339	3e-52	183	PHD
CO000504	Zea_mays_GRMZM2G002232_P03	34.15	205	127	4	235	825	433	637	3e-29	116	C2C2-GATA
CO000505	Arabidopsis_lyrata_907730	57.71	175	73	4	34	555	416	572	4e-46	161	mTERF
CO000515	Vitis_vinifera_GSVIVP00032141001	63.99	386	115	9	11	1096	1	379	8e-152	435	C3H
CO000524	Populus_trichocarpa_827145	82.89	187	31	2	406	963	3	188	7e-109	317	Orphans
CO000526	Ostreococcus_tauri_36515	29.85	201	110	11	181	690	455	648	4e-11	62.4	PHD
CO000527	Zea_mays_GRMZM2G137363_P01	41.27	63	37	0	206	394	1	63	4e-06	46.2	AUX/IAA
CO000536	Vitis_vinifera_GSVIVP00017462001	77.6	183	41	2	1	549	3	183	3e-100	289	C2C2-YABBY
CO000551	Oryza_sativa_subsp._indica_OsIBCD029450	40.72	194	107	5	173	730	216	407	7e-30	117	BES1
CO000553	Selaginella_moellendorffii_412612	46.05	76	35	2	22	231	925	1000	7e-15	72	SNF2
CO000564	Populus_trichocarpa_206736	62.81	121	45	1	55	417	10	94	2e-44	145	HMG
CO000566	Populus_trichocarpa_754747	59.09	66	27	2	110	307	189	244	3e-14	69.7	bHLH
CO000567	Carica_papaya_evm.TU.supercontig_8.280	79.02	224	47	0	2	673	490	713	1e-120	362	FAR1
CO000576	Oryza_sativa_subsp._japonica_LOC_Os07g46900.1	57.89	95	40	1	53	337	849	942	7e-26	106	FAR1
CO000580	Physcomitrella_patens_9003	84.21	38	6	0	47	160	6	43	1e-18	75.1	MYB-related
CO000587	Zea_mays_GRMZM2G173786_P01	96.08	102	4	0	2	307	145	246	7e-50	161	MADS
CO000589	Oryza_sativa_subsp._indica_OsIBCD021211	32.73	333	213	9	96	1061	31	347	6e-37	141	FAR1
CO000591	Physcomitrella_patens_88147	36.78	87	53	2	342	596	608	693	7e-06	46.2	C3H
CO000598	Oryza_sativa_subsp._japonica_LOC_Os10g20990.1	79.28	111	23	1	4	336	67	174	1e-54	182	MYB-related
CO000604	Micromonas_sp._RCC299_101327	40.54	74	44	0	363	584	5	78	1e-12	65.9	C3H
CO000622	Zea_mays_GRMZM2G125078_P01	47.06	34	18	0	27	128	393	426	9e-07	47	HB
CO000627	Arabidopsis_lyrata_907730	61.15	157	60	3	130	597	415	560	4e-45	160	mTERF
CO000634	Arabidopsis_thaliana_AT3G51470.1	35.89	209	128	6	120	728	141	325	3e-26	108	DBP
CO000636	Carica_papaya_evm.TU.supercontig_20.31	26.16	344	239	8	377	1363	275	584	4e-22	100	FAR1
SRS0026	Physcomitrella_patens_171881	38.78	49	30	0	1	147	597	645	1e-06	42.4	ABI3VP1
SRS0077	Oryza_sativa_subsp._indica_OsIBCD005187	73.24	71	19	0	2	214	518	588	3e-32	116	G2-like
SRS0104	Arabidopsis_lyrata_480534	37.78	45	28	0	109	243	397	441	3e-06	43.1	C2H2
SRS0153	Carica_papaya_evm.TU.supercontig_228.18	62.75	51	18	1	3	152	505	555	7e-13	62.4	MYB
SRS0210	Carica_papaya_evm.TU.supercontig_3.362	45.07	71	39	1	23	235	498	567	7e-12	60.5	HB
SRS0221	Selaginella_moellendorffii_412612	57.45	47	19	1	34	171	954	1000	4e-13	64.3	SNF2
SRS0233	Oryza_sativa_subsp._indica_OsIBCD010288	40.48	84	48	3	4	249	282	359	2e-07	47.8	MYB-related
SRS0234	Vitis_vinifera_GSVIVP00006109001	79.03	62	13	0	1	186	78	139	6e-29	102	CCAAT
SRS0266	Populus_trichocarpa_274037	92.59	54	4	0	2	163	115	168	8e-33	113	C2H2
SRS0267	Vitis_vinifera_GSVIVP00037702001	43.06	72	40	1	176	388	14	85	2e-10	57	GRAS
SRS0271	Oryza_sativa_subsp._indica_OsIBCD012106	89.09	55	6	0	26	190	1	55	3e-32	119	MYB-related
SRS0309	Oryza_sativa_subsp._indica_OsIBSD047165	48.78	41	21	0	4	126	89	129	3e-07	48.1	GNAT
SRS0310	Populus_trichocarpa_595068	44.59	74	40	2	13	231	658	708	1e-08	52.4	ARF
SRS0340	Carica_papaya_evm.TU.supercontig_181.5	80.82	73	14	1	3	221	819	889	4e-25	99.8	SBP
SRS0367	Carica_papaya_evm.TU.supercontig_5.294	47.52	101	35	3	200	448	11	110	8e-17	74.7	bHLH
SRS0369	Carica_papaya_evm.TU.supercontig_3.338	72.5	40	11	0	211	330	409	448	2e-16	59.3	GNAT
SRS0413	Carica_papaya_evm.TU.supercontig_18.39	80	65	13	0	52	246	83	147	1e-32	113	bZIP
SRS0415	Populus_trichocarpa_180608	99.03	103	1	0	2	310	172	274	1e-70	214	HB
SRS0426	Vitis_vinifera_GSVIVP00018031001	66.25	80	24	1	2	232	783	862	1e-27	107	ARF
SRS0439	Oryza_sativa_subsp._indica_OsIBCD012106	87.27	55	7	0	48	212	1	55	1e-31	119	MYB-related
SRS0449	Micromonas_pusilla_CCMP1545_49061	30.91	55	38	1	79	243	593	645	3e-06	46.2	HB
SRS0452	Populus_trichocarpa_833761	51.85	81	22	3	1	192	533	612	5e-16	74.3	C3H
SRS0468	Oryza_sativa_subsp._indica_OsIBCD035553	32.37	139	84	3	117	503	113	249	4e-13	66.2	Orphans
SRS0477	Arabidopsis_lyrata_482518	55.08	118	53	1	46	399	1	111	3e-36	121	SWI/SNF-BAF60b
SRS0479	Populus_trichocarpa_658643	51.85	108	47	3	20	328	633	735	3e-10	57.8	C3H
SRS0482	Zea_mays_GRMZM2G125078_P01	37.93	58	34	1	40	207	369	426	2e-08	52.8	HB
SRS0484	Populus_trichocarpa_655096	90.22	92	7	1	3	272	244	335	2e-54	174	WRKY
SRS0490	Carica_papaya_evm.TU.supercontig_150.55	88.96	154	17	0	1	462	9	162	3e-104	297	PHD
SRS0492	Arabidopsis_lyrata_358770	26.67	150	103	3	33	461	40	188	6e-13	65.5	AUX/IAA
SRS0520	Populus_trichocarpa_723083	32.5	80	54	1	98	337	38	116	2e-06	46.2	C3H
SRS0526	Vitis_vinifera_GSVIVP00018103001	56.94	72	31	0	6	221	488	559	2e-21	90.5	NAC
SRS0528	Oryza_sativa_subsp._indica_OsIBCD014577	61.9	84	32	1	136	387	757	839	5e-31	102	TCP
SRS0529	Carica_papaya_evm.TU.supercontig_52.97	93.94	66	4	0	79	276	504	569	2e-34	126	GNAT
SRS0530	Populus_trichocarpa_649076	68.48	92	29	0	98	373	4	95	3e-38	132	C2H2
SRS0540	Oryza_sativa_subsp._japonica_LOC_Os09g23650.1	32.35	102	69	0	118	423	854	955	5e-15	72	Tify
SRS0548	Carica_papaya_evm.TU.supercontig_131.81	58.75	160	46	4	58	477	1	159	3e-39	133	AP2-EREBP
SRS0555	Arabidopsis_lyrata_907730	33.33	72	48	1	314	529	409	475	6e-06	45.4	mTERF
SRS0564	Selaginella_moellendorffii_412612	35.8	81	50	4	116	352	929	1005	2e-07	50.1	SNF2
SRS0570	Arabidopsis_lyrata_339887	45.95	74	40	0	5	226	568	641	6e-16	74.7	PHD
SRS0572	Vitis_vinifera_GSVIVP00009730001	85.71	28	4	0	459	542	2480	2507	8e-08	51.2	ABI3VP1
SRS0573	Carica_papaya_evm.TU.supercontig_768.1	78.29	152	27	3	6	443	192	338	1e-70	217	WRKY
SRS0579	Micromonas_sp._RCC299_83469	64.22	109	38	2	72	395	14	121	4e-37	124	CCAAT
SRS0581	Vitis_vinifera_GSVIVP00017926001	37.58	157	93	4	2	457	940	1092	5e-22	92.4	FHA
SRS0583	Oryza_sativa_subsp._indica_OsIBCD012438	42.59	108	51	1	1	291	279	386	1e-26	103	C2H2
SRS0585	Vitis_vinifera_GSVIVP00000629001	33.33	144	92	6	3	422	210	342	4e-12	63.2	MYB
SRS0602	Vitis_vinifera_GSVIVP00007730001	79.81	104	18	1	107	409	41	144	2e-55	172	SWI/SNF-BAF60b
SRS0603	Populus_trichocarpa_642377	53.62	69	31	3	8	211	192	251	8e-12	62	TCP
SRS0615	Micromonas_sp._RCC299_101327	60	35	14	0	3	107	39	73	5e-06	45.8	C3H
SRS0625	Populus_trichocarpa_754747	59.09	66	27	2	87	284	189	244	2e-14	69.7	bHLH
SRS0630	Zea_mays_GRMZM2G125078_P01	58.82	51	21	1	7	159	623	672	2e-13	67.8	HB
SRS0642	Vitis_vinifera_GSVIVP00006101001	35.62	160	101	5	1	474	496	652	3e-22	93.2	MADS
SRS0648	Oryza_sativa_subsp._indica_OsIBCD019262	41.33	150	81	6	3	431	152	296	6e-25	100	SET
SRS0649	Carica_papaya_evm.TU.supercontig_62.4	70.89	158	41	2	108	566	1	158	2e-65	206	bZIP
SRS0661	Populus_trichocarpa_707094	56.83	183	78	2	25	570	1	180	3e-69	211	NAC
SRS0673	Carica_papaya_evm.TU.supercontig_47.61	61.8	89	34	2	42	308	19	99	7e-25	93.2	C2H2
SRS0679	Populus_trichocarpa_726855	86.32	190	26	0	3	572	334	523	2e-104	310	GRAS
SRS0686	Vitis_vinifera_GSVIVP00024470001	41.38	116	62	6	54	383	184	286	1e-08	53.1	C2C2-Dof
SRS0690	Arabidopsis_lyrata_339887	47.95	171	89	3	63	575	145	307	2e-47	165	PHD
SRS0697	Populus_trichocarpa_677746	47.52	141	74	1	80	502	26	165	7e-39	133	NAC
SRS0714	Oryza_sativa_subsp._indica_OsIBCD007123	51.11	45	20	1	20	148	97	141	7e-07	48.5	mTERF
SRS0719	Vitis_vinifera_GSVIVP00034355001	88.14	118	10	1	3	344	76	193	4e-71	214	AUX/IAA
SRS0723	Populus_trichocarpa_754747	59.09	66	27	2	78	275	189	244	7e-17	69.7	bHLH
SRS0727	Vitis_vinifera_GSVIVP00014609001	29	100	71	2	573	274	327	417	5e-07	48.9	MYB-related
SRS0728	Populus_trichocarpa_420425	78.67	75	16	0	3	227	115	189	5e-42	139	PBF-2-like
SRS0730	Oryza_sativa_subsp._indica_OsIBCD014700	24.75	101	76	0	270	572	562	662	1e-06	48.1	NAC
SRS0731	Oryza_sativa_subsp._indica_OsIBSD047092	47.62	168	88	3	84	587	229	378	3e-47	164	GNAT
SRS0741	Oryza_sativa_subsp._indica_OsIBCD012438	44.06	143	69	1	1	396	243	385	1e-39	139	C2H2
SRS0746	Arabidopsis_lyrata_489930	57.59	158	62	1	131	589	1	158	6e-49	156	Coactivator p15
SRS0752	Micromonas_pusilla_CCMP1545_48228	45.45	110	59	1	20	346	478	587	2e-23	96.7	G2-like
SRS0771	Oryza_sativa_subsp._indica_OsIBCD028447	53.9	141	58	3	1	402	290	421	2e-36	132	PHD
SRS0787	Cyanidioschyzon_merolae_CMO059C	44.71	85	39	2	99	329	13	97	4e-16	75.9	C2H2
SRS0804	Oryza_sativa_subsp._indica_OsIBCD000491	56.97	165	71	1	109	603	23	150	9e-54	176	bZIP
SRS0811	Carica_papaya_evm.TU.supercontig_71.57	65.24	210	63	5	5	604	295	496	8e-64	208	bHLH
SRS0831	Oryza_sativa_subsp._japonica_LOC_Os09g23650.1	39.42	104	63	0	112	423	852	955	7e-23	95.5	Tify
SRS0838	Vitis_vinifera_GSVIVP00036120001	85.43	151	21	1	160	609	1	151	3e-89	263	bZIP
SRS0840	Populus_trichocarpa_731468	62.56	203	76	1	2	610	503	704	6e-69	223	MYB-related
SRS0848	Carica_papaya_evm.TU.supercontig_60.65	79.25	159	26	2	153	608	1	159	7e-61	191	TCP
SRS0853	Populus_trichocarpa_245573	60.71	112	44	0	278	613	2	113	2e-42	139	bZIP
SRS0859	Vitis_vinifera_GSVIVP00006101001	41.74	115	66	3	616	275	534	646	7e-15	72.4	MADS
SRS0866	Populus_trichocarpa_255249	28.8	125	86	4	27	392	493	611	9e-08	51.6	SNF2
SRS0868	Ostreococcus_tauri_36515	29.66	145	81	8	165	536	455	597	6e-06	46.2	PHD
SRS0872	Carica_papaya_evm.TU.supercontig_60.65	62.94	197	46	5	1	510	77	273	3e-35	125	TCP
SRS0874	Populus_trichocarpa_561021	39.6	149	87	2	172	609	1	142	7e-27	104	CCAAT
SRS0886	Chlamydomonas_reinhardtii_413078	26.32	171	124	5	84	590	949	1108	3e-12	65.1	Orphans
SRS0890	Populus_trichocarpa_830259	92.08	101	8	0	93	395	266	366	4e-53	174	AUX/IAA
SRS0898	Arabidopsis_thaliana_AT5G54640.1	100	88	0	0	2	265	32	119	2e-40	134	CCAAT
SRS0899	Oryza_sativa_subsp._indica_OsIBSD048444	25	184	132	4	83	616	314	488	2e-11	62.4	GNAT
SRS0902	Populus_trichocarpa_677746	45.4	174	87	3	67	564	44	217	1e-39	135	NAC
SRS0919	Populus_trichocarpa_836810	91.39	151	13	0	174	626	1	151	7e-81	238	CCAAT
SRS0923	Oryza_sativa_subsp._indica_OsIBCD020133	24.79	117	88	0	455	105	121	237	7e-07	48.9	C2C2-CO-like
SRS0931	Selaginella_moellendorffii_442874	84	75	12	0	403	627	87	161	8e-37	135	HRT
SRS0932	Vitis_vinifera_GSVIVP00032141001	66.67	204	55	5	20	592	1	201	3e-92	275	C3H
SRS0940	Populus_trichocarpa_575909	52.07	121	58	2	260	622	1	119	4e-29	113	GRAS
SRS0944	Oryza_sativa_subsp._indica_OsIBCD020284	55.56	81	36	1	54	296	659	738	3e-25	102	MYB-related
SRS0945	Oryza_sativa_subsp._indica_OsIBSD047165	30	80	56	1	112	351	41	118	2e-08	53.5	GNAT
SRS0961	Zea_mays_GRMZM2G103314_P02	61.11	36	14	0	89	196	151	186	2e-07	50.4	TRAF
SRS0966	Carica_papaya_evm.TU.supercontig_62.153	89.86	69	7	0	60	266	14	82	6e-41	134	MYB-related
SRS0967	Populus_trichocarpa_558107	61.32	106	28	3	22	300	12	117	3e-37	128	C2H2
SRS0981	Oryza_sativa_subsp._indica_OsIBCD021211	32.1	162	104	6	1	468	883	1033	8e-17	78.6	FAR1
SRS0982	Populus_trichocarpa_560392	37.67	146	91	1	109	546	218	362	7e-24	98.2	FAR1
SRS0986	Oryza_sativa_subsp._indica_OsIBCD010288	45.34	161	80	4	165	623	169	329	2e-33	124	MYB-related
SRS0988	Oryza_sativa_subsp._indica_OsIBCD021211	36.08	158	100	2	10	480	497	653	4e-22	94	FAR1
SRS1006	Carica_papaya_evm.TU.supercontig_19.224	93.75	160	10	0	164	643	1	160	2e-116	329	LIM
SRS1010	Chlorella_sp._NC64A_133184	34.02	97	54	2	380	640	402	498	3e-08	53.1	FHA
SRS1016	Vitis_vinifera_GSVIVP00025352001	65.96	47	16	1	70	210	2	47	8e-14	66.6	G2-like
SRS1023	Populus_trichocarpa_561021	50	216	102	4	18	647	1	208	2e-62	197	CCAAT
SRS1028	Populus_trichocarpa_567282	80	80	16	0	6	245	56	135	2e-41	138	HMG
SRS1029	Chlamydomonas_reinhardtii_126810	29.9	97	63	2	305	580	148	243	2e-06	47	CSD
SRS1041	Carica_papaya_evm.TU.supercontig_193.15	44.66	206	113	2	34	648	485	687	1e-44	158	Pseudo ARR-B
SRS1043	Arabidopsis_thaliana_AT1G78080.1	44.25	113	60	6	3	332	234	333	4e-13	67	AP2-EREBP
SRS1045	Populus_trichocarpa_652858	77.78	189	36	6	102	650	1	189	1e-93	273	bHLH
SRS1046	Arabidopsis_lyrata_311885	41.35	104	56	3	353	649	304	406	5e-12	64.3	bZIP
SRS1053	Zea_mays_GRMZM2G137363_P01	41.27	63	37	0	168	356	1	63	6e-06	46.2	AUX/IAA
SRS1067	Carica_papaya_evm.TU.supercontig_5.254	51.05	143	65	4	34	447	39	174	2e-29	108	TCP
SRS1080	Populus_trichocarpa_827348	92.96	142	8	1	81	500	1	142	6e-62	189	CCAAT
SRS1089	Populus_trichocarpa_797318	62.39	117	41	3	315	656	1	115	3e-37	132	WRKY
SRS1097	Oryza_sativa_subsp._indica_OsIBCD032250	40	185	111	1	103	657	792	975	7e-40	145	FAR1
SRS1100	Chlorella_sp._NC64A_138968	28.91	128	90	2	273	653	139	261	2e-08	53.9	FHA
SRS1102	Vitis_vinifera_GSVIVP00017926001	33.04	112	72	3	32	358	1000	1109	1e-08	54.3	FHA
SRS1112	Chlorella_sp._NC64A_58151	30.05	183	113	5	3	506	1680	1860	1e-15	75.5	SBP
SRS1128	Populus_trichocarpa_706432	59.15	213	87	3	27	665	2	172	3e-83	250	C3H
SRS1139	Arabidopsis_thaliana_AT5G49200.1	29.81	208	137	7	27	623	146	327	3e-15	73.6	C3H
SRS1146	Vitis_vinifera_GSVIVP00006101001	41.67	132	77	0	2	397	515	646	1e-24	101	MADS
SRS1148	Populus_trichocarpa_819435	54.76	84	37	2	68	316	154	236	4e-23	93.2	Tify
SRS1149	Populus_trichocarpa_576644	86.78	174	18	2	57	563	3	176	4e-92	267	CCAAT
SRS1156	Zea_mays_GRMZM2G125078_P01	54.74	95	41	2	19	297	342	431	9e-25	101	HB
SRS1158	Zea_mays_GRMZM2G137683_P01	31.43	105	71	2	273	584	313	416	3e-06	47.4	Orphans
SRS1165	Oryza_sativa_subsp._indica_OsIBCD000498	51.11	45	22	0	353	219	449	493	1e-07	51.2	C3H
SRS1172	Populus_trichocarpa_413786	60.78	204	62	3	116	673	1	201	6e-66	203	AP2-EREBP
SRS1173	Zea_mays_GRMZM2G022717_P01	58.39	149	59	2	7	444	343	491	6e-49	166	GRAS
SRS1180	Vitis_vinifera_GSVIVP00019332001	33.88	121	75	4	243	590	101	212	6e-09	55.1	DBP
SRS1185	Oryza_sativa_subsp._indica_OsIBCD010288	46.1	154	80	2	196	648	176	329	2e-35	129	MYB-related
SRS1191	Vitis_vinifera_GSVIVP00025362001	44.79	96	53	1	163	450	61	153	1e-14	72.4	mTERF
SRS1198	Vitis_vinifera_GSVIVP00035131001	56.38	243	85	4	12	677	236	474	2e-66	213	C2H2
SRS1199	Populus_trichocarpa_831148	59.09	198	66	7	128	676	1	185	1e-52	177	GRAS
SRS1200	Carica_papaya_evm.TU.supercontig_181.9	83.06	124	21	1	3	374	246	368	2e-54	179	Trihelix
SRS1202	Chlamydomonas_reinhardtii_152316	31.9	116	78	4	228	572	1208	1296	2e-09	57.4	SNF2
SRS1211	Populus_trichocarpa_592153	73.47	147	33	3	259	681	1	144	1e-44	149	CCAAT
SRS1213	Populus_trichocarpa_742254	76.19	147	35	2	240	680	2	137	4e-50	163	CCAAT
SRS1215	Coccomyxa_sp._C-169_74302	61.47	109	41	2	151	474	12	119	3e-37	126	CCAAT
SRS1217	Carica_papaya_evm.TU.supercontig_18.45	91.41	128	11	0	3	386	198	325	3e-82	248	SET
SRS1241	Carica_papaya_evm.TU.supercontig_3.362	49.48	192	93	1	122	685	2	193	2e-59	199	HB
SRS1249	Populus_trichocarpa_737847	53.33	195	66	7	30	539	176	362	1e-48	163	C2C2-CO-like
SRS1253	Oryza_sativa_subsp._indica_OsIBCD019888	49.14	116	59	1	153	500	20	128	9e-26	104	mTERF
SRS1255	Arabidopsis_lyrata_358770	30.24	205	136	4	38	631	19	222	2e-25	102	AUX/IAA
SRS1259	Arabidopsis_lyrata_358770	25.79	190	120	6	139	645	3	182	1e-16	77.8	AUX/IAA
SRS1262	Vitis_vinifera_GSVIVP00024945001	85.15	229	34	0	3	689	230	458	3e-125	365	GRAS
SRS1275	Micromonas_sp._RCC299_101327	37.5	96	60	1	79	366	4	98	5e-16	76.3	C3H
SRS1278	Vitis_vinifera_GSVIVP00017926001	43.21	81	46	1	14	256	1112	1188	7e-13	67.4	FHA
SRS1294	Arabidopsis_thaliana_AT4G12020.2	38.65	163	96	6	3	479	1732	1879	1e-22	95.9	WRKY
SRS1300	Oryza_sativa_subsp._japonica_LOC_Os02g34830.1	30.84	107	74	0	45	365	183	289	4e-11	62	Coactivator p15
SRS1301	Arabidopsis_lyrata_358770	21.64	171	134	2	12	524	17	183	6e-09	55.5	AUX/IAA
SRS1302	Vitis_vinifera_GSVIVP00002951001	94.76	191	10	0	124	696	1	191	6e-129	365	C3H
SRS1305	Selaginella_moellendorffii_444121	35.07	134	84	4	183	575	595	726	2e-14	71.6	PHD
SRS1314	Oryza_sativa_subsp._indica_OsIBCD019262	32.85	137	89	4	3	404	162	292	5e-11	62	SET
SRS1337	Carica_papaya_evm.TU.supercontig_18.39	62.92	89	22	1	469	702	1	89	2e-27	102	bZIP
SRS1338	Zea_mays_GRMZM2G132281_P01	84	25	4	0	623	697	61	85	9e-08	52	C3H
SRS1350	Vitis_vinifera_GSVIVP00019538001	41.51	159	62	10	1	384	325	477	7e-22	83.2	AP2-EREBP
SRS1362	Oryza_sativa_subsp._indica_OsIBCD028679	26.26	179	122	4	113	619	29	205	6e-11	61.6	MYB
SRS1366	Vitis_vinifera_GSVIVP00003062001	47.97	123	59	6	144	497	109	223	2e-12	64.7	AP2-EREBP
SRS1373	Populus_trichocarpa_570489	31.69	142	94	4	8	424	931	1066	6e-13	67.8	FAR1
SRS1389	Micromonas_sp._RCC299_62804	44.64	168	83	3	3	476	595	753	3e-35	132	MYB-related
SRS1398	Arabidopsis_thaliana_AT4G37260.1	82.05	156	22	2	108	557	2	155	4e-89	266	MYB
SRS1406	Arabidopsis_thaliana_AT4G12020.2	38.04	163	99	7	8	490	1720	1876	3e-21	92	WRKY
SRS1409	Arabidopsis_lyrata_471347	80.95	42	8	0	418	293	712	753	1e-22	77	Jumonji
SRS1414	Oryza_sativa_subsp._indica_OsIBCD019557	41.44	111	58	2	402	713	875	985	1e-20	90.5	C3H
SRS1433	Oryza_sativa_subsp._indica_OsIBCD019557	28.88	187	126	8	32	571	999	1154	1e-08	55.1	C3H
SRS1436	Carica_papaya_evm.TU.supercontig_29.119	79.17	144	29	1	3	431	68	211	8e-81	241	C2C2-YABBY
SRS1437	Carica_papaya_evm.TU.supercontig_147.26	93.72	239	15	0	3	719	396	634	9e-146	423	TRAF
SRS1438	Oryza_sativa_subsp._indica_OsIBCD012438	40.94	127	64	1	1	348	260	386	1e-30	116	C2H2
SRS1441	Populus_trichocarpa_825773	33.44	308	135	6	4	717	339	646	8e-34	128	ARR-B
SRS1443	Vitis_vinifera_GSVIVP00030097001	84.58	240	37	0	1	720	208	447	3e-142	407	SET
SRS1445	Vitis_vinifera_GSVIVP00024470001	63.5	200	59	5	164	721	1	192	1e-71	220	C2C2-Dof
SRS1449	Vitis_vinifera_GSVIVP00032337001	76.52	132	30	1	30	422	280	411	3e-63	202	C2H2
SRS1451	Chlorella_sp._NC64A_137645	24.87	193	138	3	6	563	849	1036	2e-06	48.1	GNAT
SRS1452	Carica_papaya_evm.TU.supercontig_49.153	87.9	124	15	0	182	553	639	762	2e-81	231	GRAS
SRS1478	Oryza_sativa_subsp._indica_OsIBCD032154	37.93	116	53	2	283	573	355	441	3e-11	62.4	NAC
SRS1494	Oryza_sativa_subsp._japonica_LOC_Os07g46900.1	57.28	103	44	1	139	447	844	943	3e-29	115	FAR1
SRS1496	Zea_mays_GRMZM2G057260_P01	70.14	144	43	0	125	556	326	469	1e-62	202	bHLH
SRS1498	Micromonas_sp._RCC299_58625	40.8	250	140	3	1	726	773	1006	3e-47	167	C3H
SRS1501	Carica_papaya_evm.TU.supercontig_99.19	60.85	212	80	5	48	674	55	258	6e-85	253	AP2-EREBP
SRS1505	Populus_trichocarpa_569039	47.06	85	36	4	502	729	264	346	3e-11	62.4	bHLH
SRS1506	Carica_papaya_evm.TU.supercontig_50.36	61.07	149	52	1	1	429	435	583	5e-56	188	bHLH
SRS1509	Oryza_sativa_subsp._indica_OsIBCD021211	32.79	247	160	8	1	723	430	647	9e-17	79.3	FAR1
SRS1523	Chlorella_sp._NC64A_58505	44.26	122	68	0	4	369	719	840	5e-26	106	FHA
SRS1529	Sorghum_bicolor_5048453	25.62	203	147	6	54	650	74	266	4e-13	68.2	G2-like
SRS1533	Oryza_sativa_subsp._indica_OsIBCD034967	39.84	123	70	2	185	541	79	201	3e-19	86.3	GRF
SRS1537	Oryza_sativa_subsp._japonica_LOC_Os07g46900.1	53.19	94	44	2	27	308	852	943	8e-24	99.8	FAR1
SRS1556	Zea_mays_GRMZM2G042584_P04	25.95	185	135	8	57	605	615	769	5e-07	50.1	LUG
SRS1564	Oryza_sativa_subsp._indica_OsIBCD001007	33.54	161	97	5	271	723	112	267	5e-25	103	C3H
SRS1578	Arabidopsis_lyrata_358770	36.44	118	75	4	381	734	67	174	1e-12	66.6	AUX/IAA
SRS1579	Oryza_sativa_subsp._indica_OsIBCD001007	52.54	59	27	1	291	464	235	293	2e-11	63.2	C3H
SRS1597	Vitis_vinifera_GSVIVP00027432001	71.75	223	57	6	90	740	1	216	1e-75	229	bHLH
SRS1605	Populus_trichocarpa_417478	79.26	188	39	0	177	740	18	205	8e-96	281	HB
SRS1610	Populus_trichocarpa_730802	52.85	246	110	7	3	722	6	235	3e-63	197	C2H2
SRS1615	Carica_papaya_evm.TU.supercontig_103.55	65	100	29	3	27	308	515	613	2e-35	132	EIL
SRS1618	Selaginella_moellendorffii_440731	64.6	226	80	2	8	685	990	1212	8e-89	286	AP2-EREBP
SRS1620	Arabidopsis_lyrata_907730	63.27	147	53	3	58	495	423	558	5e-44	155	mTERF
SRS1635	Oryza_sativa_subsp._indica_OsIBCD019557	35.24	210	122	6	98	685	888	1089	3e-27	109	C3H
SRS1646	Populus_trichocarpa_761334	61.34	238	90	5	42	749	1	208	3e-96	281	MYB
SRS1669	Selaginella_moellendorffii_438544	28.18	110	78	2	49	375	635	742	2e-06	48.5	Trihelix
SRS1687	Oryza_sativa_subsp._indica_OsIBCD008017	45.36	97	48	2	28	303	580	676	8e-15	73.6	SWI/SNF-SWI3
SRS1690	Vitis_vinifera_GSVIVP00014433001	70.14	211	63	3	104	736	8	206	3e-88	266	C2H2
SRS1717	Selaginella_moellendorffii_412612	36.76	68	38	4	206	394	943	1010	3e-08	54.3	SNF2
SRS1722	Oryza_sativa_subsp._japonica_LOC_Os09g23650.1	37.18	78	49	1	490	723	875	951	2e-09	57.4	Tify
SRS1727	Vitis_vinifera_GSVIVP00032574001	75.69	255	62	0	1	765	54	308	5e-133	380	DBP
SRS1730	Arabidopsis_thaliana_AT1G72740.2	31.25	80	55	1	108	347	111	189	3e-06	47.4	MYB-related
SRS1731	Carica_papaya_evm.TU.supercontig_8.49	42.51	167	95	3	49	546	157	307	1e-19	86.7	FAR1
SRS1733	Populus_trichocarpa_583634	66.67	228	68	6	107	766	1	222	7e-86	260	DBP
SRS1750	Vitis_vinifera_GSVIVP00019935001	78.17	142	31	0	1	426	362	503	9e-80	233	FHA
SRS1753	Populus_trichocarpa_833761	63.2	231	75	2	105	767	1	226	1e-88	274	C3H
SRS1755	Selaginella_moellendorffii_85781	35.54	121	77	6	408	767	45	141	1e-06	48.5	DBP
SRS1764	Zea_mays_GRMZM2G125078_P01	45.24	42	23	0	507	382	387	428	2e-08	54.3	HB
SRS1765	Vitis_vinifera_GSVIVP00017926001	29.51	122	85	3	407	769	825	939	5e-06	47.4	FHA
SRS1769	Populus_trichocarpa_719406	76.02	171	41	0	2	514	4	174	4e-101	291	SET
SRS1774	Arabidopsis_lyrata_358770	30.81	172	117	5	189	698	18	183	3e-19	86.3	AUX/IAA
SRS1781	Carica_papaya_evm.TU.supercontig_32.14	82.55	235	41	1	3	707	263	495	2e-135	391	bZIP
SRS1782	Vitis_vinifera_GSVIVP00036931001	74.35	230	59	4	68	757	1	226	2e-123	352	NAC
SRS1788	Oryza_sativa_subsp._indica_OsIBCD011208	32.92	161	105	3	16	489	731	890	3e-19	86.7	ABI3VP1
SRS1790	Carica_papaya_evm.TU.supercontig_9.317	74.03	258	66	1	1	771	423	680	4e-115	352	RWP-RK
SRS1807	Carica_papaya_evm.TU.supercontig_8.154	85.47	172	25	0	5	520	522	693	1e-99	305	LUG
SRS1819	Populus_trichocarpa_642436	96.67	150	4	1	68	514	20	169	5e-103	297	GNAT
SRS1821	Vitis_vinifera_GSVIVP00006721001	48.2	222	110	5	3	653	288	496	2e-59	198	ARF
SRS1822	Arabidopsis_lyrata_312791	46.56	189	98	5	219	776	557	738	3e-44	159	bHLH
SRS1828	Arabidopsis_lyrata_898397	59.32	59	24	0	332	508	1	59	6e-15	73.2	ABI3VP1
SRS1834	Vitis_vinifera_GSVIVP00017674001	53.58	265	89	6	46	738	1	262	4e-85	254	LOB
SRS1838	Populus_trichocarpa_729825	71.76	262	71	4	3	779	110	369	3e-110	322	bZIP
SRS1849	Arabidopsis_lyrata_311885	28.51	235	154	6	3	665	352	585	4e-16	77.4	bZIP
SRS1850	Populus_trichocarpa_257228	90.54	74	7	0	10	231	46	119	3e-46	150	MYB
SRS1852	Oryza_sativa_subsp._indica_OsIBCD035553	61.6	237	91	2	2	712	278	505	2e-90	288	Orphans
SRS1858	Arabidopsis_lyrata_470915	84.23	260	41	0	2	781	278	537	2e-154	442	Sigma70-like
SRS1881	Coccomyxa_sp._C-169_82509	31.79	173	109	5	45	536	352	523	2e-19	87.4	Pseudo ARR-B
SRS1893	Zea_mays_GRMZM2G137683_P01	45.45	121	63	3	125	478	310	421	8e-22	94	Orphans
SRS1894	Carica_papaya_evm.TU.supercontig_3.362	39.15	235	139	8	1	693	353	567	1e-30	120	HB
SRS1895	Arabidopsis_lyrata_311286	44.5	191	94	8	252	788	30	213	1e-35	134	MYB-related
SRS1897	Carica_papaya_evm.TU.supercontig_21.142	52.74	237	70	4	787	203	79	315	6e-58	187	MYB
SRS1905	Arabidopsis_lyrata_312791	57.45	188	78	2	3	560	704	876	3e-59	202	bHLH
SRS1908	Selaginella_moellendorffii_412612	35.9	78	45	4	432	650	927	1003	2e-07	51.6	SNF2
SRS1920	Oryza_sativa_subsp._indica_OsIBSD047165	46.91	81	43	0	324	566	48	128	2e-21	93.2	GNAT
SRS1926	Carica_papaya_evm.TU.supercontig_103.55	69.03	268	80	4	1	795	325	588	4e-129	379	EIL
SRS1930	Carica_papaya_evm.TU.supercontig_5.242	60.78	283	92	9	3	794	306	581	2e-102	309	WRKY
SRS1932	Vitis_vinifera_GSVIVP00006101001	43.61	266	145	3	3	785	390	652	2e-63	210	MADS
SRS1943	Oryza_sativa_subsp._indica_OsIBCD031787	71.69	219	59	2	124	771	44	262	3e-100	316	bZIP
SRS1946	Zea_mays_GRMZM2G180050_P01	49.06	53	27	2	322	480	157	205	1e-09	58.2	AUX/IAA
SRS1958	Oryza_sativa_subsp._indica_OsIBCD010288	41.83	208	116	5	173	781	173	373	3e-38	138	MYB-related
SRS1961	Selaginella_moellendorffii_412612	44.59	74	37	3	340	549	933	1005	5e-11	62.8	SNF2
SRS1964	Vitis_vinifera_GSVIVP00031520001	85.53	159	23	0	267	743	1	159	7e-98	288	TUB
SRS1968	Carica_papaya_evm.TU.supercontig_10.62	29.74	232	153	6	14	679	372	599	5e-17	80.5	FAR1
SRS1970	Populus_trichocarpa_819435	52.02	198	89	6	125	700	48	236	8e-46	153	Tify
SRS1973	Selaginella_moellendorffii_442874	31.71	82	56	0	297	542	97	178	3e-09	57	HRT
SRS1981	Vitis_vinifera_GSVIVP00003416001	60.71	84	32	1	511	759	1	84	4e-28	107	bHLH
SRS1985	Populus_trichocarpa_554686	69.13	149	38	3	381	803	47	191	2e-55	178	AP2-EREBP
SRS1986	Oryza_sativa_subsp._indica_OsIBCD005009	34.67	225	140	6	148	801	52	274	1e-29	117	SBP
SRS1990	Vitis_vinifera_GSVIVP00027438001	96.23	53	2	0	325	483	82	134	2e-41	104	CCAAT
SRS1997	Oryza_sativa_subsp._indica_OsIBCD031787	44.63	242	130	2	93	806	66	307	7e-64	216	bZIP
SRS1999	Vitis_vinifera_GSVIVP00036823001	75.82	182	34	2	91	606	4	183	5e-94	275	Orphans
SRS2001	Oryza_sativa_subsp._indica_OsIBCD005009	27.04	233	162	6	106	780	35	265	2e-25	105	SBP
SRS2004	Arabidopsis_lyrata_475737	24.87	193	129	5	9	539	372	562	8e-10	58.9	Orphans
SRS2005	Vitis_vinifera_GSVIVP00025362001	37.93	58	36	0	310	483	157	214	2e-12	46.6	mTERF
SRS2006	Vitis_vinifera_GSVIVP00006101001	44.33	194	108	4	2	583	456	645	5e-39	144	MADS
SRS2009	Selaginella_moellendorffii_412612	40.98	61	34	2	378	554	937	997	3e-08	54.3	SNF2
SRS2011	Oryza_sativa_subsp._indica_OsIBCD005009	71.75	269	76	1	3	809	140	406	4e-132	401	SBP
SRS2014	Oryza_sativa_subsp._indica_OsIBCD000498	27.32	205	145	6	205	807	279	462	3e-16	78.2	C3H
SRS2016	Micromonas_sp._RCC299_101327	37.84	74	46	0	87	308	5	78	1e-08	55.1	C3H
SRS2017	Arabidopsis_lyrata_358770	34.18	79	52	1	188	424	106	183	1e-06	48.9	AUX/IAA
SRS2023	Vitis_vinifera_GSVIVP00000647001	91.63	239	20	0	1	717	79	317	3e-145	410	bZIP
SRS2029	Arabidopsis_lyrata_312791	39.24	158	91	4	12	470	689	844	2e-28	114	bHLH
SRS2030	Carica_papaya_evm.TU.supercontig_107.87	61.75	251	81	5	104	811	164	414	1e-70	228	GRAS
SRS2033	Oryza_sativa_subsp._indica_OsIBCD014700	26.44	208	151	4	31	648	582	785	4e-20	89.7	NAC
SRS2038	Oryza_sativa_subsp._indica_OsIBCD019262	39.9	203	118	3	196	792	37	237	4e-37	139	SET
SRS2042	Carica_papaya_evm.TU.supercontig_45.58	70.3	266	54	5	12	734	93	355	5e-106	316	C2H2
SRS2052	Carica_papaya_evm.TU.supercontig_190.22	97.3	111	3	0	120	452	23	133	2e-55	175	CCAAT
SRS2054	Oryza_sativa_subsp._indica_OsIBCD035530	30.91	110	74	2	488	811	602	708	6e-08	53.5	ABI3VP1
SRS2055	Vitis_vinifera_GSVIVP00006101001	44.29	219	122	1	1	657	440	656	2e-53	183	MADS
SRS2077	Vitis_vinifera_GSVIVP00014947001	51	251	120	8	66	809	1	204	2e-60	190	C2H2
SRS2078	Vitis_vinifera_GSVIVP00006101001	42.22	180	103	3	7	543	477	652	8e-37	137	MADS
SRS2081	Oryza_sativa_subsp._indica_OsIBCD019262	28.43	102	68	2	133	423	196	296	2e-09	57.8	SET
SRS2085	Vitis_vinifera_GSVIVP00025362001	31.07	177	119	4	259	780	63	235	4e-16	78.2	mTERF
SRS2086	Vitis_vinifera_GSVIVP00006101001	40.56	180	107	1	2	541	467	645	1e-34	131	MADS
SRS2088	Vitis_vinifera_GSVIVP00025362001	27.32	183	129	4	25	561	60	228	5e-10	59.7	mTERF
SRS2089	Populus_trichocarpa_556396	37.78	180	106	3	1	522	296	470	4e-30	117	MYB-related
SRS2094	Vitis_vinifera_GSVIVP00006101001	52.33	172	77	2	280	780	359	528	6e-45	160	MADS
SRS2098	Carica_papaya_evm.TU.supercontig_6.202	51.08	278	132	6	2	823	1	269	2e-62	199	C2C2-GATA
SRS2101	Carica_papaya_evm.TU.supercontig_55.149	80.24	167	33	3	325	825	1	161	1e-89	267	HSF
SRS2104	Vitis_vinifera_GSVIVP00025362001	27.5	160	105	6	314	760	49	204	4e-07	50.8	mTERF
SRS2114	Vitis_vinifera_GSVIVP00029404001	86.26	131	18	1	2	394	3	130	4e-78	235	LOB
SRS2115	Vitis_vinifera_GSVIVP00025362001	25.56	223	166	4	162	830	17	200	3e-10	60.5	mTERF
SRS2118	Populus_trichocarpa_655329	78.98	157	33	0	359	829	1	157	5e-76	237	TUB
SRS2119	Vitis_vinifera_GSVIVP00032192001	91.78	73	6	0	250	32	15	87	2e-41	145	HSF
SRS2127	Vitis_vinifera_GSVIVP00029724001	88.43	216	24	1	2	646	906	1121	9e-119	370	TAZ
SRS2130	Oryza_sativa_subsp._indica_OsIBCD019262	36.36	198	116	4	270	833	35	232	2e-25	105	SET
SRS2132	Oryza_sativa_subsp._indica_OsIBCD001007	34.05	185	116	4	297	833	76	254	1e-24	103	C3H
SRS2142	Carica_papaya_evm.TU.supercontig_65.80	51.85	108	50	2	493	810	25	131	6e-30	113	GNAT
SRS2144	Populus_trichocarpa_715111	63.83	141	45	3	430	834	1	137	5e-46	157	WRKY
SRS2147	Populus_trichocarpa_657649	87.85	107	13	0	268	588	37	143	1e-64	204	TRAF
SRS2148	Carica_papaya_evm.TU.supercontig_1332.1	84.21	228	31	3	90	758	1	228	5e-139	395	C2C2-CO-like
SRS2159	Vitis_vinifera_GSVIVP00006101001	31.61	155	106	2	1	465	507	655	3e-14	72.4	MADS
SRS2161	Micromonas_sp._RCC299_61222	32.08	265	165	10	82	831	695	951	4e-27	110	C3H
SRS2165	Oryza_sativa_subsp._indica_OsIBCD010288	48.28	203	96	8	41	622	179	374	2e-43	152	MYB-related
SRS2166	Oryza_sativa_subsp._indica_OsIBCD019262	35.62	160	98	3	351	815	29	188	5e-26	107	SET
SRS2170	Vitis_vinifera_GSVIVP00016312001	63.46	208	71	5	14	622	156	360	1e-81	249	NAC
SRS2171	Oryza_sativa_subsp._indica_OsIBCD031787	24.14	203	145	4	256	837	61	263	3e-10	60.8	bZIP
SRS2175	Micromonas_sp._RCC299_83180	43.06	72	41	1	426	641	228	298	3e-07	50.8	CSD
SRS2179	Oryza_sativa_subsp._indica_OsIBCD004243	27.33	161	100	5	411	842	266	417	1e-06	49.7	C2H2
SRS2187	Oryza_sativa_subsp._indica_OsIBCD019262	40.27	221	127	6	153	800	22	237	1e-35	135	SET
SRS2198	Micromonas_sp._RCC299_63531	30.25	238	163	4	5	709	1331	1561	3e-31	122	C2H2
SRS2199	Vitis_vinifera_GSVIVP00020556001	82.48	137	24	0	1	411	373	509	8e-74	234	SET
SRS2205	Populus_trichocarpa_836304	75.63	238	49	1	159	845	1	238	3e-122	352	MYB-related
SRS2210	Vitis_vinifera_GSVIVP00025029001	56.25	288	95	11	3	773	364	643	1e-87	273	AP2-EREBP
SRS2212	Selaginella_moellendorffii_412612	47.44	78	36	2	280	498	924	1001	4e-16	78.2	SNF2
SRS2219	Vitis_vinifera_GSVIVP00006101001	45.22	157	86	0	18	488	496	652	2e-38	142	MADS
SRS2222	Carica_papaya_evm.TU.supercontig_116.43	87.19	203	26	0	2	610	415	617	1e-123	365	GRAS
SRS2223	Galdieria_sulphuraria_Gs03640.1	52	50	24	0	199	348	13	62	2e-10	59.7	MYB-related
SRS2225	Oryza_sativa_subsp._indica_OsIBCD014458	49.25	268	136	4	43	846	383	632	8e-82	261	NAC
SRS2234	Vitis_vinifera_GSVIVP00017926001	33.12	154	100	4	77	529	960	1108	9e-19	86.3	FHA
SRS2235	Oryza_sativa_subsp._indica_OsIBCD019262	31.91	235	146	9	8	670	36	233	2e-18	85.1	SET
SRS2242	Vitis_vinifera_GSVIVP00017926001	47.06	68	35	1	661	861	883	950	4e-11	63.5	FHA
SRS2244	Vitis_vinifera_GSVIVP00026367001	56.94	281	116	3	2	829	566	840	1e-89	284	FHA
SRS2247	Oryza_sativa_subsp._indica_OsIBCD010288	40.76	184	102	7	6	536	199	371	1e-25	105	MYB-related
SRS2248	Vitis_vinifera_GSVIVP00006101001	47.51	221	111	4	216	863	362	573	2e-53	184	MADS
SRS2249	Populus_trichocarpa_550164	66.55	287	94	2	9	863	98	384	3e-118	350	WRKY
SRS2254	Vitis_vinifera_GSVIVP00001119001	70.81	185	47	4	183	716	1	181	7e-84	254	HSF
SRS2261	Chlorella_sp._NC64A_142311	41.67	60	35	1	70	249	170	228	1e-06	48.5	C3H
SRS2265	Vitis_vinifera_GSVIVP00032097001	30.98	184	106	7	376	864	1	149	2e-10	60.5	AUX/IAA
SRS2279	Vitis_vinifera_GSVIVP00017926001	45.79	107	57	1	559	876	884	990	1e-24	103	FHA
SRS2283	Vitis_vinifera_GSVIVP00025478001	32.2	118	80	1	3	356	696	809	3e-13	69.7	C3H
SRS2290	Carica_papaya_evm.TU.supercontig_81.164	69.9	206	62	1	3	620	182	380	4e-88	268	bZIP
SRS2296	Vitis_vinifera_GSVIVP00006101001	30.77	143	94	3	469	882	358	494	8e-13	68.6	MADS
SRS2300	Oryza_sativa_subsp._indica_OsIBCD021211	25.09	287	181	5	134	892	527	804	4e-15	75.9	FAR1
SRS2302	Populus_trichocarpa_768064	54.55	297	116	5	3	836	326	617	9e-70	228	C3H
SRS2313	Populus_trichocarpa_826609	76	175	39	2	6	521	57	231	5e-77	234	PLATZ
SRS2317	Populus_trichocarpa_641182	63.06	222	81	4	6	668	35	253	6e-81	245	MYB-related
SRS2320	Oryza_sativa_subsp._japonica_LOC_Os07g46900.1	55.67	97	43	1	38	328	846	941	8e-17	80.9	FAR1
SRS2322	Oryza_sativa_subsp._indica_OsIBCD033988	38.93	149	67	5	551	925	78	224	2e-15	76.6	NAC
SRS2327	Chlorella_sp._NC64A_134820	35.37	82	51	2	317	556	2	83	6e-06	47.8	PBF-2-like
SRS2330	Oryza_sativa_subsp._indica_OsIBCD000491	44.67	197	109	2	39	629	56	218	1e-47	164	bZIP
SRS2333	Coccomyxa_sp._C-169_82509	40.86	186	103	2	11	547	548	733	6e-40	149	Pseudo ARR-B
SRS2334	Vitis_vinifera_GSVIVP00014263001	52.02	198	87	4	66	635	2	188	2e-53	174	AP2-EREBP
SRS2335	Oryza_sativa_subsp._indica_OsIBCD032154	76.92	65	15	0	557	751	377	441	3e-27	110	NAC
SRS2337	Coccomyxa_sp._C-169_82291	28.05	221	131	5	6	584	525	740	2e-11	65.1	Orphans
SRS2338	Vitis_vinifera_GSVIVP00023519001	33.04	115	70	3	63	386	322	432	1e-07	53.1	C3H
SRS2343	Carica_papaya_evm.TU.supercontig_195.12	75.29	170	42	2	57	566	7	174	3e-89	267	NAC
SRS2348	Cyanidioschyzon_merolae_CMO059C	39.81	103	54	3	61	345	13	107	8e-15	75.5	C2H2
SRS2354	Populus_trichocarpa_659068	58.89	90	37	0	277	546	10	99	3e-26	102	bZIP
SRS2357	Vitis_vinifera_GSVIVP00032706001	75	280	64	3	91	912	1	280	1e-108	332	ARR-B
SRS2358	Zea_mays_GRMZM2G171600_P01	31.78	129	82	4	68	436	519	641	1e-06	50.4	CAMTA
SRS2359	Populus_trichocarpa_643201	72.87	188	45	5	829	284	167	351	3e-84	259	WRKY
SRS2361	Oryza_sativa_subsp._indica_OsIBCD019262	35.36	280	172	9	80	892	24	296	2e-41	155	SET
SRS2364	Selaginella_moellendorffii_405772	38.92	167	102	2	2	502	631	786	1e-26	111	C2H2
SRS2369	Galdieria_sulphuraria_Gs01820.1	46.84	79	42	0	178	414	10	88	5e-09	57.8	C2H2
SRS2376	Vitis_vinifera_GSVIVP00015636001	76.92	26	6	0	838	761	17	42	7e-07	50.8	Orphans
SRS2377	Selaginella_moellendorffii_130409	65.12	43	15	0	309	437	159	201	3e-11	64.3	Trihelix
SRS2381	Oryza_sativa_subsp._indica_OsIBCD019262	28.27	283	196	10	90	917	33	299	2e-21	96.3	SET
SRS2386	Vitis_vinifera_GSVIVP00034599001	58.7	46	19	0	544	681	127	172	5e-13	62.4	MYB-related
SRS2394	Chlorella_sp._NC64A_58999	32.48	157	105	5	37	504	766	903	1e-14	75.9	MYB-related
SRS2396	Populus_trichocarpa_234849	28.57	140	96	2	404	811	300	433	2e-11	65.9	C3H
SRS2397	Populus_trichocarpa_827668	78.74	174	37	0	266	787	1	174	3e-89	279	G2-like
SRS2399	Arabidopsis_lyrata_488588	51.9	158	76	0	22	495	41	198	1e-49	174	SET
SRS2400	Oryza_sativa_subsp._indica_OsIBCD028679	27.35	234	153	6	171	821	29	257	6e-15	76.3	MYB
SRS2404	Physcomitrella_patens_158891	34.29	140	75	6	4	372	75	210	6e-07	51.2	C2H2
SRS2406	Galdieria_sulphuraria_Gs59610.1	32.33	133	87	3	444	833	1763	1895	4e-14	74.3	SNF2
SRS2409	Zea_mays_GRMZM2G064728_P01	61.22	49	19	0	616	762	37	85	5e-16	57.8	C3H
SRS2423	Populus_trichocarpa_710452	59.11	269	108	4	7	807	25	288	3e-68	217	AUX/IAA
SRS2430	Zea_mays_AC212823.4_FGP040	72.09	43	10	1	501	623	264	306	5e-10	60.5	MADS
SRS2446	Populus_trichocarpa_548532	55.41	296	111	8	51	875	9	283	1e-87	271	TCP
SRS2447	Carica_papaya_evm.TU.supercontig_20.31	56.19	299	130	4	12	905	174	441	2e-96	301	FAR1
SRS2460	Populus_trichocarpa_834945	38.24	170	88	3	170	628	90	259	1e-26	111	C2H2
SRS2464	Oryza_sativa_subsp._indica_OsIBCD020180	33.02	321	179	13	176	1030	878	1189	2e-32	129	PHD
SRS2467	Arabidopsis_lyrata_907730	33.33	135	84	5	4	390	432	552	3e-07	52.4	mTERF
SRS2470	Vitis_vinifera_GSVIVP00001890001	61.94	268	95	6	194	976	1	264	4e-96	289	C2C2-GATA
SRS2471	Carica_papaya_evm.TU.supercontig_996.1	44.74	228	99	9	404	1006	1	220	6e-20	90.5	AP2-EREBP
SRS2476	Oryza_sativa_subsp._indica_OsIBCD010288	44.5	191	98	5	238	786	176	359	2e-36	137	MYB-related
SRS2481	Coccomyxa_sp._C-169_81367	60.56	213	74	2	4	612	326	538	2e-76	258	GNAT
SRS2485	Oryza_sativa_subsp._indica_OsIBCD019888	45.97	124	67	1	109	480	9	125	1e-23	103	mTERF
SRS2486	Vitis_vinifera_GSVIVP00006101001	39.56	273	154	8	6	791	378	646	4e-49	176	MADS
SRS2489	Vitis_vinifera_GSVIVP00028411001	23.65	148	111	3	521	958	157	292	7e-06	48.1	C3H

## Sheet: S9-2 The most abundant 
TF family	Total of ESTs	Total of unigenes	Redundancya	Percent(%)b
C3H	45	36	1.25	7.75862
MYB-related	78	35	2.22857	7.5431
C2H2	33	26	1.26923	5.60345
FAR1	41	22	1.86364	4.74138
bHLH	32	18	1.77778	3.87931
bZIP	19	18	1.05556	3.87931
MADS	28	17	1.64706	3.66379
mTERF	35	17	2.05882	3.66379
CCAAT	21	15	1.4	3.23276
AP2-EREBP	20	15	1.33333	3.23276
SET	15	15	1	3.23276
AUX/IAA	17	15	1.13333	3.23276
NAC	15	14	1.07143	3.01724
SNF2	17	13	1.30769	2.80172

## Sheet: S9-3 The distribution of TF
Organism	Number of uniESTs	Percent(%)
Oryza sativa	101	21.7672
Vitis vinifera	96	20.6897
Populus trichocarpa	79	17.0259
Carica papaya	56	12.069
Arabidopsis	42	9.05172
