# Supplementary material for: Identification of Multiple Stress Responsive Genes by Sequencing a Normalized cDNA Library from Sea-Land Cotton (Gossypium barbadense L.)
Source: PLoS One. 2016 Mar 31;11(3):e0152927. doi: 10.1371/journal.pone.0152927 (PMC4816313; doi:10.1371/journal.pone.0152927)
Supplement: S11 Table — (XLSX) [file pone.0152927.s013.xlsx]

## Sheet: Table S11
Protein kinases family	Number
Receptor-like protein kinase (RLK)	37
Brassinosteroid-singaling kinase	9
Mitogen-activated protein kinase (MAPK)	8
Calcineurin B-like calcium sensor interacting protein kinase (CIPK)	7
SNF1(sucrose-non-fermenting 1) kinase	7
AMP-activated protein kinase (AMPK)	6
Calcium dependent protein kinase (CDPK)	4
WNK	3
