# Supplementary material for: Identification of Multiple Stress Responsive Genes by Sequencing a Normalized cDNA Library from Sea-Land Cotton (Gossypium barbadense L.)
Source: PLoS One. 2016 Mar 31;11(3):e0152927. doi: 10.1371/journal.pone.0152927 (PMC4816313; doi:10.1371/journal.pone.0152927)
Supplement: S12 Table — (XLSX) [file pone.0152927.s014.xlsx]

## Sheet: Table S12
The categories of hormone responsive genes	Number
Auxin responsive genes	29
Ethylene responsive genes	23
Gibberellin responsive genes	11
Abscisic acid responsive genes	6
Jasmonic acid responsive genes	6
Cytokinin responsive genes	4
Brassinosteroid responsive genes	2
Salicylic acid responsive genes	2
