# Supplementary material for: Identification of Multiple Stress Responsive Genes by Sequencing a Normalized cDNA Library from Sea-Land Cotton (Gossypium barbadense L.)
Source: PLoS One. 2016 Mar 31;11(3):e0152927. doi: 10.1371/journal.pone.0152927 (PMC4816313; doi:10.1371/journal.pone.0152927)
Supplement: S13 Table — (XLSX) [file pone.0152927.s015.xlsx]

## Sheet: Table S13
Active oxygen scavenging enzymes	Number
Redoxin family proteins	46
Peroxidase (POD)	23
Glutathione S transferase (GST)	11
Superoxide dismutase (SOD)	4
Catalase (CAT)	1
