# Supplementary material for: Identification of Multiple Stress Responsive Genes by Sequencing a Normalized cDNA Library from Sea-Land Cotton (Gossypium barbadense L.)
Source: PLoS One. 2016 Mar 31;11(3):e0152927. doi: 10.1371/journal.pone.0152927 (PMC4816313; doi:10.1371/journal.pone.0152927)
Supplement: S14 Table — (XLSX) [file pone.0152927.s016.xlsx]

## Sheet: Table S14 Primers
Gene ID	The sequence of Sense primer	The sequence of Anti-sense primer
UBQ7	CCGCACCTTAGCCGACTACAACATC	GACTCTACTCAATCCCCACCAGCCT
MYB-related 21	TGAAGGTGAAGCTCATTATTTTAGTCC	GTGGTTGTTGGTGAACTGAGGAG
MYB-r2r3	ATTTCGTTGCTAATGGAGGGTATG	TAAGACGGGAACACTAGAATCGCT
FHY3	GAGGGATGAAGTTGATTGAGGAG	TTGGGTTCTTTTTCTTATTCGTCT
bHLH35	CCGTTGCTGCTAAGAACATCG	TTCTTGGATGTAATCAATGGCGT
TGA6	CTTCAACTTCCAGTGGGGCAG	TCTTTCTGAAGTGGTAATGTTTGGG
DREB2	TCTTCCTTCTACTTCTTACCTTTCTTTC	TTGGTTGTTGTGGAGGTGGAA
NAC029	CGTAAACAAATCACCAAGCAAAA	GAACCGAACTATTTGTCCTTGGG
WRKY21	ACAAGGCAGCAGTGGAGAGC	ACCAGTGTCTAAAAGAGAAACTACCCT
CBL9	TGTTACTCTTGCTTCACAAACTGCTT	CAACCACAGAACTGCTGATGCTC
LEA	GGTGAACAAGGCGTTAGCGT	ACCTATGGTTATTGCGTTTTGCT
JAZ5	TTTAGGGCAAAAATCTCCTGACA	TCACATTTGAGGTAGATGCCACA
SOD1	TGGACACACCACGCTCATTTCT	ACGGTAGTTGGACCATCTCCTTCT
SOD2	TTTCACGACAACCCCATCCC	GGCTTCTTGGGAATAGTGGCAG
L-APX	GCTGCCCCAGTAATGGACCC	ATTAGGTCCCCCTGTCTTGGTTT
GSH-PX8	AGGATGCTGAGGGAAACGATGT	GGAAAAGCAAGAATCTCCAAGCC
PHGPX	GCAACTATTCCGTCTCCTCTTCTT	GAAGCAGTAAGCGATGGCAAG
GPX	TGTGAATGGTGAGAAGGCTGCT	CAATGCTAAGAGGAGAAGTAGTGGG
PRDX	GCTCTCATCTCCTCTAAGCCAAG	GACGACGAAAGACTTGCGAGA
PRX	CGGACGGTACTCTCTCCTACTTCG	TCACAAAGGGGTCATTCACGC
ABAH1	GGCAAAGACAGTTCCAACAAAGAG	AATCAAAGTCAACCAAATCAATACGA
PYL9	ACCACTTTGCTTGAATGGACAGA	AACAGTAAAATAGAGAAATGAACCCC
ABF1	AAGGAAGTCTTTCTGGAGGCAATC	ATCTTCTCTTACAACACCTGCTTTCAC
NADK2	ACTTGGAAAGAGAAAAAAAAAAGAAAA	GGATGACTTACAGCCTTGATACAGAAC
pfkb-L	TAACACCTGAGAATTGGCAATGG	TTCAACACTGATTAGGTTTGCCATT
BSK1	CACAAAATCAATCACAACGGCA	GCCTTTTCGCCACTTTCGG
BSK1-L	GCTGCGAATCCACCTTTCTAAGA	CTCGGAGAAATCAGGGAAGCC
CPK6	GGGGAAACTTCATAAGGGCGA	GGTTAATGACAGGCAAATGGGTT
CRK3	GGGCAATGTTACGGCAAAGTTA	GCTGGAAGACCTAGCTGGAGTGTT
CRCK3	TCTGAAGGGGAAGAATAATGGAAA	GGTGGTATCCTAAGTGGGCTGG
CIPK11	AAAATGTTCTCGGCGGTTGTAG	ATTGGATTTGCTCCGATTTGTC
SnRK2.3	CACAATGGGTAACCACTTTGAGGA	CACCTCTCAATATGATGACCCAAACT
KIN10	CAATGTTATGGAACCTAAGGGGAG	AATACCCATATCTAAGACTAACACCCG
SNF1-β	AAACGGAAGACAAGACGGAGC	GCTCTGCGGCGGAGTATTC
SNF1-γ	ACCTTCACCTACAAACCATTCGC	AGCCTCAAAAAAGTCTCCAGCAG
ARF2	AGAACGGTCATTCCGCTCG	GACGCCTCAACCTGTTCTATGTG
ARF9	CGGGTAGAGTCGTTTTCGCAG	CGATGGAAGATTAAACAACGGAA
XTH16	GGAATCTGAGCGGTGACCCTTA	TTTTGAAGACTCTAATGGGGGTGT
LOG3	TGGTAGCAGTCCAGGCAAGAAT	CCAATGCTTCCTCCTCCATAAAC
LOG8	TGGAAGACGAGAAAGCCAGAAG	TCCTCTTAACCAGTTCATTGCCC
BBM	ACAACTGGTTAGCCTTTTCTTTATCAC	GAACCGATGAGTCTCCAGCGA
ERF1	AAACGACTCCGATTTGGCTATG	CTCGTAAGAGTCCGTAAACAAGCA
GA3	GCAAGCAGGTTTCTGTGTTGTATG	TCAACTCCTCCATTTGCGTCC
GA3OX3	AAGGTCACCCACACTTTTGCG	CAACTTCAGTGAGTCATCTCCTAATCC
JAZ12	CTGCTGATGTTGGCTCTGTTGAC	GTTTGCTAAAAGATGTCCTGGGG
SAMT	AAAGCCAATCACAGAGGACGC	CCTCAGTTTGTTCTGGAAGATGGAC
